# Supplementary material for: Translocation of a parthenogenesis gene candidate to an alternate carrier chromosome in apomictic Brachiaria humidicola
Source: BMC Genomics. 2019 Jan 14;20:41. doi: 10.1186/s12864-018-5392-4 (PMC6332668; doi:10.1186/s12864-018-5392-4)
Supplement: Supplementary file 1 — Table S1. Simple sequence repeat (SSR) primers used in the study. (XLSX 18 kb) [file 12864_2018_5392_MOESM1_ESM.xlsx]

## Sheet: Hoja1
Table S1. Simple sequence repeat (SSR) primers used in the study.
SSR primer combinationa	Forward primer sequenceb	Reverse primer sequence	Repeat motif	Band size (bp) in the sequenced varietiesc	Annealing temperature (°C) of Forward primer	Annealing temperature (°C) of Forward primer
BC008	TTGGGGGAGTCTCAGGTATG	AGGGCATGAACAGAGCAACT	(AAT)^5, (GCCTT)^4	200	59.9	59.9
BC013	AAGCACGAGGCACTTAAAGG	AAGCTTGGTGGAGTCTCAGG	(ATT)^5, (AAGGC)^9	232	59.5	59.5
BCC001	AGCACTATCACCAGCAAGCA	CCCATGCTGCTGGACTCT	(A)^10, (GT)^7, (ACG)^4	175	59.6	59.9
BCD012	TGTTCTATTCGGGGTAAGGTG	TAGACAAGCATGGCAGCATC	(AT)^7	236	59	60
BCD018	TCAATTTCATTTCACACCCAAC	GGAGCACTACTTGGGAGACG	(AT)^10	245	59.7	59.9
BCD036	ACTTCCCATTTGTGGTGGTC	AAGCACCATGCAAGTGACAG	(GT)^6	188	59.7	59.9
BCD045	TTGCATGTTTACACGGAGGA	TTTATAGCGACGGGAAGTCG	(AT)^6	248	60.1	60.2
BCD047	TGACCGCTTGAGAATTGAGA	GAGTTGCACCGTAACATCACA	(GT)^8	211	59.5	59.6
BCD050	GCGCCAATATAATCCCTCAA	CGGACACATGCCCTAAATCT	(CG)^6	253	59.9	60
BCD064	CCCCAAGGACAAGAGAACTG	GCAAGGGTAGACGCTACTGG	(GT)^6	265	59.7	59.9
BCD068	GCCACGGTATGAACCCTTTT	TACGAACAGTTTGGCACTCG	(CT)^6	203	61.1	59.9
BCD079	GGTCACAAGGGACCCAAGTA	TTTGCAGGAGCAAAAGGACT	(AC)^7	231	59.8	60
BCD083	AACTGCGTACCCACGTTTTC	AGGCCCATGTATGTGAAAGG	(AT)^10	176	60	59.8
BCD086	ACTCTCCACGACATCAGCAA	CCACGTGAATGGTGCTCATA	(AG)^6	204	59.4	60.5
BCD090	TGTGTGGCACCTGAGTGATT	CCACAAAGGCTCTCATGGAT	(GT)^7	249	60.2	60.1
BCD093	GTGACACGCACACCAAAAAC	TCCCAACCCATATGTCTATGC	(AG)^6	264	60.1	59.7
BCH007	GCTCACGGTATGCCTAGCTC	TCTTCCACCACCTCATCTCC	(GGAGCT)^4	175	60	60
BCP005	TGCTGGTCACTTGTGTTTCC	TTTTTGGTTGTCGTGAGCTG	(AAAAC)^4	195	59.7	59.9
BCP006	TTGCTAGAACCTTCAACCCATAA	GAAAAAGTCCGCATCCGTAA	(CGGAT)^4	234	60	60.1
BCP020	GTGCCCTTTCATGCCTACAT	CCATAACTGCGAGGTGTTGA	(GGTGT)^4	214	60	59.7
BCP027	TTCGATCATGAAAACAAGTTGG	GAGAAAAGCCTAAGGCAGCA	(GTCTT)^5	257	60	59.7
BCTe001	GCACGTACGTCTCGACAAAG	CAGTGAGTGCCCCTACCATT	(ACTC)^4	207	59.5	60
BCTe007	CCTAATGCCGCACCACTAAT	ACTCCCTGCTGACTGAATGC	(AAAG)^6	180	60	60.4
BCTe008	ACTCCACGCATTCACATCAG	ATGTTTTTGCAGGAGGCTGT	(ATGT)^4	264	59.7	59.7
BCTe022	AGGTGGGAGAGATTGCATTG	TCCACATGGATTGGCAGTCT	(AGAT)^8	214	60.1	61.5
BCTe026	GCATCTTGCAATGCTGCTT	GGCAGCTTCACAATTCACAA	(CTGT)^4	174	60.1	59.8
BCTe030	GCGAGCAAAGGGACTAATGA	CCTGGAACACAAATGTGGCTA	(AATG)^6	204	60.4	60.9
BCTe032	CTAGCTCGTCGATCGGACTC	CTTTTTCGCGGCAGGTATG	(AGGC)^4	262	60.1	61.7
BCTe035	ACGAATAATCCATCGCCAAA	AGGACGAGGATGGTGATGAG	(AATC)^4	264	60.3	60.1
BCTe036	TCAGTTCTTGGGAGGGAGAA	ATTGGGGTGGAATTGAAGTG	(AAGC)^4	240	59.8	59.6
BCTe048	CGATCACAACGTCCCTCTTT	GTGCTGTTGGATTTGATGGA	(GAGT)^4	170	60.1	59.5
BCTe055	GAGGCGTAAGCGTAGCAATTA	GTTTTGGTTGGTGGTGGTG	(ATCC)^4	257	59.5	59.7
BCTr003	GCACACGACACAACGCTAC	GGGAGTGTTCTACCGAAGCA	(ACC)^4	240	58.9	60.3
BCTr020	CAGCAATCCTGTTGTCGAGT	GTGGGCGTATTGATTGGTTC	(CTT)^5	199	58.9	60.2
BCTr028	ATGCTGCAAGCTGCATACAC	CCTGAGCCGTGATCTTTGTT	(AAC)^8	182	60	60.3
BCTr034	CGGTGGCAAAGATAGAGGAG	GGCCCCTATTTGGGACACTA	(CGG)^4	229	59.8	61.1
BCTr044	GCCGGTTTAGGCTGGTTT	CCACCGTGCAAGTCTTACATT	(CTT)^6, (CTT)^4	263	60.1	60
BCTr051	GCGATACCAGAGCGTGATG	GCGACATCAAGGGCTCTAAG	(CGG)^5	180	60.4	60
BCTr053	AGCAGAGCCGCTTCAACTG	GTCGGACACGTTGTCGAAG	(CGG)^5	170	61.8	60.3
BCTr063	CACGCTGCTCATCCACTG	AGTACTCCACGACGGAGGTG	(CGG)^4	251	60.1	60.2
BCTr108	GAAGGCCATGAATGGGTAGA	ATAGTGGCTTCATCGCTTGG	(AGG)^5	266	59.9	60.2
BCTr126	CTCGTCGTCGGTGCAGAG	CGTCCACAACTGAAGGAGGA	(CGG)^6	234	61.8	61.2
BCTr134	ATGATTCGGGCCTTATTTCG	AAAAGCACGGAAACAGATGC	(AAC)^4	260	61.1	60.3
BCTr141	CAATTCATCCTCACCCCAGT	TGTAGCTGACTTGCCCACAG	(ATC)^4	262	59.8	60
BCTr148	TTATGGATTCCGGCCTACTG	CGTGCAGGAAAGAGAAAACG	(GGT)^4	242	59.9	60.9
BCTr172	GCAAATCACAATCGCATCAC	GGGGAAGGAGATGGAGAGAG	(CCG)^4	185	60.1	60.1
BCTr177	TACTCTTGCTGCCTGCAGTT	GGCTTCACAGCAGAAACACA	(ACT)^5	220	58.8	60
BCTr179	AATCCAACGCCCAACAGTAG	AGCGTGCTTGGATCAGTTCT	(GCT)^4	206	60	60
BCTr193	AAGGATGGTGGTGAGTTTGC	TACCACCTTCGTAGCCTTGG	(CGG)^4	195	60	60.1
BCTr200	GTCTCGCGGTACTTCTCGAT	CTCGAGGGAAGCTTGAAATG	(CGG)^4	268	59.5	59.9
BD013	GTTTGCGGTGGAGCTCTCT	CGCTTGCAAGATGAGAATGA	(CT)^6	208	60.5	60.1
BD101	GAACGGTGCAAGTGGAAGAT	CAGCTGCAACAAGTATGTTCG	(AT)^7	211	60.1	59.5
BD161	CTTCTGCTCTGCGTGTTTTG	GGAATCAGAGCCATGCATTT	(CT)^10	247	59.8	60
BD163	TCACTCATCCAAAGGGGTCT	CTTCTAAAGCACCATGAACACA	(AG)^7	177	59.5	58
BD194	ATTTTGTGCCTCCCTACGTG	GGACGAAGAACATACGCATTC	(GT)^8	225	60	59.6
BD224	CTGTTTCTGGCTCGTTGACA	CAAGGTAGCAGATGAAGGGGTA	(AG)^7	214	60	60.5
BD244	GCGAAACAACACCATGTCAC	GCTCGGCTACAACTTCCTTTT	(GT)^7	203	60	59.9
BP006	TGAGAAAGAATGGATTTGAATGA	TCAGCTGAAAGCAAACTCCA	(ATAGT)^9	249	58.7	59.7
BP013	CATTCCAGAGGTTCTCAACCA	GTATGATCGAAAGCCGTTGC	(AAGGC)^4	232	60.1	60.6
BTe006	CCAGTGCCTCTACAGGACCA	GCTCAAGCTCAGGGATGAAG	(ATCC)^4	225	61.3	60.1
BTe011	TTGGGGGAGTCTCAGGTATG	GGAGGGCATAAACAGAGCAA	(AAAT)^4	247	59.9	60.2
BTr022	GAGGAGGAAGAGGAGTTCCAA	AATGCGCTTGCGTATAAAGT	(AAG)^5	194	59.8	57.7
BTr039	TACGTCCTGTTTTGGGGTGT	ATGTAGGAAGGACCCGGAAG	(GTT)^6	243	60.3	60.3
BTr043	GGTGGTGGTAGCTTTTCCAG	TACACCAGCAACCAAACCAA	(GCT)^6	191	59.6	60
BTr044	TGCTGGTTACTTTGTGCTTCC	GGGAACTCGGTTTAGGGTTT	(ACC)^5, (CCG)^5	244	60.3	59.3
BTr048	GCAGGAACCTCCTCCTCAG	GGTGAGTGAGCCAAGATGGT	(ACG)^5	257	59.9	60.1
BTr116	GGTGCGACACTTCTATCATGG	TGTCCTCTCTCCCATGCTTC	(AAG)^8, (AGG)^6	262	60.5	60.3
BTr149	TGAGGTGCCATCATCATCAG	GCATGGCATTTCAAAACAAA	(ACC)^5	242	60.7	59.5
BTr152	GCCGGCGATCGACTACTAC	AACCCCTACCCGAAGAGAAA	(CCG)^5	237	60.8	59.9
BTr167	AGATGGTCCGACTTGTGGTC	AACCTTGCAGCTCAGGAGAA	(GCT)^5	260	60	60.1
BTr240	GACGGCTACTACGGCAACTG	AGTCGTACCTCCCCCTCAAC	(CGG)^5	211	60.8	60.4
BTr262	TGCTCTTGGGTGATGAAGTG	AAGTAAGCGTCGCAAGAACC	(GTT)^5	264	59.8	59.5
BTr281	ACAGCTCTAGTGCGGAGGAC	CGGTCGTTGAGCCATAGGTA	(AGG)^5	220	59.6	61
BTr282	GGAACTGCATTGTCACCTTG	ACACCAAGCCCGAGAAGAT	(CGG)^5	231	59.1	59.7
BTr306	CCGGCAGGTACTACATGGTC	GTGGAGGCTTGTAAGGTTGC	(AAG)^5	236	60.4	59.7
BTr336	GATGAACAGCCGCTAGGAAA	CGTGAGATCTTTTTCCCTCCT	(AGC)^6	239	60.4	59.7
BTr350	GGGAGGTGAGAGAGCTTGTG	ATGCCTACGTGGAACCAGAC	(AGG)^5	193	60	60
BTr366	CTCAGGGACATGAAGGTCGT	TCATCGATGGATGTTGCAGT	(AGC)^6	258	60.1	60.1
BTr387	CTCTCCCCATCACCTCAAAA	AGGGGCTGATAGACGTGGA	(CCG)^5, (CCG)^5	207	60	60.6
BTr413	GCACGAAGTTGTGCTCCAG	CGTCCTACTCGCACTCCATC	(GCT)^5	201	60.6	60.8
BTr481	GCACGGTCTGGACAATTCTT	GCTCGGAAGAAGGACACTTG	(GTT)^5	242	60.1	60
BTr505	GTCTCGCCAATAACCACGTT	AGCCTGAAAATGGTGCAAAG	(CTT)^5	181	60	60.2
BTr557	AGGATTTTGGCTCTGGGTTT	ATCGTAGTAAAGAAGTGAAATGAGAA	(ATC)^5	215	59.9	57
BC006	GGGGGAGTCTCAGGTATGTTC	AAGCACGAGGCACTTAGAGG	(AAT)^6, (GCCTT)^5	234	59.8	59.6
BCD084	TCCTCACTGACCCACTCCTC	CGATCTGCCACGTGATACC	(AG)^7	264	60.2	60.1
BCD104	CGAGGGAGAAGCATCTCGTA	GAATGCATCACGCTGCTAAA	(AT)^8	219	60.5	60
BCH003	GGTATTTGAATTGTTCAATCGTGA	TCCCGATTCTTGTCAACGTA	(ATCTCT)^5	225	60.1	59.1
BCP014	GACAACTGCCACAAGCACAG	CGTGATCCGATCTAGGGTGT	(ACAGC)^4	208	60.5	60
BCTe006	GATTCCATTCCCAAAAGCAC	TACTTGTCCCATGGCCAGAT	(AAAG)^5	245	59.4	60.3
BCTe011	GGGATTTTCAGTACCGTCCA	ATCGCCTAGCTACCAGCAGA	(ATGC)^4	261	59.8	60.1
BCTe018	TCCATGCTTGGTGACTCAGA	TGTCTTGCGGCCGAGTAAT	(GCAT)^5, (ATGC)^4	314	60.4	61.7
BCTe034	CCGGTGAGTTTCTGAAGAGC	CCTGTCGCTAGCAAATAGCC	(CATT)^4	233	60	60
BCTe043	GCATTACAATCCCACCGAAT	CTCGGAGAGTTCAGCATTCC	(ACAT)^4	212	59.7	60
BCTe054	TGTGGATACAGAGCGTTGGA	ATGTAGAGGCCGATGGTGAC	(AGGG)^4	256	60.3	60
BCTr013	GCATCAGCTGAGCCTCCAC	CCGCCGAGCTCTACTACATC	(CGT)^4, (AGC)^4	267	62.1	60
BCTr036	CTTGGAACTGATCGGAACG	TGGTCTCCTTTGACGACTCC	(ACT)^5	260	59.2	60.2
BCTr040	TAGAGATGGTTGCCGAGCTT	GCTCCTCACCTGTGACAACA	(ATT)^4	243	60	59.9
BCTr062	CCACACCCATCCATCACATA	GCCATGTTGGGAGTTGAAAT	(CGG)^5	243	60	59.8
BCTr084	TCCTAAGGCAGTACTTGTCATCA	CCTACGATTTGCCGTGTTCT	(AGT)^4	268	58.9	60.1
BCTr086	TCCCTTGTCGCTGTAGATCC	GCTAGTCCGCTCTGTCTTCG	(CTT)^6, (CTT)^5, (CTT)^4	211	60.2	60.3
BCTr169	CTCGGCAAGACGAAGAACAG	GATTCGAGGGAGGGGTACA	(AAG)^4	227	61.1	59.9
BCTr181	CATTTCTGATCCGTGCACAA	GCGGACTTATTCACGCAGAT	(CCT)^4	223	60.7	60.2
BCTr189	GAGTTCGTCTTGCGCAGTG	ATGCCGACTTGAACATGGAT	(AAG)^4	194	60.8	60.3
BD215	CGGTGCAAGTGGAAGATACA	TTGCAAGCCAAGGTAGAACC	(AT)^8	266	59.7	60.2
BP001	AAGCTTGGGGGAGTCTTAGG	TCATTCCATAGGTTCTCAACCA	(GCCTT)^4	219	59.7	59.4
BTe009	CCGTGCCATGATGAGATAAA	GGATCCTTAAATGCCAACGA	(AAAT)^5	241	59.5	59.9
BTr211	GTATGTTCGAAAGCCGTTGC	GGATCCTTAAATGCCAACGA	(AAT)^5	267	60.6	59.9
BCP018	CCAAAGAAAACAAAGGGGAAG	GCTGATCTGCTGGCCTCTCT	(AGAGG)^5	246	60	62.2
BP002	GGATCCTTAAATGCCAACGA	AAGCTTGGGGAGTCTCAGGT	(AAGGC)^4	288	59.9	60.3
BP009	AAGCACGAGGCACTTAGAGG	GAGCTTCGTCAAAAGCTTGG	(AAGGC)^4	253	59.6	60.1
BTr361	GGGATTAAGCATGAGGCACT	TTGGGGGAGTCTCAGGTATG	(ATT)^5	218	59.2	59.9
BCD060	TGAAGCAACAACCAAATGATG	AAATGCATCCACATGAGCAA	(AC)^15	255	59.6	60.1
BCTe046	GACCAGTCTTTTTCGAGGACA	GCAGGACCTCTTCCTAGCAG	(AAAT)^4	233	59.3	59.2
BC015	GAGGTTCTCAACCATAATTCCA	CATCGAAGCTTGGGAGAGTC	(ATTT)^4, (AAGGC)^4	195	58	60
a SSR primers beginning with “B” and “BC” are derived from the DNA sequences of Mulato II and CIAT 679, respectively.
b The M13 tag sequence, 5'-GGAAACAGCTATGACCAT, was added to forward primers
c Band size includes 18 bp of M13 tag sequence: 5'-GGAAACAGCTATGACCAT.
