# Supplementary material for: Translocation of a parthenogenesis gene candidate to an alternate carrier chromosome in apomictic Brachiaria humidicola
Source: BMC Genomics. 2019 Jan 14;20:41. doi: 10.1186/s12864-018-5392-4 (PMC6332668; doi:10.1186/s12864-018-5392-4)
Supplement: Supplementary file 2 — Table S2. Detailed results of embryo sac analysis. (XLSX 14 kb) [file 12864_2018_5392_MOESM2_ESM.xlsx]

## Sheet: Sheet1
Table S2. Detailed results of embryo sac analysis
Progeny ID	Reproductive modea	Total number of pistils evaluated	Number of pistils with abnormal embryo sacs	Proportion of Polygonum type embryo sacsb	Proportion of Panicum type embryo sacs	Proportion of pistils with multiple embryo sacs
1	ndc	15	15	nd	nd	nd
2	A	37	8	0.103448	0.896552	0.413793
4	A	30	3	0.148148	0.851852	0.555556
5	A	82	40	0.952381	0.047619	0
6	A	26	6	0.05	0.95	0.3
7	S	28	9	1	0	0
8	A	34	1	0.030303	0.969697	0.636364
9	S	36	15	1	0	0
11	S	35	12	1	0	0
12	A	24	0	0.0416667	0.958333	0.583333
14	A	13	0	0.307692	0.692308	0.615385
15	nd	31	23	1	0	0
17	A	14	0	0.142857	0.857143	0.785714
18	A	13	0	0.153846	0.846154	0.615385
19	A	30	0	0.566667	0.433333	0.333333
26	A	34	21	0.230769	0.769231	0.153846
31	nd	59	51	1	0	0
33	A	19	0	0.473684	0.526316	0.421053
34	S	33	19	1	0	0
36	S	31	15	1	0	0
37	S	31	16	1	0	0
38	A	22	1	0	1	1
39	A	23	10	0	1	0
40	nd	33	26	1	0	0
42	A	25	0	0.04	0.96	0.84
44	nd	33	27	1	0	0
45	A	23	0	0.173913	0.826087	0.130435
47	S	31	6	1	0	0
48	S	32	20	1	0	0
49	A	20	0	0.25	0.75	0.55
50	A	36	2	0.0294118	0.970588	0.352941
51	A	23	0	0.173913	0.826087	0.695652
53	S	35	16	1	0	0
54	S	33	12	1	0	0
55	A	22	2	0	1	0.65
56	S	33	16	1	0	0
57	S	33	18	1	0	0
58	nd	25	21	0	1	0
59	S	33	11	1	0	0
60	nd	0	nd	nd	nd	nd
61	nd	53	52	1	0	0
62	S	33	13	1	0	0
63	S	33	12	1	0	0
64	nd	32	31	1	0	0
65	S	31	11	1	0	0
66	A	34	1	0.151515	0.848485	0.181818
68	A	22	5	0.176471	0.823529	0.176471
69	nd	0	nd	nd	nd	nd
71	A	25	7	0.111111	0.888889	0.611111
72	A	24	0	0.416667	0.583333	0.333333
73	S	32	12	1	0	0
74	S	68	46	1	0	0
75	nd	0	nd	nd	nd	nd
77	S	33	19	1	0	0
78	nd	22	22	nd	nd	nd
80	A	26	1	0.72	0.28	0.16
81	nd	0	nd	nd	nd	nd
82	nd	0	nd	nd	nd	nd
83	S	34	15	1	0	0
84	S	33	14	1	0	0
85	A	32	0	0.15625	0.84375	0.28125
87	S	15	0	1	0	0
88	S	30	4	1	0	0
89	nd	10	10	nd	nd	nd
91	A	33	0	0	1	0.969697
92	A	26	0	0.269231	0.730769	0.153846
94	nd	0	nd	nd	nd	nd
95	S	43	25	1	0	0
96	A	30	18	0.5	0.5	0.0833333
98	S	32	9	1	0	0
99	nd	0	nd	nd	nd	nd
100	A	30	7	0.304348	0.695652	0.130435
101	nd	0	nd	nd	nd	nd
102	S	34	2	1	0	0
103	A	36	0	0.0833333	0.916667	0.361111
104	nd	0	nd	nd	nd	nd
105	nd	31	27	1	0	0
106	S	33	12	1	0	0
108	A	33	13	0.2	0.8	0
109	S	30	19	1	0	0
110	A	33	2	0.0967742	0.903226	0.322581
112	S	32	17	1	0	0
113	nd	0	nd	nd	nd	nd
114	A	30	0	0.0666667	0.933333	0.733333
115	A	36	4	0.09375	0.90625	0.28125
116	nd	38	30	1	0	0
118	S	30	12	1	0	0
119	A	35	1	0.0588235	0.941176	0.647059
120	A	34	7	0.111111	0.888889	0.555556
122	S	32	6	1	0	0
123	S	30	20	1	0	0
124	S	39	4	1	0	0
125	A	34	5	0.0344828	0.965517	0.206897
126	S	34	18	1	0	0
127	S	35	3	1	0	0
129	nd	31	31	nd	nd	nd
130	A	35	17	0.111111	0.888889	0.166667
133	A	34	4	0.166667	0.833333	0.166667
134	nd	35	33	0	1	0
135	nd	0	nd	nd	nd	nd
136	S	33	16	1	0	0
138	S	34	21	1	0	0
aA= Apomictic, S = Sexual, nd = not determined
bOnly pistils with normally developed embryo sacs were included in the calculation of proportion of sexual (Polygonum type) and apomictic (Panicum type) embryo sacs and the average number of embryo sacs per pistil
cReproductive mode could not be determined for 25 of the 102 progeny which could not be induced to flower or produced fewer than 10 normally developed embryo sacs
