# Supplementary material for: Translocation of a parthenogenesis gene candidate to an alternate carrier chromosome in apomictic Brachiaria humidicola
Source: BMC Genomics. 2019 Jan 14;20:41. doi: 10.1186/s12864-018-5392-4 (PMC6332668; doi:10.1186/s12864-018-5392-4)
Supplement: Supplementary file 3 — Table S3. Depth of genotyping-by-sequencing read coverage in the CIAT 26146 x CIAT 16888 mapping population. (XLSX 13 kb) [file 12864_2018_5392_MOESM3_ESM.xlsx]

## Sheet: Used in mapping (3)
Table S3. Depth of genotyping-by-sequencing read coverage in the CIAT 26146 x CIAT 16888 mapping population
Genotype	Read Count
16888	18448020
26146 S1a	2231662
26146 S2	2665544
26146 S3	3637794
26146 S4	3663022
26146 S5	4003018
26146 S6	4100722
26146 S7	4507002
26146 S8	4518314
26146 S9	4785796
26146 S10	5010544
26146 S11	5596044
26146 S12	7750180
1	3569756
2	4122822
4	3342444
5	2986128
6	4154894
7	3473774
8	4097720
9	4956720
11	5838722
12	5429918
14	5642848
15	4506072
17	3819686
18	9370824
19	7638624
26	7014816
31	7988116
33	8175738
34	7743886
36	4484034
37	4065202
38	3564456
39	5145096
40	5287076
42	4341090
44	3782586
45	3885182
47	4781920
48	4891128
49	4088846
50	4912850
51	4743270
53	4738494
54	4546810
55	4848960
56	5417024
57	3562834
58	4302610
59	3187998
60	3579040
61	3939250
62	3247370
63	4151570
64	3785174
65	3009054
66	3069426
68	3990984
69	4507688
71	5048696
72	4942972
73	4542344
74	2869334
75	3523424
77	2542834
78	2530964
80	4463998
81	4058280
82	3368912
83	2507184
84	2540226
85	2221860
87	2435712
88	2632918
89	1709092
91	2358124
92	2330156
94	2752276
95	2501942
96	2864894
98	2245258
99	5102600
100	5005754
101	4867208
102	6085862
103	4637530
104	5501940
105	3976388
106	3160774
108	4257014
109	4226752
110	4894160
112	6408648
113	4233124
114	4631562
115	4022506
116	3380010
118	3536854
119	3997656
120	4254976
122	4163668
123	4099210
124	2991134
125	4115404
126	3218272
127	3470538
129	2330892
130	4373460
133	3524864
134	3583736
135	3334444
136	3162748
138	6808842
aSamples 26146 S1-26146 S12 are selfed progeny of 26146 that were used to to impute the female parent genotype for each SNP.
