# Supplementary material for: Translocation of a parthenogenesis gene candidate to an alternate carrier chromosome in apomictic Brachiaria humidicola
Source: BMC Genomics. 2019 Jan 14;20:41. doi: 10.1186/s12864-018-5392-4 (PMC6332668; doi:10.1186/s12864-018-5392-4)
Supplement: Supplementary file 4 — Table S4. UNEAK sequences of GBS derived markers. (XLSX 259 kb) [file 12864_2018_5392_MOESM4_ESM.xlsx]

## Sheet: Sheet1
Table S4. UNEAK sequences of GBS derived markers
Marker	SDA/DDAa	Parental Map	Hitb	Query
TP237	SDA	CIAT 26146	CAGCAAATAAATAAATAAATTGAAACTTACCCAAGATACTCAAATCTCTGCTCTCTGCAACCTC	CAGCAAAAAAATAAATAAATTGAAACTTACCCAAGATACTCAAATCTCTGCTCTCTGCAACCTC
TP264	DDA	CIAT 26146	CAGCAAAAAAATCTTTCAAAGCCACAATTATTATTCAATTTAATTTTATTTTACTACTAGCATA	CAGCAAAAAAATCTTTCAAAGCCACAATTATTACTCAATTTAATTTTATTTTACTACTAGCATA
TP336	SDA	CIAT 16888	CAGCAAAGAACCGGCTCCAGTAGAGGTGCGACTGGTGATGGTGAAGTTACTATTGATAAATTCT	CAGCAAAAAACCGGCTCCAGTAGAGGTGCGACTGGTGATGGTGAAGTTACTATTGATAAATTCT
TP344	SDA	CIAT 16888	CAGCAAAAAACGTGAGAAAAAACGTATGGGAAAATGATAACATATGGGAGAAAATGTCGATATC	CAGCAAAAAACGTGAGAAAAAACGTATGGGAAAATGATAACATATGGGAGAAAATGTCAATATC
TP397	SDA	CIAT 26146	CAGCAAAAAAGGCAAGTGAACCAACTATTAATCAACAAAAATTATCTGAAGATGCGGGCTAACG	CAGCAAAAAAGGAAAGTGAACCAACTATTAATCAACAAAAATTATCTGAAGATGCGGGCTAACG
TP508	SDA	CIAT 26146	CAGCAAAAAATGACTGGCAACAAGATAATAAATATGGTGGAAAACAGGTGAAATAATTTTTTGC	CAGCAAAAAATGACTGGCAACAAGATAATAAATATGGTGGAAAACAGATGAAATAATTTTTTGC
TP565	SDA	CIAT 16888	CAGCAAATAATTGTGTCTCTTTTCAAGGAGGTAATGTTTCTGCTAATGTTGGATGGATTGAAAA	CAGCAAAAAATTGTGTCTCTTTTCAAGGAGGTAATGTTTCTGCTAATGTTGGATGGATTGAAAA
TP660	SDA	CIAT 16888	CAGCAAAAACCTCTATCATTAAAGAGACTATCCCAAATACTCTATAAATATATGCTTCTAAGTT	CAGCAAAAACCTCTATCATTAAAAAGACTATCCCAAATACTCTATAAATATATGCTTCTAAGTT
TP735	DDA	CIAT 16888	CAGCAAAAACTTTGTAGTCAATATATATACTTGACTCTAGCTATGATGTTTTTCAATTATAAAT	CAGCAAAAACTTTGTACTCAATATATATACTTGACTCTAGCTATGATGTTTTTCAATTATAAAT
TP759	SDA	CIAT 26146	CAGCAAAAAGAAGTATTATTCACTCCAGTATAGTAATTCTTAGCTATACACACTTAGATAGATA	CAGCAAAAAGAAGTATTACTCACTCCAGTATAGTAATTCTTAGCTATACACACTTAGATAGATA
TP771	SDA	CIAT 16888	CAGCAAAAAGAGAGTATTTCAGCCACTGCTAACCAACAGCGCGAATGATTTTTTTCTAAGATGG	CAGCAAAAAGAGAGTATTTCAGCCACTGCTAACCAACAGCGAGAATGATTTTTTTCTAAGATGG
TP814	SDA	CIAT 26146	CAGCAAAAAGCATAACTTTATGACATCATCTACTAATGTTTGATTTATGAAGGCTCCTAACAAA	CAGCAAAAAGCATAACTTTATGACATCATCTACTAATGTTTGATTTATGAAGGCTCCTAAAAAA
TP1002	DDA	CIAT 16888	CAGCAAAAATATTAGTATATTTAGCATGATTAGCTGGAATAGCTCAGTTGGTTAGAGCGTGTGG	CAGCAAAAATATTAGTATATTTAACATGATTAGCTGGAATAGCTCAGTTGGTTAGAGCGTGTGG
TP1110	SDA	CIAT 16888	CAGCAAAAATGCTAATGTAAAGCTAAAAATGAAGTAAGACAATGAAAGAAGACTTGAACTTAGA	CAGCAAAAATGCTAATGTAAAGCTAAAAATGAAGTAAGACAATAAAAGAAGACTTGAACTTAGA
TP1146	SDA	CIAT 26146	CAGCAAAAATTAGATTCATTGTATCTTAACAAATAATATGCAATTCTTTCTGCTTGAGAATGTT	CAGCAAAAATTAGATTCATTGTATCTTAACAAATAATATGCAATTATTTCTGCTTGAGAATGTT
TP1342	SDA	CIAT 26146	CAGCAAAACAGTAAATGGCTAAATTGAAGTACTAAACCAAACGTGTCTCCAACCACTGTTGGTT	CAGCAAAACAGTAAATGGCTAAATCGAAGTACTAAACCAAACGTGTCTCCAACCACTGTTGGTT
TP1350	SDA	CIAT 16888	CAGCAAAACATCAAAAACATGATATTTAGATGATCCCAGCTCACAGCAAAATTTGAGAAACTGT	CAGCAAAACATAAAAAACATGATATTTAGATGATCCCAGCTCACAGCAAAATTTGAGAAACTGT
TP1395	SDA	CIAT 16888	CAGCAAAACCAATTAAATAAATGCTTATATGATAAAAACAGTAAGTCAAATCATTAAGGACTAA	CAGCAAAACCAATTAAAGAAATGCTTATATGATAAAAACAGTAAGTCAAATCATTAAGGACTAA
TP1593	SDA	CIAT 26146	CAGCAAAACTCTTCTAAATAAACTCAGTACCACCCTATAAATATCCACTTGCAATCTCTAGCTA	CAGCAAAACTCTTCTAAATAAACTCAGTACCACCCTATAAATATCCACTTGCAATCTATAGCTA
TP1600	SDA	CIAT 16888	CAGCAAAACTGAAAGATGGATGACTGCTTTGCAGAAAAAAGAATTAAGAACGCACAGTGGTATT	CAGCAAAACTGAAAGACGGATGACTGCTTTGCAGAAAAAAGAATTAAGAACGCACAGTGGTATT
TP1608	SDA	CIAT 26146	CAGCAAAATTGAGATTCTTTCACAAATTAAACATGAATATAAAACTGAAACTAATAACGTGGCA	CAGCAAAACTGAGATTCTTTCACAAATTAAACATGAATATAAAACTGAAACTAATAACGTGGCA
TP1743	SDA	CIAT 26146	CAGCAAAAGAGATTTAAAACATGGATGCAAGCCAGAAATGGAATCTAACTGACGGATATGGGTA	CAGCAAAAGAAATTTAAAACATGGATGCAAGCCAGAAATGGAATCTAACTGACGGATATGGGTA
TP1822	SDA	CIAT 16888	CAGCAAAAGAGAAAAAAGAAATTTTTAATAAGTTAGACGCTCTGGATAAGAAAGCGGAAACAAC	CAGCAAAAGAGAAAAAAGAAATTTTTAATAAGTTAGACGCTCTGGATAAGAAAGCAGAAACAAC
TP1834	SDA	CIAT 26146	CAGCAAAAGAGATCGTAGTGCGACTGTGACACGATGGAGGATATTGTGGTCGGACCTGAGGTAA	CAGCAAAAGAGATCGTAGTGCGACTGTGACACGATGGAGGATATTGTGGTCGGACCTAAGGTAA
TP1835	SDA	CIAT 26146	CAGCAAAAGAGCAAGATGAAGACAAGCAGGCGGCGGTAGGGAGTCACAAAAATGATCAGCAAGT	CAGCAAAAGAGCAAGATGAAGACAAGCAGGCGGCGGTAGGGAGGCACAAAAATGATCAGCAAGT
TP1847	SDA	CIAT 16888	CAGCAAAAGAGGAACATACGACAAACAGGAGAAATAAAGAAGCGCAACATGATGTTTCCAGAAA	CAGCAAAAGAGGAACATAAGACAAACAGGAGAAATAAAGAAGCGCAACATGATGTTTCCAGAAA
TP1873	SDA	CIAT 26146	CAGCAAAAGATAACCTGGTAGGAACAGTAACCGCACCGTATTAGATAAAACTGTTAAGGAATAT	CAGCAAAAGATAACCTGGTAGGAACAGTAACCGCACCGTATTAGATAAAACTGTCAAGGAATAT
TP1956	DDA	CIAT 16888	CAGCAAAAGCCTCACCGTCAAGCATATCACTTAGCACTAAAAGAGTAGCGCTAGTTTTATCACT	CAGCAAAAGCCTCACCGTCAAGCATATAACTTAGCACTAAAAGAGTAGCGCTAGTTTTATCACT
TP1986	SDA	CIAT 26146	CAGCAAAAGCTTCTTCTGGTTAAGTGAAATATCATCTCAAACGAAAGCATATTGTGCTAATCCC	CAGCAAAAGCTTCTTCTGGTTAAGTGAAATATCAGCTCAAACGAAAGCATATTGTGCTAATCCC
TP2032	SDA	CIAT 16888	CAGCAAAAGGAGTAAATCTGTTTAAAATAAACAACCTCACCACTACACAGCAACTATGTTTGTG	CAGCAAAAGGAGTAAATCTATTTAAAATAAACAACCTCACCACTACACAGCAACTATGTTTGTG
TP2153	SDA	CIAT 26146	CAGCAAAAGTATGAAGCATAAGGGTGTCATGTGTTCAGATTTGTGTGGGTAACAGAATTAACAA	CAGCAAAAGTATGAAGCATAAGGGTGTCATGTGTTCAGATTTGTGTGAGTAACAGAATTAACAA
TP2208	SDA	CIAT 26146	CAGCAAAAGTTACAGCTACTTTACTGATGAAATTTACAACACATTGCCATGAGCAATTAATGAT	CAGCAAAAGTTACAGCTACTTTACTGATGAAATTTACAACACATTACCATGAGCAATTAATGAT
TP2213	SDA	CIAT 26146	CAGCAAAAGTTATCGAAAAGGTACCATCATATTTATAATATTTTGAAAAGGCAATCATATTTAT	CAGCAAAAGTTATCGAAAAGCTACCATCATATTTATAATATTTTGAAAAGGCAATCATATTTAT
TP2283	SDA	CIAT 26146	CAGCAAAATAAAAACCCTTTACAATATGCTAATACTGATTTTGAAACAAGGAAAGTGAGATGAA	CAGCAAAATAAAAACCCATTACAATATGCTAATACTGATTTTGAAACAAGGAAAGTGAGATGAA
TP2403	SDA	CIAT 16888	CAGCAAAATAGAAATGAAGCCAGTGGGGCTCCAACCCCAGCCCCGCATTTTACGCACACAGTGC	CAGCAAAATAGAAATGAAGCCAGTGGGGCTCCAACCCCAGCCCCACATTTTACGCACACAGTGC
TP2412	DDA	CIAT 16888	CAGCAAATTAGATGCAAGGTGACTCTGTGAAGCTTCAGCATGGAAAGTGAAAACAGAGCATTTC	CAGCAAAATAGATGCAAGGTGACTCTGTGAAGCTTCAGCATGGAAAGTGAAAACAGAGCATTTC
TP2446	SDA	CIAT 16888	CAGCAAAGTATATATATTTGATTCGGGGCAATTAACTCCTGCCGCCTCTTGGGCTCCTAGTAAA	CAGCAAAATATATATATTTGATTCGGGGCAATTAACTCCTGCCGCCTCTTGGGCTCCTAGTAAA
TP2725	SDA	CIAT 16888	CAGCAAAATGCTCCATCTCGCTAGCCTATACTTCTTCTTATGCTCATCATATTGCCAGAAAAAT	CAGCAAAATGCTCCATCTCGCTAGCCTATACTTCTTCTTATGCTCATCACATTGCCAGAAAAAT
TP2804	DDA	CIAT 16888	CAGCAAAATGTTGAACATCAACATTTTTTAGGAAAAAGTTGAACCTCAACATTTTCCTATAAAA	CAGCAAAATGTTGAACACCAACATTTTTTAGGAAAAAGTTGAACCTCAACATTTTCCTATAAAA
TP2849	SDA	CIAT 26146	CAGCAAAATTAATAAGAGCTGGCAGTTTGGTTACATTCAGAAGGCAATGCCCATGACCCTGTAA	CAGCAAAATTAATAAGAGCTGGCAGTTTGGTTACATTCAGAAGGCAATGCCCATGACCATGTAA
TP2951	SDA	CIAT 26146	CAGCAAAATTGTGTGCATTATGGCATCCACTTCATTAATAAAAGCAAATGAACACAACATATTT	CAGCAAAATTGCGTGCATTATGGCATCCACTTCATTAATAAAAGCAAATGAACACAACATATTT
TP3040	SDA	CIAT 26146	CAGCAAAATTTTCATAAGTTTTTGCGATGTTTAGATTATACATTGTTCACAAACATGACACATC	CAGCAAAATTTTCATAAGATTTTGCGATGTTTAGATTATACATTGTTCACAAACATGACACATC
TP3054	SDA	CIAT 26146	CAGCAAATTTTTGTCCACGAACGATATGCCATACAATTTTTATAAACAATAAGATGAATCGAGA	CAGCAAAATTTTGTCCACGAACGATATGCCATACAATTTTTATAAACAATAAGATGAATCGAGA
TP3108	SDA	CIAT 26146	CAGCAAACAAACTGACTACCACAGATAAGATACTGAGTACACCTCGACCTCTAAGTTTAACTGC	CAGCAAACAAACTGACTACCACAGATAAGATACTGAGTACACCTCAACCTCTAAGTTTAACTGC
TP3110	SDA	CIAT 26146	CAGCAAACAAACTTCAAAACTATATTACGTGAAGAAGAGAGCGATAGGAGCGAACTTTCTGATT	CAGCAAACAAACTTCAAAACTATATTACGTGAAGAAGAGAGCGATAGAAGCGAACTTTCTGATT
TP3163	SDA	CIAT 16888	CAGCAAACAACATCTTTGAATGTCTGTCAGATCAAAGAGAATGTCAAACTATGTCGTAGTGAAA	CAGCAAACAACATCTTTGAATGTCTGTCAGATCAAAGAGAATGTCAAACTATGTCCTAGTGAAA
TP3185	SDA	CIAT 26146	CAGCAAACAAGAACAAAAGATCTTCAAATTGAGCTTAGCATAACTTAGCCCAGCAAAATAATTA	CAGCAAACAAGAACAAAAGATCTTCAAACTGAGCTTAGCATAACTTAGCCCAGCAAAATAATTA
TP3187	SDA	CIAT 26146	CAGCCAACAAGAACCCCATATTGCCATCCAACATCATCCGAATTCCTTTTCAGGAGATTCACTG	CAGCAAACAAGAACCCCATATTGCCATCCAACATCATCCGAATTCCTTTTCAGGAGATTCACTG
TP3319	SDA	CIAT 26146	CAGCAAACACATGAACTGATGAGAAACAATGCGCAATGCCTCTTAACGAATGATTGTTGCTTCT	CAGCAAACACATGAACTGATGAGAAACAATGCGCAATGCCTCTTAACGAATGATTGTTGCTCCT
TP3333	SDA	CIAT 26146	CAGCAAACACATTCAGGAATAGAGTTACCGCACCTCACACCAATCAAGGCAATCTATTGCCACA	CAGCAAACACATTCAGGAATAGAGTTACCACACCTCACACCAATCAAGGCAATCTATTGCCACA
TP3370	SDA	CIAT 16888	CAGCAAACACGGTGCGCTTTATCATGATGTCACTATTTCATAGCAACTTTATTGCATGATGAAT	CAGCAAACACGGTGCGCTTTATCATGATGTCACTATTTCATAGCAACTTTATTGCACGATGAAT
TP3446	SDA	CIAT 26146	CAGCGAACAGAGGGAGTAGTATAACAGGAGCACAAGTACTATTACAAAAAAGAACTGTAAAAGA	CAGCAAACAGAGGGAGTAGTATAACAGGAGCACAAGTACTATTACAAAAAAGAACTGTAAAAGA
TP3529	DDA	CIAT 26146	CAGCAAACATAATAATGTCACATTGACCTTTGTTTTATGTGATCATCTGTTCACCTTTACTATA	CAGCAAACATAATAATGTCACATTGACCTTTGTTTTATGTGATCATCAGTTCACCTTTACTATA
TP3657	SDA	CIAT 26146	CAGCAAACATTTATTTTGGTCATGTCCTTATCCACTGAATCTTTGCACGCCAACAGTCAAGTTT	CAGCAAACATTTATTTTGGTCATGTCCTTATCCACTGAATCTTTGCACGCCAACAGTAAAGTTT
TP3708	SDA	CIAT 16888	CAGCAAACCAATTGGCTGACATGTCATTGTCAGTCGATCCCCCATGGGCAGTTGAGGCAAGTCC	CAGCAAACCAATTGGCTGACATGTCATTGTCAGTCGATCCCCCATGGGCAATTGAGGCAAGTCC
TP3776	SDA	CIAT 16888	CAGCAAACCCATAAATGAATTAACAAATGACGAAGTTAGCGTTGAATTCGATCTCTTTTTTAGA	CAGCAAACCCACAAATGAATTAACAAATGACGAAGTTAGCGTTGAATTCGATCTCTTTTTTAGA
TP3919	SDA	CIAT 26146	CAGCAAACCTGATCCACTTTTAAGGTTAATCAGGGCTAATTGTTGCATTATGGAGTGGGGATTT	CAGCAAACCTGATCCACTTTTAAGGTTAATCAGGGCTAATTGATGCATTATGGAGTGGGGATTT
TP3940	SDA	CIAT 16888	CAGCAAACCTTCCATTGGTATGTAATTTTGTTTGAATCGATATATAGTTGGGTTAATCAACTTA	CAGCAAACCTTCCATTGGTATGTAATTTTGTTTGAATCGATACATAGTTGGGTTAATCAACTTA
TP3979	SDA	CIAT 26146	CAGCAAACGAATGTATTACGGAGGAGAGACAATAATAGTAAAAGTGCAGTTAAGTATGGATGGG	CAGCAAACGAATGTATTACGGAGGAGAGACAATAATAGTAAAAATGCAGTTAAGTATGGATGGG
TP4076	SDA	CIAT 26146	CAGCAAACGGAAACTGCCCTACCCAAGCTCTCAACTGTGTCCTTTTTTTTCTTTTTTGAATTCA	CAGCAAACGGAAACTGCCCTACCCAAGCTCTCAACTGTGCCCTTTTTTTTCTTTTTTGAATTCA
TP4081	SDA	CIAT 26146	CAGCAAACGGAACGGCCTCACCGTACCAGACGATTGGCAGAAAAAAAAAAAAAAAAAAAAAAAA	CAGCAAACGGAACGGCCTCACCGTACCAGACGGTTGGCAGAAAAAAAAAAAAAAAAAAAAAAAA
TP4156	DDA	CIAT 26146	CAGCAAACGTGCCGTCATTGGCCGCGAGCTGGCTGAAAACGGCGCCGGTTTGACCCTGGCTGGT	CAGCAAACGTGCCGTCATTGGCCGCGAGCTGGCTGAAAACGGCGCCGGTTTGACCCTGGCTGGA
TP4236	SDA	CIAT 16888	CAGCAAACTACATGCTAGTGATGATGTTTAACCTAACTTGCTTTTATAATTTATTTGGAAATTA	CAGCAAACTACACGCTAGTGATGATGTTTAACCTAACTTGCTTTTATAATTTATTTGGAAATTA
TP4239	SDA	CIAT 16888	CAGCAAACTACGCGCTAGTGGTTCTCTTTAACCTAACTTGTTCTTTTATAATTTATTTCCAAAT	CAGCAAACTACACGCTAGTGGTTCTCTTTAACCTAACTTGTTCTTTTATAATTTATTTCCAAAT
TP4280	SDA	CIAT 16888	CAGCAAACTAGTCTTCTAAAAGCAAAGCCTGCAGGGGTTTCTGCTAGTAGTTCATGTATCTGTT	CAGCAAACTAGTCTTCTAAAAGCAAAGCCTGCAGAGGTTTCTGCTAGTAGTTCATGTATCTGTT
TP4293	SDA	CIAT 26146	CAGCAAACTATACAAATAATAATAATAATTTGGAATACAAATGGCAATGGAAATAACTACCTGC	CAGCAAACTATACAAAAAATAATAATAATTTGGAATACAAATGGCAATGGAAATAACTACCTGC
TP4302	SDA	CIAT 26146	CAGCAAACTATCTATTGCCAAATTGATGAGTTGTGTCGTGTTAAGCTTGTTTCTCTTAAAAGGT	CAGCAAACTATCTATTGCCAAATTGATGAGTTGTGTCATGTTAAGCTTGTTTCTCTTAAAAGGT
TP4431	SDA	CIAT 26146	CAGCAAATTGAAACAAGACATGATATCACAAATATCTTGTTCCATGTCTGCAAGAATGGCCCCT	CAGCAAACTGAAACAAGACATGATATCACAAATATCTTGTTCCATGTCTGCAAGAATGGCCCCT
TP4469	SDA	CIAT 26146	CAGCAAATTGATAGGATAGTATGCAATTCTTGCCTGATGGATTAATCGGGCATGTGCTACACTT	CAGCAAACTGATAGGATAGTATGCAATTCTTGCCTGATGGATTAATCGGGCATGTGCTACACTT
TP4626	SDA	CIAT 26146	CAGCAAACTTGTTTGGGAATAATTCTGTCATAAGTCGCTTGCATCAAGTTTTTGTTCATCTCTT	CAGCAAACTTGTTTGGGAATAATTCTGTCATAAGTCGCTTGCATCAAGCTTTTGTTCATCTCTT
TP4689	SDA	CIAT 26146	CAGCAAAGAGAAAAATATTATAATAATTAGTTTCCGAGCAAAACCACTGCACAGAAGAATGTTA	CAGCAAAGAAAAAAATATTATAATAATTAGTTTCCGAGCAAAACCACTGCACAGAAGAATGTTA
TP4744	SDA	CIAT 26146	CAGCAAAGAAACCCTCACGACCAAGAAATACGGGCACATGGATGCTTATTAGCAGAAAAAAAAA	CAGCAAAGAAACCCTCACGACCAAGAAATACCGGCACATGGATGCTTATTAGCAGAAAAAAAAA
TP4788	SDA	CIAT 26146	CAGCAAATAAATTAGTCAGGAAAACAGCTTCTGCACCTGTCAAACTAGGCCCTAACACTGAGGC	CAGCAAAGAAATTAGTCAGGAAAACAGCTTCTGCACCTGTCAAACTAGGCCCTAACACTGAGGC
TP5038	DDA	CIAT 26146	CAGCAAAGAGTCTGTGATCAGATGAGATACAACTTATAATTACGATTAAATGGCAACTTAATAA	CAGCAAAGAGTCTGTGATCAGATGAGATACAACTTATAATTACAATTAAATGGCAACTTAATAA
TP5116	DDA	CIAT 26146	CAGCAAAGGTCGATCAAAATTAGTAGAATCTCACCAAGAAAAGAAATGCCGCTATGGAACTTTA	CAGCAAAGATCGATCAAAATTAGTAGAATCTCACCAAGAAAAGAAATGCCGCTATGGAACTTTA
TP5183	SDA	CIAT 16888	CAGCAAAGATTTTTCGCATCATATACTTCGCCTATTTTACTAGCATTTAATCAGATTAGAGTAC	CAGCAAAGATTTTTCGCATCATATACTTCACCTATTTTACTAGCATTTAATCAGATTAGAGTAC
TP5436	SDA	CIAT 26146	CAGCAAAGGTCCAAGTGTTTAGGTCATACACTTAAACCATTACTCCATGTATTAACTTCGGTCA	CAGCAAAGCTCCAAGTGTTTAGGTCATACACTTAAACCATTACTCCATGTATTAACTTCGGTCA
TP5500	SDA	CIAT 16888	CAGCAAAGCTTGTTTTAAGTACGATGTATATCCTGCTTTGAAGTCAATATTGGCGGAGCATACA	CAGCAAAGCTTGTTTTAAGTACGATGTATATCCTCCTTTGAAGTCAATATTGGCGGAGCATACA
TP5586	SDA	CIAT 26146	CAGCAAAGGACAATGATGTCATGCTAACAATCATTGCACACACGAACAGAGATTTCTCCGACTT	CAGCAAAGGACAATGATGTCATGCTAACAATCACTGCACACACGAACAGAGATTTCTCCGACTT
TP5669	SDA	CIAT 16888	CAGCAAAGGCAGACATTTAACAGACATCAACAATGCATAGCTTGGAAAACAGAGTTTGCACCAC	CAGCAAAGGCAGACATTTAACAAACATCAACAATGCATAGCTTGGAAAACAGAGTTTGCACCAC
TP5951	SDA	CIAT 26146	CAGCGAAGTAGCTAACAGCCTAACATCGTAAACTGCCTTTAACAATGGCAGAAAAAAAAAAAAA	CAGCAAAGTAGCTAACAGCCTAACATCGTAAACTGCCTTTAACAATGGCAGAAAAAAAAAAAAA
TP5961	SDA	CIAT 26146	CAGCAAAGTAGTAGCCCGTGCGATAGTGCGGGTTGATGGGCTAGTATTATTAAGTGTGGTCTTA	CAGCAAAGTAGTAGCCCGTGCGATAGCGCGGGTTGATGGGCTAGTATTATTAAGTGTGGTCTTA
TP6040	SDA	CIAT 26146	CAGCGAAGTCCAGTAGAGTTAGGAAAGCTTCTTAGGAAGCTTTTGAGATAGAAGAGCTGAAAAA	CAGCAAAGTCCAGTAGAGTTAGGAAAGCTTCTTAGGAAGCTTTTGAGATAGAAGAGCTGAAAAA
TP6056	SDA	CIAT 26146	CAGCAAAGTCTAGAACCCCTGTTCAAACAGTAAGCAATAGTATCATACCGCCCATCGTAAACCA	CAGCAAAGTCTAGAACCCCTGTACAAACAGTAAGCAATAGTATCATACCGCCCATCGTAAACCA
TP6137	DDA	CIAT 26146	CAGCAAAGTGCCTGACGCTTACACAGGACGCCGAGGCTTGTGCCTTCTACATGAGGTCTGGCAC	CAGCAAAGTGCCTGACGCTTACACAGGACGCCGAGGCCTGTGCCTTCTACATGAGGTCTGGCAC
TP6200	SDA	CIAT 26146	CAGCAAAGTTAAGAGGCACATAAGGCATGTGAAATGGAGAGCGCTTTTTTCACTCGTTGTTATG	CAGCAAAGTTAAGAGGCACATAAGGCATGTGAAATGGAGAGCGCTTTTTTCACTCATTGTTATG
TP6281	SDA	CIAT 26146	CAGCAAAGTTTATCTACCCTCCTACTAATTTACATCTAATACTCTTGCTTGGCTAGTCATGTAT	CAGCAAAGTTTATCTACCCTCCTACAAATTTACATCTAATACTCTTGCTTGGCTAGTCATGTAT
TP6298	SDA	CIAT 16888	CAGCAAAGTTTCCAAGTGTTTAGGTCATACACTTAGACGATAATTTGATGTGTTGATTCTGGTC	CAGCAAAGTTTCCAAGTGTTTAGGTCATACACTTAGACCATAATTTGATGTGTTGATTCTGGTC
TP6303	SDA	CIAT 26146	CAGCAAAGTTTGAGTTGAGAAAAAACAAACTCAGTAGTTTCAGAAGGTTCTGTGAGGCTCTTAT	CAGCAAAGTTTGAGTCGAGAAAAAACAAACTCAGTAGTTTCAGAAGGTTCTGTGAGGCTCTTAT
TP6328	SDA	CIAT 26146	CAGCAAATAAAACAATCTATTATACTTGATCTTCATTCATGATATACTTGCGTTTCGTTGGAGT	CAGCAAATAAAACAATCTATTATACATGATCTTCATTCATGATATACTTGCGTTTCGTTGGAGT
TP6341	SDA	CIAT 26146	CAGCAAATAAAATAATCACCTCCATTCAAAAAAAATAAATATTCACCACTAGATCTATCAAAAG	CAGCAAATAAAATAATCACCTCCATTCAAAAAAAAAAAATATTCACCACTAGATCTATCAAAAG
TP6365	SDA	CIAT 26146	CAGCAAATAAACCACTACTAGAAATGCCATACATCAAAGCTTCATCACTTGAAGCCAAAGCATA	CAGCAAATAAACCACTACTAGAAATGCCATACATCAAAGCTTCATCACTCGAAGCCAAAGCATA
TP6395	SDA	CIAT 26146	CAGCAAATAAATTCATGGGCATACTTGAATTCCATGCAAAGTTTAGTTACTTTTGTCATTTACT	CAGCAAATAAATTCATGGGCATACTTGAATTCCATGCAAAGATTAGTTACTTTTGTCATTTACT
TP6398	SDA	CIAT 16888	CAGCAAATAACAAACAAGATCTTCAGATCCTAACGGTGTACATTAATTAAATAATAAACCAGAT	CAGCAAATAACAAACAAGATCCTCAGATCCTAACGGTGTACATTAATTAAATAATAAACCAGAT
TP6509	SDA	CIAT 26146	CAGCAAATAATCGAGATATACTGACATTATTGGCCAACCATTCATTCATTGATTCTAGTACTTA	CAGCAAATAATCGAGATATACTGACATTATTGGCCAACCATTCATTCATTGATTCTAGTACCTA
TP6644	SDA	CIAT 16888	CAGCAAATACTGCAGACCTACAGAAGTCTAATGTTTTGTAGAAGCATCAAATGTTGCTTTCCCT	CAGCAAATACTGCAGACCTACAGAAGCCTAATGTTTTGTAGAAGCATCAAATGTTGCTTTCCCT
TP6669	SDA	CIAT 16888	CAGCAAATAGAAAATTAACTCCAGCATATTGCCATGCGCATCAGACCCACAATCATCTTGCGAA	CAGCAAATAGAAAATTAACTCCAGCATATTGCCATGCGCATCAGACCCACAACCATCTTGCGAA
TP6673	SDA	CIAT 26146	CAGCAAATAGAAATCAGTAGACGCATTTGACGCCCCATCACTGTCCGATTCCTCCCCATGTCCG	CAGCAAATAGAAATCAGTAGACGCATTTGACGCCCCATCACCGTCCGATTCCTCCCCATGTCCG
TP6727	SDA	CIAT 16888	CAGCAAATAGCCATTCATGGTAACTTGCACACAACCTCGACTTGAAATGTTTCAGCTCGAGTAT	CAGCAAATAGCCATTCATGGTAACTTGCACACAACCTCGACTTGAAATGTTTCAGCTCAAGTAT
TP6772	SDA	CIAT 26146	CAGCAAATAGTAGGGGGTGCATGTGCTAACCCCAACTCCCCAAGTCAAAGTGATCTGTTCATGC	CAGCAAATAGTAGGCGGTGCATGTGCTAACCCCAACTCCCCAAGTCAAAGTGATCTGTTCATGC
TP6842	SDA	CIAT 16888	CAGCAAATATAGAGTCTTCCAAAGATAACACAGCAGAAGTCTAAATTATTGATAACAACTCAAA	CAGCAAATATAGAGTCTTACAAAGATAACACAGCAGAAGTCTAAATTATTGATAACAACTCAAA
TP6920	SDA	CIAT 16888	CAGCAAATATGACATTGTTTTTTCATAAACAAAGGGTGGTGAGAGGTAAACCATTTCTCACAAT	CAGCAAATATGACATTGTTTTTTCAAAAACAAAGGGTGGTGAGAGGTAAACCATTTCTCACAAT
TP7147	SDA	CIAT 26146	CAGCAAATCAGGAACTTTCCCATTTTAAATCACTCTCTACTGATGTTATCCGCCCTTTATCTCT	CAGCAAATCAGGAACCTTCCCATTTTAAATCACTCTCTACTGATGTTATCCGCCCTTTATCTCT
TP7159	DDA	CIAT 16888	CAGCAAATCAGTTGCAGTAGCGAATTTCATCAGGTGCTATCCTTCAGCAGGGGGTTCTGGTAGA	CAGCAAATCAGTTGCAGTAGCGAAGTTCATCAGGTGCTATCCTTCAGCAGGGGGTTCTGGTAGA
TP7199	SDA	CIAT 16888	CAGCAAATCATTCGAAACCAGAACTCCGGACAGTTACTCCAAAACAAGTCCATTTGGCTGTTCA	CAGCAAATCATTCGAAACCAGAACTCCGGACAGTTACTCCAAAACAAGTCCATTTGGCCGTTCA
TP7251	SDA	CIAT 26146	CAGCAAATCCGATCCATTTGATGCTGAATAGCCTGCTTAGCTTGTTTGCCACCGATCAACGTGG	CAGCAAATCCGATCCATTTGATGCTGAATAGCCTGCTTAGCTTGTTTGCCACCGATCAACATGG
TP7264	SDA	CIAT 16888	CAGCAAATCCTGAAAAGTTCACCAAAGGTGTGTGTTTAGCCACGTCTTTTCCCCTTTTTTCTTG	CAGCAAATCCTGAAAAGCTCACCAAAGGTGTGTGTTTAGCCACGTCTTTTCCCCTTTTTTCTTG
TP7308	SDA	CIAT 26146	CAGCAAATCGAGTACAAACCACTCGAACTGGGTATCGCATCCCTCGGCTTTAAAAGATGCCTAG	CAGCAAATCGAGTACAAACCACTCGAACTGGGTATCGCATCCCTCGGCTTCAAAAGATGCCTAG
TP7319	SDA	CIAT 26146	CAGCAAATCGATGAGTTCATCCCCCATTGTATGAGCCGGTGTCGTCCCTTTGGATCTAGTGAGA	CAGCAAATCGATGAGTTCATCCCCCATTGTATGAGCCAGTGTCGTCCCTTTGGATCTAGTGAGA
TP7605	SDA	CIAT 26146	CAGCAAATGAGTCGGAGGTAGTAGTAACATGTAACAAGATAAGTATTCGTGTTTTTCCTTCTTT	CAGCAAATGAGTCGGAGGTAGTAGTAACACGTAACAAGATAAGTATTCGTGTTTTTCCTTCTTT
TP7611	SDA	CIAT 26146	CAGCAAATGATAAAGCAACCATCCTTCAGTGGTTCCAAGAGTTGAAGTTTCCTGATGGATATGC	CAGCAAATGATAAAGCAACCATCCTTCAGTGGTTCCAAGAGTTAAAGTTTCCTGATGGATATGC
TP7648	SDA	CIAT 16888	CAGCAAATGATGTCTGCCGCTGTTGCTGTCCGTCGTAGTTAGACCGAGGTGCCCATTCATCTTG	CAGCAAATGATGTCTGCCGCCGTTGCTGTCCGTCGTAGTTAGACCGAGGTGCCCATTCATCTTG
TP7704	SDA	CIAT 26146	CAGCAAATGCATGATGGTTTCGTCAGCGCAGACGACATATGGAGTCTGCACTGTCTTTGCTAAT	CAGCAAATGCATGATGGTTTCGTCAGCGCAGACGACATATGAAGTCTGCACTGTCTTTGCTAAT
TP7729	SDA	CIAT 26146	CAGCATATGCCCCGTTGGTGGCTGGTAACTGCCTAAGCAGTTACTAATCTATTCAATAGTTGTC	CAGCAAATGCCCCGTTGGTGGCTGGTAACTGCCTAAGCAGTTACTAATCTATTCAATAGTTGTC
TP7756	SDA	CIAT 26146	CAGCAAATGCTAAAGGAGTGAAATATGTTCTTAGGAAAAGTTATTCGCTTAAGTGATATGGATT	CAGCAAATGCTAAAGGAGTGAAATATGTTCTTAGGAAAAGTTATTCACTTAAGTGATATGGATT
TP7933	SDA	CIAT 16888	CAGCAAATGTACTAAATTAGGCATAATATTAGTTATTAGAGCTATGTATATATAATAATATAGT	CAGCAAATGTACTAAACTAGGCATAATATTAGTTATTAGAGCTATGTATATATAATAATATAGT
TP7939	SDA	CIAT 16888	CAGCAAATGTAGAGTCTTACAAAGATAACATAGCGGAAGTCTAAATTATTGATGACAACTCAAA	CAGCAAATGTAGAGTCTTACAAAGATAACACAGCGGAAGTCTAAATTATTGATGACAACTCAAA
TP7981	SDA	CIAT 26146	CAGCAAATGTGCTATGTTTGGAACATGAAGATTTATAAACTGATCCGAACCTACTTAGACTAGC	CAGCAAATGTGCTATGTTTGGAACATGAAGACTTATAAACTGATCCGAACCTACTTAGACTAGC
TP7985	SDA	CIAT 26146	CAGCAAATGTGGAAAAGATTTGGCTGGTTCTATATTTTAAGATAACAGTTATTAATTGGTGAAC	CAGCAAATGTGGAAAAGATTTGGCTGGTTATATATTTTAAGATAACAGTTATTAATTGGTGAAC
TP8018	SDA	CIAT 16888	CAGCAAATGTTAGGTAATGACTACTGCAGTTCTGCACGTTCCTGCCTACAGCTTCAAAACTCAA	CAGCAAATGTTAGGTAATGACTACTGCACTTCTGCACGTTCCTGCCTACAGCTTCAAAACTCAA
TP8039	SDA	CIAT 16888	CAGCAAATGTTGATCTCAAAGAAAAGTTGAGGTTCAACATTTTTTTAAAATGTTGGTGAATAAA	CAGCAAATGTTGATCTCAAAGAAAAATTGAGGTTCAACATTTTTTTAAAATGTTGGTGAATAAA
TP8082	SDA	CIAT 16888	CAGCAAATTAACACATATATATGAAGATATGTTGATACATGCACTAAATTTTGTTTTTCTCATG	CAGCAAATTAACACATATATATGAAGATAAGTTGATACATGCACTAAATTTTGTTTTTCTCATG
TP8250	SDA	CIAT 26146	CAGCAAATTCACTGTGGTTAATTAGCTTCAATTAATGTTATTTGACCATGTGCATGGTACTCAG	CAGCAAATTCACCGTGGTTAATTAGCTTCAATTAATGTTATTTGACCATGTGCATGGTACTCAG
TP8272	DDA	CIAT 26146	CAGCAAATTCCAAAAGTCAAACCAGCTGAATTATGATCAAACACAGTCCACATACCGCAATGCT	CAGCAAATTCCAAAAGTCAAACCAGCTGAATTATGATCAAACACAGTCCACATACCACAATGCT
TP8284	SDA	CIAT 26146	CAGCAAATTCCAAGGGCTTTAGGGCGTGCACTTAATCCCATATTCCATGTGCTGACCTTGGTCT	CAGCAAATTCCAAGGGCTTTAGGGCGTGCACTTAATCCCATATTCCATGTACTGACCTTGGTCT
TP8300	SDA	CIAT 16888	CAGCAAATTCCCCATGCTAGATTTATGCTACGGCCAATATTTGTTATATGTGGATGTGGTGGGC	CAGCAAATTCCCCATGCTAGATTGATGCTACGGCCAATATTTGTTATATGTGGATGTGGTGGGC
TP8315	DDA	CIAT 26146	CAGCAAATTCGAAATAAGCTCCAAAATACACTATAGGCTAAATCGACACAAAAATAATAGCTTC	CAGCAAATTCGAAATAAGCTCCAAAATACACTATAGGCTAAATCGACACAAAAATAACAGCTTC
TP8380	SDA	CIAT 26146	CAGCAAATTCTTTCTAACATATTATGTTAAACTCTAAAAGTGTGACCATTTACATATTCAAATG	CAGCAAATTCTTTCTAACATATTATATTAAACTCTAAAAGTGTGACCATTTACATATTCAAATG
TP8521	SDA	CIAT 26146	CAGCAAATTGTCGTCGTGTAAACCCGTTCTGTAGGGTCCTTCCACCTCGTTCAACAGGAAACAT	CAGCAAATTGTCGTCGTGTAAACCCGTTCTGTAGAGTCCTTCCACCTCGTTCAACAGGAAACAT
TP8543	DDA	CIAT 26146	CAGCAAATTGTTAGCTTTTTTCTATTTAGTTCGAGATTTAAAATTTTCTCCTATGTAGTGCATT	CAGCAAATTGTTAGCTTTTATCTATTTAGTTCGAGATTTAAAATTTTCTCCTATGTAGTGCATT
TP8634	SDA	CIAT 16888	CAGCAAATTTATTCGGTTATGAATTGACGTTAACCGAATTTCATTCAACTTATTATATTAAACA	CAGCAAATTTATTCGGTTATGAATTGACGTTAACCGAATTTCATTCAACTTATTATACTAAACA
TP8684	SDA	CIAT 26146	CAGCAAATTTCCTGCAACACAATAGTATGTGTATAGGATGAATATTCTTTACCCATCTAATCCA	CAGCAAATTTCCTGCAACACAATAGTATGTGTATAGGATGAATATTCTTTACCCACCTAATCCA
TP8845	SDA	CIAT 16888	CAGCAAATTTTGTTCTATTATTCTATTCTGTTCTCGAACTAAGAGATGGATCATGGAAGCTTTG	CAGCAAATTTTGTTCTATTATTCTATTCTGTTCTCGAACTAAGAGATGGATCATAGAAGCTTTG
TP9026	SDA	CIAT 16888	CAGCAACAAAGACAACAAACAAGGTACCGATTAATCACACTATTGCTTATTTCAGTGTCCAACG	CAGCAACAAAGACAACAAACAAGGTACCAATTAATCACACTATTGCTTATTTCAGTGTCCAACG
TP9047	SDA	CIAT 26146	CAGCAACAAAGTGACCTCTGGATGGTGTAGTAGCCAACCTAATACCTAACCCAACAATCCTCTC	CAGCAACAAAGTGACCTCCGGATGGTGTAGTAGCCAACCTAATACCTAACCCAACAATCCTCTC
TP9134	DDA	CIAT 26146	CAGCAACAACAGCGCTCGGTGACCTGGACCTCATTGAGAAGCCCATCTTCTTCGCCGAGTTCTC	CAGCAACAACAGCGCTCGGTGACCTGGACCTCATTGAGAAGCCCATCTTCTTCGCCGAGCTCTC
TP9137	SDA	CIAT 16888	CAGCAACAACAGCTTCAATCGAAGGTATAACTCTAGGGATTAAAATCTACCTATTAACTTTTCC	CAGCAACAACAGCTTCAATCGAAGGTATAACTCTAGGGATAAAAATCTACCTATTAACTTTTCC
TP9190	SDA	CIAT 26146	CAGCGACAACTAAGTGGTGCGGTGGTAAAACTTGTCACTCTGGAGCCGCAGGTCTCGGTTACGA	CAGCAACAACTAAGTGGTGCGGTGGTAAAACTTGTCACTCTGGAGCCGCAGGTCTCGGTTACGA
TP9194	SDA	CIAT 26146	CAGCAACAACTACTCCCTTTGTCTCAGAAAGGAAGTCCGTTTGGGTTGCGTACCAGTTAAAGTG	CAGCAACAACTACTCCCTTTGTCCCAGAAAGGAAGTCCGTTTGGGTTGCGTACCAGTTAAAGTG
TP9258	DDA	CIAT 16888	CAGCAACAAGATTTTTTATTTCAATTGGCCAACTTTTGTCCCATAGTCCAATATTACTTAAAAA	CAGCAACAAGATTTTTCATTTCAATTGGCCAACTTTTGTCCCATAGTCCAATATTACTTAAAAA
TP9269	SDA	CIAT 26146	CAGCAACAAGCAGATAGTTACAGGTATGAGTAATCAACACACAGTACATGGATTTTGGTTATAA	CAGCAACAAGCAGATAGTTACAGGTATGAGTAATCAACACACAGTACATGGATTTTAGTTATAA
TP9343	SDA	CIAT 26146	CAGCAACAAGTTACTGTTCTGACCCTCTGGGATTCCCACTTCATGGAGACAATTCAACATGAGC	CAGCAACAAGTTAATGTTCTGACCCTCTGGGATTCCCACTTCATGGAGACAATTCAACATGAGC
TP9357	SDA	CIAT 26146	CAGCAAGAATACATGAGTAACGGTCCAACAAACAATCTCACTTGTCAATTGCCATCCTAGAAAT	CAGCAACAATACATGAGTAACGGTCCAACAAACAATCTCACTTGTCAATTGCCATCCTAGAAAT
TP9434	DDA	CIAT 16888	CAGCAACAATGTCCCAAGTACTTTTGGTAACAATGTATATGTGTGACAAATTCTGCAGTTGGAA	CAGCAACAATGTCCCAAGTACTTTCGGTAACAATGTATATGTGTGACAAATTCTGCAGTTGGAA
TP9438	SDA	CIAT 26146	CAGCAACAATTAACATGGCAGACAAGCCAAACTGCGAATTCTCCCATGAACCAGTCAAAAAAAC	CAGCAACAATTAACACGGCAGACAAGCCAAACTGCGAATTCTCCCATGAACCAGTCAAAAAAAC
TP9509	SDA	CIAT 16888	CAGCAACACAAGTTGCAACAGCAAGGGAGACAAGTGATTGCCCACAGTTCTTTACTAATCCAAT	CAGCAACACAAGTTGCAACAGCAACGGAGACAAGTGATTGCCCACAGTTCTTTACTAATCCAAT
TP9545	SDA	CIAT 26146	CAGCAACACACTTTAGTTACTTAGCCACCTAAAAGTACCCAAAAATTCCCTCTAGGGCTTCATG	CAGCAACACACTTTAGTTACTTAGCCAACTAAAAGTACCCAAAAATTCCCTCTAGGGCTTCATG
TP9560	SDA	CIAT 26146	CAGCAACACAGGATTTCAACTCCATCAACCAGTCCTTTCTCAAGTTCTTCGGTAGACTTAAAAG	CAGCAACACAGGATTTCAACTCCATCAACAAGTCCTTTCTCAAGTTCTTCGGTAGACTTAAAAG
TP9570	SDA	CIAT 26146	CAGCAACACATACAACTTACAAATTGGAACGCAAGAACACAATGCTCGAATAAAATAGAGTTTA	CAGCAACACATACAACTTACAAATTGGAACACAAGAACACAATGCTCGAATAAAATAGAGTTTA
TP9618	SDA	CIAT 26146	CAGCAACACCCAAGGGCTCAAATCACCATTTTCGGGGCAATCATACATCGTAGTTGCTCAGATA	CAGCAACACCCAAGGGCTAAAATCACCATTTTCGGGGCAATCATACATCGTAGTTGCTCAGATA
TP9621	SDA	CIAT 26146	CAGCAACACTCATTCCGCGCGCTGGAGGCGAATTTCCCGATGATTGTGCTTTCTTGTTTTACGC	CAGCAACACCCATTCCGCGCGCTGGAGGCGAATTTCCCGATGATTGTGCTTTCTTGTTTTACGC
TP9633	SDA	CIAT 26146	CAGCAACACCGCCATCATCCCAAGCGGAAGCACTAGGTTCCCAGAAAATGCCCAGGTAGACTGT	CAGCAACACCGCCATCATCCCAACCGGAAGCACTAGGTTCCCAGAAAATGCCCAGGTAGACTGT
TP9822	SDA	CIAT 26146	CAGCAACAGAGCACTTGAATTGTGTTTTGTCTCGTTGGAGAAACTTTAGGCAAGAATTGAGCTG	CAGCAACAGAGCACCTGAATTGTGTTTTGTCTCGTTGGAGAAACTTTAGGCAAGAATTGAGCTG
TP9839	SDA	CIAT 26146	CAGCAACAGAGTTTGCAATTTTGCATATATTTCTCACCCTTTCCTTTTTGCAGTAAAAGCAGGG	CAGCAACAGAGTTTGCAATTTTGCATATAGTTCTCACCCTTTCCTTTTTGCAGTAAAAGCAGGG
TP9964	SDA	CIAT 16888	CAGCAACAGGCTTCAATCAGCATGTACAATCGTACTCTCCAGAGCAACGCTGTCTGTACCGCTG	CAGCAACAGGCTTCAATCAGCATGTACAATCGTACTCTCCAGAGCAAAGCTGTCTGTACCGCTG
TP10101	SDA	CIAT 26146	CAGCAACATACATTTATTACCATGTGGATCACAGCTAAGATATGAATTACTATGACTTTGATTA	CAGCAACATACATTTATTAACATGTGGATCACAGCTAAGATATGAATTACTATGACTTTGATTA
TP10155	SDA	CIAT 26146	CAGCAACATATCGGCCGTATAGAATAAAGATTAAATATATGGAAGCCTAATCAAGTTGCAGAAA	CAGCAACATATCGGCCGTATAAAATAAAGATTAAATATATGGAAGCCTAATCAAGTTGCAGAAA
TP10207	SDA	CIAT 16888	CAGCAACATCATTAATTGTGACAAAAGTATTCTGCAGAGAAATCAGTTTGCTCTGCCGCCCAAA	CAGCAACATCATTAATTGTCACAAAAGTATTCTGCAGAGAAATCAGTTTGCTCTGCCGCCCAAA
TP10332	SDA	CIAT 26146	CAGCAATATGGCATCCTACTCTTACGCTTCTTGCGGCGTCGGATTTTATTTACGATGATGCAAC	CAGCAACATGGCATCCTACTCTTACGCTTCTTGCGGCGTCGGATTTTATTTACGATGATGCAAC
TP10401	SDA	CIAT 26146	CAGCAACATTATCTAATCATCAAGTTACCTTCATTATTGCTACTTGGTTTAGATTCCATATGCT	CAGCAACATTATCTAATCAGCAAGTTACCTTCATTATTGCTACTTGGTTTAGATTCCATATGCT
TP10447	SDA	CIAT 26146	CAGCAACGTTGAGAGAAAATGTTGGCATGTGTAAGAAGATTGTGTTCATTATATATATTGTTAG	CAGCAACATTGAGAGAAAATGTTGGCATGTGTAAGAAGATTGTGTTCATTATATATATTGTTAG
TP10509	DDA	CIAT 16888	CAGCAACATTTGCAAATAGCTTGGCATGTTTTCCATGTTGTTCAGATGATGGAACTTACAAAAC	CAGCAACATTTGAAAATAGCTTGGCATGTTTTCCATGTTGTTCAGATGATGGAACTTACAAAAC
TP10655	SDA	CIAT 26146	CAGCAACCAATGTAATTCCTAAAACAAAATTACATGATAAAGATTGTTTTGATCAAAAGAATTG	CAGCAACCAATGTAATGCCTAAAACAAAATTACATGATAAAGATTGTTTTGATCAAAAGAATTG
TP10711	SDA	CIAT 16888	CAGCAACCACGATATTTCTGCAATATGCATAGCTTTTGTTCATCGTTCTTGCTTGTTTCCAGGT	CAGCAACCACGATATTTCTGCAATATGCATAGCTTTTGTTCATCGTTCTTACTTGTTTCCAGGT
TP10714	SDA	CIAT 26146	CAGCAACCACGCCTGGAGTTTGACCAATATCGTTGTGTTAGCAGAAATTGGCAACAAAACTACA	CAGCAACCACGCCTGGAGTTTGACCAATACCGTTGTGTTAGCAGAAATTGGCAACAAAACTACA
TP10880	SDA	CIAT 26146	CAGCAACCATGACATACTCATGATGTTTATTTATGCATTTGATTGGTAAATTTCTGTTTAGTTT	CAGCAACCATGACATACTCAGGATGTTTATTTATGCATTTGATTGGTAAATTTCTGTTTAGTTT
TP10881	SDA	CIAT 26146	CAGCAACCATGACTAACTGATTTCTAAGCCCACGTTGCAACTCCATACACTACGGTTCAAATTT	CAGCAACCATGACCAACTGATTTCTAAGCCCACGTTGCAACTCCATACACTACGGTTCAAATTT
TP10930	SDA	CIAT 26146	CAGCAACCCAAAATCATTGAGACAGCTAAACACATATACAATGGAAAGACCCCAAAAAAAAGTC	CAGCAACCCAAAATCACTGAGACAGCTAAACACATATACAATGGAAAGACCCCAAAAAAAAGTC
TP10964	SDA	CIAT 26146	CAGCAACCCACTCCGCTAAATACCCGCTCGCTACAGCTCTCCTCGCAATTAACGCGCGCACCTC	CAGCAACCCACCCCGCTAAATACCCGCTCGCTACAGCTCTCCTCGCAATTAACGCGCGCACCTC
TP10965	SDA	CIAT 26146	CAGCAACCCACCCCTCCGCACCCAAAATTGCTTCGGCTAGCAAACCCTCCCACGCGCCCGCGCC	CAGCAACCCACCCCTCCGCACCCAAAACTGCTTCGGCTAGCAAACCCTCCCACGCGCCCGCGCC
TP11021	SDA	CIAT 16888	CAGCAACCCCATCAATTGAACGGGTCAATTAAAGGCAAACGCCCCAGTAGTCCCAGCAAGCCAT	CAGCAACCCCATCAATTGAACGGGTCAAGTAAAGGCAAACGCCCCAGTAGTCCCAGCAAGCCAT
TP11111	SDA	CIAT 16888	CAGCAACCCTCCAACTGCTTCAGCTGATTGCACAAGTCAAAAGCCCCGTGCAGAAACAAGAAAG	CAGCAACCCTCCAACTGCTTCAGCTGATTGCACAAGTCAAAAGCCCCATGCAGAAACAAGAAAG
TP11130	SDA	CIAT 26146	CAGCAACCCTTATTGTATGTCATACATCTATCCTTTGTTTATCTTACCCCTGTATTAGCATAAG	CAGCAACCCTTATTGTATATCATACATCTATCCTTTGTTTATCTTACCCCTGTATTAGCATAAG
TP11140	SDA	CIAT 16888	CAGCAACCCTTGTTTGCATTGGTGGTATGCATTATGGGGACAGACCATCACTAGTGCAGAAAAA	CAGCAACCCTTGTTTGCATTGGTGGTATGCATTATGGGAACAGACCATCACTAGTGCAGAAAAA
TP11318	SDA	CIAT 26146	CAGCAACCTAATTAAGTTCGACCAGGGACTAATCCTCCTCTAATTGGGGATTAAAAAGGTGAGG	CAGCAACCTAATCAAGTTCGACCAGGGACTAATCCTCCTCTAATTGGGGATTAAAAAGGTGAGG
TP11412	SDA	CIAT 16888	CAGCAACCTCTGTCCAAATGCAACTCCTTATGATTCATGCTATTCCAACTCCAGTGGTACCATG	CAGCAACCTCTGTCCAAATGCAACTCCTTATGATTCATGCCATTCCAACTCCAGTGGTACCATG
TP11607	SDA	CIAT 26146	CAGCAACGACAAGTTATATTCAATTAGCTAGCTACCACTAGTACGGTACATATACTTGACAAGT	CAGCAACGACAAGTTATACTCAATTAGCTAGCTACCACTAGTACGGTACATATACTTGACAAGT
TP11629	SDA	CIAT 16888	CAGCAACGACCCAAAAACGTCGTTCTCGTTCATGTCCATAATTTACTCCACGTTTAGACTTTAG	CAGCAACGACCCAAAAACGTCGTTCTCGTTCATGTCCACAATTTACTCCACGTTTAGACTTTAG
TP11731	SDA	CIAT 26146	CAGCAACGATAACAGACCAGGCCTCACGACAAGACAAGCTAGGTAGATTGCACCAAACATCCCA	CAGCAACGATAACAGACCAGGCCTCACAACAAGACAAGCTAGGTAGATTGCACCAAACATCCCA
TP11915	SDA	CIAT 26146	CAGCAACGGAATGGGACATAATATTACGCGCACAAAACACAAAAGTCATTCACAAGGCAAAAAA	CAGCAACGGAATGGGACATAATATTACACGCACAAAACACAAAAGTCATTCACAAGGCAAAAAA
TP12163	SDA	CIAT 26146	CAGCAACTAAAATAAAAGCCGCAGGGATTGATATTCGCATGTTTTCTCTAATAAAAGGGTAATC	CAGCAACTAAAATAAAAGCCGCAGGGATTGATATTCGCATATTTTCTCTAATAAAAGGGTAATC
TP12365	SDA	CIAT 16888	CAGCAATTACTTGGTACATGATCATGAACAAGTAAATTGAGGCTGAAATTGATGAATGCCAGGC	CAGCAACTACTTGGTACATGATCATGAACAAGTAAATTGAGGCTGAAATTGATGAATGCCAGGC
TP12490	SDA	CIAT 26146	CAGCAACTATCTGTGTACAGAAAAGAATTACCCCAAGACTGAAACATATTTATAACTCAAGTAT	CAGCAACTATCTGTGTACAGAAAAGAATCACCCCAAGACTGAAACATATTTATAACTCAAGTAT
TP12536	SDA	CIAT 26146	CAGCAACTATTTACTACTTTTATCTGAGCATTTTTTTTTATTCATATTCCTCTCCAGTCCTCGT	CAGCAACTATTTACTACTTTTATCTGAGCATTTTTTTCTATTCATATTCCTCTCCAGTCCTCGT
TP12542	DDA	CIAT 26146	CAGCAATTATTTGGACCTACAAGTGTTTGGTTTTTAAAAGCTTGTCCAGCCCCATTCCACCGCT	CAGCAACTATTTGGACCTACAAGTGTTTGGTTTTTAAAAGCTTGTCCAGCCCCATTCCACCGCT
TP12569	SDA	CIAT 26146	CAGCAACTCAATGCCGCATGAGGGTGACTGTGAAACTTGTTGCAGACAGATGGGAGGTTACAGG	CAGCAACTCAATGCCGCATGAGAGTGACTGTGAAACTTGTTGCAGACAGATGGGAGGTTACAGG
TP12750	SDA	CIAT 26146	CAGCAACTCTCTTGTTTTCTATAGGCAAAGCGATTCATCATGAATCAACTCTTCCTATTTAAAG	CAGCAACTCTCTTGTTTTCCATAGGCAAAGCGATTCATCATGAATCAACTCTTCCTATTTAAAG
TP12778	SDA	CIAT 26146	CAGCAACTCTTTGAAGTTACGTGGATGTTTGATTATGTTGTAAAAATACTCGCCTTCTATTATT	CAGCAACTCTTTGAAGTTACGTGGATGTTTGATTATGTTGTAAAAATACTCACCTTCTATTATT
TP12802	SDA	CIAT 16888	CAGCAACTGAACAACAGTTGCTTCAGTAATGGCTAGAGGACGCATAAAGCACCGTGAATCAGCC	CAGCAACTGAACAACAGTTGCTTCAGTAATGGCTAGAGGACGCAGAAAGCACCGTGAATCAGCC
TP12861	SDA	CIAT 26146	CAGCAACTGAGGTATGTCAAATGACTATTTCCTTCGATTGCAAGTACGCGTGGTGATCGTACTG	CAGCAACTGAGGTATGTCAAATGACTATTTCCTTCGATTGCAAATACGCGTGGTGATCGTACTG
TP12865	SDA	CIAT 26146	CAGCAACTGATAGTACTATCAGCATAATATTCTCTTCCCTAATTTAACAATTGAGCTGTGGTTA	CAGCAACTGATAATACTATCAGCATAATATTCTCTTCCCTAATTTAACAATTGAGCTGTGGTTA
TP12895	SDA	CIAT 26146	CAGCAACTGCAAATTCTTTTCATCCTGGTGCTATAGTCACGAACCTTCTTCGCTACCATCGTAT	CAGCAACTGCAAATTCTCTTCATCCTGGTGCTATAGTCACGAACCTTCTTCGCTACCATCGTAT
TP12919	SDA	CIAT 26146	CAGCAACTGCCAATCTCACCCGGGATGGACCCCACAAACTGATTTTCAGACAGGTCAAGGTCTG	CAGCAACTGCCAATCTCACCCGGGATGGACCCCACAAACTGATTTTCAGACAGGTCAAGGTCAG
TP12964	SDA	CIAT 16888	CAGCAACTGCTTCGTGAAAGCTTTTGTGTTGTTAAAAGACTTAGACAAACACCACTTCTATGCA	CAGCAACTGCTTCGTGAAAGCTTTTGAGTTGTTAAAAGACTTAGACAAACACCACTTCTATGCA
TP13099	SDA	CIAT 26146	CAGCAACTGTTGGGAACCTCCGGTACTTAAATAGAACCGGTTACCGTTTTTAACCGACTCTAGC	CAGCAACTGTTGAGAACCTCCGGTACTTAAATAGAACCGGTTACCGTTTTTAACCGACTCTAGC
TP13134	SDA	CIAT 26146	CAGCAAGTTACATTGGTAGAAATGGTTGAGGAGAAAACTTCAGTCATCTGAAGGCCCTTGGCAT	CAGCAACTTACATTGGTAGAAATGGTTGAGGAGAAAACTTCAGTCATCTGAAGGCCCTTGGCAT
TP13164	SDA	CIAT 16888	CAGCAACTTATGATTGAATCAGTAAGCGATATTGTTATGCTATAGTGTGGGATGATGTAAAAAT	CAGCAACTTATGATTGAATCACTAAGCGATATTGTTATGCTATAGTGTGGGATGATGTAAAAAT
TP13174	DDA	CIAT 26146	CAGCAACTTATTTGGTTTTGAGTTGGCATTAACCGAATTAACCAAAGTGTGTTCTAACTTATTA	CAGCAACTTATTTGGTTTTGAGTTGGCATTAACCGAATTAACCAAAGTGCGTTCTAACTTATTA
TP13199	SDA	CIAT 26146	CAGCAACTTCCCAGACAACCTAGTTGTCGGATTTGGAGCAGAAAAAAAAAAAAAAAAAAAAAAA	CAGCAACTTCCCAGACAACCTAGTTATCGGATTTGGAGCAGAAAAAAAAAAAAAAAAAAAAAAA
TP13202	SDA	CIAT 16888	CAGCAACTTCCCCTAACAGCCAACGTTGTCGTATGCAGGGCACATAAGCTGAAAAAAAAAAAAA	CAGCAACTTCCCCTAACAGCCAAAGTTGTCGTATGCAGGGCACATAAGCTGAAAAAAAAAAAAA
TP13237	SDA	CIAT 16888	CAGCAACTTCTTAAAGAAAACCAAAAATCTGTTTGTTCCATATTTATACTACCTTTTGTCCTCT	CAGCAACTTCTTAAAGAAAACCAAAAATCTGTTTATTCCATATTTATACTACCTTTTGTCCTCT
TP13376	SDA	CIAT 16888	CAGCAACTTTATGAATCTGGTTTACTTTCGTATGAAATTGCCAATATGTCTTTTTTTGGTGGTT	CAGCAACTTTATGAATCTGGTTTACTTTCGTATGAAATTGCCAATATGTCTTTTATTGGTGGTT
TP13413	SDA	CIAT 16888	CAGCAACTTTGACTCAGTTTTTGAGCATCTTCCAATCAGAAATTTGAAAAGTGCCAATTGAAAA	CAGCAACTTTGACTCAGTTTTTGAGCATCTTCCAATCACAAATTTGAAAAGTGCCAATTGAAAA
TP13530	SDA	CIAT 26146	CAGCAAGAAAACATTGCCACTCAATAGTTCTAGCTCAACAATGCAAATGCATGTAGTCACTCCA	CAGCAAGAAAACATTGCCACTCAATAGTTCTAGCTCAACAATGCAAATGCATGTAGTCACTACA
TP13565	SDA	CIAT 26146	CAGCAAGAAACAAAATACTCAATCCCTCAGTTAGTTTGCTAGACAAAAAAGCATCAACTTAGAG	CAGCAAGAAACAAAATAATCAATCCCTCAGTTAGTTTGCTAGACAAAAAAGCATCAACTTAGAG
TP13790	DDA	CIAT 26146	CAGCAAGAAGGAAAAAACTTTGTGTCCTGATCCCAATAGATCAGGCATGTGCAAGCAATGTACC	CAGCAAGAAGGAAAAAACTTTATGTCCTGATCCCAATAGATCAGGCATGTGCAAGCAATGTACC
TP13847	SDA	CIAT 26146	CAGCAAGAATACAGGAACTGTATCTGTGATATGACTGATGAGTCTCTCTGGTGATTACACAAAG	CAGCAAGAATACAGGAACTGTATCTGTGATATGACTGATGAGTCTCTCTGGTGATGACACAAAG
TP13865	SDA	CIAT 26146	CAGCAAGAATCCAACGTTGAACTGCCATATCTTCTCCGATCCTGTGCTGGATCTATCCACGGTG	CAGCAAGAATCCAACATTGAACTGCCATATCTTCTCCGATCCTGTGCTGGATCTATCCACGGTG
TP13873	SDA	CIAT 26146	CAGCAAGAATCTGTAGGAACTGAATGTAATATCTTAGAAGACAACAACAATTCAACCACATATA	CAGCAAGAATCTGTAGGAACTGAATGTAATATCTTAGAAAACAACAACAATTCAACCACATATA
TP14018	SDA	CIAT 26146	CAGCAAGACATCTTCAACGAATCAACTTGTTTATGAGATACGGCGTTCTGTGAAGCTAAAGACT	CAGCAAGACATCTTCAACGAATCAACTTGCTTATGAGATACGGCGTTCTGTGAAGCTAAAGACT
TP14046	DDA	CIAT 26146	CAGCAAGACCTGCAAAGTGTACCAATATGTCGTATTAGTAACAAATATTCTGGCAAATGCCAAA	CAGCAAGACCTGCAAAGTATACCAATATGTCGTATTAGTAACAAATATTCTGGCAAATGCCAAA
TP14122	SDA	CIAT 16888	CAGCAAGACTTCAGGAAAAGGGATGTATTGCATTCAATGTATTGCACAGTAAGAACAGAAACTC	CAGCAAGACTTCAGGAAAAGGGATGTATTGCATTCAATGTATTGCACACTAAGAACAGAAACTC
TP14144	SDA	CIAT 16888	CAGCAAGAGAAATGTCACTCCAGTTTCGACTGTGACAACCTATGATGTAATTTGGGATAGAAGT	CAGCAAGAGAAATGTCACTCCAGTTTCAACTGTGACAACCTATGATGTAATTTGGGATAGAAGT
TP14145	SDA	CIAT 16888	CAGCAAGAGAACAGGTCTAAGAATTATTAATTAAATTTGTTGCAGAAAAAAAAAAAAAAAAAAA	CAGCAAGAGAACAGGTCTAAGAATTATTAAATAAATTTGTTGCAGAAAAAAAAAAAAAAAAAAA
TP14173	SDA	CIAT 16888	CAGCAAGAGACACTCGTAATGACACCGAGCTCCACCATTTTGGAGGTGCTCAGGCCTGTCTCAG	CAGCAAGAGACACTCGTAATGACACCAAGCTCCACCATTTTGGAGGTGCTCAGGCCTGTCTCAG
TP14245	SDA	CIAT 26146	CAGCAAGAGCATACGGACAAAGCACAGTGACTTGACCTCACTAATGAACAGGCACAACCTCACT	CAGCAAGAGCATACGGACAAAGCACAGTGACTTGACCTCACCAATGAACAGGCACAACCTCACT
TP14251	SDA	CIAT 26146	CAGCAAGAGCCCGGAGGACCTCCTATGGCAGGGAAAAGCTGACGATTGGGTCACTAGCAAACCA	CAGCAAGAGCCCGGAGGACCTCCTATGGCAGGGAAAAACTGACGATTGGGTCACTAGCAAACCA
TP14381	SDA	CIAT 16888	CAGCAAGAGTGCGAACAAGTACATAGGATTCGAAAGCAATAAATCGAAATACTATTTCAATTGA	CAGCAAGAGTGCGAACAAGTACATAAGATTCGAAAGCAATAAATCGAAATACTATTTCAATTGA
TP14437	SDA	CIAT 26146	CAGCAAGATAACATAACAAGAAACATTATAAAAAGAGACTGCATGAAAAAGTTCGAAGAAGAAT	CAGCAAGATAACATAACAAGAAACATTAAAAAAAGAGACTGCATGAAAAAGTTCGAAGAAGAAT
TP14448	SDA	CIAT 26146	CAGCAAGATAGTAGGATCTGATCTATCACGAAGCCAAAACAGGGACATCAGAAACCATGTGTAG	CAGCAAGATAATAGGATCTGATCTATCACGAAGCCAAAACAGGGACATCAGAAACCATGTGTAG
TP14561	DDA	CIAT 26146	CAGCAAGATCCAATAGTCCAAAGATAGGATAGAACATTCTGAAAATAGGTCAGACTTACCTCAA	CAGCAAGATCCAATAGTCCAAAGATAGGATAGAACATTCTGAAAATAAGTCAGACTTACCTCAA
TP14584	SDA	CIAT 16888	CAGCAAGCTCTGCAAACTTGAACAAGGAACACAATGTCACTTTTTTTATACATCTATGTCATTT	CAGCAAGATCTGCAAACTTGAACAAGGAACACAATGTCACTTTTTTTATACATCTATGTCATTT
TP14631	SDA	CIAT 26146	CAGCAAGATGGAGGCTCCTCCTCCTTGCAAGAGCGATGATGCGTCGTCGATTAGCCCGTGTTTG	CAGCAAGATGGAGGCTCCTCCTCCTTGCAAGAGCGATGATGCGACGTCGATTAGCCCGTGTTTG
TP14698	SDA	CIAT 26146	CAGCAAGATTCTTTTGGAGATAGAAGATTTTAAAACCTGCAACAAGCTGAAAAAAAAAAAAAAA	CAGCAAGATTCTTTTGGACATAGAAGATTTTAAAACCTGCAACAAGCTGAAAAAAAAAAAAAAA
TP14756	DDA	CIAT 16888	CAGCAAGCAAAACGATTTTAGTATAGTTACTATCAAATCAAATGATGTCATAGCTCTGAAAACT	CAGCAAGCAAAACGATTTTAGTATAGTCACTATCAAATCAAATGATGTCATAGCTCTGAAAACT
TP14826	DDA	CIAT 26146	CAGCAAGCAACTTAGTATTCTACATTAAATGCAAGAACTGACCTCTAATTTAGAAACGTTGATG	CAGCAAGCAACTTAGTATTCTACATTAAATGCAAGAACTGACCTCTAATTTAGAAACGGTGATG
TP14855	SDA	CIAT 26146	CAGCAAGCAAGTTGCTCGGTTGTGGCTCCTTTGGCTTAAACATTCAACTCGTGTTTTCTTGTTG	CAGCAAGCAAGTTGCTCGGTTGTGGCTCCGTTGGCTTAAACATTCAACTCGTGTTTTCTTGTTG
TP14878	SDA	CIAT 26146	CAGCAAGCAATGGCGTTCCAGGAGGCCATTACTCCTACATACAGTCTCCTGATGGCTGGCAGAA	CAGCAAGCAATGGCGTTCCAGGAGGCAATTACTCCTACATACAGTCTCCTGATGGCTGGCAGAA
TP14881	SDA	CIAT 26146	CAGCAAGCAATGTAGTAAAAACAGGGATCCGGAGACGACTTACGTAGTTACGTTGGACAAGATC	CAGCAAGCAATGTAGGAAAAACAGGGATCCGGAGACGACTTACGTAGTTACGTTGGACAAGATC
TP14885	SDA	CIAT 26146	CAGCAAGCAATTCCTCTGCAGTTGAGTCTCCACCACTGAGTCACTGCCATGCGGGCCCCACGGA	CAGCAAGCAATTCCTCTGCAGTTGAGCCTCCACCACTGAGTCACTGCCATGCGGGCCCCACGGA
TP14903	SDA	CIAT 26146	CAGCAAGCACAAGCAGGTATGTCATGAGTGTTGGCTAGCACGCGCTTTCTTGCCTGGAACTGCT	CAGCAAGCACAAGCAGGTATGTCACGAGTGTTGGCTAGCACGCGCTTTCTTGCCTGGAACTGCT
TP14947	SDA	CIAT 26146	CAGCAAGCACCTGTTTGACTTGGTGTAGGCCCCTGTGGTCATCAGCCAGTAGTTAAAGGAAATG	CAGCAAGCACCTGTTTGACTTGGTGTAGGCCCCTGTGGTCATCAGCCAGTAGTAAAAGGAAATG
TP15033	DDA	CIAT 16888	CAGCAAGCAGTTGCCTCATCCATAAATAAGATTTTGGTCCGCTTCAATATGACACGGCCAAGGC	CAGCAAGCAGTTGCCTCATCCATAAATAAGATTTTGGTCCGCTTCAATATGACACGACCAAGGC
TP15053	SDA	CIAT 16888	CAGCAAGCATACTAGATAAGCATTTATAAACAAGTTTTTCATGACAAGCACTTGATTAAGCATA	CAGCAAGCATACTAGATAAGCATTTATAAACAAGTTTTGCATGACAAGCACTTGATTAAGCATA
TP15155	SDA	CIAT 26146	CAGCAAGCCAAAGCCAAGCCAAACTATGGTGTATATATGAGTCACAGGTGAGGAGATGGCAAGG	CAGCAAGCCAAAGCCAAGCCAAACTATGGTGTATATATGAGTCACAGGTGAGGAGATGGCAAGA
TP15287	SDA	CIAT 16888	CAGCAGGCCCCTCAGTTTCGGAATATGAAAACTTCATGTTTCGAAACTAATTGCAGAAAAAAAA	CAGCAAGCCCCTCAGTTTCGGAATATGAAAACTTCATGTTTCGAAACTAATTGCAGAAAAAAAA
TP15322	SDA	CIAT 16888	CAGCAAGCGGTCTCGCCAGTGAGGGATCCCTGCTCGACACGGAGGGTCGAGCTGATAAGCTGGA	CAGCAAGCCGTCTCGCCAGTGAGGGATCCCTGCTCGACACGGAGGGTCGAGCTGATAAGCTGGA
TP15396	DDA	CIAT 16888	CAGCAAGCGAAGCATCGAGGTGCGGATGGGGGTGCGTACTCAAGTCCTCATTTCCTACCTGACA	CAGCAAGCGAAGCATCGAGGTGCGCATGGGGGTGCGTACTCAAGTCCTCATTTCCTACCTGACA
TP15522	SDA	CIAT 26146	CAGCAAGCTTAATGTATGCGCATACGATAGGACCACACCACCTAATGTACCAGCTTCGGGAGCT	CAGCAAGCGTAATGTATGCGCATACGATAGGACCACACCACCTAATGTACCAGCTTCGGGAGCT
TP15591	SDA	CIAT 26146	CAGCAAGCTAATACAATTGTAAACGAAAAATAGGAGCCTAAAAATAAATTTTCATACCTTTCAC	CAGCAAGCTAATACAATTGTAAACGAAAAATAGGAGCCCAAAAATAAATTTTCATACCTTTCAC
TP15623	SDA	CIAT 16888	CAGCAAGCTATCATGCATGACAGCTGGTTTTTGTTCCCCAAACGGCAGGTTCTATTTATCAGAA	CAGCAAGCTATCATGCATGACAGCTGGTTTTTGTTCCCCAAACGGCAGATTCTATTTATCAGAA
TP15648	SDA	CIAT 26146	CAGCAAGCTCAGCTAAGCTAACTCTGTTTGCATTGCCATCAAGTTTTTGGCAACTGCTACTTTC	CAGCAAGCTCAGCTAAGCTAACTCTGTTTGCATTGCCATCAAGTTTTTGGCAACCGCTACTTTC
TP15658	SDA	CIAT 16888	CAGCAAGCTCCCAGTCACATCAGTCGTCTTTGAAACCGATCCAGTATCTCAAATCTGCCAGGGA	CAGCAAGCTCCCAGTCACAGCAGTCGTCTTTGAAACCGATCCAGTATCTCAAATCTGCCAGGGA
TP16089	SDA	CIAT 26146	CAGCAAGGAGTAGTGGAAGAAGTGGTGCTGGTATTCTTTATAGTTATATCGTATCGTTTGTATT	CAGCAAGGAGTAGTGGAAGAAGTGGTGCTGGTATTCTTTATAGTTATATCATATCGTTTGTATT
TP16169	DDA	CIAT 26146	CAGCGAGGATGTGAACGCAATGGCACCTTAGCTAGTTTCATATATGTCCTTGTCATAATATGCA	CAGCAAGGATGTGAACGCAATGGCACCTTAGCTAGTTTCATATATGTCCTTGTCATAATATGCA
TP16181	SDA	CIAT 16888	CAGCATGGATTATCAATCAATCGAATGCAAATATTCTGAAACATTTGCTTCCATGACAATGAAA	CAGCAAGGATTATCAATCAATCGAATGCAAATATTCTGAAACATTTGCTTCCATGACAATGAAA
TP16262	SDA	CIAT 16888	CAGCAAGGCATGATGAGATATACTAGCAGAACACAAGTAGCAAAAGGTACCCGGAAGGGCTCCA	CAGCAAGGCATGATCAGATATACTAGCAGAACACAAGTAGCAAAAGGTACCCGGAAGGGCTCCA
TP16492	SDA	CIAT 16888	CAGCAAGGGCATCATTGTTCTCCTTGATCAACCTATCTCTGTCAGTATCTATTGCTTGCTTCCT	CAGCAAGGGCATCATTGTTCTCCTTGATCAACCTATCTCTGTCAGGATCTATTGCTTGCTTCCT
TP16522	SDA	CIAT 16888	CAGCAAGGGCTCTCGATCGCTTTTCTAATGACCTGGATAGTTGGGTATGCTGTTTCGCATGTCT	CAGCAAGGGCTCTCGATCGCTTTTCTAATGACCTGGATAGTTGGGTATACTGTTTCGCATGTCT
TP16636	SDA	CIAT 26146	CAGCAAGGGTGTTTATTCCCTCTGTGATGGCTTGGCGTTTGCTTGTGATGAGTACTCATTGTGT	CAGCAAGGGTGGTTATTCCCTCTGTGATGGCTTGGCGTTTGCTTGTGATGAGTACTCATTGTGT
TP16732	SDA	CIAT 16888	CAGCAAGGTATAATTGGACAACAAATTCCAAAAGCTCTCATCCTGACTACACATAAAATCGTCT	CAGCAAGGTATAATTGGACAACAAATTCCAAAAGCTCTCATCCTGACTACACATAAAATCGGCT
TP16755	SDA	CIAT 16888	CAGCAAGGTCACCTAGAGTCAAATCAAATTTGGTAGAGTCTGAATTTGAGGTATGAGGGAGCTT	CAGCAAGGTCACCTAGAGTCAAATCAAATTTGGTAGAGTCTGAATTTGAGGTAGGAGGGAGCTT
TP16813	SDA	CIAT 16888	CAGCAAGGTGATATTTATAGTTATGGAATTTTAGTTTTAGAAACAGTAACTGGGAAGAGGCCCA	CAGCAAGGTGATATTTATAGTTATGGAATTTTAGTTTTAGAAACAGTAACTGAGAAGAGGCCCA
TP16929	SDA	CIAT 16888	CAGCAAGGTTCTTTTGGAGATAGAGGATTTAAAACCTGCAACAAGCAATCATCCTGGGGTGTTC	CAGCAAGGTTCTTTTGGAGATAGAAGATTTAAAACCTGCAACAAGCAATCATCCTGGGGTGTTC
TP17043	SDA	CIAT 26146	CAGCAAGTAAGGATTATTTAATTAATGTTCTTAATTCTGATAGAAAGTTAGAAATAGGAACCAA	CAGCAAGTAAGGATTATTTAATTAATGTTCTTAATTCTGATAGAAAATTAGAAATAGGAACCAA
TP17069	SDA	CIAT 26146	CAGCAAGTACACAGCCAGTACATATATTAGGGGGCAACAAAAAAAATTTGCCATTCTCCTCTCA	CAGCAAGTACACAGCCAGTACATATATTAGGGGGCAACAAAAAAAAATTGCCATTCTCCTCTCA
TP17093	DDA	CIAT 16888	CAGCAAGTACCCGTGTGATTGCACGGACCAAGTGATTGGAAACGAGGCGGCCATCGATGTCACG	CAGCAAGTACCCGTGTGATTGCACGAACCAAGTGATTGGAAACGAGGCGGCCATCGATGTCACG
TP17120	SDA	CIAT 26146	CAGCAAGTACTCCTCACACACGACACGGACCCAGGCCCCAGTAGGCCGGGATCCACATACAGAA	CAGCAAGTACTCCTCACACACGACACGGACCCAGGCCCCAGCAGGCCGGGATCCACATACAGAA
TP17307	SDA	CIAT 26146	CAGCAAGTCACTGCTCACAAAGTGCTGACACTGAAGCATCCCTGAACAACAGACCCTGTTACAT	CAGCAAGTCACTGCTCACAAAATGCTGACACTGAAGCATCCCTGAACAACAGACCCTGTTACAT
TP17328	SDA	CIAT 26146	CAGCAAGTCCTTAGCACTATTTACTAAATGTGAAACCACCATCTCAACCAGAACCAAACCCATC	CAGCAAGTCATTAGCACTATTTACTAAATGTGAAACCACCATCTCAACCAGAACCAAACCCATC
TP17437	DDA	CIAT 16888	CAGCAAGTCTCCTCAAGATTATTGATCATGCAAAGAGGTCGCAATTACTAGAACTCTTGTGTGA	CAGCAAGTCTCCTCAAGATTATTGATCATGCAAAGAGGTCGCAATTACTAGAACTCTTGTGCGA
TP17439	SDA	CIAT 26146	CAGCAAGTCTCTCACGAAAAACATGCCAGAAAACGAGGAAGGAGGGAGTACAACGGATACCCTC	CAGCAAGTCTCTCACGAAAAACATGCCAGAAAACGAGGAAGGAGGGAGTACAACCGATACCCTC
TP17474	SDA	CIAT 16888	CAGCAAGTGAAACATACTTCAGAAAATAGTCAGTACAAAAACAGTTCACAAACGTTTGGCTCAT	CAGCAAGTGAAACATACTTCAGAAAATAGTCAGTACAAAAACAGTCCACAAACGTTTGGCTCAT
TP17487	SDA	CIAT 26146	CAGCAAGTGAAATGTATGTACTTCTGTGTGAAATGTGTGTGCCAAAATATACCCAAAACTTTGT	CAGCAAGTGAAATGTATGTACTTCTGTGTGAAATGTGTGTGCCAAAATATAACCAAAACTTTGT
TP17662	SDA	CIAT 26146	CAGCAAGTGGGGAAGGGAAGAGTAGTCCATGATCTGCATTGTTCTAGGATCAAAGGTGCTAATG	CAGCAAGTGGGGAAGGGAAGAGTAGTCCATGATCTGCATTGTTCCAGGATCAAAGGTGCTAATG
TP17745	SDA	CIAT 26146	CAGCAAGTTAATGTCTGAAACTCAGAGATCAATAAATCTTCCAGCATGCAATTCCTGAAGAGAT	CAGCAAGTTAATGTCTAAAACTCAGAGATCAATAAATCTTCCAGCATGCAATTCCTGAAGAGAT
TP17777	SDA	CIAT 26146	CAGCAAGTTATAATATATTTTGAGGTATATAGGATGGAAGAAACAGTAGCGCATAACTTATCTG	CAGCAAGTTATAATATATTTTGAGGTATATAGGATGGAAGAAACAGTAGCGCATAACTTATCTC
TP18103	SDA	CIAT 16888	CAGCAATAAAAAGATTAGCACACAGTAAATAATTCAGATTTTCAGCTGAGAGCATAACATAAGT	CAGCAATAAAAAGATTAGCACACAGTAAATAATTCAGATTTTCAGCTGAGAGCAGAACATAAGT
TP18172	SDA	CIAT 16888	CAGCAATAAACAGAAGTGGTTGATTAACATCATCTACAACTGTTCTTTGCGCTTTAAGAGATAG	CAGCAATAAACAGAAGTGGTTGATTAACATCATCTACAACTGTTCTTTGCGCCTTAAGAGATAG
TP18270	SDA	CIAT 16888	CAGCAATAAATCCCTCCAGTCACAAACGAGTGACATTGTGGACAAACTAGAGTCCCCAAAACAT	CAGCAATAAATCCCTCCAGTCACAAACGAGTGACATTGTGGACAAACTAGAGTCCCCAAAACAC
TP18278	DDA	CIAT 16888	CAGCAATAAATGATAATCTCATTCATTTAGGTTGATTTCTGGTATTCTTATGTTATGGAACTTC	CAGCAATAAATGATAATCTCATTCATTTAGGTTGATTTCTGGTATTCTTATGTTATGGAAATTC
TP18301	SDA	CIAT 26146	CAGCAATAAATTAGTATTTTTCATAACTAGAATTTAGATGATTTTTCTCGGATTTTTAGAGGCT	CAGCAATAAATTAGTATTTTTCATAACTAGAATTTAGATGATTTTTCTCAGATTTTTAGAGGCT
TP18315	SDA	CIAT 26146	CAGCAATAAATTTCTGTACTAATGTGCAGGTCTATTAAGGTTAGATTACGATCGGATCCAAATA	CAGCAATAAATTTCTGTACTAATGTGCAGGTCTATTAAGGTTAGATTACGATCGGAACCAAATA
TP18378	DDA	CIAT 26146	CAGCAATAACCTCCTTCCGTCCAGCTTCACCCTTACTGCTTGTTGCTTTGCCCGTTTGGACGAC	CAGCAATAACCTCCTTCCGTCCAGCTTCACCCTTACTGCTTGTTGCATTGCCCGTTTGGACGAC
TP18526	SDA	CIAT 16888	CAGCAATAATACGGCACTGTTCCAAGGTAAACTTCTTGTCCCATGCACTTGAGTGGTGGTTACG	CAGCAATAATACGGCACTGTTCCAAGGTAAACTTCTTGTCCCATGCACTTGAGTGATGGTTACG
TP18608	SDA	CIAT 26146	CAGCAATAATTAAAATTTCTATTACCCTTTCAGCAACTATACCCAATAATAACATGTCGATCGT	CAGCAATAATTAAAATTTCTATTACCCATTCAGCAACTATACCCAATAATAACATGTCGATCGT
TP18618	SDA	CIAT 16888	CAGCAATAATTAGGATGGTTGATTTGCTCAGAAGAGGTACCAGCTGAAAAAAAAAAAAAAAAAA	CAGCAATAATTAGGATGGTTGATTTGCTCAGAAGAGCTACCAGCTGAAAAAAAAAAAAAAAAAA
TP18639	DDA	CIAT 16888	CAGCAATAGTTGCTATGATCTTTATATTGCAGATATAAAGTTGCATTTGGGATGGCTAAAAACG	CAGCAATAATTGCTATGATCTTTATATTGCAGATATAAAGTTGCATTTGGGATGGCTAAAAACG
TP18656	SDA	CIAT 26146	CAGCAATAATTTGAACTACTCTTATACGAGAACTTGGCTGAGCAGTCTTGAATATGCCAGCCAT	CAGCAATAATTTGAACTACTATTATACGAGAACTTGGCTGAGCAGTCTTGAATATGCCAGCCAT
TP18706	SDA	CIAT 26146	CAGCAATACACATGTTTGGTAAAATGCAAAACTTTCAAGTGTTATTAAGTTATGTTGCATTAAA	CAGCAATACACATGTTTGCTAAAATGCAAAACTTTCAAGTGTTATTAAGTTATGTTGCATTAAA
TP18787	SDA	CIAT 26146	CAGCAATACCATTTATTGAAAATAAAGAAATCAATAACCATAGTAATTTTGAAAGTAATACATT	CAGCAATACCATTTATTGAAAAGAAAGAAATCAATAACCATAGTAATTTTGAAAGTAATACATT
TP18828	SDA	CIAT 26146	CAGCAATACTAACTACCTCGACTGACCATATGATGGTTTGTTAAAATTTGGAAACTGTGCCTGT	CAGCAATACTAACTACCTCGACTGACCATATGATGGTTTGTTAAAATTTGGAAACTGTGCCTAT
TP18926	SDA	CIAT 16888	CAGCAATACTTTTCTGAAAGGTTGAGCTTCCACTTTTTTGTTACCAATGTTTTTCAAAAATATT	CAGCAATACTTTTCTGAAAGGTTGAGCTTCCACTTTTTTGGTACCAATGTTTTTCAAAAATATT
TP18929	SDA	CIAT 26146	CAGCAATAGAAAAAAATAAACAAGTGATGGACTCTTTGTTACAAATTCATCATGCGTGGTAGGA	CAGCAATAGAAAAAAATAAACAAGTGATGGACTCTCTGTTACAAATTCATCATGCGTGGTAGGA
TP18931	SDA	CIAT 26146	CAGCAATAGAAATCGGGCGACGATTCAGAACGTCATAAGCTTACCAAATCCAAATTGCTGTTCA	CAGCAATAGAAAACGGGCGACGATTCAGAACGTCATAAGCTTACCAAATCCAAATTGCTGTTCA
TP19111	SDA	CIAT 26146	CAGCAATGGGATGGGCCTGTGAACCTCGCATTCATCCCAGCGTAATTACTAACGGCCCGGCCTC	CAGCAATAGGATGGGCCTGTGAACCTCGCATTCATCCCAGCGTAATTACTAACGGCCCGGCCTC
TP19142	SDA	CIAT 16888	CAGCAATAGTAAACGATAGCGATGGGACTGCAGGGAGGTCGAGAACTCGAGATCATCAAAGGAA	CAGCAATAGTAAACGATAGCGACGGGACTGCAGGGAGGTCGAGAACTCGAGATCATCAAAGGAA
TP19240	DDA	CIAT 26146	CAGCAATATAAAATTTAAACTAGATTCACATCATGTTAATATAAAAATGCATTGTTCTCATGCG	CAGCAATATAAAATTTAAACTAGATTCACATCTTGTTAATATAAAAATGCATTGTTCTCATGCG
TP19384	DDA	CIAT 16888	CAGCAATATCAATCCTCGGCAAATATTATTAAAAGATAACCAATCTTATAGCCATATTCCTCCA	CAGCAATATCAATCCTCCGCAAATATTATTAAAAGATAACCAATCTTATAGCCATATTCCTCCA
TP19549	SDA	CIAT 16888	CAGCAATATGCTAGTGCGCACGCTTATAATTTGTATTATCTGTGCCTTGGTTTCAGGTAACATT	CAGCAATATGCTAGTGCGCACGCTTATAATTTGTATTATCTGTCCCTTGGTTTCAGGTAACATT
TP19605	SDA	CIAT 26146	CAGCAATTTGTTTTGTTTCTAGGCTCTTTTTTGGTAAACTCTGAAATAGCAATAACAAATAATA	CAGCAATATGTTTTGTTTCTAGGCTCTTTTTTGGTAAACTCTGAAATAGCAATAACAAATAATA
TP19617	SDA	CIAT 16888	CAGCATTATTAACTATGAAAACCGAAAGTAAAACCTAATTTGCTTTTATTAGTAAAAGATATTT	CAGCAATATTAACTATGAAAACCGAAAGTAAAACCTAATTTGCTTTTATTAGTAAAAGATATTT
TP19642	SDA	CIAT 26146	CAGCAATATTAGGGATATTTGCATAGAAGCAAAACAGAATTGAAGATATAGCTTGTACAGATGC	CAGCAATATTAGGGATATTTGCATAGAAACAAAACAGAATTGAAGATATAGCTTGTACAGATGC
TP19775	SDA	CIAT 16888	CAGCAATATTTTTTTCTTTCTTCATTTGCGTAGTTAATTAGTTTATGGCAACAGAGGGCTTTCT	CAGCAATATTTTATTCTTTCTTCATTTGCGTAGTTAATTAGTTTATGGCAACAGAGGGCTTTCT
TP19807	DDA	CIAT 16888	CAGCAGTCAAAAGTAGGTTGAACATTTCTGAAATAATAATTAAACTAACGCACATGTATCTATA	CAGCAATCAAAAGTAGGTTGAACATTTCTGAAATAATAATTAAACTAACGCACATGTATCTATA
TP19817	SDA	CIAT 26146	CAGCAATCAAACGTTGGATCAGTTGGTGCCGTCACGACCAAACCCTTTTCCCGTTTTCCGCGAG	CAGCAATCAAACGTTGGATCAGTTGGTGCCGTCACGACCAAACCCTTTTCCCGTTTTCCGCCAG
TP19840	SDA	CIAT 26146	CAGCAATCAAATAGTTGCTTTCACGGGTTATGCATCACACCTGAGACAATTTCTGTATGCCAAT	CAGCAATCAAATAGTTGCTTTCACGGGTTATGCATCACACCTGAGACAATTTCTGTATGCCAAG
TP19842	SDA	CIAT 26146	CAGCAATCAAATCTCCACAGCTTTGACACTGCACAGAACGCTAGCTGTTAATGTGAAAAATATA	CAGCAATCAAATCTCCACAGCTTTGACACTGCACAGAACACTAGCTGTTAATGTGAAAAATATA
TP19854	SDA	CIAT 16888	CAGCAATCAACAGTAAGGGTGAAATAGTTTTACTTTTATTCATGCCTGTTGTCCATTGGAAAGT	CAGCAATCAACAATAAGGGTGAAATAGTTTTACTTTTATTCATGCCTGTTGTCCATTGGAAAGT
TP19882	SDA	CIAT 26146	CAGCAATCAACTACAACAACAATATATATCCTTTTGTCCCAAGCAAGTTGAGGTAGGCCAAACC	CAGCAATCAACTACAACAACAATATATATCATTTTGTCCCAAGCAAGTTGAGGTAGGCCAAACC
TP19954	SDA	CIAT 26146	CAGCAATCAATCTCAGTTGCATCCGATTGTTATTACAGTTCCCGGTTTCATCTCCTAGATCTCG	CAGCAATCAATCTCAGTTGCACCCGATTGTTATTACAGTTCCCGGTTTCATCTCCTAGATCTCG
TP19965	SDA	CIAT 16888	CAGCAATCAATGGACCTTTGGTCATTGTGAAAAGTGGAGACCGCAGAATCAGCAGAAAAAAAAA	CAGCAATCAATGGACCTTTGCTCATTGTGAAAAGTGGAGACCGCAGAATCAGCAGAAAAAAAAA
TP20088	SDA	CIAT 26146	CAGCAATCACTCCATTTTGAGTAGAGGTAGTGGCCACCTTTCTGATTTGTGACCTTTAGGCATT	CAGCAATCACTCCATTTTGAGTAGAGGTAGTGGCCACCTTTCTGATTTGTGACCTTTAAGCATT
TP20146	SDA	CIAT 26146	CAGCAATCAGATGGTGCTTACCAAAAAAAGAAGAGTAAACTGGTGTTGGCCCAAAGATCTAACT	CAGCAATCAGATGGTACTTACCAAAAAAAGAAGAGTAAACTGGTGTTGGCCCAAAGATCTAACT
TP20175	SDA	CIAT 16888	CAGCAATCAGCTAGTTAGGAATGCCAAATGTAGCAAATGTAAAACCTATCTGTTAAAACAGGCA	CAGCAATCAGCTAGTTAGGAATGCCAAATGTAGCAAATGTAAAACATATCTGTTAAAACAGGCA
TP20319	SDA	CIAT 26146	CAGCAATCATTCAACTATAACAAATATCTGATTCCATGACGAACAACAAGTAACAGTGCTTAAC	CAGCAATCATTCAACTATAACAAATATCTGATTCCATGACGAACAAAAAGTAACAGTGCTTAAC
TP20338	SDA	CIAT 26146	CAGCAATCATTTAAAAAACTGAACTTGATGAAAAATAAAGAGTTGTCATTACCCGCTCCTGTTA	CAGCAATCATTTAAAAAACTGAACTTGATGAAGAATAAAGAGTTGTCATTACCCGCTCCTGTTA
TP20360	SDA	CIAT 26146	CAGCAATCCAACAATTCAAGCCTCCTTTCGTTCTGACTATCAGTAAAAGAACTTTTGGATTTGT	CAGCAATCCAACAATTCAAGCCTCCTTTCCTTCTGACTATCAGTAAAAGAACTTTTGGATTTGT
TP20535	SDA	CIAT 16888	CAGCAATCCGATCCGGACCCGGCCTAAGTGATCGAGCTGTACGGATCGGTTACGAATACTGCTG	CAGCAATCCGATCCGGACCCGGCCTAAGTGATCGAGCTGTACGGACCGGTTACGAATACTGCTG
TP20594	SDA	CIAT 26146	CAGCAATCCTATTGTGCCATTTGGGCATAGCTTTAGTTCCCGTTTTCATTTATACTTGATTTCT	CAGCAATCCTATTGTACCATTTGGGCATAGCTTTAGTTCCCGTTTTCATTTATACTTGATTTCT
TP20621	SDA	CIAT 26146	CAGCAATCCTGTCACTGATGAGTGGGCCCTCATACTGGGTCCGGTCTCACGCAGAAAAAAAAAA	CAGCAATCCTGTCACTGACGAGTGGGCCCTCATACTGGGTCCGGTCTCACGCAGAAAAAAAAAA
TP20673	SDA	CIAT 26146	CAGCAATCGACATTAGTTGAAAATCTGCAACAAGACATAAGAAACTTGGAATAGATTTCTGGGT	CAGCAATCGACATTAGTTGAAAATCTGCAACAAGACATAAGAAACTTGGAATAGATTTCTAGGT
TP20872	SDA	CIAT 26146	CAGCAATCTAACCGAGACTTGTATCCGTATCGTATGTAATAGTACTGTATAGTCACCGTCCTGG	CAGCAATCTAACCGAGACTCGTATCCGTATCGTATGTAATAGTACTGTATAGTCACCGTCCTGG
TP21231	DDA	CIAT 26146	CAGCTATCTTTATATAAAATTTGAACAGAGGAAAAAGAAACTCTCACTTCGGTCGTTCCACCAC	CAGCAATCTTTATATAAAATTTGAACAGAGGAAAAAGAAACTCTCACTTCGGTCGTTCCACCAC
TP21268	DDA	CIAT 16888	CAGCAATGAAAACTTGCTTGAACTTGAATCTTATCAATTACTAAAGCACTACTTCTCAATGGAT	CAGCAATGAAAACTTGCTTGAACTTGAATCTTATCAATTACTAAAGCACTACTTATCAATGGAT
TP21294	SDA	CIAT 16888	CAGCAATGAAATACATATTGTAATTTTAAATGAAGGGAAAACTTTTTATTAACTCCAACGACAA	CAGCAATGAAATACATATTGTAATTGTAAATGAAGGGAAAACTTTTTATTAACTCCAACGACAA
TP21303	DDA	CIAT 16888	CAGCAATGAAATGGTAGCCAAAATCAAAAGTTGAATTAGTTCCTGCATACAGTAGGTTTCCCCT	CAGCAATGAAATGGTAGCCAAAATCAAAAGTTGAATTAGTTACTGCATACAGTAGGTTTCCCCT
TP21338	SDA	CIAT 16888	CAGCAATGAACTGTTAAGCCCTAACTCTGTGAAGTGTGCACGTATGCTACTAGGGCACCTACAA	CAGCAATGAACTGTTAAGCCCTAACTCTGTCAAGTGTGCACGTATGCTACTAGGGCACCTACAA
TP21347	SDA	CIAT 26146	CAGCAATGAAGCTGGTGGTGAGTACCGGACTAGGCTTGACAACGAATGCAATGAAGGCAAGTTA	CAGCAATGAAGCTGGTGGTGAGTACCGGACTAGGCTTGACAACCAATGCAATGAAGGCAAGTTA
TP21416	SDA	CIAT 26146	CAGCAATGACAAATGCATCTTGGCAACAGAATTATAATTGAATGCAAGGATGCACGTCATGGTA	CAGCAATGACAAATGCATCTTGGCAACAGAATTATAATTGAATGCAAGGATGCACATCATGGTA
TP21479	DDA	CIAT 26146	CAGCAATGACCCAGAAGATAATGCATCCCTGACCACTGGTTTGGCATTTAACCTGGTAGCTATT	CAGCAATGACCCAGAAGATAATGCATCCCTGACCACTGGTCTGGCATTTAACCTGGTAGCTATT
TP21507	SDA	CIAT 16888	CAGCAATGATGCCAGTTAAAGGAGCGTTCTGGAAATAGTCCCATGCCTATACCATATTTTTGTC	CAGCAATGACGCCAGTTAAAGGAGCGTTCTGGAAATAGTCCCATGCCTATACCATATTTTTGTC
TP21524	DDA	CIAT 26146	CAGCAATGACTCCACACTTACCGCATTTCAAACCAGGCAACGTCTGGCCATATTTTCTGATGCC	CAGCAATGACTCCACACTCACCGCATTTCAAACCAGGCAACGTCTGGCCATATTTTCTGATGCC
TP21552	SDA	CIAT 16888	CAGCAATGAGAGACCTCTCATAAGGATGCAAATCTCTCCTCTTAGGGAAGTTTTCTGTGTATGT	CAGCAATGAGAGACCTCTCATAAGGATGCAAATCTCTCCGCTTAGGGAAGTTTTCTGTGTATGT
TP21592	SDA	CIAT 26146	CAGCAATGAGCTCTACTGCATTGACAATATCTTGATCCCTCTTCTGCAAAGCATGATTCAAGTC	CAGCAATGAGCTCTACTGCACTGACAATATCTTGATCCCTCTTCTGCAAAGCATGATTCAAGTC
TP21674	SDA	CIAT 16888	CAGCAATGGTCAGAGCAATTCAAAAACACTTTTCAATTAGGAGAGACACTTCACACGAGTCAGT	CAGCAATGATCAGAGCAATTCAAAAACACTTTTCAATTAGGAGAGACACTTCACACGAGTCAGT
TP21686	SDA	CIAT 26146	CAGCAATGATCCCTTATATCATCCGCATTGCCTTCAGGGCTCGTGCAAAGGTGTGATATTAGCT	CAGCAATGATCCCTTATATCATCCGCATTACCTTCAGGGCTCGTGCAAAGGTGTGATATTAGCT
TP21696	SDA	CIAT 16888	CAGCAATGATCTCGTAAGGAATAAGGATCATTTCTTGATGTACTTGGTGCTCTTGAATTGGTGC	CAGCAATGATCTCGTAAGGAATAAGGATCATTTCTTGATGAACTTGGTGCTCTTGAATTGGTGC
TP21750	SDA	CIAT 26146	CAGCAATGATTGTGCACGATTAATTTTCTTCTTTCGACTCCCTCTGATCACTAATATATGTTGT	CAGCAATGATTGTGCACGATTAATTTTCTTCTTTCGACTCCCCCTGATCACTAATATATGTTGT
TP21891	SDA	CIAT 26146	CAGCAATGTATTCCTTGTTTCAAATTTTGACCTTAATGGTATGCAACTGCTACACTGTCCACCA	CAGCAATGCATTCCTTGTTTCAAATTTTGACCTTAATGGTATGCAACTGCTACACTGTCCACCA
TP22002	SDA	CIAT 16888	CAGCAATGCTAAAAGATGGATAGAAGGTGTTGGAAGCCGTTAGAAGTTTTTTCATCGGTTTTAT	CAGCAATGCTAAAAGATGGATAGAAGGTGTTGGAAGCCGTTAGAAGTTTTTTCATCGGCTTTAT
TP22272	SDA	CIAT 26146	CAGCAATGGGCAACTAGAAGCTCAATTCGCCGAGAAATTCCACCTACAAAATTGTCGCCAAAGG	CAGCAATGGCCAACTAGAAGCTCAATTCGCCGAGAAATTCCACCTACAAAATTGTCGCCAAAGG
TP22480	SDA	CIAT 26146	CAGCAATGGTGGGAACCCATTCTATCTAGTTTCACAGACCAAAGATAGTCACGTAAAACTGCTA	CAGCAATGGTGGGAACCCATTCTATCTAGTTTCACAGACCAAAGATAGTCACATAAAACTGCTA
TP22562	SDA	CIAT 26146	CAGCAATGTACGTATCAAGTTCCCCATGGATTTCCCTATCAACAAATAATTTCTCAGAGTCCGT	CAGCAATGTACGTATCAAGTTCCCCATGGATTTCCCTATCAACAAATAATTTCTCAGAGTCCGC
TP22608	SDA	CIAT 26146	CAGCAATGTATGTGTGTGTGTTTCGCATATGGCCAGTGAATGATGTTAAAAAATAATCTTGATG	CAGCAATGTATGTGTGTGTGTTTCGCATATGGCCAGGGAATGATGTTAAAAAATAATCTTGATG
TP22625	SDA	CIAT 16888	CAGCAATGTCAATGCAAGATTTCTGACACATTTTGCAAAAACGGCCACATAGTCGAGTAACGAA	CAGCAATGTCAATGCAAGATTTCTGACACATTTTGCAAAAACAGCCACATAGTCGAGTAACGAA
TP22633	DDA	CIAT 16888	CAGCAATGTTAGATAAATTTGATATATGGCCATGGAAGCACACATGCTACCCAATATTTTCATT	CAGCAATGTCAGATAAATTTGATATATGGCCATGGAAGCACACATGCTACCCAATATTTTCATT
TP22661	DDA	CIAT 16888	CAGCAATGTCCTCTTCAGAGAAAGTGATTGGGATATGCGACCACCTGGTCCTCCTCACGTTCTA	CAGCAATGTCCTCTTCAGAGAAAGTGATTGGGATATGCGACCACCTGGTCCTCCTCACATTCTA
TP22713	SDA	CIAT 26146	CAGCAATGTGATTCAATACGCAGACTGTCACTTGTACCACAGGATGTTTCTGTTGCCCTCTTCT	CAGCAATGTGATTCAATACGCAGACTGTCACTTATACCACAGGATGTTTCTGTTGCCCTCTTCT
TP22726	SDA	CIAT 26146	CAGCAATGTGCGAGATCTCCTTTTGTTTTCTCGTCTACTGCTCGGATTGGCATGATTATATTTT	CAGCAATGTGCGAGATCTCCTTTTGTTTTCTCGTCTACTGCTCGGATTGGCATGATTATAGTTT
TP22857	SDA	CIAT 26146	CAGCAATGTTCATCTTAACGTATGACGAAATCACTAGTTTGTTATGCATACTCTAAGACAAAGA	CAGCAATGTTCATCTTAACGTATGACGAAATCACTAGTTTGTTATGCATACTCTAACACAAAGA
TP22934	SDA	CIAT 26146	CAGCAATGTTTAGGAATTGGCAAAATTGTTAAACTATTCTAATATACTAGATAAAGAATGATGA	CAGCAATGTTTAGGAATTGGCAAAAGTGTTAAACTATTCTAATATACTAGATAAAGAATGATGA
TP22947	SDA	CIAT 16888	CAGCAATGTTTCGGCGATCCTGGAGATCGAGGAGGAGCGAGGACGGCGACGACCGCGATTGACA	CAGCAATGTTTCGGCGATCCTGGAGATCAAGGAGGAGCGAGGACGGCGACGACCGCGATTGACA
TP22995	SDA	CIAT 16888	CAGCAATTAAAAGTTAAGATAAAATAGACAGAATTTTTCAGACCAGGCACACCCTGGAAACATC	CAGCAATTAAAAGTTAAGATAAAATAGACAGAATTTTTCAGAACAGGCACACCCTGGAAACATC
TP23011	SDA	CIAT 26146	CAGCAATTAAACAGCCAGCTAGTAAGTACAGTACTTGTGACCCCGTAAAAAAAAAGTACAGTAC	CAGCAATTAAACAGCCAGCTAGTAAGTACAGTACTTGTGACCCCGCAAAAAAAAAGTACAGTAC
TP23051	SDA	CIAT 26146	CAGCAATTAACACATGATGTTTGTACTTGGAAATCGCATGCTTTGATTTGACAAGTCATCCCCC	CAGCAATTAACACATGATGTTTGTACTTGGAAATCACATGCTTTGATTTGACAAGTCATCCCCC
TP23078	SDA	CIAT 16888	CAGCAATTAACCGATTAACCGAAATTTTTTTTAACTTATTATATTAAACATTAAAGTGTGACCA	CAGCAATTAACCGATTAACCGAAATTCTTTTTAACTTATTATATTAAACATTAAAGTGTGACCA
TP23103	SDA	CIAT 16888	CAGCAATTAAGACTACCGCCTCTCAAAATATCCCTTTGAAATTGTCTCTGAAAATAAGTTATAG	CAGCAATTAAGACTACCGCCTCTCAAAATATCCCTTTGAAATTGTCTCTGAAAATAAGTTATAA
TP23207	SDA	CIAT 26146	CAGCAATTACAACATTGTCATGGTTTTACACATGTCTTGGAGTGCAAAAACTTGTGTACTTCCA	CAGCAATTACAACATTATCATGGTTTTACACATGTCTTGGAGTGCAAAAACTTGTGTACTTCCA
TP23316	SDA	CIAT 26146	CAGCAATTAGCAAATGAATACCAATAGTCTCTCTTTTTTAAAAAGTAAAAGTGTCAATGATCCT	CAGCAATTAGCAAATGAATACCAATAATCTCTCTTTTTTAAAAAGTAAAAGTGTCAATGATCCT
TP23320	SDA	CIAT 26146	CAGCAATTAGCATGATCTAAATCACCAATCACATTTCATATTATTACGGTAAGACTAGTTCAAC	CAGCAATTAGCATGATCTAAATAACCAATCACATTTCATATTATTACGGTAAGACTAGTTCAAC
TP23331	SDA	CIAT 26146	CAGCCATTAGCTATGTGTATCAAACAGGCCCTAACACTAGCATATAGAAGTATAAGGGTAATTC	CAGCAATTAGCTATGTGTATCAAACAGGCCCTAACACTAGCATATAGAAGTATAAGGGTAATTC
TP23484	SDA	CIAT 26146	CAGCAATTATGATTTCCATCCTATATATGCAGAAACAAAAGAGAAACCAAGAGTTATTTTGAGA	CAGCAATTATGATTTCCATCCTATATATGCAGAAACAAAAAAGAAACCAAGAGTTATTTTGAGA
TP23485	SDA	CIAT 26146	CAGCAATTATGCATGCTCTTCTTCTGGTATTGTTCTAGTTTGCACGGTTTTCTCTTAGCAGGTT	CAGCAATTATGCATGCTCTTCTTCCGGTATTGTTCTAGTTTGCACGGTTTTCTCTTAGCAGGTT
TP23496	SDA	CIAT 16888	CAGCAATTATGGTTAGACGCCATAGTAGATGCCCGCAAAATCTCTGCATTAAATAGAGTGTTAG	CAGCAATTATGGTTAGACGCCATAGTAGATGCCCACAAAATCTCTGCATTAAATAGAGTGTTAG
TP23555	SDA	CIAT 26146	CAGCAATTATTTATAACTGTGTCATCTACTTTGTGACCAATTGCTATTCATTCAAAGTTACAAT	CAGCAATTATTTATAACTGTGTCATCTACTTTGTGACCAATCGCTATTCATTCAAAGTTACAAT
TP23576	SDA	CIAT 16888	CAGCAATTATTTTTTTTAAAAAATTAAACCTTAAATGTACCTTTGAATTATATGATTTGAGACT	CAGCAATTATTTTTTTAAAAAAATTAAACCTTAAATGTACCTTTGAATTATATGATTTGAGACT
TP23577	SDA	CIAT 16888	CAGCAATTCAAAAACCGTCATATCATACATTAAAAGCCAACCGCAAACACAATCAGCACCACAC	CAGCAATTCAAAAACCGTCATATCATACATTAAAAACCAACCGCAAACACAATCAGCACCACAC
TP23643	SDA	CIAT 26146	CAGCAATTCGGAGTCATGCCGAGTTAAACCGCCATCAGCGCCCAACCTGGATTGACTGAGTCCG	CAGCAATTCAGAGTCATGCCGAGTTAAACCGCCATCAGCGCCCAACCTGGATTGACTGAGTCCG
TP23750	SDA	CIAT 26146	CAGCAATTCCTAGATATGGATGCACAGCTTCTGAATCACACATCTCATTACATGCTCTGCTCTG	CAGCAATTCCTAGATATGGATGCACAGCTTCTGAATCACACATCTCATGACATGCTCTGCTCTG
TP23882	SDA	CIAT 26146	CAGCAATTCTATTACAGGTTTGTCTAAACTTGTCCCTTTTCACTACGTGCAATTCTGTTAGATC	CAGCAATTCTATTACAGGTTTGTCTAAACTTGTCCCTTCTCACTACGTGCAATTCTGTTAGATC
TP23895	DDA	CIAT 16888	CAGCAATTCTCATATGCAGTCTGCATTTTGTTTCTTGTTTTGCAGTGGCTCAAGCAACAAGAGG	CAGCAATTCTCATATGCAGTCTGCATTTTGTTTCTTGGTTTGCAGTGGCTCAAGCAACAAGAGG
TP23933	DDA	CIAT 26146	CAGCAATTCTGTGTTGCATGCCACCTAACAAAACTGGATTCTTTGACTTTGGTTGCCACTCAAG	CAGCAATTCTGTGTTGCATGCCACATAACAAAACTGGATTCTTTGACTTTGGTTGCCACTCAAG
TP23934	DDA	CIAT 16888	CAGCAATTCTGTTGATGAAAGCATAAGTTAATTGTCAATTGTTTTGAAATAAGAAAATAGTTTG	CAGCAATTCTGTTGATGAAAGCATAAGTTAATTGTCAATTGTTTTGAAATAAAAAAATAGTTTG
TP24147	SDA	CIAT 26146	CAGCAATTGCACGTAGTGAGAAGGGACAAGTTTAGACAAACCTGTAATAGAATTATGTTAGATC	CAGCAATTGCACGTAGTGAAAAGGGACAAGTTTAGACAAACCTGTAATAGAATTATGTTAGATC
TP24207	SDA	CIAT 16888	CAGCAATTGCTCCAAGGTTCCAGGAGGGAATCAAGGCGTTCTCGGGAAGCCCAATTGTTGGAGA	CAGCAATTGCTCCAAGGTTCCAGGAGGGAATCAAGGCCTTCTCGGGAAGCCCAATTGTTGGAGA
TP24411	SDA	CIAT 26146	CAGCAATTGTTCAGCACACTTGCATATCTTGTTTCATGACTGTCGGTCACATGACCACAATCAT	CAGCAATTGTTCAGCACACTTGCATATCTTGTTTCATGACTGTCGGTCACATGACCACAACCAT
TP24509	SDA	CIAT 16888	CAGCAATTTAATTCCTCATTGTATTCATATTGAATTAAATTAACCTCTAATCATGATTTGCTAC	CAGCAATTTAATTCCTCATTGTATTCATATTGAATTAAATTAACCCCTAATCATGATTTGCTAC
TP24780	SDA	CIAT 26146	CAGCAATTTCGAGCAAAGCGCCACTTCATCAGATAAGAGGATTCCTGAAATGGGGGAAAGAACA	CAGCAATTTCGAGCAAAGCGCCACTTCATCAGATAAGAGGATTCCTGAAATGGGGCAAAGAACA
TP24884	SDA	CIAT 26146	CAGCAATTTGAGGCTTCGAACTTTCTATAGATAGATAATATTGAATTGGTAAACTGATGTCTGC	CAGCAATTTGAGGCTTCGAACTTTCTATAGATAGATAATATTGAATTGGAAAACTGATGTCTGC
TP24938	SDA	CIAT 26146	CAGCAATTTGCTATTACCCTTTTATTGTTGTCATGTTGTGGAGCTATCTATTATCACTCTATTC	CAGCAATTTGCTATTACCCTTTTATTATTGTCATGTTGTGGAGCTATCTATTATCACTCTATTC
TP24950	SDA	CIAT 26146	CAGCAATTTGCTTCTAATCACAAAGTAGTTCAGTAAGACTCTAGAAGGGTATGTGCACTTACAA	CAGCAATTTGCTTCTAATCACAAAGTAGTTCAGTAAGACTCTAGAAGAGTATGTGCACTTACAA
TP24987	SDA	CIAT 26146	CAGCAATTTGGTGGTTAGTAAAACTAAACTGATGATAGGATTGATATTTTAGCAAACCTGACAT	CAGCAATTTGGTGGTTAGTAAAACTAAACTGATGATAGGATTGATAGTTTAGCAAACCTGACAT
TP25005	SDA	CIAT 26146	CAGCAATTTGTATTTGGTAAATAAATATATTTAAACAATAACTTTGTATCAAGATATACCATAA	CAGCAATTTGTATTTGGTAAATAAATATATTTAAACAATAACTTTGTATCAAGATAAACCATAA
TP25007	SDA	CIAT 26146	CAGCAATTTTTCAAAGATTAGCCATATTCTCCTCAAAATCGTGAGAGTTGCCAGGCAAAACCAA	CAGCAATTTGTCAAAGATTAGCCATATTCTCCTCAAAATCGTGAGAGTTGCCAGGCAAAACCAA
TP25021	SDA	CIAT 26146	CAGCAATTTGTGGCTTCTAACTTTTTATAGATAGATAATATTGAATTGGTAAACTGATGACTGC	CAGCAATTTGTGGCTTCTAACTTTCTATAGATAGATAATATTGAATTGGTAAACTGATGACTGC
TP25049	SDA	CIAT 26146	CAGCAATTTGTTGTTAGAAATGTCTTAATTCACATTGAATTTTTTTAGCATTCATATCAAAAGC	CAGCAATTTGTTGTTAGAAATGTCTTAATTCACATTGAATTGTTTTAGCATTCATATCAAAAGC
TP25115	SDA	CIAT 26146	CAGCAATTTTATGACAAGGGAGCAGAAAGAACTGTTCTGAGATAATGCGGTGCATATAAATCAA	CAGCAATTTTATGACAAGCGAGCAGAAAGAACTGTTCTGAGATAATGCGGTGCATATAAATCAA
TP25177	SDA	CIAT 26146	CAGCAATTTTCTTATTGTGTGCATGAGAAGAAGGGTGTTCGAATTTATTTCTTTGTTTTTTTTC	CAGCAATTTTCTTATTGTGTGCATGAGAAGAAGGGTGTTCGAATTTATTTCTTTGTTTTTTTCC
TP25384	SDA	CIAT 26146	CAGCACAAAAATTTAACAAAGGTTTAGTGGATGATGCCATAGTGGATCAAGGGGGGGAGGGGAA	CAGCACAAAAAATTAACAAAGGTTTAGTGGATGATGCCATAGTGGATCAAGGGGGGGAGGGGAA
TP25457	DDA	CIAT 26146	CAGCACAAAAGAAAAAGGAAAGGGGGTGTTAGCAGTAGGGCAACTATATAGTTGATTATATCTT	CAGCACAAAAGAAAAAGGAAAGGGGGTGTTAGCAGTAGGGCAACTATATAGTTGATTATAGCTT
TP25490	SDA	CIAT 16888	CAGCACAAAAGGGGAAATGTTGCCACATTTTGTATGGTGCAGACAATTATATAAACCTTATGAA	CAGCACAAAAGGGGAAATGTTGCCACATTTTGTATGGTGCAGACAATAATATAAACCTTATGAA
TP25511	SDA	CIAT 26146	CAGCACAAAATAGCCTCTAAAAATCTGAGAAAAATCATCTAAATTCTAGTTATGAAAAATACTA	CAGCACAAAATAGCCTCTAAAAATCCGAGAAAAATCATCTAAATTCTAGTTATGAAAAATACTA
TP25653	SDA	CIAT 26146	CAGCACAAACGGACACCACCCATAGTATCAGAAATATGGGGGAGTGCCTCTGCATGCTCCTTTG	CAGCACAAACGGACACCACCCATAGTATCAGAAATACGGGGGAGTGCCTCTGCATGCTCCTTTG
TP26028	SDA	CIAT 26146	CAGCACAACCAATTGTCTCCGTCGATCCTGTTTGTGCGGAGCGGAGCGGATCCCGCGGTTAGAT	CAGCACAACCAATTGTCTCCGTCGATCCTGTTTGTGCGGAGCGGAGCGGATCACGCGGTTAGAT
TP26038	SDA	CIAT 26146	CAGCACAACCAGAGATAGGCGTGTATCTTTAGGAGTTTGTTTAGATGATGAGCTCTAGAGTTTA	CAGCACAACCAGAGATAGGCGTGTATCTTTAGGAGTTTGTTTAGATGATAAGCTCTAGAGTTTA
TP26040	SDA	CIAT 26146	CAGCACAACCAGCATATATGCACGGATGCATGCAGGGATGTGATACATCGCCATCGATCCAATC	CAGCACAACCAGCATATATACACGGATGCATGCAGGGATGTGATACATCGCCATCGATCCAATC
TP26070	SDA	CIAT 16888	CAGCACAACCTTCTGGCCTTGGGATCTTCTCGAAACTGATCTTCTCAGTAAGTATGCCACTTTT	CAGCACAACCTTCTGGCCTTAGGATCTTCTCGAAACTGATCTTCTCAGTAAGTATGCCACTTTT
TP26090	SDA	CIAT 26146	CAGCACAACGAGATCTGAGAGCCTATCCTACTACATAACAAGGATTCACAGACAGTAACACTAC	CAGCACAACGAGATCTGAGAGCCTATCCAACTACATAACAAGGATTCACAGACAGTAACACTAC
TP26123	SDA	CIAT 16888	CAGCACAACGTTTACATCAATGATAACTGAAAATTAATTTCCATAAGAGCAAAATTTATTGTTT	CAGCACAACGTTTACATCAATGACAACTGAAAATTAATTTCCATAAGAGCAAAATTTATTGTTT
TP26307	SDA	CIAT 16888	CAGCACAAGCAACCTATGAAAACCTAACTTAGGAATTGCAAGTAAGTTCTAGTATGCAAATGCA	CAGCACAAGCAACCTATGAAAACCTAACTTAGGAATTGCAAGTAAGTTCTAGTACGCAAATGCA
TP26398	DDA	CIAT 16888	CAGCACAAGCTTTGTCGAGTCCTGCCTCTTTTTGGCAGAAAAAAAAAAAAAAAAAAAAAAAAAA	CAGCACAAGCTTTGTCGAGTCCCGCCTCTTTTTGGCAGAAAAAAAAAAAAAAAAAAAAAAAAAA
TP26403	DDA	CIAT 26146	CAGCACAAGGAATGCCAAAACAACGTATCGTTTTTTAAGAATTGCATTCTATAGAGAATGTATG	CAGCACAAGGAATGCCAAAACAACGTATCGTTTTTTAAGAACTGCATTCTATAGAGAATGTATG
TP26480	SDA	CIAT 26146	CAGCAGAAGTATAGAGTAATTAGCAAAAATGACAAAAGTTCAATATTTCATTTGAGCCACAGCT	CAGCACAAGTATAGAGTAATTAGCAAAAATGACAAAAGTTCAATATTTCATTTGAGCCACAGCT
TP26494	SDA	CIAT 26146	CAGCACAAGTCAGAGGGTTTGACGAAAACCACCCCGCACCCCCAAATTATTCTACAACCTGTAA	CAGCACAAGTCAGAGGGTTTGACGAAAACCACCCCGCACCCCAAAATTATTCTACAACCTGTAA
TP26546	SDA	CIAT 26146	CAGCACAAGTTTCCGTTCCAGATTTCAAAGAGGATTCACTGTCGTCTTTTCCTAGCGTTCCACC	CAGCACAAGTTTCCGTTCCAGATTTCAAAGAGGATTCACTGTCGTCTCTTCCTAGCGTTCCACC
TP26552	SDA	CIAT 16888	CAGCACAAGTTTTAAACACCCACATTTCTTATATTATAGTTTCGACACACCTTCACACGCAGAA	CAGCACAAGTTTTAAACACCCACATTTCTTATATCATAGTTTCGACACACCTTCACACGCAGAA
TP26596	SDA	CIAT 26146	CAGCACAATACCAGGTCCTTTGGGGTTCTTGTCTTGCTGGTTTGGTGGTAGGAAGTGTTCTTCA	CAGCACAATACCAGGTCCTTTGGGGTTCTTGTCTTGCTAGTTTGGTGGTAGGAAGTGTTCTTCA
TP26624	SDA	CIAT 16888	CAGCACAATCTACAGAATTTACTAATCTGATATATTTATAAGTGCGACAATATATTAACCTATC	CAGCACAATATACAGAATTTACTAATCTGATATATTTATAAGTGCGACAATATATTAACCTATC
TP26638	SDA	CIAT 16888	CAGCACAATATGAATACCTTGATCCTGGTTGTCAGTTGCTTTGCTTGCCAAGCTCATCAAACAA	CAGCACAATATGAATACCTTGATCCTGGTTGTCAATTGCTTTGCTTGCCAAGCTCATCAAACAA
TP26740	SDA	CIAT 16888	CAGCACAATGAAAAACAAAATATCAAGGCAAAAATTGTGAAATTGGAACACACCATTTTCATCA	CAGCACAATGAAAAACAAAATATCAAGGCAAAAATTGCGAAATTGGAACACACCATTTTCATCA
TP26745	SDA	CIAT 26146	CAGCACAATGACAATTTTATCCATGTTAATGAAGGCCTTACAATAATTGTATGGTCAAAAAAAT	CAGCACAATGACAATTTTATCCATGTTAATGAAGGCCTCACAATAATTGTATGGTCAAAAAAAT
TP26852	SDA	CIAT 26146	CAGCACAATTGTGCATGCTTCTATGTTGTCCATTTTCTTCCGGTCAAACCTACAGTTGCTAAGT	CAGCACAATTATGCATGCTTCTATGTTGTCCATTTTCTTCCGGTCAAACCTACAGTTGCTAAGT
TP26864	SDA	CIAT 16888	CAGCACAATTCCTTGGTTGTGATGAGAGAGTTGTTTTCATACTTGCCACTGACAAGGATGTAGA	CAGCACAATTCCTTGGTTGTGATGAGAGAGTTGTTTTCATACTTGCCACTAACAAGGATGTAGA
TP26944	SDA	CIAT 26146	CAGCACACAAAAAGGATAAGGTTACATTGAACATCTCAAGTGAACCAACTAATTCAAGAATTGT	CAGCACACAAAAAGGACAAGGTTACATTGAACATCTCAAGTGAACCAACTAATTCAAGAATTGT
TP27030	SDA	CIAT 26146	CAGCACACAATACACGTGGGCAAACGACACTGTTTGCAAGATCATTTCTGAAATCATTCTTCTG	CAGCACACAATACACATGGGCAAACGACACTGTTTGCAAGATCATTTCTGAAATCATTCTTCTG
TP27212	DDA	CIAT 26146	CAGCACACATATTTCAGCAGATGCGGTGTGCAGGTACACGCACGACGGCACAAAACGATCCTCC	CAGCACACATATTTCAGCAGATGCGGTGCGCAGGTACACGCACGACGGCACAAAACGATCCTCC
TP27312	DDA	CIAT 16888	CAGCACACCAATCAACCCATGTGAGCCCAAACCATCACTATCTGCTTGAACTTTTCCTAAATCC	CAGCACACCAATCAACCCATGTGAGCCCAAACCATCACTATCTGCTCGAACTTTTCCTAAATCC
TP27314	SDA	CIAT 26146	CAGCACACCAATGGTGCATAGCTTGGACAACAGGGTTTGCACCACATAAAAAAAAGGGCAGAAA	CAGCACACCAATGATGCATAGCTTGGACAACAGGGTTTGCACCACATAAAAAAAAGGGCAGAAA
TP27402	SDA	CIAT 16888	CAGCACACCCGCCCTTCTGTCGCTTCTTCCTTCACCATCTCAGTCATGCTCGCCATGACTGGGT	CAGCACACCCGCCCTTCGGTCGCTTCTTCCTTCACCATCTCAGTCATGCTCGCCATGACTGGGT
TP27438	DDA	CIAT 16888	CAGCACACCGCGTGAGCCGGGAGCGATATGGTATGACATGCCAAATGGAGAGCGGCTGAAGGCA	CAGCACACCGCGTGAGCCGAGAGCGATATGGTATGACATGCCAAATGGAGAGCGGCTGAAGGCA
TP27771	SDA	CIAT 26146	CAGCACACTCTCCACGATGAGTGTCTGCTATATATCTTTTATTAATTACTAGTCGCAACTTAAA	CAGCACACTCTCCACGACGAGTGTCTGCTATATATCTTTTATTAATTACTAGTCGCAACTTAAA
TP27810	SDA	CIAT 26146	CAGCACACTGTTTCAAATTCATAAGCTCTTTCGTTATAAACTTTACGTTCAACTTTACACCATT	CAGCACACTGTTTCAAATTCATAAGCTCTTTCGTTATAAACTTTACATTCAACTTTACACCATT
TP27820	SDA	CIAT 26146	CAGCACAGTTAAGATTCAACCGGGGGAGAGACGTCCCCTTGATTTTCCTCTTAATATCTGGTGC	CAGCACACTTAAGATTCAACCGGGGGAGAGACGTCCCCTTGATTTTCCTCTTAATATCTGGTGC
TP27979	SDA	CIAT 16888	CAGCACAGAAGCTATCGTCACCACCATTGTTTGAGTAAAAACAAGTCGAAGGAAAGAAGACCCT	CAGCACAGAAGCTATCGTCACCACCACTGTTTGAGTAAAAACAAGTCGAAGGAAAGAAGACCCT
TP27988	DDA	CIAT 26146	CAGCACAGAAGTTATGCTTAAAATTTAAATACATCTCTTATATTGCAAATTCAACATTGCAAAT	CAGCACAGAAGTTATGCTTAAAATTTAAATACATCTCTTATATTGCAAATTCAACATCGCAAAT
TP28024	SDA	CIAT 26146	CAGCACAGACAGATAAACAACAAAAAAGGCATGAAAAACACACACAAATGATCCTCTTCTCACT	CAGCACAGACACATAAACAACAAAAAAGGCATGAAAAACACACACAAATGATCCTCTTCTCACT
TP28038	SDA	CIAT 16888	CAGCACAGACGGTATTGAGATACTCCTAGCTTATTGTGGTATCTATTGTCACCGCTGTATTTCC	CAGCACAGACGGTATTGAGATACTCCTAGATTATTGTGGTATCTATTGTCACCGCTGTATTTCC
TP28104	SDA	CIAT 26146	CAGCACAGATATGGAATTTTGACTACAGAAGCTGTTGGCTGTCATGCTATGGGCATAATGGAGT	CAGCACAGATATGGAATTTTGACTACAGAAGCTGTTGGCTGTCATGCTATGGACATAATGGAGT
TP28161	SDA	CIAT 16888	CAGCAGAGCAATATGTCTATATAACTATCTAAATCATGTAATATCCTGTTGCATCTTTCCATGA	CAGCACAGCAATATGTCTATATAACTATCTAAATCATGTAATATCCTGTTGCATCTTTCCATGA
TP28180	SDA	CIAT 26146	CAGCACAGCACTGGCTATCCGTTGGCACTGGTCTCTCTTGGAAGGAGCGAAGGGGTGGCTCAGT	CAGCACAGCACTGGCTATCCGTTGGCACTGGTCTCTCTTGGAAGGAACGAAGGGGTGGCTCAGT
TP28215	SDA	CIAT 26146	CAGCACAGCCACCCAAAAAGAAAATACTTCATTCGGGTTAAGAAACACCAAAATATTACTCAAT	CAGCACAGCCACCCAAAAAGAAAATACTTCATTCGGGTTAAGAAACACCAAAATATTACTCAAA
TP28228	SDA	CIAT 26146	CAGCACAGCCCATCTCTATATTGCTCCGGTGTGAGTCTCATCATGTCAATGCATTGGGCCTCGC	CAGCACAGCCCATCTCTATATTGCTCCGGTGTGAGTCTCATCATGTCAATGCATTGGGCCTCGA
TP28248	SDA	CIAT 26146	CAGCACAGTGAAAAGATAAGCAAATTATATCAGTTATCTCAAATAAGTAATCGGAGCTGTTCAA	CAGCACAGCGAAAAGATAAGCAAATTATATCAGTTATCTCAAATAAGTAATCGGAGCTGTTCAA
TP28279	DDA	CIAT 16888	CAGCACGGCTAAAAAGACTTAATTTTGATAGGAAAGAAGAACCATTCAAGAATTGCACATTACT	CAGCACAGCTAAAAAGACTTAATTTTGATAGGAAAGAAGAACCATTCAAGAATTGCACATTACT
TP28282	SDA	CIAT 16888	CAGCACAGCTAAGGCTCTCCCGATGGGAGTTGCCGTGAAGTCATTGAGCTCCCTCCGATACTGC	CAGCACAGCTAAGGCTCTCCCGATGGGAGTTGCCATGAAGTCATTGAGCTCCCTCCGATACTGC
TP28311	DDA	CIAT 16888	CAGCACAGCTCTGAACCTTTTGGGATGACCTCGGACCAAAAAAACAGCGACTAGAAGATTTATT	CAGCACAGCTCTGAACCTTCTGGGATGACCTCGGACCAAAAAAACAGCGACTAGAAGATTTATT
TP28425	SDA	CIAT 26146	CAGCACAGGCCCAACAAGAGTGGAGTGCCCCCAAGCAACATATCCTGCATTGGTATCTCGAGCC	CAGCACAGGCCCAACAAGAGTGGAGTGCCCCCAAGCAACATATCCTGCAGTGGTATCTCGAGCC
TP28611	SDA	CIAT 26146	CAGCCCAGTCAGTTTTGAGTGTCCAGAACATTGATAATGTATAAGAAAATACTGGTATAAGAAC	CAGCACAGTCAGTTTTGAGTGTCCAGAACATTGATAATGTATAAGAAAATACTGGTATAAGAAC
TP28991	SDA	CIAT 26146	CAGCACATATGTTAAGTTTACCCAGAAACTTCAAAACACTGGAAACTCTCTCATCCGACGTCGT	CAGCACATATATTAAGTTTACCCAGAAACTTCAAAACACTGGAAACTCTCTCATCCGACGTCGT
TP29051	SDA	CIAT 26146	CAGCACATATTCTCCAATCTCCAGCATTCGTGGGCTGAAAAAAAAAAAAAAAAAAAAAAAAAAA	CAGCACATATTCTCCAATCTCCAGCATTCCTGGGCTGAAAAAAAAAAAAAAAAAAAAAAAAAAA
TP29377	SDA	CIAT 26146	CAGCACATGACGCACTTGCATGAGCTATAGAATGACAACATGATGCTAGCTCCATCATGTTGTT	CAGCACATGACGCACTTGCATGAGCTATAGAATGACAACATGATGCTAGCTCCATCATGTTGTC
TP29536	SDA	CIAT 16888	CAGCACATGCTTAGATTTCTCATTGTATGCGTGAAAGAAATACAAGCAAAATAATAGTTCTTAC	CAGCACATGCTTAGATTTCTCATTGTATGCGTGAAAGAAATACAAGCAAAATAATAGTCCTTAC
TP29552	SDA	CIAT 26146	CAGCACATGGACCATGAGGATAGAGACGTCTAACGCTAGCTTGTTGTCTATGCTACCAACACAA	CAGCACATGGACCATGAGGATAGAGACGTCGAACGCTAGCTTGTTGTCTATGCTACCAACACAA
TP29671	DDA	CIAT 26146	CAGCACATTTATGGGGAATTTTGTAAGATGGAATTACAAAGCAGTAAGCAGGATTTCCCTGCCT	CAGCACATGTATGGGGAATTTTGTAAGATGGAATTACAAAGCAGTAAGCAGGATTTCCCTGCCT
TP29719	DDA	CIAT 16888	CAGCACATGTTACTAGTATGTTTTAAATCATTAGTACAAAACAAAATTTTATTACTTACAATAA	CAGCACATGTTACTAGTATGTTTTAAATCATTAGTACAAAAAAAAATTTTATTACTTACAATAA
TP29838	SDA	CIAT 16888	CAGCACATTCACAGGTCACCAAACTGATACTTGGGCAAAAACTCTGATTAAAAGATTGCTTTCA	CAGCACATTCACAGGTCACCAAACTGAAACTTGGGCAAAAACTCTGATTAAAAGATTGCTTTCA
TP29999	DDA	CIAT 26146	CAGCACATTTATAATGATTTGTTATGTGCAAAAAAACAACAACAAACTGAACCATAAAGCAAAA	CAGCACATTTACAATGATTTGTTATGTGCAAAAAAACAACAACAAACTGAACCATAAAGCAAAA
TP30008	SDA	CIAT 26146	CAGCACATTTAGCTTTAGCGGGTCTAATAGCGCGAGAATAAATTTATAACTTTGTTTTGCTGGC	CAGCACATTTAGCTTTAGCGGGTCTAATAGCGCGAGAATAAATTTATAACTTTGTTTTGCCGGC
TP30032	SDA	CIAT 16888	CAGCACATTTCAACCACGCGCGCGCGAAATAAACATCCCCGTGGATCTCGTATCACGAGTCCAG	CAGCACATTTCAACCACGCGCGCGCGAAATAAACACCCCCGTGGATCTCGTATCACGAGTCCAG
TP30243	SDA	CIAT 26146	CAGCACATTTTCGAAAAATGTTGAATCTCAACTTTTCTTCGTCGACATTTTCAAAAAGTGTTGA	CAGCACATTTTCGAAAAATGTTGAACCTCAACTTTTCTTCGTCGACATTTTCAAAAAGTGTTGA
TP30244	SDA	CIAT 26146	CAGCACATTTTCGAAAAATGTTGAATCTCAGTATTTTTCATTAAAACTTTTGGAAAATGTTGAG	CAGCACATTTTCGAAAAATGTTGAATCTCAGTATTTTTCATTAAAACTTTTGAAAAATGTTGAG
TP30416	DDA	CIAT 16888	CAGCACATTTTTCAAAAAACGTTGAGCCTCAATATTTTTTCCAACAGTTTTTTTAAAAAGTCGA	CAGCACATTTTTCAAAAAACGTTGAGCCTCAATATTTTTTCCAACAGTTTTTTAAAAAAGTCGA
TP30550	SDA	CIAT 26146	CAGCACATTTTTGAGAAAAGTTGAACCTTCGCGACATTTTTCAAAAATGTTGAATCTCAACTTT	CAGCACATTTTTGAGAAAAGTTGAACCTTCGCGACATTTTTCAAAAATGTTGAACCTCAACTTT
TP30595	SDA	CIAT 26146	CAGCACATTTTTGTCTGGTCATTTGGTTCCTTGCAAGACTATTTGATTGGGTACCAATTTCCTT	CAGCACATTTTTGTCTGGTCATGTGGTTCCTTGCAAGACTATTTGATTGGGTACCAATTTCCTT
TP30694	SDA	CIAT 26146	CAGCACATTTTTTTAGAAAAAGTTGGTGCGACAAAAATGTTAGCCAACATTTTCATGAAAAATG	CAGCACATTTTTTTAGAAAAAGTTGGTGCGACAAAAATGTTAGCCAACATTTTCATGAAAAAAG
TP30751	SDA	CIAT 26146	CAGCACCAAAAGGCAAACTTTTACATGTTTGATGAGCTGATAATAGTTGCAAGAAATCAAAAAG	CAGCACCAAAAGGCAAACTTTTACATGTTTGATGAACTGATAATAGTTGCAAGAAATCAAAAAG
TP30894	DDA	CIAT 16888	CAGCACCAACGGATACCGACCATCTAAAACTCTAGCTGAAAAAAAAAAAAAAAAAAAAAAAAAA	CAGCACCAACCGATACCGACCATCTAAAACTCTAGCTGAAAAAAAAAAAAAAAAAAAAAAAAAA
TP30922	SDA	CIAT 26146	CAGCGCCAACTGGTTAAAGCTTTAAGACAAAGCAATGTTTAAAATTCAAGAGATTCTTCTTGCT	CAGCACCAACTGGTTAAAGCTTTAAGACAAAGCAATGTTTAAAATTCAAGAGATTCTTCTTGCT
TP31041	SDA	CIAT 26146	CAGCACCAATGAGATAAAGTAATTCAGCATTTTCTAAAAATCATTAGCTGAAAAAAAAAAAAAA	CAGCACCAATGAGATAAACTAATTCAGCATTTTCTAAAAATCATTAGCTGAAAAAAAAAAAAAA
TP31193	SDA	CIAT 26146	CAGCACCACCGTAGCCATCTTTGACCATGTCAAGACTCCGTCGTGTCCGACAAACGAAGCAGAC	CAGCACCACCGTAGCCATCTTTGACCATGTCAAGACTCCGTCGTGTCCAACAAACGAAGCAGAC
TP31517	DDA	CIAT 16888	CAGCACCATACATGCATGTATTCAGAACTCTAAGAAGCGCAAAATATTACTAAATAGCAAAATT	CAGCACCATACATGCATGTATTCAGAACTCTAAGAAGCGCAAAATATTACTAAATAGCAAAACT
TP31532	DDA	CIAT 16888	CAGCACCATATAAAAATGTTGAATTACTAAAGATGTTAGAATCAGCAAGTTTGTGCAAAGTATT	CAGCACCATATAAAAATGTTGAATTACTAAAGATGTTAGAATCAACAAGTTTGTGCAAAGTATT
TP31543	DDA	CIAT 26146	CAGCACCATATGTGGAGATTTTCTAAAAAAATCCTAATCAGACATAAACTACTGTGGGTCCAAG	CAGCACCATATGTGGAGATTTTCTAAAAAAATCCTAATCAGACAGAAACTACTGTGGGTCCAAG
TP31586	SDA	CIAT 26146	CAGCACCATCCACCATATCTTTTGTCTTGTGAAGAAGAAAAGTCCCAGAAAGTATTGTAACAAA	CAGCACCATCCACCATATCCTTTGTCTTGTGAAGAAGAAAAGTCCCAGAAAGTATTGTAACAAA
TP31597	SDA	CIAT 26146	CAGCACCATCGATCGTAAAGATCACCAACCACACAGATCAGCTTCTTGGATACGATATTGACCC	CAGCACCATCGATCGTAAAGATCACCAACCACACAGATCAGCTTCTTGGATACAATATTGACCC
TP31619	SDA	CIAT 26146	CAGCACCATCTTTCACATAAGGCACAACACAGGTGCATAGTTCTTCATAGATTGACCTTCTTGC	CAGCACCATCTTTCACATAAGGCACAACACAGGTGCATAGTTCTTCATAGATTGACATTCTTGC
TP31626	DDA	CIAT 16888	CAGCACCATGAATCCCTTCCTTGCCCTGAGTATGTTGGAAGGCACCTAAAAATCATGTGCTATT	CAGCACCATGAATCCCTTCCTTGCCCTGAGTATGTTGGAAGGCACCTAAAAATCATGTGCTAGT
TP31736	SDA	CIAT 16888	CAGCACCATTGTACGGTTTACACAATATATTACTCGTATGTTTCACTATAATGTATAAAGAACT	CAGCACCATTGTACGGTTTACACAACATATTACTCGTATGTTTCACTATAATGTATAAAGAACT
TP31741	SDA	CIAT 16888	CAGCACCATTGTGTCAGTTCGGCAAAACACAAAAATGCTATCTCTTACTGTATTTGAACTGCAC	CAGCACCATTGTGTCAGTTCGGCAAAACACAAAAATGCTATCTCATACTGTATTTGAACTGCAC
TP31761	SDA	CIAT 26146	CAGCACCATTTTCTTGATAACTCGGTAATTTTTGTACATGTTGGATCAATTCTCTTTATAAGAT	CAGCACCATTTTCTTGATAAATCGGTAATTTTTGTACATGTTGGATCAATTCTCTTTATAAGAT
TP31901	SDA	CIAT 26146	CAGCACCCACTTGGAATATGCAAAAGAAATGAAAAGATCGATTAGGGCTAGAGTCTTTTTATGA	CAGCACCCACTTGGAATATGCAAAAGAAATGAAAAGATCGATTAGGGCTAGAGTCTTTTCATGA
TP31947	DDA	CIAT 26146	CAGCACCCATAAAAAGAACACATTGAGCATCTCTGCAGAAAAAAAAAAAAAAAAAAAAAAAAAA	CAGCACCCATAAAAAGAACACATTGAACATCTCTGCAGAAAAAAAAAAAAAAAAAAAAAAAAAA
TP31968	SDA	CIAT 26146	CAGCACCCATCCATTATACCAGTAATTTTCTGTAGACTCAATAAAAAGTTAGCCCTACTATAAT	CAGCACCCATCCACTATACCAGTAATTTTCTGTAGACTCAATAAAAAGTTAGCCCTACTATAAT
TP32049	SDA	CIAT 26146	CAGCACCCCAGGGGGGCCTTAATTTAGTCAATATACACATAGTTTTTTGTTTCAAATTTATGAT	CAGCACCCCAGGGGAGCCTTAATTTAGTCAATATACACATAGTTTTTTGTTTCAAATTTATGAT
TP32092	SDA	CIAT 26146	CAGCACCCCCGGCATACAGCCCAGATCGAGCCTCGTAGGGAGTAGATTGGGCCGAACACATTAT	CAGCACCCCCGGCATACAGCCCAGATCGAGCCTCGTACGGAGTAGATTGGGCCGAACACATTAT
TP32193	SDA	CIAT 16888	CAGCACCCGAGCCACGGCGAGATGTCCCGCGCCGGAGCCGTGGCGATGAGCTCCTCGAATTCGG	CAGCACCCGAGCCACGGCGAGATCTCCCGCGCCGGAGCCGTGGCGATGAGCTCCTCGAATTCGG
TP32194	SDA	CIAT 16888	CAGCACTCGAGCCACGGCGCGATCTCCCGCATCGGCGTCGCCATGAGGAGCTCCTGCAGGTCGG	CAGCACCCGAGCCACGGCGCGATCTCCCGCATCGGCGTCGCCATGAGGAGCTCCTGCAGGTCGG
TP32214	SDA	CIAT 26146	CAGCACCCGCGCATTAAAACGGCTGATGATTCACATCAAGAAAGGGTGCATTTACATATGTATA	CAGCACCCGCGCATTAAAACAGCTGATGATTCACATCAAGAAAGGGTGCATTTACATATGTATA
TP32279	SDA	CIAT 16888	CAGCACCCTAGGCAAGTAGAAGTAGGCAAGATCAAGTACAGGCATGGGATCTTGAAGACTTCAG	CAGCACCCTAGGCAAGTAGAAGTAGGCAAGATCAAGTACAGGCATGGGATCTTAAAGACTTCAG
TP32357	SDA	CIAT 26146	CAGCACCCTTCAGAGAATTGCTGGCATAGCTTGTAGATGTCCTCACAAATTATATTCTAGCATT	CAGCACCCTTCAGAGAATTGCTGGCATAGCTTGTAGATGTCCTCACAAATTATATTCCAGCATT
TP32385	SDA	CIAT 26146	CAGCACCCTTTTAATGGAAAGTGGTGACGCTGTCATCGGCCTTCTGAGTAGTGGTTAGCGCAGA	CAGCACCCTTTTAATGGAAAGTGGTGACGCTGTCATCGGCCTTCTGAGTAGTAGTTAGCGCAGA
TP32390	SDA	CIAT 16888	CAGCACCGAAAACCTCCACCTTACACGAAAGCAGACCCTGTCACGATCCCCCTATCTGCGCAGG	CAGCACCGAAAACCCCCACCTTACACGAAAGCAGACCCTGTCACGATCCCCCTATCTGCGCAGG
TP32392	SDA	CIAT 16888	CAGCACTGAAAAGCAACTATAGGCTCAACAAATTAGTAAGTTTTACAACTAATTCCACTCTGAA	CAGCACCGAAAAGCAACTATAGGCTCAACAAATTAGTAAGTTTTACAACTAATTCCACTCTGAA
TP32414	SDA	CIAT 26146	CAGCACCGAAGAGCTACCGTTCCAGGGTGGTAACAGTGAGGCTTCTTGACTCCTCCGGTTACTG	CAGCACCGAAGAGCTACCGTTCCAGGGTGCTAACAGTGAGGCTTCTTGACTCCTCCGGTTACTG
TP32456	SDA	CIAT 26146	CAGCGCCGAATTGCGCTTGATCGCGCGTGAAACGGATCACCTCGCGACGGGCTCTGCCAATGGC	CAGCACCGAATTGCGCTTGATCGCGCGTGAAACGGATCACCTCGCGACGGGCTCTGCCAATGGC
TP32698	SDA	CIAT 26146	CAGCACCGCTAAGTTGCATATGGTTACGCATCGTCTTCTCAACTAACAAATTTGAGTCAAATTG	CAGCACCGCTAAGTTGCATATGGTTACGCATCGTCTTCTCAACTAACAAATTTGAATCAAATTG
TP32910	SDA	CIAT 26146	CAGCACCGTCCAACTACAATGAAAACAAGCTCAGGATGAGGCACTAAAAAACTCTTTCGTAACA	CAGCACCGTCCAACTACAATGAAAACAAGCTCAGGATGAGGAACTAAAAAACTCTTTCGTAACA
TP32947	SDA	CIAT 26146	CAGCACCGTGCTGTTTTAATCAACCAGGAAGCTGATTTTGATGTTTGCTAAATCTTTCATTTTG	CAGCACCGTGCTGTTTTAATCAACCAGGAAGCTGATTATGATGTTTGCTAAATCTTTCATTTTG
TP32979	SDA	CIAT 26146	CAGCACCGTTGCATGCCTGCATGCATATGCAAACCTACCAAATTGGGTAAAACGACTTGTTTTA	CAGCACCGTTGCATGCCTGCATGCACATGCAAACCTACCAAATTGGGTAAAACGACTTGTTTTA
TP33023	SDA	CIAT 26146	CAGCACCTAATAAACTAGAAGGAAATGTTGATGAGCCATGCATCGCACCGGTGCCACTCATGGC	CAGCACCTAATAAACTAGAAGGAAATGTTGATGAGCCATACATCGCACCGGTGCCACTCATGGC
TP33048	SDA	CIAT 16888	CAGCACCTACCAGTACTCTTAGTCTACTAGACTTCCTTTAGATGGCAGGAGGTGATACACTAAT	CAGCACCTACCAGTACTCTTAGTCTACTAGACTTCCTTTAGATAGCAGGAGGTGATACACTAAT
TP33228	SDA	CIAT 26146	CAGCACCTCATTCTCATGTCATCGAGATGTTCTTCCGGCTGAAAAAAAAAAAAAAAAAAAAAAA	CAGCACCTCACTCTCATGTCATCGAGATGTTCTTCCGGCTGAAAAAAAAAAAAAAAAAAAAAAA
TP33392	SDA	CIAT 26146	CAGCACCTCTTGCCGAAAAGTTTCTGGGTTGCCGATCTCATTTCTTGTCCCATCAATTGCTGAA	CAGCACCTCTTGCCGAAAAGTTTCTGGGTTGCCGATCTCATTTCTCGTCCCATCAATTGCTGAA
TP33487	SDA	CIAT 26146	CAGCACCTGCTACTCCGTACATACCTTTTCTTATTTCACAATGTGGACTATAGAGAAGACTGTT	CAGCACCTGCTACTCCGTACATACCTTTTCTTATTTCACAATGTGGACTATACAGAAGACTGTT
TP33647	SDA	CIAT 26146	CAGCACCTTCCGCCCTCCAACTAAGTCATAATGTGCATAGTTAGGGCCTTCAGGCTTTCCGAAA	CAGCACCTTCCGCCCTCCAACTAAGTCATAATGTGCATAGTGAGGGCCTTCAGGCTTTCCGAAA
TP33782	DDA	CIAT 26146	CAGCACCTTTCCGTAAGGAGTGAGTTCTAAGGCGGAGTGCAAGATGAAATGAAGGAGAGCATCT	CAGCACCTTTCCGTAAGGAGTGAGTTCTAAGGTGGAGTGCAAGATGAAATGAAGGAGAGCATCT
TP33801	SDA	CIAT 26146	CAGCACCTTTGCTAAGTATTTTTCATGTTTTGCTTGCCATCATAGTCAGTTCTGGTTTCTGCAT	CAGCACCTTTGCTAAGTATTTTTCATGTTTTGCTTGCCATCATAGTCAGCTCTGGTTTCTGCAT
TP33806	SDA	CIAT 26146	CAGCATCTTTGGCATAGTTGCCTCTCCATTTTTATTCATCCAGTCCAATGTTGTCAATCACTTT	CAGCACCTTTGGCATAGTTGCCTCTCCATTTTTATTCATCCAGTCCAATGTTGTCAATCACTTT
TP33908	SDA	CIAT 26146	CAGCACGAACAGCTTAAGTCATCTGTACGCTAATATTTTTTTTCAACTTGTAGGTCTAACAGGC	CAGCACGAACAGCTTAAGTCATCTGTACGCTAATATTTTTTTTCAACTTGCAGGTCTAACAGGC
TP33910	SDA	CIAT 16888	CAGCACGAACATAAGTACACTGCTGGCAACCAACAACACAGAAGTTGGATGTGCATACACACAA	CAGCACGAACATAAGTACACTGCTGGCAACCAACAACACAGAAGTTGGATGCGCATACACACAA
TP33939	SDA	CIAT 26146	CAGCAGGAAGATTTTTTTTTATGTTTCTGAAAAGCATTGGGTGTTCTTAAAAAGGAGTCATATT	CAGCACGAAGATTTTTTTTTATGTTTCTGAAAAGCATTGGGTGTTCTTAAAAAGGAGTCATATT
TP34203	SDA	CIAT 16888	CAGCATGAGACCTCAGCCTGCTAACTAGCTATGCGGAGCCATCCCTCCGCAGAAAAAAAAAAAA	CAGCACGAGACCTCAGCCTGCTAACTAGCTATGCGGAGCCATCCCTCCGCAGAAAAAAAAAAAA
TP34371	SDA	CIAT 26146	CAGCCCGATCAAGTTCGAGGCCATCGAGTCCTAGGTCAAATAATCAATGAGCACTAAGTTTGAC	CAGCACGATCAAGTTCGAGGCCATCGAGTCCTAGGTCAAATAATCAATGAGCACTAAGTTTGAC
TP34407	DDA	CIAT 26146	CAGCACGATGACGAATCTAAGCCATTGGATCTGTCAAAATGCACAAAATGAAAGATGAGATGAC	CAGCACGATGACGAATCTAAGCCATTGGATCTGTCAAAATGCACAAAATGAAAGACGAGATGAC
TP34457	SDA	CIAT 26146	CAGCACGATGTGTCTGTGTCTCCGTACCCGGTCAAGGCCAGGATCCTCTGTGACAGGCAGTTGA	CAGCACGATGTGTCTCTGTCTCCGTACCCGGTCAAGGCCAGGATCCTCTGTGACAGGCAGTTGA
TP34524	SDA	CIAT 26146	CAGCACGCACGAGTGTTGCGACAACAATAGCGACACCGTCGTCATGGAAGCAGACGCACGCGCC	CAGCACGCACGAGTGTTGCGACAACAATAACGACACCGTCGTCATGGAAGCAGACGCACGCGCC
TP34714	SDA	CIAT 26146	CAGCACGCGACAGAACTAAATGATGCTGGACCTTGGGATTGTGGCAAAATGTTTGTGCTGTGGT	CAGCACGCGACAGAACTAAATGATGCTAGACCTTGGGATTGTGGCAAAATGTTTGTGCTGTGGT
TP34936	SDA	CIAT 26146	CAGCACGGACAGCTGGCCCAGCTCGATCTGATCGTCATCAACAACTTGACAGCTTCGATCGTGC	CAGCACGGACAGCTGGCCCAGCTCGATCTGATCGTCATCAACAACTTGACACCTTCGATCGTGC
TP34967	SDA	CIAT 26146	CAGCACGGAGGTCAAACAAGCCTGCGGCAGGGCATATCTACAGACTTATTATTCATCGTATCAT	CAGCACGGAGGTCAAACAAGCCTGCGGCAGGGCATATCTACAGACTTATTATTCATCATATCAT
TP35126	SDA	CIAT 26146	CAGCACGGCTCGCACTCTCACGAGAGACGGTGATGCGAGTTGAGAGCGCGCGCGTCTGGCCTGG	CAGCACGGCTCGCACTCTCACGAGAGACGGTGATGAGAGTTGAGAGCGCGCGCGTCTGGCCTGG
TP35201	SDA	CIAT 16888	CAGCACGGGCTTGCCGCTGTTGTTCGTCGTCTCTATATGTCTGCTGGAAAGAGCTGTTCATCGG	CAGCACGGGCTTGCCGCTGTTGTTCGTCGTCTCCATATGTCTGCTGGAAAGAGCTGTTCATCGG
TP35373	SDA	CIAT 26146	CAGCACGTACGGTCAGTCACAATCTACGCATGGTCTAACCATGCTTATTTTATTGCCGCCTTTT	CAGCACGTACGGTCAGTCACAATCTACGCACGGTCTAACCATGCTTATTTTATTGCCGCCTTTT
TP35379	SDA	CIAT 16888	CAGCACGTGCTCATACATATTCCCTGCACATTATTGCCTAATTTTAGAAATAAAATTATGTAAT	CAGCACGTACTCATACATATTCCCTGCACATTATTGCCTAATTTTAGAAATAAAATTATGTAAT
TP35389	SDA	CIAT 26146	CAGCACGTAGCTATTACTACATATACAAAACAAATATGTTTTTCACGTATGCATCTTGTATCCT	CAGCACGTAGCTATTACTACATATACAAAACAAATATGTTTTTCACGTATGCATCGTGTATCCT
TP35477	SDA	CIAT 16888	CAGCACGTCGAAGAACGAACGTCACGGTTCAAGTAGGAATTGTTTGAGTGCTCATTTCATCGAT	CAGCACGTCGAAGAACGAACATCACGGTTCAAGTAGGAATTGTTTGAGTGCTCATTTCATCGAT
TP35700	SDA	CIAT 26146	CAGCACGTTCTAAAAATCAGTGTGTTTCAGTTGTGTACTAATATTATGAAGGCAAGTGACTACT	CAGCACGTTCTAAAAATCAGTGTATTTCAGTTGTGTACTAATATTATGAAGGCAAGTGACTACT
TP35751	SDA	CIAT 16888	CAGCACGTTTCTTGTAAGCTTTCACTGAAAACATTTTCTCCCAAAATAACATACTTCTCCTGTC	CAGCACGTTTCTTGTAAGCTTTCACTGAAAACATTTTCTCCCAAAATAACATACTTCCCCTGTC
TP35781	SDA	CIAT 26146	CAGCACTAAAAATGACTGTTTTTGTAATACCTCTATAAATATTGCTCCACTGCCAAGAGTAAAC	CAGCACTAAAAATGACTGTTTTTGTAATACCTCTATAAATATTGCTCCACTACCAAGAGTAAAC
TP35799	SDA	CIAT 26146	CAGCACTAAAATCTAGATACACAGTATCGAATACAAATATGAAATCGGATAAAAATATAAATAT	CAGCACTAAAATCTAGATACACAGTATCGAATACAAATATGAAATCGGATAAAAATATAAATAC
TP35800	DDA	CIAT 16888	CAGCACTAAAATCTGCGTCCCTAGCTTACATCCACTTGATGCACCCATTGACATCTGACTCAGA	CAGCACTAAAATCTGCATCCCTAGCTTACATCCACTTGATGCACCCATTGACATCTGACTCAGA
TP35812	SDA	CIAT 26146	CAGCACTAAACAACATTTCTCTAATTATCAAATTTTCTCTAATTCATACCTAACAAAAATAAAT	CAGCACTAAACAACATATCTCTAATTATCAAATTTTCTCTAATTCATACCTAACAAAAATAAAT
TP35894	SDA	CIAT 26146	CAGCACTAACAAATATCACTACCTGCAATAGAAATGACTGAAAATATCACTACCTGCAATATCA	CAGCACTAACAAATATCACTACCTGCAATAGAAATGACTGAAAATATCACTACCTACAATATCA
TP35945	DDA	CIAT 26146	CAGCGCTAAGAAAGAAATGTGTTGCAGTTGCTTTGAGGCCTGCCATGAAGTAGACTATCACCAT	CAGCACTAAGAAAGAAATGTGTTGCAGTTGCTTTGAGGCCTGCCATGAAGTAGACTATCACCAT
TP35982	DDA	CIAT 26146	CAGCACTAATAATATTTTTTTAGCAAGAATTTAGTCTTATAGATGCAAAGTAGTGGACTTCTAT	CAGCACTAATAATATTTTTTTAGAAAGAATTTAGTCTTATAGATGCAAAGTAGTGGACTTCTAT
TP36063	SDA	CIAT 16888	CAGCAGTACAAAAGGTATTGCCGTAAGTCTACTATATTGGATACTTGACACCGTTGTAGTAAAT	CAGCACTACAAAAGGTATTGCCGTAAGTCTACTATATTGGATACTTGACACCGTTGTAGTAAAT
TP36229	DDA	CIAT 26146	CAGCACTACTATTCTAGTATCACTTAGCATTGGTTTCTTAACAAATGCAACGTCCGTTGGTTGC	CAGCACTACTATTCTACTATCACTTAGCATTGGTTTCTTAACAAATGCAACGTCCGTTGGTTGC
TP36291	SDA	CIAT 26146	CAGCACTAGAAAGGCTCTGGTGTCATGGCAAATGTTAGAAAAATACATCATGAATGTTTTTTAT	CAGCACTAGAAAGGCTCTGGTGTCATGGCAAATGTTAGAAAAATACATCACGAATGTTTTTTAT
TP36297	SDA	CIAT 26146	CAGCATTAGAACATCTCACTTTTTTTCCTCCGTTTATTCTCACTCTTAATGTTAAAATGAAACA	CAGCACTAGAACATCTCACTTTTTTTCCTCCGTTTATTCTCACTCTTAATGTTAAAATGAAACA
TP36335	SDA	CIAT 16888	CAGCACTAGAGTAGGATACGATTGGGGCGGAATTGCTTTTTTATACAGTTACAGGTTAGATCGG	CAGCACTAGAGTAGGATACGATTGGGACGGAATTGCTTTTTTATACAGTTACAGGTTAGATCGG
TP36394	SDA	CIAT 16888	CAGCACTAGCTGTCAGGCGTACCAATCATAGCAGGGATACAACTGTTCTTCCTTCAGAATTTTT	CAGCACTAGCTGTCAGGCGTACCAATCATAACAGGGATACAACTGTTCTTCCTTCAGAATTTTT
TP36498	SDA	CIAT 16888	CAGCACTAGTTAGATATTCACTATAAGTATAGATTTAGGAAATTATCTTTGAGTGTGGTGTGGT	CAGCACTAGTTAGATATTCACTATAAGTATAGAGTTAGGAAATTATCTTTGAGTGTGGTGTGGT
TP36514	SDA	CIAT 16888	CAGCACTAGTTTGCTTTCACTTCGCTTTCATGGGGATCGTGAAGAAGGGAAGCGCACAACCATC	CAGCACTAGTTTGCTTTCACTTCGCTTTCATGGGGATCGTGAAGAAGGGAAGAGCACAACCATC
TP36554	SDA	CIAT 26146	CAGCACTATACTTTAAGGAATAGAGTGATAATAGATAGCTCCACAACATGACAATAATAAAAGG	CAGCACTATACTTTAAGGAATAGAGTGATAATAGATAGCTCCACAACATGACAACAATAAAAGG
TP36721	SDA	CIAT 16888	CAGCACTATTTCTCTTATTACGAATTCACTGATATTTTTATTGAATCGAGATCAACCCAAATAT	CAGCACTATTTCTCTTATTACGAATTCACTGATATTTTTATTGAACCGAGATCAACCCAAATAT
TP36735	SDA	CIAT 26146	CAGCTCTATTTTTTAAAATTAGTTTCATAGTAGGGTGAATTCATGTGCGATGGTTTATATAGCA	CAGCACTATTTTTTAAAATTAGTTTCATAGTAGGGTGAATTCATGTGCGATGGTTTATATAGCA
TP36828	SDA	CIAT 26146	CAGCACTCAATGGGTAGTCGATCCTGCTGTAGACCTCGAGGGTAATCCTATCGATAGAGCATGG	CAGCACTCAATGGGTAGTCGATCCTGCTGTAGACCTCGAGGGTAATCCCATCGATAGAGCATGG
TP36877	SDA	CIAT 26146	CAGCACTCACGTGACGACTGTCGCAAGCCAAAAGGAAGTGATATCATTGCTCCCGTCACATTAC	CAGCACTCACGTGACGACTGTCGCAAGCCAAAAGGAAGTGATATCATTGCTCCCGTCACAGTAC
TP36925	DDA	CIAT 26146	CAGCACTCTGCTGATTGTTGAGTGTACACAGACATTTGATTTGAATTTTTCTTACCTTTGGCGA	CAGCACTCAGCTGATTGTTGAGTGTACACAGACATTTGATTTGAATTTTTCTTACCTTTGGCGA
TP36964	SDA	CIAT 26146	CAGCACTCATCAACCAAGTCAAACTTGTTGCTCTCAGGAATTGAGTTCAGGGTGGGCAGTTTAC	CAGCACTCATCAACCAAGTCAAACTTGTTGCTCTCAGGAATTGAGCTCAGGGTGGGCAGTTTAC
TP37290	SDA	CIAT 16888	CAGCACTCCTTTCTTGATTACTTTTCCCAAGAACATGCTATCTTTATTTTTTATGGGGCATGCA	CAGCACTCCTTTCTTGATTAATTTTCCCAAGAACATGCTATCTTTATTTTTTATGGGGCATGCA
TP37348	SDA	CIAT 26146	CAGCACTCGCAGATACCGACCTATTTATTGCTGGCATCGGGACCCACATACCCTCTTCATTGCC	CAGCACTCGCAGATACCGACCTATTTATTGCTGGCATCGGGACCCACATACCCTCTTCATCGCC
TP37356	SDA	CIAT 26146	CAGCACTCGCCATTGTAGGCGATCTGGATGCTCGCTGAAAAAAAAAAAAAAAAAAAAAAAAAAA	CAGCACTCGCCATTGTAGGCAATCTGGATGCTCGCTGAAAAAAAAAAAAAAAAAAAAAAAAAAA
TP37387	SDA	CIAT 16888	CAGCACTCGGAACTTCCGAGTATATAGGTGAGGCCGCATGTGTACTCTGCACTTCCGAGTCTAA	CAGCACTCGGAACTTCCGAGTATATAGGTGAGGCCGCATGTGTACTCAGCACTTCCGAGTCTAA
TP37719	SDA	CIAT 16888	CAGCACTGAAACATACGAATCACAAACCTTTCGCTTCCAATTTTAAATGTATTAGCTAGCACCA	CAGCACTGAAACATACGAATCACAAACCTTTCGCTTCCAATTTTAAATGCATTAGCTAGCACCA
TP37825	SDA	CIAT 26146	CAGCACTGAATTGTAAGCCCTCAATGAATTGAGGCAATTGGTGGTACATTTTTCTTGGGTGCGG	CAGCACTGAATTGTAAGCCCTCAATAAATTGAGGCAATTGGTGGTACATTTTTCTTGGGTGCGG
TP37846	SDA	CIAT 26146	CAGCACTGACCAATTTGGGGAGGTATAGGACCGCTTAATGCATTGTTGGAAAGGTTGCATGATT	CAGCACTGACCAATTTGGGGAGGTATAGGACCGCTTAATGCATTGTTGGAAAGGTTGCACGATT
TP37852	SDA	CIAT 16888	CAGCACTGACCGAGAGCTTTACGTGATACGAACGTTCGGAGTGTTACGGAAGGAGCTTGGGTAC	CAGCACTGACCGAGAGCTTTACGTGATACGAACGTACGGAGTGTTACGGAAGGAGCTTGGGTAC
TP38037	SDA	CIAT 26146	CAGCACTGATTTAAGGACTGCTGACGAGAACACCGGCAAAAGAGACGAGCATCAGACTGAGGGG	CAGCACTGATTTAAGGACTGCCGACGAGAACACCGGCAAAAGAGACGAGCATCAGACTGAGGGG
TP38077	SDA	CIAT 16888	CAGCACTGATTTTTCAGTCATCCCTGGGACGTTTGATCGAAACCCTTGCGCTGGTGTGATTTTG	CAGCACTGATTTTTCAGTCATCCCTGGGACGTTTGATCGAAACCCTTGCGCTGGTGCGATTTTG
TP38093	SDA	CIAT 26146	CAGCACTGCAAGCTAGATGCAAATACAACAGAGTCTCTGTCCATCACAGAACATCCATCCTCGA	CAGCACTGCAAGCTAGATGCAAACACAACAGAGTCTCTGTCCATCACAGAACATCCATCCTCGA
TP38128	SDA	CIAT 26146	CAGCACTGCACTACTGGGAGCTCATATCTGCTGGGAATCCACTCAGCAATTGTCTCAGAAACAT	CAGCACTGCACTACTGAGAGCTCATATCTGCTGGGAATCCACTCAGCAATTGTCTCAGAAACAT
TP38275	DDA	CIAT 16888	CAGCACTGCTAACTAGTCTAGCTATGTTTATGTTATCTTTTTTCGAGGTACCCAAATGTGTTCT	CAGCACTGCTAACTAGTCTAGCTATGTTTATGTTATCTTTTTTCGAGGTACCCAAAGGTGTTCT
TP38346	DDA	CIAT 26146	CAGCACTGCTTGTATGGGCTTGTTTCCCTTACCTTCCCATTGCCCAGCCGGCGCAGAAAAAAAA	CAGCACTGCTTGTATGGGCTTGTTTCCCTTACCTTCCCATTGCCCAGCCGCCGCAGAAAAAAAA
TP38370	SDA	CIAT 26146	CAGCACTGGAAGCTTCACTTAAGATCTTGCGAGTTTTACTTATGGTCAGAGATTGGAACATCCC	CAGCACTGGAAGCTTCACTTAAGATCTTGCGAGTTTTACATATGGTCAGAGATTGGAACATCCC
TP38543	SDA	CIAT 16888	CAGCACTGTAAGCCAAGCTAGAGGTGCTGATTGGAATCCAAAAATTGAACCAGCATGTTGAATC	CAGCACTGTAAGCCAAGCTAGAGGTGCAGATTGGAATCCAAAAATTGAACCAGCATGTTGAATC
TP38725	DDA	CIAT 16888	CAGCACTGTTCAACGGGCAGTTTTTCCTGCAAGAAATGAACTTAACACTTATGGTACATGGACA	CAGCACTGTTCAACGGGCAGTTTTTCCTGCAAGAAAAGAACTTAACACTTATGGTACATGGACA
TP38775	SDA	CIAT 26146	CAGCACTGTTTCCATTCAAAGTGTTTCGGTGGCGCCGCTGGAGCCCTACTAGGAGGTTGCATTA	CAGCACTGTTTCCATTCAAAGTGTTTCAGTGGCGCCGCTGGAGCCCTACTAGGAGGTTGCATTA
TP38983	SDA	CIAT 26146	CAGCCCTTAGTTTTCTTGTCAATTGGAGCAAGTGGTGTTCGCCCTTGCAGAAAAAAAAAAAAAA	CAGCACTTAGTTTTCTTGTCAATTGGAGCAAGTGGTGTTCGCCCTTGCAGAAAAAAAAAAAAAA
TP39043	SDA	CIAT 16888	CAGCACTTATTTAAGAACTGCTGACGGAAACATCGGCAAAAGAGATGAGCATCAGACTGAGAAG	CAGCACTTATTTAAGAACTGCTGACGAAAACATCGGCAAAAGAGATGAGCATCAGACTGAGAAG
TP39055	SDA	CIAT 16888	CAGCACTTCAAAAAGTCAGCTCTCAGAACGAGCTCCTCGAGCTACAGCGAGTGAACAATCGCGC	CAGCACTTCAAAAAGTCAGCTCTCAGAACGAGCTCCTCGAGCAACAGCGAGTGAACAATCGCGC
TP39120	SDA	CIAT 26146	CAGCACTTCAGGCCTGGGTACCAGAGTACAATATATACGCAGTCAAAGACACGAATTGCATAAA	CAGCACTTCAGGCCTGGGTACCAGAGTACAATATATACGCAGTCAAAGACAAGAATTGCATAAA
TP39155	SDA	CIAT 16888	CAGCACTTCCAAGTTTAAACGAGATTATTATTTACTCTGTCCCAAAATAATGCAATACTCGCTT	CAGCACTTCCAAGTTTAAACGAGATTATTATTTACTCTATCCCAAAATAATGCAATACTCGCTT
TP39211	DDA	CIAT 16888	CAGCACTTCGATCCCATGCCGCACAGGACGCCCGCGGCCTGACGGGCGAAGTACGTCAGGATGA	CAGCACTTCGATCCCATGCCGCACAGGACGCCGGCGGCCTGACGGGCGAAGTACGTCAGGATGA
TP39333	SDA	CIAT 16888	CAGCTCTTCTTTGATTTCATCTTGACATCCACCCTTTGTTCAAGAAGCCTCTCACATGCAGAAA	CAGCACTTCTTTGATTTCATCTTGACATCCACCCTTTGTTCAAGAAGCCTCTCACATGCAGAAA
TP39347	SDA	CIAT 26146	CAGCACTTGAACATCACCCACCTTATGTTGTTAAAATTGTAGTTAGGCTAATCTCGATGTTAAG	CAGCACTTGAACATCACCCACCTTATGTTGTTAAAATTGTAGTTAGGCTAATCTCGATGTAAAG
TP39374	SDA	CIAT 26146	CAGCACTTGACAACTTCATCACCAGCAAAGTTCAGAATAACTAGCGCCACGTAGGAGCCTCATC	CAGCACTTGACAACTTCATCACCAGCAAAGTTCAAAATAACTAGCGCCACGTAGGAGCCTCATC
TP39532	SDA	CIAT 26146	CAGCACTTGGACCTTGGCCGCCAAACCAACCTCTCGGCTAAATGCTCAGGATGAAGCCTACTAA	CAGCACTTGGACCCTGGCCGCCAAACCAACCTCTCGGCTAAATGCTCAGGATGAAGCCTACTAA
TP39581	SDA	CIAT 16888	CAGCACTTGGCTACATGGAACGAGTGACGATGGAGATCGTTGCCATGCAGTTGTCCTGGCTCCA	CAGCACTTGGCTACATGGAACGAGTGACGATGGAGATCGTTGCCATGCAGTTGTCCAGGCTCCA
TP39598	SDA	CIAT 16888	CAGCACTTGGGTATTATCATGTGTCAGTTTCAAAAGCTGTTTTAATCCCCCAACCACACATGCT	CAGCACTTGGGTATTATCATGTGTCAGTTTCAAAAGCTGTTTTAATCCCCCAACCACACATACT
TP39604	SDA	CIAT 16888	CAGCACTTGGTAATATTCTAGGCACCACTTGTGCTAATAGAAACAAGTTAGGGAAATAATAAAC	CAGCACTTGGTAATATTCTAGGCACCACTTGTGCTAATAGAAACAAGTTAGGGAAACAATAAAC
TP39764	DDA	CIAT 26146	CAGCACTTTAGAAAAGTTATTAATCATCACTGCTAAAAAAGTGAATGATTCTTACTTTAGTTAC	CAGCACTTTAGAAAAGTTATTAATCATCACTACTAAAAAAGTGAATGATTCTTACTTTAGTTAC
TP39818	SDA	CIAT 26146	CAGCACTTTCAACTTCTGCACAGGTGTACCATGCCAAGTATGATGACATGCTCAAGAAATAAAT	CAGCACTTTCAACTTCTGCACAAGTGTACCATGCCAAGTATGATGACATGCTCAAGAAATAAAT
TP39867	SDA	CIAT 16888	CAGCACTTTCTACAAGGGCATAGTATCTTGTTTCCTACTGCTGAATTCCTAAATGCAAAAACCA	CAGCACTTTCTACAAGGGCATAGTATCTTGTTTCCTACTGCTAAATTCCTAAATGCAAAAACCA
TP39953	SDA	CIAT 16888	CAGCACTTTGGAGAATTGGCCTTTCTCTTGATCTTACTGTTCAGCCGTAGGGCCTTGTCTTAAA	CAGCACTTTGGAGAATTGGCCTCTCTCTTGATCTTACTGTTCAGCCGTAGGGCCTTGTCTTAAA
TP40007	SDA	CIAT 26146	CAGCACTTTTAACACATATATGCATGTCTGGCTGGATCCCGTGACTGCTGAAAAAAAAAAAAAA	CAGCACTTTTAACACATATATGCATATCTGGCTGGATCCCGTGACTGCTGAAAAAAAAAAAAAA
TP40061	SDA	CIAT 16888	CAGCTCTTTTCGAGTAACCGAAGCTTTAAGAGCAAGCATATGCATATGGGCGCGCTTTGAGAAG	CAGCACTTTTCGAGTAACCGAAGCTTTAAGAGCAAGCATATGCATATGGGCGCGCTTTGAGAAG
TP40076	SDA	CIAT 16888	CAGCACTTTTGACTAGCAGAGAAAGAGATCGAAATTGGTGTACGAGAGTAGGACCCAAGAGGCC	CAGCACTTTTGACTAGCAGAGAAAGAGATCGAAATTGGTGAACGAGAGTAGGACCCAAGAGGCC
TP40194	SDA	CIAT 26146	CAGCACTTTTTATCTTTCTCAGTAAATGTTAAGTCTCAACATTTTACCAAAAAAAAGTTGATCA	CAGCACTTTTTATCTTTCTCAGGAAATGTTAAGTCTCAACATTTTACCAAAAAAAAGTTGATCA
TP40255	SDA	CIAT 26146	CAGCACTTTTTTATAAAAAAATTGGTCCGACAAAAATGGTAGCTAACATTTTCAAGAAACAAAT	CAGCACTTTTTTATAAAAAAATTGGTCCGACAAAAATGGTACCTAACATTTTCAAGAAACAAAT
TP40361	SDA	CIAT 16888	CAGCAGAAAAAATTCATCAGTCAGTTTTGGGAAGGAAGCTTGCTGAAATGCATAAGGCTGAAAA	CAGCAGAAAAAATCCATCAGTCAGTTTTGGGAAGGAAGCTTGCTGAAATGCATAAGGCTGAAAA
TP40368	SDA	CIAT 26146	CAGCAGAAAAACAGAATATAACAAGTTTCAAAGGAGCATATGAAAACAAACAGGCACAGCAAGG	CAGCAGAAAAACACAATATAACAAGTTTCAAAGGAGCATATGAAAACAAACAGGCACAGCAAGG
TP40600	DDA	CIAT 26146	CAGCAGAAACATTTAAAAAAGAACCTGTTAAGCTACTCGTGATACTGAAATTCAAGTTCAAAGT	CAGCAGAAACATTTAAAAAAGAACCTGTTAAGCTACTCGTGATACTGAAATTCAAATTCAAAGT
TP40609	SDA	CIAT 26146	CAGCAGAAGCCATTATTACACAGCAAATTAAACGTGACCCTATTTTTTCCGGATAGTTTCACAA	CAGCAGAAACCATTATTACACAGCAAATTAAACGTGACCCTATTTTTTCCGGATAGTTTCACAA
TP40685	SDA	CIAT 26146	CAGCAGAAAGAGTCAGAGAATTCTTAATTAACACTTTGTACTCTATCTGGTGTTACGCCTTTCC	CAGCAGAAAGAGTCAGAGAATTCTTAATTAAAACTTTGTACTCTATCTGGTGTTACGCCTTTCC
TP40780	SDA	CIAT 16888	CAGCATAAATATACTCGAACTTACCTAGTAGAACGCACATTATAATAACTAAGTGACAAAACTA	CAGCAGAAATATACTCGAACTTACCTAGTAGAACGCACATTATAATAACTAAGTGACAAAACTA
TP40898	DDA	CIAT 26146	CAGCAGAACAACTACTGCAGACATAATAGCATGACTAACTGATGCTGAAAAAAAAAAAAAAAAA	CAGCAGAACAACTACTGCAGACATAATAACATGACTAACTGATGCTGAAAAAAAAAAAAAAAAA
TP40929	SDA	CIAT 26146	CAGCAGAACACACTGGAAGCCACTTGAATATAAAGGTCTTCTGCCGCTTGAGTTTAATCTGTCC	CAGCAGAACACACTGGAAGCCACTTGAATATAAAGGTCTTCTGCCGCTTGAGTTTAATCTATCC
TP41007	SDA	CIAT 16888	CAGCAGAACATGCTGACTTGTCGAATACTGTAGTACACTGCCAAGGCAATACTGCATGTGGGCA	CAGCAGAACATGCTGACTTGTCAAATACTGTAGTACACTGCCAAGGCAATACTGCATGTGGGCA
TP41076	SDA	CIAT 26146	CAGCAGAACCTGCGTGGTGTGTGGGCAATCGAATTTAAACCGCGGGGATGGAAATTCGGCAGAA	CAGCAGAACCTGCGTGGTGTGTGGGCAACCGAATTTAAACCGCGGGGATGGAAATTCGGCAGAA
TP41091	SDA	CIAT 26146	CAGCAGAACGCAATTCCATTTTCGGATGTGTTCGTCGTCCCGGCCGAAAGCGCGCGATGATCTA	CAGCAGAACGCAACTCCATTTTCGGATGTGTTCGTCGTCCCGGCCGAAAGCGCGCGATGATCTA
TP41123	SDA	CIAT 26146	CAGCAGAACTACAGGTATACACCAGTACACCACTGCGACTCGTCCGTGCAGTGCACCACGACGA	CAGCAGAACTACAGGTATACACCAGTACACCACAGCGACTCGTCCGTGCAGTGCACCACGACGA
TP41217	SDA	CIAT 26146	CAGCAGAAGAAAGAACTTGTTCTTGCAGAAAATGGCAAATCTCTGGCATTCCTTGCAAATATGC	CAGCAGAAGAAAGAACTTGTTCTTGCAGAAAATGGCAAATCTCTGGCATTCCTTGCAAACATGC
TP41254	SDA	CIAT 26146	CAGCAGAAGAATGCATTCTTCTACAGCAAGAGCTCCAATAACAATAGAATATCAGAATGAATTT	CAGCAGAAGAATGCATTCTTCTACAGCAAGAGCTCCAACAACAATAGAATATCAGAATGAATTT
TP41344	SDA	CIAT 26146	CAGCAGAAGATGTCGCCGTAGGGCCTCACCGAGTGCAGGAACATGGGCATGGAGATGGGCTCCG	CAGCAGAAGATGTCGCCGTAGGGCCTCACCGAGTGCAGAAACATGGGCATGGAGATGGGCTCCG
TP41451	SDA	CIAT 26146	CAGCAGAAGGAAGTACCATTCTATTGGTTTGTGAAAGATGTGAATTGACCTACTTAGGGGATAT	CAGCAGAAGGAAATACCATTCTATTGGTTTGTGAAAGATGTGAATTGACCTACTTAGGGGATAT
TP41456	SDA	CIAT 16888	CAGCAGAAGGAAGTACCATTCCAATGTGTGTAGCACAAGGAAAGACATTCGAGGAGCAAAAAAT	CAGCAGAAGGAAGTACCATTCCAATGGGTGTAGCACAAGGAAAGACATTCGAGGAGCAAAAAAT
TP41489	SDA	CIAT 16888	CAGCAGAAGGCAGGGATGGAGATGATGGCGATATATAATGGGAGTTGTCAGCATGTGGGAAGGG	CAGCAGAAGGCAGGGATGGAGATGATGGCGATATATAATGGGAGTTGTCAGCATGTGAGAAGGG
TP41559	SDA	CIAT 26146	CAGCAGAAGTCTGGCATCTCGGCCCATCCGACGACCACCGCGCCGCCGTAGAACACCGTGGCCG	CAGCAGAAGTCTGGCATCTCGGCCCATCCGACGACCACCGCGCCGCCGTAGAACACCGTGACCG
TP41572	SDA	CIAT 26146	CAGCAGAAGTGGCGCCGCGGCGCTGTTTCCCTCTGCATCGGCACCCGGCTCGGAGCCCGACAAA	CAGCAGAAGTGACGCCGCGGCGCTGTTTCCCTCTGCATCGGCACCCGGCTCGGAGCCCGACAAA
TP41710	SDA	CIAT 26146	CAGCAGAATCCAGTGGCTTCAATCACCTTCCATGGCACATCATACCGTCCATCGTTGGCTCCGG	CAGCAGAATCCAGTGGCTTCAATCACCTTCCATGGCACATCATACCGTCCATCGTTAGCTCCGG
TP41780	SDA	CIAT 26146	CAGCAGAATGCCAACAAATTTGAGGTTCTTTTAAGATCTTGTTTTCGGAGCTTCCTAGCTCTTT	CAGCAGAATGCCAACAAATTTGAGGTTCTTTTAAGATCTTCTTTTCGGAGCTTCCTAGCTCTTT
TP41793	SDA	CIAT 26146	CAGCAGAATGCTTATGTAATTTCATGACCGAGGTACTGTACCATGGCTTTGAATAAGTGCATCG	CAGCAGAATGCTTATGTAATTTCATGACCGAGGTACTGTACCATGGCTTAGAATAAGTGCATCG
TP42077	DDA	CIAT 16888	CAGCAGACACCAAACAAGTACTTCAAATTCATGAGCTGGTAGTCCATAATCCAGACCAGCTACC	CAGCAGACACCAAACAAGTACTTCAAATTCATGAGCTGATAGTCCATAATCCAGACCAGCTACC
TP42149	SDA	CIAT 26146	CAGCAGACAGGATATCAACACTGAAGATGGAGGAACAGCCGGACAGCTGAAAAAAAAAAAAAAA	CAGCAGACAGGATATCAACACTGAAGATGGAGGAACAGCCAGACAGCTGAAAAAAAAAAAAAAA
TP42171	SDA	CIAT 26146	CAGCAGACATACGCAGAAGAAGGCTTATATGATTAAAGGGGGTATTTCATTTCATCTATGAATT	CAGCAGACATACGCAGAAGAAAGCTTATATGATTAAAGGGGGTATTTCATTTCATCTATGAATT
TP42202	SDA	CIAT 26146	CAGCAGATATGAAAGCTGTAAATGATAGTATTATGTTACTATAATCGGAACTTCGACTCAGAGC	CAGCAGACATGAAAGCTGTAAATGATAGTATTATGTTACTATAATCGGAACTTCGACTCAGAGC
TP42242	SDA	CIAT 26146	CAGCAGACCAAGCAACAAATATGTATACGTAAATGGACTTGCTTTTGTTTCTCCATACCCTAAA	CAGCAGACCAAGCAACAAATATGTATACGTAAATGGACTTGATTTTGTTTCTCCATACCCTAAA
TP42309	SDA	CIAT 26146	CAGCAGACCATTGCACCTTTGAACCTAATTGACCTATACAACAAGGCAAGTAAGTTCCTCGATT	CAGCAGACCATTACACCTTTGAACCTAATTGACCTATACAACAAGGCAAGTAAGTTCCTCGATT
TP42607	SDA	CIAT 16888	CAGCAGACGTTAGCGCCTTCAAGCATAGATATCCCTAGTCTTTTCGGAACACCATTTTGGTCCT	CAGCAGACGTTAGCGCCTTCAAGCATAGATATCCCTAATCTTTTCGGAACACCATTTTGGTCCT
TP42636	SDA	CIAT 26146	CAGCAGACTAGATTATTCTTCAGTTAGATTAGATCTTATTCATTTACAAGTTTTTATTCAACTC	CAGCAGACTAGATTATTCTTCAGTTAGATTAGATCTTATTCATCTACAAGTTTTTATTCAACTC
TP42867	SDA	CIAT 26146	CAGCAGACTTTTTAGATTAATTTAGAGCGTTCGATTATCATAAAATCCAATGGTATAGGATATA	CAGCAGACTTTTTAGATTAATTTAAAGCGTTCGATTATCATAAAATCCAATGGTATAGGATATA
TP43014	SDA	CIAT 26146	CAGCAGAGACGTGCTAAACCCCCCACCCTATCACGGGGGGCTTTAGGAATACGAAGACCTAACA	CAGCAGAGACGTGCTAAACCCCCCACCCTATCACGGGGGGCTTTAGGAATACGAAGACCCAACA
TP43055	SDA	CIAT 26146	CAGCAGAGAGAGATTGCATATACATGAACAAACTAAGCCTATGCACCTAGGTACTTGGGGAGAT	CAGCAGAGAGAGATTACATATACATGAACAAACTAAGCCTATGCACCTAGGTACTTGGGGAGAT
TP43091	SDA	CIAT 26146	CAGCAGAGAGCTAATGATATCTATGTGAGTTCAAGTAAATTTGTAAATACCTTAGCAATTAATG	CAGCAGAGAGCTAATGATATCTATGTGAGTTCAAATAAATTTGTAAATACCTTAGCAATTAATG
TP43269	SDA	CIAT 26146	CAGCAGAGCGCAAAGCTCTGACTGAAGAGTGATTCTAGCTTGTACAATTTGTCAGCCAATTCAG	CAGCAGAGCGCAAAACTCTGACTGAAGAGTGATTCTAGCTTGTACAATTTGTCAGCCAATTCAG
TP43332	SDA	CIAT 26146	CAGCAGAGCTGTCTGTTTGCTTGGCACTTGAGAGAAAACTGCCTGATATATCTTCTGTCTATGG	CAGCAGAGCTGTCTGTTTGCTTGGCACTTGAGAGAAAACTGCCTGATATATCTTCTCTCTATGG
TP43470	SDA	CIAT 16888	CAGCAGAGGCAGATTTCATGTACTGTACAGTTGTAGTTGGTTCATACTTTGTTCGAATGCATAT	CAGCAGAGGCAGATTTCATATACTGTACAGTTGTAGTTGGTTCATACTTTGTTCGAATGCATAT
TP43574	DDA	CIAT 26146	CAGCAGATGTACGGCTAGTGAACTTGCACACTACCTTAATACAGATTCATCTCACCACACATAC	CAGCAGAGGTACGGCTAGTGAACTTGCACACTACCTTAATACAGATTCATCTCACCACACATAC
TP43666	SDA	CIAT 16888	CAGCAGAGTACGCACCTGGGATGGTCTTTTGCCGCTGTCGTGCTAGAGCTAACTCATGGGAACT	CAGCAGAGTACGCACCTGGGATGGTCTTCTGCCGCTGTCGTGCTAGAGCTAACTCATGGGAACT
TP43702	SDA	CIAT 26146	CAGCAGAGTCGTGGTTGGCACACAAGTGTGTACCAACCTTTTATTTTTTTCAAAGTTTATCACA	CAGCAGAGTCATGGTTGGCACACAAGTGTGTACCAACCTTTTATTTTTTTCAAAGTTTATCACA
TP43897	SDA	CIAT 16888	CAGCAGATAACATATATCACCCAAACATGGGGCTCCAAAAATCTATCGAGCCTAAATGTTAGAT	CAGCAGATAACATATATCACCCAAACAAGGGGCTCCAAAAATCTATCGAGCCTAAATGTTAGAT
TP43933	DDA	CIAT 16888	CAGCAGATAATATAGCAATTGTCATGGCTCTAAGAAACCTTTAATCACTATTTGGATTTAACTA	CAGCAGATAATATAGCAATTGTCATGGCTCTAAGAAACCTCTAATCACTATTTGGATTTAACTA
TP43995	SDA	CIAT 16888	CAGCAGATGCGCATAGACGTGCACGTTGCTTGACAGAATTTCAGGTACTTTAGGTCCTCATTTC	CAGCAGATACGCATAGACGTGCACGTTGCTTGACAGAATTTCAGGTACTTTAGGTCCTCATTTC
TP44227	SDA	CIAT 16888	CAGCAGATCACAGCCTGCTATGCATAAGGTTAATGCTGTTTCCTGGGAAGAGACGCAAGGTTGA	CAGCAGATCACAGCCTGCTATGCATAAGGTTAATGCTATTTCCTGGGAAGAGACGCAAGGTTGA
TP44245	SDA	CIAT 16888	CAGCAGATCACTCCACTGAAACCAAAGGGTGAGGTTACCGTCGCTGATGCTATGGAAGAATGAT	CAGCAGATCACTCCACTGAAACCAAAGGGTGAGGTCACCGTCGCTGATGCTATGGAAGAATGAT
TP44271	SDA	CIAT 26146	CAGCAGATCAGTTGGTCACCAGATTAATTTTAAATCTTTTGTAGGTTCATAAGGCAGACCAATT	CAGCAGATCAGTTGGTCACCAGATTAATTGTAAATCTTTTGTAGGTTCATAAGGCAGACCAATT
TP44273	SDA	CIAT 16888	CAGCAGATCATACATGCTTATTTTGAGGCCCACAAGTTATCTTCCATTCCAGTGCCTTGCTATC	CAGCAGATCATACATGCTTATTTTGAGGCCCACAAGTTATCTTCCATTCAAGTGCCTTGCTATC
TP44380	SDA	CIAT 26146	CAGCAGATCGGCGCTTTGATTTGCTTTGATTGTTTTAGCTTTTGTTGAGTTAAAAATGGGAATC	CAGCAGATCGGCGCTTTGATTTGCTTTGATTGTTTTAGCTTTTGTTAAGTTAAAAATGGGAATC
TP44436	SDA	CIAT 26146	CAGCAGATCTCTTGGGGTCTTTGATGTCTAAAAAATCGAGCTTTTTAAAACTGATGCTTTGGCT	CAGCAGATCTCTTGGGGTCTTGGATGTCTAAAAAATCGAGCTTTTTAAAACTGATGCTTTGGCT
TP44483	SDA	CIAT 26146	CAGCAGATGAAAAGTGAAAGATTGAAGGAATGATGAACATTCTAATTTTTCGAATGAAACATCT	CAGCAGATGAAAAGTGAAAGATTGAAGGAATGATGAACATTCTAATTTTTCAAATGAAACATCT
TP44821	SDA	CIAT 26146	CAGCAGATGTACACAACACACAATTTCACACAGATATAGAATATCACGGTTCTTAAACTTTCAG	CAGCAGATGTACACAACACACAATTTCACACAGATATAGAATATCACGGTCCTTAAACTTTCAG
TP44859	SDA	CIAT 26146	CAGCAGATGTGATCTTTTAATACACACGTTTGATAATGAATAATCAATTATAGATTGCGGATCA	CAGCAGATGTGATCTTTTAATACACACGTTTGATAATGAATAATCAATTATAGACTGCGGATCA
TP44946	SDA	CIAT 16888	CAGCAGATTAGCATCATAAACATATAGGTTGCCGAGCAAAGAGATCCATTCTATCCATTGGTGG	CAGCAGATTAGCATCATAAACATATAGGTTGCCCAGCAAAGAGATCCATTCTATCCATTGGTGG
TP45013	SDA	CIAT 16888	CAGCAGATTCCAAGTAAAACTGTATTATTAAGTAGATAGACTATTCTAATAAAGTGTAGTTATT	CAGCAGATTCCAAGTAAAACTGTATTATTAAGTAGATAGACTATTCTAATAAAGTGCAGTTATT
TP45015	SDA	CIAT 26146	CAGCGGATTCCACAATTGTATATGATGGTCTACCCTTTAGTTTGAGTTGAGTGACCATGTATAT	CAGCAGATTCCACAATTGTATATGATGGTCTACCCTTTAGTTTGAGTTGAGTGACCATGTATAT
TP45104	DDA	CIAT 26146	CAGCAGATTGCTGTGCTGACCATGAACTGATCATCATTCTTATTGTATAGTCTTCTGAATGTCA	CAGCAGATTGCTATGCTGACCATGAACTGATCATCATTCTTATTGTATAGTCTTCTGAATGTCA
TP45177	SDA	CIAT 26146	CAGCAGATTTCAAATTATTGTAGTGCATGGTAGAAGGAGCAGAGGGCACAACTGTTTACTGTTG	CAGCAGATTTCAAATTATTGTAGTGCATAGTAGAAGGAGCAGAGGGCACAACTGTTTACTGTTG
TP45193	SDA	CIAT 16888	CAGCAGATTTCGAGTTCTTTTTCCAGTGTTCACCCGTGTGGATCAATAAAGAAGAGGAAATGGA	CAGCAGATTTCGAGTTCTTTTTCCAGTCTTCACCCGTGTGGATCAATAAAGAAGAGGAAATGGA
TP45195	SDA	CIAT 16888	CAGCAGATTTCGCACCAAAACCACTACGGGATCGATTCTGCCTCACATGTTTGCGGGCATTTGC	CAGCAGATTTCGCACCAAAACCACTACGGGATTGATTCTGCCTCACATGTTTGCGGGCATTTGC
TP45210	SDA	CIAT 26146	CAGCAGATTTGATATGCATGTAAATGGATAGCATTTGTGGATAAGCATGGCCATTCTGCTCGTT	CAGCAGATTTGATATGCATGTAAATGGACAGCATTTGTGGATAAGCATGGCCATTCTGCTCGTT
TP45218	SDA	CIAT 16888	CAGCAGATTTGGGAAGTACCAATTAAACAAAATTGCAGAAAAAAAAAAAAAAAAAAAAAAAAAA	CAGCAGATTTGGGAAGTACCAAATAAACAAAATTGCAGAAAAAAAAAAAAAAAAAAAAAAAAAA
TP45230	SDA	CIAT 16888	CAGCAGATTTGTGGATGTATAAACTGCACAAAGAAAAACATTCAGCATTGCTACAAGCAGACAA	CAGCAGATTTGTGGATGTATAAACTGCACAAAGAAAAACATTCAGCATTGCTACAAACAGACAA
TP45263	SDA	CIAT 26146	CAGCAGATTTTTCAGATTATGTTAGGAGCAGGCTCTCAGGGTCTGTTGTCGAAAGTCTAGCAGG	CAGCAGATTTTTCAGATTATGTTAGGACCAGGCTCTCAGGGTCTGTTGTCGAAAGTCTAGCAGG
TP45442	SDA	CIAT 16888	CAGCAGGAAGATTTATCCCCCGACGTTTCAAGGCTTTGAAATCGCTTCATGATTATATCATCAT	CAGCAGGAAGATTTATCCCCCGACGTTTCAAGGCTTTGAAAGCGCTTCATGATTATATCATCAT
TP45503	SDA	CIAT 26146	CAGCAGGAATCAGGAGCATGGTGAAAGGCATCAAGACAACAGTAGTACACCTTCTGCTGGATTC	CAGCAGGAATCAGGAGCATGGTGAAAGGCATCAAGACAACAGTAGCACACCTTCTGCTGGATTC
TP45504	DDA	CIAT 16888	CAGCAGGAATCCCAAAGCAAACATACTGGTTGGTTACCGACAGGGACTAGCTGAAAAAAAAAAA	CAGCAGGAATCCCAAAGCAAACATACTGGCTGGTTACCGACAGGGACTAGCTGAAAAAAAAAAA
TP45508	SDA	CIAT 26146	CAGCAGGAATCGATTTGCCCTCGATGAATATTTATTAATACTCCACTAAATAACAGAAAATAGA	CAGCAGGAATCGATTTGCCCTCAATGAATATTTATTAATACTCCACTAAATAACAGAAAATAGA
TP45559	SDA	CIAT 26146	CAGCAGGAATTTTGTTGTCAGTATTGTCATATTTTAAAAATTGCAATCAACACTCAGTGAATTC	CAGCAGGAATTTTGTTGCCAGTATTGTCATATTTTAAAAATTGCAATCAACACTCAGTGAATTC
TP45567	DDA	CIAT 26146	CAGCTGGACAACAACAGATTGCTAGGTTTCCTTTTATTCTTGTTGCCAATGGACACCTGAAAAC	CAGCAGGACAACAACAGATTGCTAGGTTTCCTTTTATTCTTGTTGCCAATGGACACCTGAAAAC
TP45592	DDA	CIAT 26146	CAGCAGGACACTAGTTCCTTGCTTGCTAAGGCAACGACCAATGACAAGTGGTGTAGCTAATTTT	CAGCAGGACACTAGTTCCTTGCTTGCTAAGGCAACGACCAACGACAAGTGGTGTAGCTAATTTT
TP45616	SDA	CIAT 26146	CAGCAGGACATGAAGTGCAATACTGGGCTGAAGCTTCTTCAAGGTGCTGAAAAAAAAAAAAAAA	CAGCAGGACATGAACTGCAATACTGGGCTGAAGCTTCTTCAAGGTGCTGAAAAAAAAAAAAAAA
TP45663	SDA	CIAT 26146	CAGCAGGACGCCGCCGCAAAGGCGCCGGCTTCTCGGCCACAAAATTCCAACCAGCATTCAAAGG	CAGCAGGACGACGCCGCAAAGGCGCCGGCTTCTCGGCCACAAAATTCCAACCAGCATTCAAAGG
TP45823	SDA	CIAT 26146	CAGCAGGAGCAACGATTATTTGTTTCGTCTGCCTTCTGTTCTGCCGGCAAGGTGGTGGTTGAGT	CAGCAGGAGCAACGATTATTTGTTTCGTCTGCCTTCTGTTCTGCCGGCAAGGTGCTGGTTGAGT
TP45849	SDA	CIAT 26146	CAGCAGGAGCATCGGAATATCCGATGCCAGTGATTTGATAGGGATCGGATAAAACGATTAACTC	CAGCAGGAGCATCGGAATATCCGATGCCAGTGGTTTGATAGGGATCGGATAAAACGATTAACTC
TP45918	DDA	CIAT 26146	CAGCAGGAGGTAATGAACTGGAAGGAAGATATCCCATATGAAGCATCTTGTTGATAGCCTATCA	CAGCAGGAGGCAATGAACTGGAAGGAAGATATCCCATATGAAGCATCTTGTTGATAGCCTATCA
TP46000	SDA	CIAT 16888	CAGCAGGAGTTGAAGGAATCAAGAGTTGCAAAACCAATCTAACTGTTATTCTCAATTTCAATTG	CAGCAGGAGTTGAAGGAATCAAGAGTTGCAAAACCAATCTAACAGTTATTCTCAATTTCAATTG
TP46051	SDA	CIAT 26146	CAGCAGGATATGATATCCATGGATGGGAGCTCGGTATGTTCTGTGCGATCTTATGGGTTGTGTG	CAGCAGGATATGATATCCATGGATGGGAGCTCGGTATGTTCTGTGCAATCTTATGGGTTGTGTG
TP46053	SDA	CIAT 16888	CAGCTGGATATGCCCTTGTCGAAACTGAACTGCTCGCTTCAAAGAATGGAATGTTCATGGAGTA	CAGCAGGATATGCCCTTGTCGAAACTGAACTGCTCGCTTCAAAGAATGGAATGTTCATGGAGTA
TP46399	SDA	CIAT 26146	CAGCAGGCATAAAAACAAGTGCTTCAGTAACAACGAATATACCTGCTGAAAAAAAAAAAAAAAA	CAGCAGGCATAAAAACAACTGCTTCAGTAACAACGAATATACCTGCTGAAAAAAAAAAAAAAAA
TP46450	SDA	CIAT 16888	CAGCAGGCATTCATATCTTGAGCTCATTTGCCCTCTGGGTTATGTACTTAATGAACATCACTTC	CAGCAGGCATTCATATCTTGAGCTCATTTGCCCTATGGGTTATGTACTTAATGAACATCACTTC
TP46513	SDA	CIAT 26146	CAGCAGGCCATGGCCGGCGACATCTACATTTTGATGGGGTCCCTCTCGGGAGAAAACTTCGACA	CAGCAGGCCATGCCCGGCGACATCTACATTTTGATGGGGTCCCTCTCGGGAGAAAACTTCGACA
TP46579	SDA	CIAT 26146	CAGCAGGCCCCCCAGTTTCGGAGTATGAATGCTTCATGCTTTGAAACTAATTATTCTTGTCCAA	CAGCAGGCCCCCCAGTTTCGGAGCATGAATGCTTCATGCTTTGAAACTAATTATTCTTGTCCAA
TP46749	SDA	CIAT 26146	CAGCAGGCCTTGTCTATGACATCGATGAGGTGCAGTACGTTGCTTACATCTGTGGCTTTGGCTT	CAGCAGGCCTTGTCTATGACATCGATGAGGTGCAGTACGTTGCTTACATCTGTGGCCTTGGCTT
TP46767	SDA	CIAT 16888	CAGCAGGCTAACTTTTATTTTATTTTAGGTCACCATCATATCATTTTTCACCTTGCATTCCAAT	CAGCAGGCGAACTTTTATTTTATTTTAGGTCACCATCATATCATTTTTCACCTTGCATTCCAAT
TP46939	SDA	CIAT 26146	CAGCAGGCTAACTTTCATTTTGTTTTAGACCACCAACATATATTTTGTTCACCCACCTCTTGTT	CAGCAGGCTAACTTTCATTTTGTTTTAGACCACCAACATATATTTTGTTCACCCACCTCATGTT
TP46971	SDA	CIAT 26146	CAGCAGGCTACTAACACAGTTCACAATTCACCTAATATTATAAGTTTATCAAAATTAGGGAAAA	CAGCAGGCTACTAACACAGTTCACAATTCACCTAATATTAGAAGTTTATCAAAATTAGGGAAAA
TP46972	SDA	CIAT 26146	CAGCAGGCTATTAATTAACTAAGCCTAATTAAACATGTGGGGACCAGTAATAGTATGTAGTACT	CAGCAGGCTACTAATTAACTAAGCCTAATTAAACATGTGGGGACCAGTAATAGTATGTAGTACT
TP47112	SDA	CIAT 26146	CAGCAGGCTTTTCAGACACACAACATTTGCTTAGTCTATTGTGCTTAGTTAGAATTGTTTGTTA	CAGCAGGCTTTTCAGACACACAACATTTGCTTAGTCTATTGTGCTTAGTTAGAATTGTTAGTTA
TP47199	SDA	CIAT 16888	CAGCAGGGACATAAATGTACTTCACATCAGGATCAGTAACTGATTCTTCCGGAAACTGCAATAT	CAGCAGGGACATAAATGTACTTCACATCAGGATCAGTAACTAATTCTTCCGGAAACTGCAATAT
TP47409	SDA	CIAT 26146	CAGCAGGGCATATAAATCGATCTCTCTTTGATGAATAAAACAGTTTAAGAGGAAAGGGAAATAA	CAGCAGGGCATATAAATCGATCTCTCTTTGACGAATAAAACAGTTTAAGAGGAAAGGGAAATAA
TP47537	SDA	CIAT 26146	CAGCAGGGGACATGGTGCACTACCAGCCGTTCCCCATGGGCAGAATGGAGTTTCTGTGGGGCGC	CAGCAGGGGACATGGTGCACCACCAGCCGTTCCCCATGGGCAGAATGGAGTTTCTGTGGGGCGC
TP47560	SDA	CIAT 16888	CAGCAGGGGATACAGATCAAAACATAATTGAATCTGATGAAGGTATTGGTAAAATATGCATTTT	CAGCAGGGGATACAAATCAAAACATAATTGAATCTGATGAAGGTATTGGTAAAATATGCATTTT
TP47574	DDA	CIAT 16888	CAGCAGGGGATGTCTTTTTTGTTGTAGAATTTGTCCAGATGCTTTAAAAGTAGAGCCCCATTCT	CAGCAGGGGATGTCTTTTTTGTTGTAGAATTTGTCCAGATGCTTTAAAAGTAGAGCCACATTCT
TP47590	SDA	CIAT 26146	CAGCAGGGGCAGGGCGTCTCTGTTTAGGATCGAGGAAGACGAACAGAAAATGGATGCCTTTTGG	CAGCAGGGGCAGGGCGTCTCCGTTTAGGATCGAGGAAGACGAACAGAAAATGGATGCCTTTTGG
TP47828	SDA	CIAT 16888	CAGCAGGGTTGCTTAATAAAGGTCATAAGAACATGCATCAGAAATGTCAGTATTAGCAGATAAA	CAGCAGGGTTGCTTAATAAAGGTCATAAGAACAAGCATCAGAAATGTCAGTATTAGCAGATAAA
TP47874	SDA	CIAT 16888	CAGCAGGTAACAAGAGACCCTTTGTGCATGGACTGCTTTATGAGCCAAACGTTTGTGGACTGTT	CAGCAGGTAACAAGAGACCCTTTGTGCATGGACTGCTTTATGAGCCAAACGTTTGTGAACTGTT
TP47907	SDA	CIAT 26146	CAGCAGGTAATCGAATAATACTCTTACCATTGGTATATATTCAGTGGCATCAACTATAAGTAGT	CAGCAGGTAATCAAATAATACTCTTACCATTGGTATATATTCAGTGGCATCAACTATAAGTAGT
TP48128	SDA	CIAT 16888	CAGCAGGTCCTAGGATGTGAAATCAATGTTCAGAGTTTTTCATAAATCTTGGATAACTCCAAAA	CAGCAGGTCCTAGGATGTGAAATCAACGTTCAGAGTTTTTCATAAATCTTGGATAACTCCAAAA
TP48191	SDA	CIAT 26146	CAGCAGGTGAAAAATAAAAGCCCGGCACGGTGGATGCCGTTGCCACCTGACGCCAGGGCCAGTT	CAGCAGGTGAAAAATAAAAGCCCGGCACGGTGGATGCCGTTGCCACCTGACGCCAGCGCCAGTT
TP48192	SDA	CIAT 26146	CAGCAGGTGAAAAATAAGGATATGCTTTGAGTATGCATATATCATCATCTAAATGAAGTGCATT	CAGCAGGTGAAAAATAAGGATATGCTTTGACTATGCATATATCATCATCTAAATGAAGTGCATT
TP48366	DDA	CIAT 26146	CAGCAGGTGTCAAAATGGCAAAACATTCATGGTTACACTGTAAATAAATTTGCATACAAGAGAG	CAGCAGGTGTCAAAACGGCAAAACATTCATGGTTACACTGTAAATAAATTTGCATACAAGAGAG
TP48444	SDA	CIAT 26146	CAGCAGGTTAGAATGTTTTGCTAAAGTATCATGGGCCACATTGCTGTAATTTAATTGTTTGGCA	CAGCAGGTTAGAATGTTTTACTAAAGTATCATGGGCCACATTGCTGTAATTTAATTGTTTGGCA
TP48477	SDA	CIAT 26146	CAGCAGGTTCAAGCATATTGGAAATTCCTCCTCCACCCCAAATCCTCCATATGAAGGAAAAATA	CAGCAGGTTCAAGCATATTGGAAATTCCTCCTACACCCCAAATCCTCCATATGAAGGAAAAATA
TP48488	SDA	CIAT 16888	CAGCAGGTTCATTCATTGCATAAATAAATGCATGGATAACCCATGGTTTATCACAGCAGATAAG	CAGCAGGTTCATTCATTGCATAAATAAATCCATGGATAACCCATGGTTTATCACAGCAGATAAG
TP48698	SDA	CIAT 16888	CAGCAGTAAAGCCAAAAGATCGAAGGCGCTAGCAAAGGAAGCCCTAGCCTAGCTACACACTCCA	CAGCAGTAAAGCCAAAAGATCGAAGGCGCTAGCAAAGGAAGCCCTAGCCAAGCTACACACTCCA
TP48718	SDA	CIAT 16888	CAGCAGTAAATATCATGTCCAAGGATGGTGCCTATCTTGTGGCTCTCCGTGATCAGCAGAAAAA	CAGCAGTAAATATCATGTCCAAGGATGGTGCCTATCTTGCGGCTCTCCGTGATCAGCAGAAAAA
TP48831	SDA	CIAT 16888	CAGCAGTAATACGTCGCAAGCTAGGCTCAGGCCATAAGCTAAGAAATAAACTATGGTTGTACTC	CAGCAGTAATAAGTCGCAAGCTAGGCTCAGGCCATAAGCTAAGAAATAAACTATGGTTGTACTC
TP49031	DDA	CIAT 26146	CAGCAGTAGGCAGAGTCCATGGTCTTGTAATAATAAGTCGTCTGCTGATTCGTCATCGACATGT	CAGCAGTACGCAGAGTCCATGGTCTTGTAATAATAAGTCGTCTGCTGATTCGTCATCGACATGT
TP49077	SDA	CIAT 26146	CAGCAGTACTGTCACTTCATTCCCTTGTCTCATCCATACACAGCACAGGATGTTATCACTGTTT	CAGCAGTACTCTCACTTCATTCCCTTGTCTCATCCATACACAGCACAGGATGTTATCACTGTTT
TP49078	SDA	CIAT 26146	CAGCAGTACTGATTAGGTATTATACAGCCTGTCTCAATTTTTATTTCTTTAACTGAAATGGAGT	CAGCAGTACTGATTAGGTATTATACAGCCTGTCTCAATTCTTATTTCTTTAACTGAAATGGAGT
TP49140	SDA	CIAT 26146	CAGCAGTAGAATGGCTTTGCTTTCCTTGTGCATTGCTACCAATTATAATAAAACAAAGACACAA	CAGCAGTAGAATGGCATTGCTTTCCTTGTGCATTGCTACCAATTATAATAAAACAAAGACACAA
TP49153	SDA	CIAT 26146	CAGCAGTAGACTTACAGAGAATTAAGAGCGCCATTTTGACCGAAATCTTGAATCACACAAGTAG	CAGCAGTAGACTTAAAGAGAATTAAGAGCGCCATTTTGACCGAAATCTTGAATCACACAAGTAG
TP49605	SDA	CIAT 16888	CAGCAGTATTTAATCTGTCTGCTGTTGAACAAAAGTGATTGAAAGGCATAATGAAATGGGGGGA	CAGCAGTATTTAACCTGTCTGCTGTTGAACAAAAGTGATTGAAAGGCATAATGAAATGGGGGGA
TP49628	DDA	CIAT 26146	CAGCAGTATTTTTTATATTTCGTTTAGGGTAGTTAATTTATGGCCACACATGGCTTTCTAAATT	CAGCAGTATTTTTTATATTTCCTTTAGGGTAGTTAATTTATGGCCACACATGGCTTTCTAAATT
TP49634	SDA	CIAT 26146	CAGCAGTCAAAACTCACAAGAGAACTATCGGTAGGTGTGTTATAGCTACTTCCTCCGTTTTTAA	CAGCAGTCAAAACTCACAAGAGAACTATCGGTAGGTGTGTTATACCTACTTCCTCCGTTTTTAA
TP49653	SDA	CIAT 16888	CAGCAGTCAGAGCTTCGTACTATGTTCTTTTTAAAAAAAGAAAAAAGAAGCCTAGTAAATGACA	CAGCAGTCAAAGCTTCGTACTATGTTCTTTTTAAAAAAAGAAAAAAGAAGCCTAGTAAATGACA
TP49686	SDA	CIAT 26146	CAGCAGTCAAGAACTTCAACGCTTTCACGTGCATTCGACCCATGCACGTTAGTCGAGCACAATA	CAGCAGTCAAGAACTTCAACGCTTTCACGTGCATTCAACCCATGCACGTTAGTCGAGCACAATA
TP49710	SDA	CIAT 26146	CAGCAGTCAATAGACTTTATGACCATGTCCTTGCTCATCGATAATTGAGAGGATGGATGCATTT	CAGCAGTCAATAGACTTTATGACCATGTCCGTGCTCATCGATAATTGAGAGGATGGATGCATTT
TP49737	SDA	CIAT 16888	CAGCAGTCACAAAAGAGGCGTGTTCAAAGGTTGAGGCAAATTGAGCTTTTGGAGGAACAGCGTC	CAGCAGTCACAAAAGAGGCGTGTTCAAAGGTTGAGGCAAATTGAGCTTTTAGAGGAACAGCGTC
TP49936	SDA	CIAT 16888	CAGCAGTCTAAGTAAATCATGCAGATGGCACAAGTTCGACTCTTGAGTTTTTAGATTGGCATCC	CAGCAGTCCAAGTAAATCATGCAGATGGCACAAGTTCGACTCTTGAGTTTTTAGATTGGCATCC
TP50197	SDA	CIAT 26146	CAGCAGTCGGCCATCCCTAATAACCAATAGCAGAAATAACCAACAGCAAAATTACGCAAAGTAG	CAGCAGTCGGCCATCCCTAATAACCAATAGCAGAAATAACCAACAGCAAAAGTACGCAAAGTAG
TP50302	SDA	CIAT 26146	CAGCAGTCTATCTTTTTTAAACAGATCTCCAATATTATCCTATTAGCTGAAAAAAAAAAAAAAA	CAGCAGTCTATCTTTTTTAAACAGATCTCCAATATTATCCTATAAGCTGAAAAAAAAAAAAAAA
TP50372	SDA	CIAT 26146	CAGCAGTCTGCCCAGATATTCTGCACGGCAAAGAATATAGAAAATAAATTAGCTTCATACAAAG	CAGCAGTCTGCCCAGATATTCTACACGGCAAAGAATATAGAAAATAAATTAGCTTCATACAAAG
TP50387	SDA	CIAT 26146	CAGCAGTCTGTCTGTCTAATTTTTTTTTATTCCAGACACTCAACTAAAATACACATTATTTCAC	CAGCAGTCTGTCTGTCTAAATTTTTTTTATTCCAGACACTCAACTAAAATACACATTATTTCAC
TP50654	SDA	CIAT 26146	CAGCAGTGATGAAAGTTGCAGATAAACAAAGCAAAGTTGTACATCTTGGGAATTAGCAATGTTG	CAGCAGTGATGAAAGTTGCAGATAAACAAAGCAAAGTTGTACATCTTGGGAATTAGCAAAGTTG
TP50656	SDA	CIAT 26146	CAGCAGTGATGACAGAGCTTAGTTAATACCGTATTCACTCTAATTTCTGGGATCTGGATATCAA	CAGCAGTGATGACAGAGCTTAGTTAATACCGTATTCACTCTAATTTCTGGAATCTGGATATCAA
TP50666	SDA	CIAT 26146	CAGCAGTGATGTACTAGTATTTTCATGCGAGCACTACGGCAGAAAAAAAAAAAAAAAAAAAAAA	CAGCAGTGATGCACTAGTATTTTCATGCGAGCACTACGGCAGAAAAAAAAAAAAAAAAAAAAAA
TP50724	SDA	CIAT 26146	CAGCAGTGCAAAGAGAAAGAGGAGAACCCTAAGCTAATTTCTTCCAGATCTCTTAAAATCACTG	CAGCAGTGCAAAGAGAAAGAGGAGAACCCTAAGCTAATTTCTTCCAGATCTCTTAAAATCACTC
TP50728	SDA	CIAT 26146	CAGCAGTGCAAGAAACTACAGCTGAGAAGCTCTCAGCATCAAGCTGGTGATTATCAGTTAAAAT	CAGCAGTGCAAGAAACTACAGCTGAGAAGATCTCAGCATCAAGCTGGTGATTATCAGTTAAAAT
TP50880	SDA	CIAT 16888	CAGCAGTGCGTGTACTGAATTTTAATTGTGGTCGCCTGCAATCAGATGCAGTCTAAAGACTCGA	CAGCAGTGCGTGTACTGAATTTTAAATGTGGTCGCCTGCAATCAGATGCAGTCTAAAGACTCGA
TP50890	SDA	CIAT 16888	CAGCAGTGCTATATCAGATTCCTGATTACTTTGATGTTATCCGTCACCCTATGGATTTGGGTAC	CAGCAGTGCTATATCAGATTCCTGATTACTTCGATGTTATCCGTCACCCTATGGATTTGGGTAC
TP50964	DDA	CIAT 16888	CAGCAGTGCTTTCTTCACTTGGATCTTGATTTAGCCTCCATGATAGTTTTCATTGATCGTGCAA	CAGCAGTGCTTTCTTCACTTGGATCTTGATTTAGCCTCCATGATAGTTTTCACTGATCGTGCAA
TP51106	SDA	CIAT 26146	CAGCAGTGGCTGAGCTGGCGTACGATCGACCTAGTTAGTACCTGCAGACCAGGGCCCTTTGTCT	CAGCAGTGGCTGAGCTGGCATACGATCGACCTAGTTAGTACCTGCAGACCAGGGCCCTTTGTCT
TP51184	SDA	CIAT 26146	CAGCAGTGGTGAAGGTTGCAGATAAACAAATGAACAATTTCCAGCATTTTCAGGTGACATTGTT	CAGCAGTGGTGAAAGTTGCAGATAAACAAATGAACAATTTCCAGCATTTTCAGGTGACATTGTT
TP51205	SDA	CIAT 26146	CAGCAGTGGTTGGTAAGTCTACTAGCTGGCCTATTGTAGCTAGGGATCCAAACATGGTTTAAGC	CAGCAGTGGTTGGTAAGTCTACTAGCTGGCCTATTGTAGCTAGGGATCCAAACATGGTTTAAAC
TP51415	SDA	CIAT 16888	CAGCAGTGTTGTTGTGCAGATTCGAATCCTGCAGAAAAAGCTGATTCGCTCCAGTGCTCGTTCA	CAGCAGTGTTGTTGCGCAGATTCGAATCCTGCAGAAAAAGCTGATTCGCTCCAGTGCTCGTTCA
TP51417	SDA	CIAT 26146	CAGCAGTGTTTAAATAAATCAAACTGTGCAATTGTGCTCTGCACTCTACCTACTCGTCCAGGCG	CAGCAGTGTTTAAATAAATCAAACTGTACAATTGTGCTCTGCACTCTACCTACTCGTCCAGGCG
TP51489	SDA	CIAT 26146	CAGCAGTTAATGGAAAAATGCACCAGCATCTGCAACATCAGGTTAGTTTCATTGAATCCATGAT	CAGCAGTTAATGGAAAAATGCACCAACATCTGCAACATCAGGTTAGTTTCATTGAATCCATGAT
TP51526	DDA	CIAT 16888	CAGCAGTTACCCAATACCCAAAAAACAAAAAATAGTATTTCTACACTAAGAGCCGATCCGATAT	CAGCAGTTACCCAATACCCAAAAAACAAAAAATAGTATTTCTACACTAAGAGCCGACCCGATAT
TP51643	DDA	CIAT 26146	CAGCAGTTATCGCAGACAGAGCAGTGAGAGCTTCTTGGAGGGCTGTGGATCTTGCAGGTCCGGC	CAGCAGTTATCGCAGACAGAGCAGGGAGAGCTTCTTGGAGGGCTGTGGATCTTGCAGGTCCGGC
TP51670	SDA	CIAT 16888	CAGCAGTTATGTGATGAACTTGTTCCTACTATGTTGCCATGTTATTAGCTAAGATGAGTTCAGT	CAGCAGTTATGTGATGAACTTGTTCCTACTATGTTGCCATGTTATTAGCTAAGATCAGTTCAGT
TP51845	SDA	CIAT 26146	CAGCAGTTCCACCACTAAATTTCCACAGGCAAAAAGGACATAAATCCACTGGCTAGTCAAACAG	CAGCAGTTCCACCACTAAATTTCCACAGGCAAAAAGGACATAAATCCACTAGCTAGTCAAACAG
TP51879	SDA	CIAT 26146	CAGCAGTTCCTATGAAAAGGAAGAAACCATAGAAAATTCAATCAAAGTACTGTACGTCAGAGCA	CAGCAGTTCCTATGAAAAGGAAGAAACCATAGAAAATTCAATAAAAGTACTGTACGTCAGAGCA
TP51965	DDA	CIAT 16888	CAGCAGTTCTCAAAAGGTGTATATTTTATAGATAAATCATCCATTTATTTATGGGTAGGATTAG	CAGCAGTTCTCAAAAGGTGTATATTTCATAGATAAATCATCCATTTATTTATGGGTAGGATTAG
TP51980	SDA	CIAT 26146	CAGCAGTTCTGAACATTCAAACTCATGTCAGGTTACGAATTGACGCAGAGCAAAATGGCAAGGA	CAGCAGTTCTGAACATTCAAACTCATGTCAGGTTACGAATTGACGCAGAGAAAAATGGCAAGGA
TP52029	SDA	CIAT 16888	CAGCAGTTGAAACGTATATAAACATGATCACCTCCAGAAGAGTGAATGAGTGACTTTGTTAATC	CAGCAGTTGAAACGCATATAAACATGATCACCTCCAGAAGAGTGAATGAGTGACTTTGTTAATC
TP52141	SDA	CIAT 16888	CAGCAGTTGCATCCATGTTACGCCCGATCGATCGGATCGCAGAAAAAAAAAAAAAAAAAAAAAA	CAGCAGTTGCATCCATGTTACGCCCAATCGATCGGATCGCAGAAAAAAAAAAAAAAAAAAAAAA
TP52187	SDA	CIAT 26146	CAGCAGTTGCTGTGATTTAAAAGCCAAGGAGGCAGGGCCTTTAACGTTCCCCACAAGTATAGCT	CAGCAGTTGCTGTGATTTAAAAGCCAAGGAGGCAGGGCCTTTAACGTTCCCCACAAGTATAACT
TP52381	SDA	CIAT 16888	CAGCAGTTGTTTCTGCTTTCTTATCCAGAGCGTCTAACTTATTAAAAATTTCTTTTTTCTCTTT	CAGCAGTTGTTTCCGCTTTCTTATCCAGAGCGTCTAACTTATTAAAAATTTCTTTTTTCTCTTT
TP52508	SDA	CIAT 16888	CAGCAGTTTCATGTTGCAACCTTTCAACAGAATTTACTACAGAATGAGTTTGTAGTCATACAGT	CAGCAGTTTCATATTGCAACCTTTCAACAGAATTTACTACAGAATGAGTTTGTAGTCATACAGT
TP52555	SDA	CIAT 26146	CAGCAGTTTCTATGTGTCCTTGGTAGTTCTAAGTGCAAATTTATATTGCCTGGACAGATTCAAC	CAGCAGTTTCTATGAGTCCTTGGTAGTTCTAAGTGCAAATTTATATTGCCTGGACAGATTCAAC
TP52591	SDA	CIAT 26146	CAGCAGTTTGACATGCACGCCACAAGAGAAACCCAAACGGTATCATATAATTAAAGACAAACCT	CAGCAGTTTGACATGCACGCCACAAGAGAAACCCAAACGGTATCATATAATTAAAGACAAAACT
TP52643	SDA	CIAT 26146	CAGCAGTTTGGCCACTCGTATTATTAAAAAAAATTAACTGTACAAGAAGACAAACAGCAAAGCA	CAGCAGTTTGGCCACTCGTATTATTAAAAAAATTTAACTGTACAAGAAGACAAACAGCAAAGCA
TP52731	DDA	CIAT 16888	CAGCAGTTTTCATTTAATCTTGAGTATAGGTACGTCGTACTATCAAGGGGGATGCTACATTATC	CAGCAGTTTTCATTTAATCTTGAGTATAGGTACATCGTACTATCAAGGGGGATGCTACATTATC
TP52934	SDA	CIAT 26146	CAGCATAAAACCACCTTTTTGGACTGTTGAAACACATACATCTCAAGTAATTTTCCAAACACTG	CAGCATAAAACCACCTTTTTGGACTGTTGAAACACATACATCTCAAATAATTTTCCAAACACTG
TP52982	SDA	CIAT 16888	CAGCATAAAATATCATTTGATTGAATGACTTTCTATGAGCAGTTTTTCCTCTTTCAGTGAAGAA	CAGCATAAAATATCATTTAATTGAATGACTTTCTATGAGCAGTTTTTCCTCTTTCAGTGAAGAA
TP53152	SDA	CIAT 26146	CAGCATAAAGAGCTTTCTTGGTGTTGGGACAACGGATTCTCTTTGATCGTACAAGTTCCATTAT	CAGCATAAAGAGCTTTCTTGGTGTTGGGACAACAGATTCTCTTTGATCGTACAAGTTCCATTAT
TP53160	SDA	CIAT 26146	CAGCATAAAGCATCCGCTCTATGCATATGCAAGGACTCAACAGCGTGTGCTTGCCACACGAGTC	CAGCATAAAGCATCCGCTCTACGCATATGCAAGGACTCAACAGCGTGTGCTTGCCACACGAGTC
TP53248	SDA	CIAT 16888	CAGCATAAATATATGGATGCGCCTGAGGTGAAAAATATGATTCAGTTTTGATTCTTGTTGCTCT	CAGCATAAATATATGGATGCGCCCGAGGTGAAAAATATGATTCAGTTTTGATTCTTGTTGCTCT
TP53266	SDA	CIAT 16888	CAGCATAAATCCATGTCCTTTTCCTTCTAACCTATTTTTACACATAATAAAATTTAAGGTGCTC	CAGCATAAATCCATGTCCTTTTCCTTCTAACCTATTTTTACACATAATAAAATGTAAGGTGCTC
TP53444	DDA	CIAT 26146	CAGCATAACATCACAGATCCTAAATTGCTATCATTATCATCACAAGTGAGATCACATTGAAGAC	CAGCATAACATCACAGATCCTAAATTGCTATCATTATCATCACAAGTGAGATCACACTGAAGAC
TP53511	SDA	CIAT 26146	CAGCATAACCATATAACAGATGATTAGATGATGGCTTCAAAGAAGACTGGTGAAGATCTCCAGA	CAGCATAACCATATAACAGATGATTAGATGATGGCTCCAAAGAAGACTGGTGAAGATCTCCAGA
TP53667	SDA	CIAT 26146	CAGCATAAGAGCAACCAGGTAACAGAAGGTCGGAATCCAGCAGAAGGTGTGCTACTGTTGTCTT	CAGCATAAGAGCAACCAGGTAACAGAAGGTCGGAATCCAGCAGAAGGTGTACTACTGTTGTCTT
TP53668	SDA	CIAT 26146	CAGCATAAGAGCAGGGGAGCTTTGATCTGGTAACTTGGGCAAAAAGAAATATGTTACCATGCTA	CAGCATAAGAGCAGGGAAGCTTTGATCTGGTAACTTGGGCAAAAAGAAATATGTTACCATGCTA
TP53843	SDA	CIAT 26146	CAGCATAAGTGACAAATTAAGGGTCTGTTTGGATGGCAAGTATTAGATCAAAAACCTTGGTAAA	CAGCATAAGTGACAAATTAAGGGTCTGTTTGGATGGCAAGTATTAGATCAAAAACCCTGGTAAA
TP53877	SDA	CIAT 16888	CAGCATAAGTTGCCAGACAGTCTTGGTGAAAGGCATCATCAATTTATCATGTGAATTGTTAATG	CAGCATAAGTTGCCAGACAGTCTTGGTGAAAGGCATCATCAATTTATCATGCGAATTGTTAATG
TP53914	SDA	CIAT 26146	CAGCATAATAAGGGCGAAGCATTTACACGTATGTCTTACTATTTTGTTTACAAAAAATTGGTTC	CAGCATAATAAGGGCGAAGCATTTACACGTATGTCTTACTATTTTCTTTACAAAAAATTGGTTC
TP53931	SDA	CIAT 26146	CAGCATAATAATTCACATAGAAGTGAACCCCTATAATCCATATCACTTAAGTGAATAACTTTTC	CAGCATAATAATTCACATAGAAGTGAACCCCTATAATCCATATCACTTAAGCGAATAACTTTTC
TP54113	SDA	CIAT 26146	CAGCATAATGCTGTCATGCAGGATGAGCTTCTAGTTTTATGCATCGCAACATCTGTGTTTCCGT	CAGCATAATGCTGTCATGCAGGATGAGCTTCTAGTTTTATGCATCGCAACATCTGTGCTTCCGT
TP54155	SDA	CIAT 26146	CAGCATAATTAAACGAGCATCAACCTAACTCCCATACTGACTGTACCATCCCACATTTCATATA	CAGCATAATTAAACGAGCATCAACCTAACTCCCATACTGAATGTACCATCCCACATTTCATATA
TP54217	SDA	CIAT 16888	CAGCATAATTCATGCTTGTTGTGGATCAGAAATTTCACTGTTTCGTATTGTTATATGACCTGCA	CAGCATAATTCATGCTTGTTGTGGATCAGAAATTTCACTGTTTCATATTGTTATATGACCTGCA
TP54431	SDA	CIAT 26146	CAGCATACACCAAAGAAATATAACATTCAGATTTGAATTATCCTGGGTGAAACATCCGGATTTT	CAGCATACACCAAAGAAATATAACATTCAGATTTGAATTATCCTGGGTGAAACATCCAGATTTT
TP54450	SDA	CIAT 26146	CAGCATACACCTTTGTTTCCTATGCTAATGTGCTTATCAAATTTTTTACTAGTCTGGGTTCAAC	CAGCATACACCTTTGTTTCCTATGCTAATGTGCTTATCAAATTTTTTACTAGTCTGGGTTCAAA
TP54515	SDA	CIAT 26146	CAGCATACAGTCGTAATTGAATTCCTTCATGAAATTGAGAAGGCTAATTGGATGAAGCAATGTG	CAGCATACAGTCGTAATTGAATTCCTTCATGAAATTGAGAAGGCTAATTGGATGAAGCAATGTA
TP54563	SDA	CIAT 16888	CAGCATACATCATTGTGCCAACTGCAGATGACTACTCAGTGAGCCTTGGGGCTGAAAAAAAAAA	CAGCATACATCATTGTGCCAACTGCAGATGACTACTAAGTGAGCCTTGGGGCTGAAAAAAAAAA
TP54592	SDA	CIAT 16888	CAGCATACATTAAACTAAGAATTTCTAGAAAATATATAAGTTAAACAAAATGACTCACACCATT	CAGCATACATTAAACTAAGAATTTCTAGAAAATACATAAGTTAAACAAAATGACTCACACCATT
TP54819	SDA	CIAT 16888	CAGCATACGAGTGATTTTATACCAAAATGATTAAAACAAGATGAATTTTACAATACTGGAAATA	CAGCATACGAGTGATTTTATACCAAAACGATTAAAACAAGATGAATTTTACAATACTGGAAATA
TP54857	SDA	CIAT 16888	CAGCATACTCTCCGATATATAAACTCAAATCAACAATGTTCAGTAATTTGATCGACAGTCATAG	CAGCATACGCTCCGATATATAAACTCAAATCAACAATGTTCAGTAATTTGATCGACAGTCATAG
TP55030	SDA	CIAT 26146	CAGCATACTCTGTGCCTACATTTTCAGCTTCTTGCACGACAACAAGCACAACGAGAAGAGGAAT	CAGCATACTCCGTGCCTACATTTTCAGCTTCTTGCACGACAACAAGCACAACGAGAAGAGGAAT
TP55164	SDA	CIAT 26146	CAGCATACTTGCATTGAGTGTCCAGCTGAGTAGACAGTGAGCTGAGGCCACTGGCCAGACTTTA	CAGCATACTTGCATTGAGTGTCCAGCAGAGTAGACAGTGAGCTGAGGCCACTGGCCAGACTTTA
TP55298	DDA	CIAT 16888	CAGCATAGACAGCTAGCATGTCTTTTCCTTTTTGAAAGATAATTAGAGTGGTTAGCACTAAGAA	CAGCATAGACAGCTAGCAGGTCTTTTCCTTTTTGAAAGATAATTAGAGTGGTTAGCACTAAGAA
TP55405	SDA	CIAT 26146	CAGCATAGATCATATACATGTTCCAAATTAAAGCCCAGAAAGTTATCGATCTGTATATAATTCT	CAGCATAGATCATATACATGTTCCAAATTAAAGCCCAGAAAGTTAGCGATCTGTATATAATTCT
TP55427	DDA	CIAT 26146	CAGCCTAGATGGACTCAGACTCACAACGAGCAAGGACGGTGCAACCTGAACTGCAGAAAAAAAA	CAGCATAGATGGACTCAGACTCACAACGAGCAAGGACGGTGCAACCTGAACTGCAGAAAAAAAA
TP55612	SDA	CIAT 26146	CAGCATAGCTCAACCCAGCCGGGGTAGATGTATCAGCTTTCTCAGCTATTTGATCAAGCTCCTT	CAGCATAGCTCAACCCAGCCGAGGTAGATGTATCAGCTTTCTCAGCTATTTGATCAAGCTCCTT
TP55855	SDA	CIAT 26146	CAGCATAGTAGCCAATCCAAACATGATTTCAATCCTATGTGCTAGAGAATTGGCGGATTTGTTG	CAGCATAGTAGCCAATCCAAACATGATTTCAATCCTATGTGCTAGAGAATTGGCGGACTTGTTG
TP55940	DDA	CIAT 16888	CAGCATAGTCTTGAAATAAGTGATTCCAGAAATTTTCCTCTTTAATTCACTGCTAGAGCACATC	CAGCATAGTCTTGAAATAAGTGATTCCAAAAATTTTCCTCTTTAATTCACTGCTAGAGCACATC
TP55993	SDA	CIAT 16888	CAGCATAGTGTTTTGCTTTGCAGATGCTACACTAATACTTTTATGTTAAGTTGTTAATAATGAA	CAGCATAGTGTTTTGCTTTGCAGATGCTACACTAATACGTTTATGTTAAGTTGTTAATAATGAA
TP56012	SDA	CIAT 26146	CAGCATAGTTATAGGTTGCTGTCCTTGGATCTTTAGTGGTCTTAGGTTTCCTGGTCATTGTTGT	CAGCATAGTTATAGGTTGCTGTCCTTGGACCTTTAGTGGTCTTAGGTTTCCTGGTCATTGTTGT
TP56013	DDA	CIAT 16888	CAGCATAGTTATCAACAAGACATTCGAGAGCCTGAAACATATATAAATACATTTAGAATCCCAC	CAGCATAGTTATCAACAAGACATTCGAGAGCCTGAAACATATATAAATACATTTAGAAGCCCAC
TP56081	SDA	CIAT 26146	CAGCGTATAAAATGAGATCACACCATTGTTCCTCTATTGACCGACAGCCGCTACTCCCCCAATC	CAGCATATAAAATGAGATCACACCATTGTTCCTCTATTGACCGACAGCCGCTACTCCCCCAATC
TP56132	SDA	CIAT 26146	CAGCATATAACCATGTTGTTTTCTACAAATGCATTAGCAAAGTTCAAACCTACCATCAAAAGAA	CAGCATATAACCATGTCGTTTTCTACAAATGCATTAGCAAAGTTCAAACCTACCATCAAAAGAA
TP56136	SDA	CIAT 26146	CAGCATATAACGACTGGGGTGACGATACTAGCAAACTCATCTGAGATCGGACCCAAATAATGTC	CAGCATATAACGACTGGGGTGACAATACTAGCAAACTCATCTGAGATCGGACCCAAATAATGTC
TP56188	SDA	CIAT 16888	CAGCATATAATTTCAATGTATAAAACTTAGTTTACTGTAGCCTTGTTAAGTCTTAGTTCGGCTT	CAGCATATAATTTCAATGTATAAAACTTAGGTTACTGTAGCCTTGTTAAGTCTTAGTTCGGCTT
TP56202	SDA	CIAT 26146	CAGCATATACCCGCGCTCAACAAGATCATGCTGGCAGTGCAGTGTAACGGCGCCGATCGAGGCA	CAGCATATACACGCGCTCAACAAGATCATGCTGGCAGTGCAGTGTAACGGCGCCGATCGAGGCA
TP56224	SDA	CIAT 26146	CAGCATATGCCAATGATTCTTATTGATGAGACCTTCGGTTCAAAGCAAGGCACCGTGAAGATAG	CAGCATATACCAATGATTCTTATTGATGAGACCTTCGGTTCAAAGCAAGGCACCGTGAAGATAG
TP56226	SDA	CIAT 26146	CAGCATATACCAGGGAATATGAGGAGTTCACCGCAATAGAAAAGAATACAGGGAATGGAATGGG	CAGCATATACCAGGGAATATGAGGAATTCACCGCAATAGAAAAGAATACAGGGAATGGAATGGG
TP56303	DDA	CIAT 26146	CAGCATATAGCATCACGGTAGACCACTCTTCATGATTTAAGGTCTTGATGGTCGAATCACTCGC	CAGCATATAGCATCACGGTAGACCACTCTTCATGATTTAAGGTCTCGATGGTCGAATCACTCGC
TP56371	DDA	CIAT 16888	CAGCATATAGTTGTTTCAAAGGATATAGAAAATGATCAATGTGTGTTAGATAATTAAGGTTATG	CAGCATATAGTTGTTTCAAAGGATATAGAAAATGATCAATATGTGTTAGATAATTAAGGTTATG
TP56393	SDA	CIAT 26146	CAGCATATATACACTCACAAGTCTAATACATCAAATAGAAAATGGTACCTGAAACCAGCTAGGA	CAGCATATATACACTCACAAGTCTAATACATCAAATAGAAAATGGTACCTAAAACCAGCTAGGA
TP56551	SDA	CIAT 16888	CAGCATATATTAGCTACAACATCCAAAACATATAGCATAGTATAATTTATCTGCAGTTATGAAT	CAGCATATATTAGCTACAACATCCAAAACATATAGCATAATATAATTTATCTGCAGTTATGAAT
TP56591	DDA	CIAT 16888	CAGCATATATTTTTAAATAATGATTAATATTTTTTCAAAAAATGTTGAACTTATATTTTTTTAA	CAGCATATATTTTTAAATAATGATTAATATTTTTTCAAAAAACGTTGAACTTATATTTTTTTAA
TP56602	SDA	CIAT 26146	CAGCATATCAAAAAAAATGTTGCTCAACACTTTTCAAAAGTGTTAGCGAAAAAAGTTGAGGTTC	CAGCATATCAAAAAAAATGTTGCTCAACACTTTTCAAAAGTGTTAGCAAAAAAAGTTGAGGTTC
TP56683	SDA	CIAT 16888	CAGCATATCATGCACAGCCCATTAGGGCCCATGTGATGAATGAAGGATCAGCACCAAACCTTCC	CAGCATATCATGCACAGCCCATTAGGGCCCATGTGATGAACGAAGGATCAGCACCAAACCTTCC
TP56754	SDA	CIAT 16888	CAGCATATCCTCATGATACAATGTTAGTATTTCGATTTTTAGATAACTAATGTGCTCTGACTTC	CAGCATATCCTCATGATACAATGTTAGTATTTAGATTTTTAGATAACTAATGTGCTCTGACTTC
TP56801	SDA	CIAT 16888	CAGCATATCGTTATATATCAACTTCGCCATCAACCCGTCACCTCAAGTACTCAAGTAAAGTGAA	CAGCATATCGTTATATATCAACTTCGCCATCAACCCGGCACCTCAAGTACTCAAGTAAAGTGAA
TP56884	SDA	CIAT 26146	CAGCATATCTTGTTGCAAAATTCGTTACTACTTTTTATTTCTGGGAAAGAATAAGCATCCATCC	CAGCATATCTTGTTGCAAAATTCATTACTACTTTTTATTTCTGGGAAAGAATAAGCATCCATCC
TP56893	SDA	CIAT 26146	CAGCATATCTTTTCTTTAGTGTTCATGTCCATGAGAACTTCTAATGCGAATTATTGCCAAGTTA	CAGCATATCTTTTCTTTAGTGTTCATGTCCATGAGAACGTCTAATGCGAATTATTGCCAAGTTA
TP56923	SDA	CIAT 26146	CAGCATATGAATCATATTTCAGTCTGCAAACTTCTCATCATCTTGTTTGTGTCATAAAGTGATC	CAGCATATGAATCATATTTCAGTCTGCAAACTTCTCATCATCTTATTTGTGTCATAAAGTGATC
TP57090	SDA	CIAT 26146	CAGCATATGGAATTTGGCATACCAGGAAAATGAGTGTGATCAATGTATCGGTCCTCCAAGCTGG	CAGCATATGGAATTTGGCATACCAGGAAAATGAATGTGATCAATGTATCGGTCCTCCAAGCTGG
TP57141	SDA	CIAT 26146	CAGCATATGGGGAACCAAACCGTTTTCTCTGCACCAATTGTTTGGATGACCTATTGGCATCGTC	CAGCATATGGGGAACCAAACCGTTTACTCTGCACCAATTGTTTGGATGACCTATTGGCATCGTC
TP57321	SDA	CIAT 26146	CAGCATATTACCTCCAACCAGAAGAAGAATTTTCTCAGTAGGTTCCGTCTCTCATCACAGCTAG	CAGCATATTACCTCCAACCAGAAGAAGAATTTTCTCAGTAGGTTCAGTCTCTCATCACAGCTAG
TP57382	SDA	CIAT 26146	CAGCATATTATCTTTACATACAATTTTTTCGACTTAATTCAAGCGGTACCAGTTGGATTTCTAG	CAGCATATTATCTTTACATACAATTTTTTCGACTTAATTCAAGCGGTACCAGTTGGATTCCTAG
TP57556	SDA	CIAT 26146	CAGCATATTGCAAGAGATATGAGTCGATATTACACGTTTTATGTTGGATGTTGCATGAATCATG	CAGCATATTGCAACAGATATGAGTCGATATTACACGTTTTATGTTGGATGTTGCATGAATCATG
TP57564	SDA	CIAT 26146	CAGCATATTGCATTTGTACACACTAATGGTTGTAGTATTAATATTTTTTCTTCATTACGTTTGT	CAGCATATTGCATCTGTACACACTAATGGTTGTAGTATTAATATTTTTTCTTCATTACGTTTGT
TP57623	SDA	CIAT 16888	CAGCATATTGTTGAAAAGTTGAGCCTCAACTTTTTTTCACCAACATTTTTTAAAAAATGTTGAA	CAGCATATTGTTGAAAAGTTAAGCCTCAACTTTTTTTCACCAACATTTTTTAAAAAATGTTGAA
TP57761	SDA	CIAT 26146	CAGCATATTTTAAAGAAATGTTGAACATCAACTTTTCTTCGTTAACATTTCTAAAAATGTTGAG	CAGCATATTTTAAAGAAACGTTGAACATCAACTTTTCTTCGTTAACATTTCTAAAAATGTTGAG
TP57771	SDA	CIAT 26146	CAGCATATTTTATCATTTTTAGGAAATGTTTAGCCTCAATATTTTATTGAAAAATGTTGATCAA	CAGCATATTTTATCATTTTTAGGAAATGTTTAGCCTCAACATTTTATTGAAAAATGTTGATCAA
TP57819	SDA	CIAT 26146	CAGCATATTTTGGTGACTATATACAGTGCTATGACAAAGTGTATTTTTTATATCTCTCTGTAAA	CAGCATATTTTGGTGACTATATACAATGCTATGACAAAGTGTATTTTTTATATCTCTCTGTAAA
TP57855	SDA	CIAT 16888	CAGCATATTTTTATTAAAAAAATTGACCCGATAAAAAACATTAGCTAACATTTTCATAGAAAAA	CAGCATATTTTTATTAAAAAAATTGACCCGACAAAAAACATTAGCTAACATTTTCATAGAAAAA
TP57874	SDA	CIAT 26146	CAGCATATTTTTCCAAAATATTAAATACAATATTTGTTTGATTCTCATTTTTTTGATAAGTTTC	CAGCATATTTTTCCAAAATATTAAATACAATATTTGTTCGATTCTCATTTTTTTGATAAGTTTC
TP57941	SDA	CIAT 16888	CAGCATATTTTTTCTCCGTCACATGCCGTTGGCGACGCGATCGCTCGTTCGTCGCGCAATCGCG	CAGCATATTTTTTCTCCGTCACATGCCGTTGGCGACGCGATCACTCGTTCGTCGCGCAATCGCG
TP58019	SDA	CIAT 26146	CAGCATCAAAATAAACTAAAACATAATTGTATCAAATATACAATCAGATGGAATATGAAATGTT	CAGCATCAAAATAAACTAAAACATAATTGTATCAAATATACAATCAGATGGAACATGAAATGTT
TP58112	SDA	CIAT 26146	CAGCATCGAATATATAAGCTATGAAACATAAGTAATATAATGTTCACTTAAAAAATGAGTAATG	CAGCATCAAATATATAAGCTATGAAACATAAGTAATATAATGTTCACTTAAAAAATGAGTAATG
TP58339	DDA	CIAT 16888	CAGCATCAAGGTTTTAAGATATTTCAACCATACATAGTCACAAATTAGCATCATCCCGTTAGCA	CAGCATCAAGGTTTTAAGATATTTCAACCATACATAGTCACAAATTAGCATCAACCCGTTAGCA
TP58388	SDA	CIAT 16888	CAGCATCAATATATCTGGAAGCAGATGGAAGGGACCAGCGTAGGTATGGGGAAATCAAACGATA	CAGCATCAATATATCTGGAAGCAGAAGGAAGGGACCAGCGTAGGTATGGGGAAATCAAACGATA
TP58462	DDA	CIAT 16888	CAGCATCAATTCATTAATATCACAATTGCAAAGGTATGCAGAAATGTCAGAAATGCTCACATCT	CAGCATCAATTCATTAATATCACAATTGCAAAGGTATGCAGAAATGTCAGAAATCCTCACATCT
TP58575	SDA	CIAT 26146	CAGCATCACCAAAACTATATGTCTTGATTGTTTCGCACCTTAGGCTATTCCAGACCATCTTTGG	CAGCATCACCAAAACTATATGTCTTGATTATTTCGCACCTTAGGCTATTCCAGACCATCTTTGG
TP58581	SDA	CIAT 26146	CAGCATCACCAAGGAACATGTTAATAAGAATTATACCATGCCAAATTGTTAATAAGAAGAATAC	CAGCATCACCAAGGAACATGTTAATAAGAATTATACCATGCCAAATTGTTAATAAAAAGAATAC
TP58719	SDA	CIAT 16888	CAGCATCACTTTTGGATAGCCTAAACTATTTAACGATAGCATAGGGACCTTGCCTTGCTTTTGA	CAGCATCACTTTTAGATAGCCTAAACTATTTAACGATAGCATAGGGACCTTGCCTTGCTTTTGA
TP58729	SDA	CIAT 16888	CAGCATCAGAAACTCGCTCAGCTTCCTGAGGTGCTTGAACTGAATCCTTTTCATGCTCGAGGGC	CAGCATCAGAAACTCGCTCAGCTTCCTGAGGTGCTTGAACTGAATCCTTTTCATGCTCAAGGGC
TP58753	SDA	CIAT 26146	CAGCATCAGACAAATGATATAATTTGCACTACGCAGATATCATAACATTTGAACCTTCTGATTA	CAGCATCAGACAAATGATATAATTTGCACTACGCAGATATCATAACATTTGAAACTTCTGATTA
TP58865	SDA	CIAT 26146	CAGCGTCAGCGTCCCTATGGACAGGAGGCTCGTCTAGTTTTGAGTTGTTATCAATAATTTAGAC	CAGCATCAGCGTCCCTATGGACAGGAGGCTCGTCTAGTTTTGAGTTGTTATCAATAATTTAGAC
TP58894	DDA	CIAT 26146	CAGCATCTGGAAAGGAAGTAGGGACAGCATACAGCAACATGGATCTTCAAGGGACTAGTCTTAG	CAGCATCAGGAAAGGAAGTAGGGACAGCATACAGCAACATGGATCTTCAAGGGACTAGTCTTAG
TP58913	SDA	CIAT 26146	CAGCATCAGGCCTATAATCAAAAGGAAAGCCTGAAAAGAAATCAATTATCTCGTATATCTCAAA	CAGCATCAGGCCTATAATCAAAAGGAAAGCCTGAAAAGAAATCAACTATCTCGTATATCTCAAA
TP58965	SDA	CIAT 26146	CAGCATCAGTCAGCTGATCAAATTTTTTATCGATCCGTCTGTTGTTTGCCTCGTTAGTTTCAAC	CAGCATCAGTCAGCTGATCAAATTTTTGATCGATCCGTCTGTTGTTTGCCTCGTTAGTTTCAAC
TP59216	SDA	CIAT 26146	CAGCATCATGAAGTCAATTAGAAGAGGCTTGGCACTCTATGTTGAGCAAAATTGACAAACTAGA	CAGCATCATGAACTCAATTAGAAGAGGCTTGGCACTCTATGTTGAGCAAAATTGACAAACTAGA
TP59298	SDA	CIAT 26146	CAGCATCATGTGACCAACTGACCATCAAAACACAATGTCAAAACCATATGAGTTCCTTTGTTTT	CAGCATCATGTGACCAACGGACCATCAAAACACAATGTCAAAACCATATGAGTTCCTTTGTTTT
TP59301	SDA	CIAT 16888	CAGCATCATGTGCAACCAAAAATGTGTAAACAAGTTGCCTTAAAAAAGGTGTAGTTCATCCAAA	CAGCATCATGTGCAACCAAAAAGGTGTAAACAAGTTGCCTTAAAAAAGGTGTAGTTCATCCAAA
TP59327	SDA	CIAT 26146	CAGCATCATTACAAGGTGCCCACTTCCCCAATCATTCAGTGGAAAAACAATTTATAGATAATCT	CAGCATCATTACAAGGTGCCCACTTCCCCAATGATTCAGTGGAAAAACAATTTATAGATAATCT
TP59361	SDA	CIAT 26146	CAGCATCATTCTTCCCTTGCTTATCATATCTCGATCTTTGCATGACTGATCCTGGATCCCACAA	CAGCATCATTCTTCCCGTGCTTATCATATCTCGATCTTTGCATGACTGATCCTGGATCCCACAA
TP59364	SDA	CIAT 26146	CAGCATCATTGAACATCTTTTAGGGTCTGATTTTGGAGGTGACTTCCCCATCATCCAGTATGCA	CAGCATCATTGAACATCCTTTAGGGTCTGATTTTGGAGGTGACTTCCCCATCATCCAGTATGCA
TP59448	SDA	CIAT 26146	CAGCATCCAAAAGTGGAACATAAAGGATTGTCAGTCTGCAACATGAAGAGGATCTGACCATATG	CAGCATCCAAAAGTGGAACATAAAGGATTGTCAGTCTGCAACATGAAGAGGATCTGACCATACG
TP59465	SDA	CIAT 16888	CAGCATCCAAAGTTTTGATATCGACGCGTGTCGCTCTGGAGGCTGGGTAGTCGATGTCCATTGG	CAGCATCCAAAGTTTTGATATCGACGCGTGTCGCTCTGGAGGCTGGGTAGCCGATGTCCATTGG
TP59576	SDA	CIAT 26146	CAGCATCCACATGTTTAGCATAACTGTACTCGTTCCTATCTCTATGATCAAGACACAAATCTTT	CAGCATCCACATGTTTAGCATAACTGTACTCGTTCCTATCTCCATGATCAAGACACAAATCTTT
TP59628	DDA	CIAT 26146	CAGCATCCAGATAAGCCACATAAACATCAGAATATAAGATTCGCAAGTTGTCAAGGTAAATTGA	CAGCATCCAGATAAGCCACATAAACATCAGAATATAAGATTCACAAGTTGTCAAGGTAAATTGA
TP59692	SDA	CIAT 16888	CAGCATCCATCACCTGTGATAAGACCAGCATCCTGCTAAAAAAATAATATATCAAACCACTTAT	CAGCATCCATCACCTGTGATAAGACCAGCATCCTGCTAAAAAAATAATATATCAAACCACCTAT
TP59721	SDA	CIAT 26146	CAGCATCCATCTATAGAGTTCGTCAAGGCTCAATTGATAATAGCACATTCAATATTTCAATTGA	CAGCATCCATCTATAGAGTTCGCCAAGGCTCAATTGATAATAGCACATTCAATATTTCAATTGA
TP59762	SDA	CIAT 26146	CAGCATCTATTCCAAGGATGACATCTATTCCGTTAGACTTAAGTACTGCTAGATCAGCTAGAAA	CAGCATCCATTCCAAGGATGACATCTATTCCGTTAGACTTAAGTACTGCTAGATCAGCTAGAAA
TP59781	SDA	CIAT 26146	CAGCATCCATTTCGGTTGCTTGGATCAAATCACTTGGGAGTAGTTCTCACTTTTGCTGTCTACC	CAGCATCCATTTCGGTTGCTTGGATCAAACCACTTGGGAGTAGTTCTCACTTTTGCTGTCTACC
TP59807	SDA	CIAT 26146	CAGCATCCCACCTTTAACAAAGGCTGAAGAAGAATGACAGTCACATCTTGATTATCAATGAGAG	CAGCATCCCACCTTTAACAAAGGCTGAAGAAGAATGACAGTCACATCTTGATTATCAATGACAG
TP59919	SDA	CIAT 16888	CAGCATCCCTCCAGTCTACCTGGTTTGCTGGGTTGTTGATCAAGTGAAACAGGACATCTTTCCT	CAGCATCCCTCCAGTCTACCTGGTTTGCTGGGTTGTTGATCAAGTGAAACAGGACACCTTTCCT
TP59936	SDA	CIAT 26146	CAGCATCCTTTAAACCAGACCTAATTAAGTGTCAGAACTGTTGCAAAAAAGAAGGTAATGGTTG	CAGCATCCCTTAAACCAGACCTAATTAAGTGTCAGAACTGTTGCAAAAAAGAAGGTAATGGTTG
TP60065	SDA	CIAT 16888	CAGCATCCGTAGCAATTGAAGAAGGATTTGCTGTTGGAAAGACCCTTTAGATTTGGCTATAGGA	CAGCATCCGTAGCAATGGAAGAAGGATTTGCTGTTGGAAAGACCCTTTAGATTTGGCTATAGGA
TP60181	SDA	CIAT 26146	CAGCATCCTCCATTCTGTTGTCATTGTCGAATTTCCTCCTTTCTCTTGTCAATGTCAGCCAATG	CAGCATCCTCCATTCTGTTGTCAGTGTCGAATTTCCTCCTTTCTCTTGTCAATGTCAGCCAATG
TP60206	DDA	CIAT 16888	CAGCATCCTCGTGAACTAGAATGTGAGGAGGACCAGGTGGTCGCATATCCCAATCACTTTCTCT	CAGCATCCTCGTGAACTAGAACGTGAGGAGGACCAGGTGGTCGCATATCCCAATCACTTTCTCT
TP60229	SDA	CIAT 26146	CAGCATCCTGAACTAAATTTTCTTATCAAGTAGCTACAAGTGTTTTCTTTTGCTCTCATACTCA	CAGCATCCTGAACTAAATTTTCTTATCAAGTAGCTACAAGTATTTTCTTTTGCTCTCATACTCA
TP60248	SDA	CIAT 26146	CAGCATCCTGCGAAAATAGACGAGACAATTACTTGCCAAGGGGCCACGCCTCCAAACACTTCAA	CAGCATCCTGCGAAAATAGACGAGACAATTACTTGCCAAGGAGCCACGCCTCCAAACACTTCAA
TP60260	DDA	CIAT 26146	CAGCATCCTGTGCTGTGACCTGCAGAAGGTTGCCCCGTATCCCATTAGAATCAAGTCACCATCC	CAGCATCCTGTGCTGTGACCTGCAGAAGGTTGCCCCATATCCCATTAGAATCAAGTCACCATCC
TP60312	SDA	CIAT 16888	CAGCATCCTTGCCTGATTTCACAGTGCGTGTCATCCATCACGCCAGCACCTGTACTAATTACAC	CAGCATCCTTGCCTGATTCCACAGTGCGTGTCATCCATCACGCCAGCACCTGTACTAATTACAC
TP60352	SDA	CIAT 26146	CAGCATCCTTTTGTATATTTGCAATAATTTTTTGAATAAGATGAATGACCAAACGTCATGAAAG	CAGCATCCTTTTGTATATTTGCAATAATTTTTTGAATAAGATGAATGACCAAACGTCACGAAAG
TP60403	SDA	CIAT 26146	CAGCATCGGAGGGAGCATTTAGCAAGCAAACGACGACAGGGAGTAGTTGTTCATATCAAAATGA	CAGCATCGAAGGGAGCATTTAGCAAGCAAACGACGACAGGGAGTAGTTGTTCATATCAAAATGA
TP60437	SDA	CIAT 16888	CAGCATCGACCATTAGCTGGTAAACCACTAGACACTGTTTGAAAGAGGCCAATCAAGGAGAGAG	CAGCATCGACCATTAGCTGGTAAACCACTAGACACTGTTTGAAAGAGGCCAATAAAGGAGAGAG
TP60464	SDA	CIAT 26146	CAGCATCGGCTGTTCACCATTAATCACGCCTTTTCTACGTCAATCAGATGCTCGACGCACCCAC	CAGCATCGACTGTTCACCATTAATCACGCCTTTTCTACGTCAATCAGATGCTCGACGCACCCAC
TP60523	SDA	CIAT 16888	CAGCATCGAGTCTTAACATATACACACCCCTGAAATTGACTGACCAGTGACACTAAATGAAACA	CAGCATCGAGTCTTAACATATACACACCCCTGAAATTGACCGACCAGTGACACTAAATGAAACA
TP60529	SDA	CIAT 16888	CAGCATCGAGTTGATTGCTTTTGGTGCCGACGGGTGCCAAGTTAGAGGACCTGCAAAGTCAAAC	CAGCATCGAGTTGATTGCTTTTGGTGCAGACGGGTGCCAAGTTAGAGGACCTGCAAAGTCAAAC
TP60611	SDA	CIAT 26146	CAGCATCGCACTAGGCTTACTGGGATACTTTCTTTGCCAACCTTGAAGTGTACCATAGTATGGT	CAGCATCGCACTAGGCTTACTGGGATACTTTCTTTGCCAACCTTGAAGTGTACCATAGCATGGT
TP61045	SDA	CIAT 26146	CAGCATCTGAAGATTTGAACGACGACCTAACTGTCTCTCTGTTCATCACCGGTCTTCATTGCTG	CAGCATCTAAAGATTTGAACGACGACCTAACTGTCTCTCTGTTCATCACCGGTCTTCATTGCTG
TP61154	SDA	CIAT 26146	CAGCATCTAGGAATCCAACTGGTACCGCTTGAATTAAGTCGAAAAAATTGTATGTAAAGATAAT	CAGCATCTAGAAATCCAACTGGTACCGCTTGAATTAAGTCGAAAAAATTGTATGTAAAGATAAT
TP61338	SDA	CIAT 26146	CAGCATCTCAGCGAAACAAAAACGCTATTATCCATGACTTTGGCTTACCATGGCCCGTGGACAT	CAGCATCTCAGCAAAACAAAAACGCTATTATCCATGACTTTGGCTTACCATGGCCCGTGGACAT
TP61367	SDA	CIAT 26146	CAGCATCTCATTGCTATTGAGAAGAAGGATTATGATAACTTGAAAATTATGCTTGCATTGGTTA	CAGCATCTCATTGCTATTGAGAAGAAGGATTATGATAACTCGAAAATTATGCTTGCATTGGTTA
TP61368	SDA	CIAT 16888	CAGCATCTCATTGGACACTTTAAAATAATGGAGCTTTTGGTTTTTAGGTCAGAGAGCATGCTAG	CAGCATCTCATTGGACACTTTAAAATAATGGAGCTTTTGGTTCTTAGGTCAGAGAGCATGCTAG
TP61373	SDA	CIAT 16888	CAGCATCTCCAAAAATTCCAGTGCAGACCCCAGCCATGGACGAGGTCGTTCTGGATCATGTGCC	CAGCATCTCCAAAAATTCCAGTCCAGACCCCAGCCATGGACGAGGTCGTTCTGGATCATGTGCC
TP61506	SDA	CIAT 16888	CAGCATCTCTCTTGGATGGTCTCTGGTGCTCCCTAAAGATAACAAAGTATAAGACACATAGATA	CAGCATCTCTCTTGGATGGTCTCTGGTGCTCCCTAAAGATAACAAAGTATAAGACACATAAATA
TP61679	SDA	CIAT 26146	CAGCATCTGGAACTGCCACCTGGTACTCATCCCCTACACGAGGGTATACTCGTGTGTCTTCATT	CAGCATCTGGAACTGCCACCTGGTACTCATCCCCTACACGAGGGTATACTCGTGTGTATTCATT
TP61880	SDA	CIAT 16888	CAGCATCTTATTAAACTTAAATTTATTGCCATGTTGTTACAAATTTTATATGAAATAGATACAC	CAGCATCTTATTAAACTTAAATTTATTGCCATGTTGTTACAAATTTTAAATGAAATAGATACAC
TP61972	SDA	CIAT 26146	CAGCATTTTCTTTTATTCATTCGGTCCTCACAACAACGCATCATCCGGTCCTTAAGATTTTCCT	CAGCATCTTCTTTTATTCATTCGGTCCTCACAACAACGCATCATCCGGTCCTTAAGATTTTCCT
TP62156	SDA	CIAT 26146	CAGCATCTTTTCACGCAGAGCACAATTAAATAGAAAAACACACAACAGAAAAGCTATTATCATC	CAGCATCTTTTCACGCAGAGCACAATTAAACAGAAAAACACACAACAGAAAAGCTATTATCATC
TP62183	SDA	CIAT 26146	CAGCATCTTTTTTACCAGTGGTTACTACATTAACAAGTTCTGACATAACATTGAGCAGATTAGT	CAGCATCTTTTTTACCAGTGGCTACTACATTAACAAGTTCTGACATAACATTGAGCAGATTAGT
TP62215	SDA	CIAT 26146	CAGCATGAAAAGAGAAAATGGAAGTGGTATGTACTGTTCCAAAGGTTTGTTTGCTTACTCCAGC	CAGCATGAAAAGAGAAAATGGAACTGGTATGTACTGTTCCAAAGGTTTGTTTGCTTACTCCAGC
TP62265	SDA	CIAT 26146	CAGCATGAAACTGTGGCACTTCTCACATATCATTACGATCTATTAGAACATATATCTGTACTTA	CAGCATGAAACTATGGCACTTCTCACATATCATTACGATCTATTAGAACATATATCTGTACTTA
TP62449	SDA	CIAT 16888	CAGCATGAACCTATAGGCTATCTTTTAATCGTAGTAAGCCAAGAGCCATTTGCCTAACTGTTGG	CAGCATGAACCTACAGGCTATCTTTTAATCGTAGTAAGCCAAGAGCCATTTGCCTAACTGTTGG
TP62462	SDA	CIAT 16888	CAGCATGAATGTTATTCAGTAGATTTTTCCACAATTTTCATACATCTAATTTAGCAGATATATC	CAGCATGAACGTTATTCAGTAGATTTTTCCACAATTTTCATACATCTAATTTAGCAGATATATC
TP62564	SDA	CIAT 26146	CAGCATGAATAATGCGATCGATCCTTGCATGCCGTATAGTGTGGACTGTAGCCATGCATCCGTC	CAGCATGAATAATGCGATCGATCCTTGCATGCCGTATAGTGCGGACTGTAGCCATGCATCCGTC
TP62716	SDA	CIAT 16888	CAGCATGACCAAGCGATAATTCTTATAAACAAGAATTTAAGTTATCTCATTTTGGAAGCTGGAG	CAGCATGACCAAGCGATAATTCTTATAAACAAGAATTTAAGTTATCTCATTATGGAAGCTGGAG
TP62870	DDA	CIAT 26146	CAGCATGAGAACAAGTTAAATAACTTGAACTTGGTTGAAAATTAATAAGTTTAAAGATGATACC	CAGCATGAGAACAAGTTAAATAACTTGAACTTGGTTGAAAATTAATAAGTTTAAAGATAATACC
TP62882	SDA	CIAT 16888	CAGCATGAGAAGTATAATGAAAGAAAGCTAAAATACGATCAGATCTGAACTAGGACGAGATAAC	CAGCATGAGAAGTATAATGAAAGAAAGCTAAAAGACGATCAGATCTGAACTAGGACGAGATAAC
TP62887	SDA	CIAT 26146	CAGCATGAGAATGATCTAGCAATTTTTCACCTCGTTGTAAAGCGCCCAAACAGCAAGTGAGCAA	CAGCATGAGAATGATCTAGCAATTTTTCACCTCGTTGCAAAGCGCCCAAACAGCAAGTGAGCAA
TP62891	SDA	CIAT 16888	CAGCATGAGACACTGACTGAAGGAAAGGAAGATTTAGTCATTTTTATTACCGGAATATAACATG	CAGCATGAGACACTGACTGAAGGAAAGGAAGATTTACTCATTTTTATTACCGGAATATAACATG
TP62913	SDA	CIAT 16888	CAGCATGAGAGCATGCATTGTTTTTCTAGTGATCTCTCTCCGTTCAGCTCTATTTAATATCTGT	CAGCATGAGAGCATGCATTGTTTTTCTAGTGATCTCTCTCCGTTCAGCTCTATTTAATAGCTGT
TP62931	SDA	CIAT 26146	CAGCATGAGAGTTATGAGGCTACCAAAGTAAATAGGTACCAGTGACAGAGAAGGGAGGGATCAA	CAGCATGAGAGTTATGAGGCTACCAAACTAAATAGGTACCAGTGACAGAGAAGGGAGGGATCAA
TP63152	DDA	CIAT 16888	CAGCATGATAAGTAATGATTGAAATGATAAAAGGAAATATAGAAGCAAATGAAATTACATGGTC	CAGCATGATAAGTAATGATTGAAATGATAAAAGGAAACATAGAAGCAAATGAAATTACATGGTC
TP63189	DDA	CIAT 26146	CAGCATGATCTCAACTGAAGAAATTCAGGATAATATTTATGAAGCAAATGGATGTATTCCATTA	CAGCATGATATCAACTGAAGAAATTCAGGATAATATTTATGAAGCAAATGGATGTATTCCATTA
TP63297	SDA	CIAT 16888	CAGCATGATGAGTTGCCAGAAGAAATGAACCTTTCTGGCATGAACTCATCTGCCTTCTCCCATG	CAGCATGATGAGTTGCCAAAAGAAATGAACCTTTCTGGCATGAACTCATCTGCCTTCTCCCATG
TP63383	SDA	CIAT 26146	CAGCATGATTAAATGTAAGAGTCAAATGCAAACAGGTTGATCATCAATATCACATGCATAATTG	CAGCATGATTAAATGTAAGAGTCAAATGCAAATAGGTTGATCATCAATATCACATGCATAATTG
TP63457	SDA	CIAT 16888	CAGCATGCAAAAATTCAATTATTTAAATTCATCTTTGCTATCAAGGTTCTAAAAACAAAATAGT	CAGCATGCAAAAATTCAATTATTCAAATTCATCTTTGCTATCAAGGTTCTAAAAACAAAATAGT
TP63464	SDA	CIAT 26146	CAGCGTGCAAACACTGCATATCATGTGAAGATGTTTACTTCACAGGCAGAAAAAAAAAAAAAAA	CAGCATGCAAACACTGCATATCATGTGAAGATGTTTACTTCACAGGCAGAAAAAAAAAAAAAAA
TP63477	SDA	CIAT 26146	CAGCCTGCAAAGGCGCCTTTCATTTATTGGGAGGATTTTTTCTAGATTAAGAATAACTAGTATC	CAGCATGCAAAGGCGCCTTTCATTTATTGGGAGGATTTTTTCTAGATTAAGAATAACTAGTATC
TP63499	SDA	CIAT 26146	CAGCATGCAAATGTCCCTATTTCATTGGCTTTTGGTTTAACACACCCTACTTGAGATTTAATCT	CAGCATGCAAATGGCCCTATTTCATTGGCTTTTGGTTTAACACACCCTACTTGAGATTTAATCT
TP63550	SDA	CIAT 26146	CAGCATGCAAGCATAATTTTCGAGTTATCATAATCCTTCTTCTCAATAGCAATGAGATGAGTTA	CAGCATGCAAGCATAATTTTCAAGTTATCATAATCCTTCTTCTCAATAGCAATGAGATGAGTTA
TP63684	DDA	CIAT 16888	CAGCATGCAGAGGCTATGGATCGCTATGGGACAGATAGGCCTGACCTTCGGTTTGATTGGGAGT	CAGCATGCAGAGGCTATGGACCGCTATGGGACAGATAGGCCTGACCTTCGGTTTGATTGGGAGT
TP63723	DDA	CIAT 16888	CAGCATGCAGTGGAGTTTACTGGGTGTAATTATATTGCAAAGCAGGGCACTGTAAATACAATAT	CAGCATGCAGTGGAGTTTACTGGGTGTAATTATATTGCAAAGCAGGGCACTGTAAATACAATAG
TP63742	SDA	CIAT 26146	CAGCATGCATAATGTTTGCTACCAGCAGGTCAATTCCTTGTTATTTATTACCTGGAGTTCCCTT	CAGCATGCATAATGTTTGCTACCAGCAGGTCAATTCCTTGTTAATTATTACCTGGAGTTCCCTT
TP63777	SDA	CIAT 26146	CAGCATGCATCAAATTGTTATAGAAGGCTTACTGAATTGATCTATTCGATATTTATGGTTGTTA	CAGCATGCATCAAATTGTTATAGAAGGCTTAATGAATTGATCTATTCGATATTTATGGTTGTTA
TP63786	SDA	CIAT 26146	CAGCATGCATCGCATACAAATAATCCAGAGTAAAGTATATGGTTCGGTAGATGAGATACGTATT	CAGCATGCATCGCATACAAATAATCCAGAGTAAAATATATGGTTCGGTAGATGAGATACGTATT
TP63810	SDA	CIAT 26146	CAGCATGCATGAGCTTCTTTAGTTGTGTTTTTTCTATCAATGAACTGGTGTTTGATGATACTTG	CAGCATGCATGAGCTTCTTTAGTTGTGTTTTTTCTATCAATGAACTAGTGTTTGATGATACTTG
TP63851	SDA	CIAT 16888	CAGCATGCATTAGGTAAGTACTATATTGTGCATACTAAAATTAATATTACAAGCAATCTTGCTT	CAGCATGCATTAGATAAGTACTATATTGTGCATACTAAAATTAATATTACAAGCAATCTTGCTT
TP63922	SDA	CIAT 26146	CAGCATGCCACCATTTCAGATAATGTGTAACACTGATATCTTTTGATAGCAAGTAGGATTATTC	CAGCATGCCACCATTTCAGATAATGTGTAACACTGATATCTTTTAATAGCAAGTAGGATTATTC
TP64093	SDA	CIAT 26146	CAGCATGCCTCGAAACCTTTCTCAGGTGTTTTGTCAACGCTTGTCCATCCAAATGGTTTGACTG	CAGCATGCCTCGAAACCTTTCTCAGGTGTTTTGTCAACGCCTGTCCATCCAAATGGTTTGACTG
TP64153	SDA	CIAT 26146	CAGCATGCGAGACACGGGATAAAGGACTTAGACGCCACGAAACCATGCATCTTGTGGGTTTTCA	CAGCATGCGAGACACGGGATAAAGGACTTAGACGCCACGAAACCATGCATCTTGTGGATTTTCA
TP64226	SDA	CIAT 26146	CAGCATGCGGCAAGAAGGTCTCGCAGGGCTTCCAGTGCCCCACCTGATCGACCACTCGTCCGTG	CAGCATGCGGCAAGAAGGTCCCGCAGGGCTTCCAGTGCCCCACCTGATCGACCACTCGTCCGTG
TP64322	DDA	CIAT 26146	CAGCATGCTCAGCCTGCAGAATCCCAACCACAGTATTCTTACGGTACTGGCCACATGGATGAAC	CAGCATGCTCAACCTGCAGAATCCCAACCACAGTATTCTTACGGTACTGGCCACATGGATGAAC
TP64328	SDA	CIAT 26146	CAGCATGCTCAGTTAACATTGATCCATTCAACATTTTACTGAAAAAAGGTAGATAAAAATGTTG	CAGCATGCTCAGTTAACATTGATCCATTCAACATTTTACTGAAAAAAGGTAGATAAAAATATTG
TP64374	SDA	CIAT 16888	CAGCATGCTCTGATAGGTCTGTTCTTTAACTGGGAGTACTTCAGCTCATTGTTCAGAATGCGGA	CAGCATGCTCTGATAGGTCTGTTCTTTAACCGGGAGTACTTCAGCTCATTGTTCAGAATGCGGA
TP64481	SDA	CIAT 16888	CAGCATGCTTCTTATTTTCACTGGGATATCTTCTCAACGTGCAGGACGAATAAGCAAAAAAGCA	CAGCATGCTTCTTATTTTCACTGGGATATCTTCTCAACGTGCAGGACGAATAAGCAAAAAAACA
TP64532	SDA	CIAT 16888	CAGCATGCTTTTTTTGGTATACTTCTGATCCTCTTATGTCTCTTGCCATTCAGGAAAAGAAGGA	CAGCATGCTTTTTTTCGTATACTTCTGATCCTCTTATGTCTCTTGCCATTCAGGAAAAGAAGGA
TP64855	SDA	CIAT 26146	CAGCATGGATGGATGAACTCTTAATGCCCTTCCTAGACCTTTGCAGAAAAAAAAAAAAAAAAAA	CAGCATGGATGGATGAACTCTTAATGCCCTTCCCAGACCTTTGCAGAAAAAAAAAAAAAAAAAA
TP64866	SDA	CIAT 16888	CAGCCTGGATTAGATACTCGGAACTTAGCCTAACAACCACTAGTTAGATCATTAGATGCATTGC	CAGCATGGATTAGATACTCGGAACTTAGCCTAACAACCACTAGTTAGATCATTAGATGCATTGC
TP64881	SDA	CIAT 26146	CAGCATGGATTGATGAACTCTTAGTGCACTTCCTATATCTTTACAGCTTGGCATGATTCAAATT	CAGCATGGATTGATGAACTCTTAGTGCACTTCCTATACCTTTACAGCTTGGCATGATTCAAATT
TP65391	SDA	CIAT 26146	CAGCATGGTTATACAAAAACTTGACAGGGTGAAACTAATCAGTATGTAAGAAACTTATGTAGTT	CAGCATGGTCATACAAAAACTTGACAGGGTGAAACTAATCAGTATGTAAGAAACTTATGTAGTT
TP65655	SDA	CIAT 16888	CAGCATGTAACCGTTGGAGTAGAAGCATGGATTAATCCCCTCTCCCACATGTGAAACGGCCTTG	CAGCATGTAACCGTTGGAGTAGAAGCATGGATTAATCCCCTCTCCCACATGTGAAACAGCCTTG
TP65664	SDA	CIAT 26146	CAGCATGTAAGATGATATCTAAAGCAGAAATATTGAACAAAGCCATAGCGAGTTTTTCATGAAA	CAGCATGTAAGACGATATCTAAAGCAGAAATATTGAACAAAGCCATAGCGAGTTTTTCATGAAA
TP65768	SDA	CIAT 26146	CAGCATGTAGACATGATATGCATATTTTAGTGTCATGAATAGCCTAAAACTCTGCAGGGTACTC	CAGCATGTAGACATGATATGCATATTTCAGTGTCATGAATAGCCTAAAACTCTGCAGGGTACTC
TP65784	SDA	CIAT 26146	CAGCATGTAGCATCATCAGAAGAGGTTCTGCCCGCCCACTTCGGGCGAAGAAGTGCATCGGGGA	CAGCATGTAGCATCATCAGAAGAGGTTCTGCCCGCCCACTTCGGGCAAAGAAGTGCATCGGGGA
TP65792	DDA	CIAT 26146	CAGCATGTAGGACCTGATTTGCACATCGAACCTCAGGGAAATTTAATACAAGGTCTACAAACTC	CAGCATGTAGGACCTGATTTGCACATCGAACATCAGGGAAATTTAATACAAGGTCTACAAACTC
TP65896	SDA	CIAT 26146	CAGCATGTCACTTTGACAATTACAAGAGAAGCATGTAATCCTTTGTCTACACATTTTTTCTTAA	CAGCATGTCACCTTGACAATTACAAGAGAAGCATGTAATCCTTTGTCTACACATTTTTTCTTAA
TP65924	SDA	CIAT 16888	CAGCATGTCATCCTTGAAACACGCTATTAGCAAGTTCCACTGATGTGTACAAAGTTTAAGTGTT	CAGCATGTCATCCTTGAAACACACTATTAGCAAGTTCCACTGATGTGTACAAAGTTTAAGTGTT
TP65925	DDA	CIAT 26146	CAGCATGTCATCTCGTCTTTCATTTTGTGCATTTTGACAGATCCAATGGCTTAGATTCGTCATC	CAGCATGTCATCTCATCTTTCATTTTGTGCATTTTGACAGATCCAATGGCTTAGATTCGTCATC
TP65940	SDA	CIAT 16888	CAGCATGTCCAAAATTGATCATTTGTGCTCATTGTAAAATAGTAGTGGGAATCTGCACATGCTT	CAGCATGTCCAAAATTGATCATTTGTGCTCATTGTAAAATAGTAGTGGGAATCTACACATGCTT
TP66088	DDA	CIAT 26146	CAGCATGTGACAAGAGAATTTTCATTCTCCACAAGATGATGATCAAAAGTGGACTGGCTGAAAA	CAGCATGTGAAAAGAGAATTTTCATTCTCCACAAGATGATGATCAAAAGTGGACTGGCTGAAAA
TP66439	SDA	CIAT 16888	CAGCATGTTATGGTTTCCTTAATGTTTGGCTCAGCATTTGGCAATGTGCAGGAACATTTAGATT	CAGCATGTTATGGTTTCCTTAACGTTTGGCTCAGCATTTGGCAATGTGCAGGAACATTTAGATT
TP66451	SDA	CIAT 26146	CAGCATGTTCAATAATTCCTTAGTTGTATCAATGCTACTCAAAGTTAGTAGTTACAGAAAGGGG	CAGCATGTTCAATAATTCCTTAGTTGTATCAATGCTACTCAAAGTTAGTAGTTACACAAAGGGG
TP66521	SDA	CIAT 26146	CAGCATGTTGATGAATTTTTGCCTTTCCTTTGTCCATATACTCCGTACACAGCGATTTTGTAGG	CAGCATGTTGATGAACTTTTGCCTTTCCTTTGTCCATATACTCCGTACACAGCGATTTTGTAGG
TP66599	SDA	CIAT 26146	CAGCATGTTTAACCATATTCTTTCTGCATAGCTTGAATGGCTGGCTGAAAAAAAAAAAAAAAAA	CAGCATGTTTAACCATATTCTGTCTGCATAGCTTGAATGGCTGGCTGAAAAAAAAAAAAAAAAA
TP66630	SDA	CIAT 26146	CAGCATGTTTATGTGATTCGTCATGTTTTTATACACCGATAGCCATCAATGTGATCTTTAGTAA	CAGCATGTTTATGTGATTCGTCATGTTTTTATACACCGATAGCCATCAATGTGATCTTCAGTAA
TP66635	SDA	CIAT 26146	CAGCATGTTTCAACCACTTTGATCTTCCCACTTCTCAGTGTTGGACAAGCCTTTTCAGTTTAAG	CAGCATGTTTCAACCACTTTGATCTTCCCACTTCCCAGTGTTGGACAAGCCTTTTCAGTTTAAG
TP66679	SDA	CIAT 16888	CAGCATGTTTGTAGTTCATGATTTGAAGTGCCTGATTGGGAAATGAGCATGTGTCAGATTTTAA	CAGCATGTTTGTAATTCATGATTTGAAGTGCCTGATTGGGAAATGAGCATGTGTCAGATTTTAA
TP66709	SDA	CIAT 26146	CAGCATGTTTTGCTTAATTTCAAATCTAACTCCAGTTCTTTCCTTTTCCTTTTGTATTTTCGGG	CAGCATGTTTTGCTTAATTTCAAATCTAACTCCAATTCTTTCCTTTTCCTTTTGTATTTTCGGG
TP66743	SDA	CIAT 26146	CAGCATTAAAAAACTATAATAATAGATCATTAATTTCACAAAACGACACAAAAAAAACAGCTTT	CAGCATTAAAAAACTATAATAATAGATCATTAATTTCACAAAACGACAAAAAAAAAACAGCTTT
TP66851	SDA	CIAT 26146	CAGCATTAATGTAGATATGTTATAATGTTTTAGCCAAAAAAAATGTATTGAGTTAGCAACTTTT	CAGCATTAAAGTAGATATGTTATAATGTTTTAGCCAAAAAAAATGTATTGAGTTAGCAACTTTT
TP66862	DDA	CIAT 26146	CAGCATTAAATACAAAAACGATGTTGCAGAGAGACGAAATTACAATGCCGACCCAAATTTGTTT	CAGCATTAAATACAAAAACGATGTTGCAGAGAGACAAAATTACAATGCCGACCCAAATTTGTTT
TP66985	SDA	CIAT 26146	CAGCATTAACCGAGCCAACCGCGGCGATTCGAAATCCAAAAACGGAAGGGGCGTCCGCGACGAG	CAGCATTAACCGAGCCAACCGCGGCGATTCGAAATCCAAAAAAGGAAGGGGCGTCCGCGACGAG
TP67097	SDA	CIAT 26146	CAGCCTTAAGTTTCTGCTATGAGCCTGCTTCCAGTTCCAGCTGAAGAACTTGCTCCTGCTGACC	CAGCATTAAGTTTCTGCTATGAGCCTGCTTCCAGTTCCAGCTGAAGAACTTGCTCCTGCTGACC
TP67226	SDA	CIAT 26146	CAGCATTAATTGTTATCTGACATGTAGTTTAGTTGTAGAAACAAACCTGAACTATTTGAACATA	CAGCATTAATTGTTATCTGACATGTAGTTTAGTTGTAGAAACAAACCTGAACTATATGAACATA
TP67255	SDA	CIAT 16888	CAGCATTACAAATAGCCACTATGCTGTTTTTTCCTGAATTAGCTTGTGGATTATATTGGAGCAG	CAGCATTACAAATAGCCACTATGCTGTTTTTACCTGAATTAGCTTGTGGATTATATTGGAGCAG
TP67270	SDA	CIAT 16888	CAGCATTACAAGCTCATGCAAGCATTTACATATTACAGTACTATTTTTCAAATAGACTGTCCAA	CAGCATTACAAGCTCATGCAAGCATTTACATATTACAATACTATTTTTCAAATAGACTGTCCAA
TP67279	SDA	CIAT 26146	CAGCATTACAATATTCAGAAAGAGATGATAAAGGGGTTCAGCTGTTAGCAAATCATTGATATGT	CAGCATTACAATATTCAGAAAGAGATGATAAAGGGGTTCAGCTGTTAGCAAATCATCGATATGT
TP67283	SDA	CIAT 26146	CAGCATTACAATATTCTAGGAATGGATCCAGATGTCAAAATGCTGAAAAAAAAAAAAAAAAAAA	CAGCATTACAATATTCTAGGAATAGATCCAGATGTCAAAATGCTGAAAAAAAAAAAAAAAAAAA
TP67399	DDA	CIAT 26146	CAGCATTATGGAAGAATGTGCATTCTTCACCTCATTATATTTGTATGTTGTAACACATACTTAA	CAGCATTACGGAAGAATGTGCATTCTTCACCTCATTATATTTGTATGTTGTAACACATACTTAA
TP67430	SDA	CIAT 26146	CAGCATTACTAGCGGTGTGGATTAGCCAAAAAAATTGTTGCACTCCATCAGATCCACGAGTAAT	CAGCATTACTAGCGGTGCGGATTAGCCAAAAAAATTGTTGCACTCCATCAGATCCACGAGTAAT
TP67438	SDA	CIAT 16888	CAGCATTACTATTCAGTAGACGAACCAGCGTCTTGTGTAAAGCTCACATAAGCTTACTTTCCAT	CAGCATTACTATTCAGTAGACGAACCAGCATCTTGTGTAAAGCTCACATAAGCTTACTTTCCAT
TP67476	SDA	CIAT 26146	CAGCATTACTTAAATGAAAATTGTATAGCTAGCCAGGTTCCAAAAAAAGAGGTTGCATACTTGC	CAGCATTACTTAAATGAAAATTGTATAGCTAGCCAAGTTCCAAAAAAAGAGGTTGCATACTTGC
TP67643	SDA	CIAT 26146	CAGCATTAGCTGAAAAAATCTTTCCAATAATACTAATAGTTATGTACCATAAATATTAAAATAT	CAGCATTAGCTGAAAAAATATTTCCAATAATACTAATAGTTATGTACCATAAATATTAAAATAT
TP67844	DDA	CIAT 16888	CAGCATTATAGTTTACTCAGTCGAGATCTCGTGAGTTTGCTTTATATGTGTGCATTAGCACCCC	CAGCATTATAGTTTACCCAGTCGAGATCTCGTGAGTTTGCTTTATATGTGTGCATTAGCACCCC
TP67877	SDA	CIAT 26146	CAGCATTATATTCAAGATGAACACATAATCAGAAACAGGAGGCTGAATCGTACTGGAAAAATAA	CAGCATTATATTCAAGATGAACACATAATCAGAAACAGGAGGCTGAATCATACTGGAAAAATAA
TP67912	SDA	CIAT 16888	CAGCATTATCATGATTAAGTCCATGGCATCATTGTTATATAAGGAAAGCTCATCATTCATTCTA	CAGCATTATCATGATTAAGTCCATGGCATCATTGTTATATAAGGAAAGCTCATCATTCATTATA
TP67954	SDA	CIAT 26146	CAGCATTATCTGGCAGATTTACGATAATATAGTGCTTGATGGGGCACTGTTGTTCATCTGGAAT	CAGCATTATCTGGCAGATTTACGAGAATATAGTGCTTGATGGGGCACTGTTGTTCATCTGGAAT
TP68005	SDA	CIAT 26146	CAGCATTATGCGCAGATCAAAAGCTGAGCCCAAACTTGTACTAATATATGAGTATTGCAATATG	CAGCATTATGCGCAGATCAAAAACTGAGCCCAAACTTGTACTAATATATGAGTATTGCAATATG
TP68055	SDA	CIAT 26146	CAGCATTATTAATCAATTCTCCAACTTGGCTCTGTATATGGAGCCTACTCGACCACATAAAATT	CAGCATTATTAATCAATTCTCCAACTTGGCTCTGTATATGGAGCCTACCCGACCACATAAAATT
TP68092	SDA	CIAT 26146	CAGCATTATTATTATAACTAGTTTTCTAATTAAAAAGTTTACTAGTTTTACAATACGTGTTTTC	CAGCATTATTATTATAACTAGTTTTCTAATTAAAAAGTTTACTAGTTTTACAACACGTGTTTTC
TP68147	SDA	CIAT 26146	CAGCATTATTGATTTGGCAATAATCAGAACATTTCAACATACCTTGGCATCCATTTACAATGTA	CAGCATTATTGATTTGGCAATAATCAAAACATTTCAACATACCTTGGCATCCATTTACAATGTA
TP68167	SDA	CIAT 16888	CAGCATTATTGGTTCGAATCAATCACCAGCTCTCAATAGTCACAGCATAGATGGTGCTTACGGC	CAGCATTATTGGTTCGAATCAATCACCAGCTCTCAATAGTCACAGCATAGATGGTGCTTACGAC
TP68188	DDA	CIAT 16888	CAGCATTATTTATCTCTAACTTGTATTGAAGTATATTACATTGTTCAAACTATTTTTTTATTTC	CAGCATTATTTATCTCTAACTTGTATTGAAGTATATTACATTGTTCAAACTATTTTCTTATTTC
TP68300	SDA	CIAT 16888	CAGCATTCAACAGGGTATTATATTTTATCTAATCTCCGAGACCAAAAGTCCACCCACATGTCAA	CAGCATTCAACAGGGTATTATATTTTATCTAATCTCCGAGACCAAAAGTCCACACACATGTCAA
TP68347	SDA	CIAT 26146	CAGCATTCAATACCATTACACTTTGTGCAGAATTGTGGAGCATCAGATCTGAAGATGAGATGGT	CAGCATTCAATACAATTACACTTTGTGCAGAATTGTGGAGCATCAGATCTGAAGATGAGATGGT
TP68365	DDA	CIAT 16888	CAGCATTCAATGGCATGATGTTTTGGCACCAGCTAAGTGTCGCTGAAAAAAAAAAAAAAAAAAA	CAGCATTCAATGGCATGATGTTTTGGCACCAGCTAAGGGTCGCTGAAAAAAAAAAAAAAAAAAA
TP68602	SDA	CIAT 26146	CAGCATTCATATAATTTACCCAGAGCATGGATACTCTACAAGATTAACTGAGAAGAGTGATGTT	CAGCATTCATAAAATTTACCCAGAGCATGGATACTCTACAAGATTAACTGAGAAGAGTGATGTT
TP68632	SDA	CIAT 26146	CAGCATTCATCAGTTAAGCATATGTGTCGCAAATCTTGTCAGGTTTCAGGGCGGGGAGGCTAAT	CAGCATTCATCAGTTAAGCATATGTGTCGCAAATCTGGTCAGGTTTCAGGGCGGGGAGGCTAAT
TP68658	SDA	CIAT 16888	CAGCATTCATGATAATTAGCCAGTTACTAGATAAACTGCGTACTATCCAGGTAGGGATCCCTCA	CAGCATTCATGATAATTAGCCAGTTACTAGATAAACTGCGTACTATCCAGGTAGCGATCCCTCA
TP68694	SDA	CIAT 16888	CAGCATTCATTATTCTACGTTAATTATCTCAGATATTCTAGTTTATAGATTAGGTTGATACATC	CAGCATTCATTATTCTACGTTAATTATCTAAGATATTCTAGTTTATAGATTAGGTTGATACATC
TP68988	SDA	CIAT 16888	CAGCATTCCTTGCGGTGTAAATATTGGAGGTAAAGTAGCAGATTGTTCGTATCTCTGCTAGTTA	CAGCATTCCTTGCGGTGTAAATATTGGAGGTAAAGTAGCAGATTGTTCGTAGCTCTGCTAGTTA
TP69052	SDA	CIAT 16888	CAGCATTCGATGAGATGTTTGTGTAGCTGGAAGGGTTGACGAGGAGTTGATTCGGGCATGATAA	CAGCATTCGATGAGATGTTTGTGTAGCTGGAAGGGTTGACGAGGAGTTGATTCGGACATGATAA
TP69088	SDA	CIAT 26146	CAGCATTCGGATTCTATTTTATATTTCCATCCCTAGTAGAGCGTCAGTTAATGTATAAAAACTC	CAGCATTCGGATTCTATTTTATATTTCCATCCCTAGTAGAGCGTCAGTTAATATATAAAAACTC
TP69103	SDA	CIAT 26146	CAGCATTCGGTAACCAGAGTTCAGCGCATAGCATGTGGCCTGTCGTGCTAACAGTGTTGAACCT	CAGCATTCGGTAACCAGAGTTCAGCGCATAGCACGTGGCCTGTCGTGCTAACAGTGTTGAACCT
TP69279	DDA	CIAT 16888	CAGCATTCTCCACTACATTGCCCGTGATGCGTCTTTTCCTAGCTTCTCTGGCAGAAAAAAAAAA	CAGCATTCTCCACTACATTGCCCGTGATGCGTCTTTTCCTACCTTCTCTGGCAGAAAAAAAAAA
TP69317	SDA	CIAT 26146	CAGCATTCTCTATTTAATATTAAAAGACGTAGCCGCTACATGTTTTTTCGTTGAGGTACCAAAA	CAGCATTCTCTATTTAATATTAAAAGACGTAGCCGCTACATGTTTTTTCATTGAGGTACCAAAA
TP69319	SDA	CIAT 26146	CAGCATTCTCTCCTCACTTTTCTACCTTTCCCTTTTTCTTTCCTTGTTCTCCGTCTGATTCTGC	CAGCATTCTCTCCTCACTTTTCGACCTTTCCCTTTTTCTTTCCTTGTTCTCCGTCTGATTCTGC
TP69373	DDA	CIAT 16888	CAGCATTCTGCTGATAAGTCAGACTCTGCTGGTTGAATTATATGGTCATGCATCCTACAGCTCA	CAGCATTCTGCGGATAAGTCAGACTCTGCTGGTTGAATTATATGGTCATGCATCCTACAGCTCA
TP69433	SDA	CIAT 26146	CAGCATTCTTATGTTTTACTTAGTCAGTTTGTGGACATGATTTTGTTGTCTTGCACCGACACAT	CAGCATTCTTATGTTTTACTTAGTCAGTTTGTGGACATGATTTTGTTGTCTTGCACCAACACAT
TP69439	SDA	CIAT 26146	CAGCATTCTTCAAATCAACCCCAAATTCCGAAGAGTTGTGGAGGATAGTCCAAAAGGCTGGCCT	CAGCATTCTTCAAATCAACCCCAAATTCCGAAGAGTTGTGGAGGATAGTCCAAAAAGCTGGCCT
TP69586	SDA	CIAT 26146	CAGCATTGAAACTACATGATTTCCTCTTTTCGTGCTGAGAGGTCACATGATGCAAGCATCCATG	CAGCATTGAAACTACATGATTTCCTCTTTTCGTGCTGAGAAGTCACATGATGCAAGCATCCATG
TP69619	SDA	CIAT 26146	CAGCATTGAACTGGTCAATCAAGCTAGTCCACAAGATTACGTGTGTCTCAACTTTCTCTTTAAT	CAGCATTGAACTGGCCAATCAAGCTAGTCCACAAGATTACGTGTGTCTCAACTTTCTCTTTAAT
TP69705	DDA	CIAT 26146	CAGCATTGAATTGTAAACTAGGAAGGCCAACTTTAAATTAGGATGACTGCACATTTCATTATTT	CAGCATTGAATTGTAAACTAGGAAGGCCAACTTTAAATTAGGATGACTACACATTTCATTATTT
TP69751	SDA	CIAT 16888	CAGCATTGACCTGCAGAGTAGAACAGTCTTGCAATTTCAGCATCCAAAAGGTCACAAAATTTCG	CAGCATTGACCTGCAGAGTAGAACAGTCTTGCAATTTCAGCATCCAAAAGGTCACAAAATTTAG
TP69875	DDA	CIAT 26146	CAGCATTGATGATCTACTCGAATGCAGACTTACAATTCCACTGACACCTCCAATTAATAATGGC	CAGCATTGATAATCTACTCGAATGCAGACTTACAATTCCACTGACACCTCCAATTAATAATGGC
TP70063	SDA	CIAT 16888	CAGCATTGCAGGAACTATATACTGCCTTCCGTACTTAAATATATGACATTTATGACAAACTAGT	CAGCATTGCAGGAACTATATACTGCCTTCCGTACTTAAATATATGACATTTATGACAAACCAGT
TP70149	SDA	CIAT 26146	CAGCATTGCCTGTTCTTTTGTTCCACATGGTTCCACTCTTCCTGTACTTACAGAAAAGGTCAAG	CAGCATTGCCTGTTCTTTTGTTCCACATGGTTCCACTCTTCCTGAACTTACAGAAAAGGTCAAG
TP70290	SDA	CIAT 26146	CAGCATTGCTTACTAGACATTCTCATTTTTCTGTTCTAGGGATCATAAATTTGAAACAAAAAAC	CAGCATTGCTTACTAGACATTCTCATTTTTCTGTCCTAGGGATCATAAATTTGAAACAAAAAAC
TP70324	SDA	CIAT 16888	CAGCATTGGAAACCAATCTTCTGACAGCAGATCAGTGAGAAAGGACATGTAAAAAACAGATGTT	CAGCATTGGAAACCAATCTTCTGACAGCAGATCAGTGAGAAAGGACATGTAAAAAACACATGTT
TP70457	SDA	CIAT 26146	CAGCATTGGCCAAATAAAATAACAAAAGGGTAAAAGTAAACAAACAAAAATGAGAAATATATAT	CAGCATTGGCCAAAGAAAATAACAAAAGGGTAAAAGTAAACAAACAAAAATGAGAAATATATAT
TP70501	SDA	CIAT 16888	CAGCATTGGCTTTATAACATCATCTGGTACTATGCCAAGATAGAGTTACTCACAGAACCTGTAT	CAGCATTGGCTTTATAACATCATCTGGTACTATGCCAAGATAGAGTTACTCACAGAACCTGTAC
TP70628	SDA	CIAT 26146	CAGCATTGGTCATAACAATGAGTGAAAAAAGCGCTCTCCATTTCACATGCCTTATGTGCCTCTT	CAGCATTGGTCATAACAACGAGTGAAAAAAGCGCTCTCCATTTCACATGCCTTATGTGCCTCTT
TP70637	SDA	CIAT 26146	CAGCATTGGTCGCACATATTATTATCAATTATGTGCATGCGCTGTTTCCCTTCTAGTTTTTGTT	CAGCATTGGTCGCACATATTATTACCAATTATGTGCATGCGCTGTTTCCCTTCTAGTTTTTGTT
TP70680	SDA	CIAT 26146	CAGCCTTGGTTGTATAGAACTAATCTACCGAGCATTTAGTTAGAAGCTGTGCTTGGCATATTAC	CAGCATTGGTTGTATAGAACTAATCTACCGAGCATTTAGTTAGAAGCTGTGCTTGGCATATTAC
TP70692	SDA	CIAT 26146	CAGCATTGTAAAAGTTATGTGTCGATAATGTTGCAAGTATCATTTCTGTATATTTCGTGATGAA	CAGCATTGTAAAAGTTATGCGTCGATAATGTTGCAAGTATCATTTCTGTATATTTCGTGATGAA
TP70729	SDA	CIAT 26146	CAGCATTGTACTTCCGGCAAAAAAGTTTAAACACGGTTGTTCATTCATCAGAGAAACCACACAT	CAGCATTGTACTTCCGGCAAAAAAGCTTAAACACGGTTGTTCATTCATCAGAGAAACCACACAT
TP70772	DDA	CIAT 26146	CAGCATTGTCACGTGCAGAAAATTCATGTAATTTTAGAGACAGGTTTCCCATATGGCTCTGGTT	CAGCATTGTCACGTGCAGAAAATTCATGTAATTTCAGAGACAGGTTTCCCATATGGCTCTGGTT
TP70797	SDA	CIAT 16888	CAGCATTGTCCTACACGATACGGTGCACAGTTGAGGTTACCGATAAGGACTTCCTGGGCGGCAG	CAGCATTGTCCTACACGATACGGTGCACAGTTGAGGTTACCGATAAGGACTTCCAGGGCGGCAG
TP70913	SDA	CIAT 16888	CAGCATTGTGTCCATTGCCCATGTGAACATGGACATCTAAATCTCATTGATTCCATACATCTTT	CAGCATTGTGTCCATTGCCCATGGGAACATGGACATCTAAATCTCATTGATTCCATACATCTTT
TP70933	SDA	CIAT 26146	CAGCATTGTTAATAGTTTGATTAGCACCGGTTAGAATGATCTAGGCGCGTCCAAAAATTTAGGA	CAGCATTGTTAATAGTTTGATTAGCACCGGTTAGAATGATCTAGGCGCGTCCAAAAATTCAGGA
TP70963	SDA	CIAT 26146	CAGCATTGTTATATGGGTAGTTATTTCGGTATTGGTTGAAGCCACTTTTGTCTGTGTGCATGTG	CAGCATTGTTATATGGGTAGTTAATTCGGTATTGGTTGAAGCCACTTTTGTCTGTGTGCATGTG
TP70980	SDA	CIAT 26146	CAGCATTGTTCATCACTTTATTTAAGCTGGTGATATTTATTAGAATGATTGCAACTGTCATAGG	CAGCATTGTTCATCACTTTATTTAAGCTGGTGATATTTATTAGAATGATTACAACTGTCATAGG
TP71267	SDA	CIAT 26146	CAGCATTTACAGATATAGGTCATGCCGATGAAGAGGAAGTGTCCCAGGAGTTCTACTACCAGAG	CAGCATTTACAGATATAGGTCATGCCGACGAAGAGGAAGTGTCCCAGGAGTTCTACTACCAGAG
TP71270	SDA	CIAT 26146	CAGCATTTACAGCTCTTTTTTCTAACCAGGGGAGCCAAGGGGCTTCATCTGTGTCATGCTGAAA	CAGCATTTACAGCTCTTGTTTCTAACCAGGGGAGCCAAGGGGCTTCATCTGTGTCATGCTGAAA
TP71278	SDA	CIAT 26146	CAGCATTTACAGTTCAAAATTGCAATTTCCTCAGGATTAGGCCACAAGTCATGCAAAAGAGGTG	CAGCATTTACAGTTCAAAATTGCAATTTCCTCAGGATTAGGCCACAAGCCATGCAAAAGAGGTG
TP71291	SDA	CIAT 26146	CAGCATTTACCAGATCTTCAAGGAAAATCAATCAATAATTCTCAGAAGTTAGAACACAACACAA	CAGCATTTACCAAATCTTCAAGGAAAATCAATCAATAATTCTCAGAAGTTAGAACACAACACAA
TP71330	SDA	CIAT 26146	CAGCATTTATTAGTTATATAAATCTGGCTATATTGTTATTAATGGTAATGGTCAGTAATCAGCA	CAGCATTTACTAGTTATATAAATCTGGCTATATTGTTATTAATGGTAATGGTCAGTAATCAGCA
TP71435	SDA	CIAT 26146	CAGCATTTAGGGTATGCATTGTATCTTGGCATCTTGCATGAATGCGCAAATGAGCTGAAAAAAA	CAGCATTTAGGGTATGCATTGTATCTTGGCATCTTGCATGAATGCACAAATGAGCTGAAAAAAA
TP71449	SDA	CIAT 26146	CAGCATTTAGTCTATGGTCGGACACAAATTATAACAGAATAACAAAGTATTTCTCCCCGTCGTA	CAGCATTTAGTCTATGATCGGACACAAATTATAACAGAATAACAAAGTATTTCTCCCCGTCGTA
TP71515	DDA	CIAT 16888	CAGCATTTATCCTGTGAAAACTCACGGTATATATATGTGTGTGTATACTAGCTGATGCAGTCGT	CAGCATTTATCCTGTGAAAACTCACGGTATATATATGTGTGTGTATACTAGCCGATGCAGTCGT
TP71568	DDA	CIAT 16888	CAGCATTTATGTAAATGATTTTTCTCTTTGTAGAATGCTCTGAATTAGCTAGATTAATTTACAG	CAGCATTTATGTAAATGATTTTTCTCCTTGTAGAATGCTCTGAATTAGCTAGATTAATTTACAG
TP71570	DDA	CIAT 16888	CAGCATTTATGTACTCCATTACTGAACTTGGAGGAGGTACCCACCATAGAGGATTTTTTTATAC	CAGCATTTATGTACTCCATTACTGAACTTGGAGGAGGTACCCACCATAGAGGATTTATTTATAC
TP71698	SDA	CIAT 26146	CAGCATTTCAATATAGTTGGGTCTGAAATTTATCTTTTCATGAGTAACAGGCTACAGATGCCAT	CAGCATTTCAATATAGTTGGGTCTGAAATTTATCTTTTCATGAATAACAGGCTACAGATGCCAT
TP71786	SDA	CIAT 16888	CAGCATTTCATATGTACACATATTGTTCTATTTAATTCTGCCTCGTAAATGAAAAAATCATGTG	CAGCATTTCATATGTACACATATTGTTCTATTTAATCCTGCCTCGTAAATGAAAAAATCATGTG
TP71816	SDA	CIAT 26146	CAGCATTTCATTGAGAATCCGAAGTCACTAGGGAGAAGGGTACGATCTTGTGTCCTTTCTCCTC	CAGCATTTCATTGAGAATCCGAAGTCACTAGGGAGAAGGGTACGATCTCGTGTCCTTTCTCCTC
TP71867	SDA	CIAT 26146	CAGCATTTCCATCCTTCTCAGGTACCGAAAAACATTTCTTTGTTCTTCAAGACTCTTACGCGGA	CAGCATTTCCATCCTTCTCAGGTACCGAAAAACATTTATTTGTTCTTCAAGACTCTTACGCGGA
TP71877	SDA	CIAT 16888	CAGCATTTCCATTTTCTAAGGAAAAACTTATGTAGTGAACATGATTTACTATTTCATATTGCCA	CAGCATTTCCATTTTCTAACGAAAAACTTATGTAGTGAACATGATTTACTATTTCATATTGCCA
TP71956	DDA	CIAT 16888	CAGCATTTGGATTCTCATGCTATTTCAGGTGAAATTGATGCATGAAGCAGGCTATGAGCTAGGC	CAGCATTTCGATTCTCATGCTATTTCAGGTGAAATTGATGCATGAAGCAGGCTATGAGCTAGGC
TP72142	SDA	CIAT 26146	CAGCATTTCTTGCAGAAACTTGTAGGCAATTTGTTAAAGTGCATCCATTCTGCTTCAAGGCTTA	CAGCATTTCTTGAAGAAACTTGTAGGCAATTTGTTAAAGTGCATCCATTCTGCTTCAAGGCTTA
TP72167	SDA	CIAT 26146	CAGCATTTCTTTGTGACAGCAGTTTATCATTTTAAATTTGTTTTCTCAGTAGCACTTTAGTTTC	CAGCATTTCTTTGTGACAGCAGTTTATCATTTTAAATTTGTTTTCTCAGTAGCACTCTAGTTTC
TP72189	SDA	CIAT 16888	CAGCATTTGAACACTTCAGAAAAGCAAGCTGAAGAACCATCTTCAAGCAGTAGTGCTTTACATG	CAGCATTTGAACACTTCAGAAAAGAAAGCTGAAGAACCATCTTCAAGCAGTAGTGCTTTACATG
TP72235	SDA	CIAT 16888	CAGCATTTGACCCGCCAACCCGATATGACCCAACCCGAACCCGACATGACCCGACCCATGATCA	CAGCATTTGACCCGCCAACCCGATATGACCCAACCCGAACCCGACATAACCCGACCCATGATCA
TP72277	SDA	CIAT 16888	CAGCATTTGATACGCATGCATCCACCGAAGCCCTATGTCAAGCATTGGAAAAGTAAATTATGCC	CAGCATTTGATACGCACGCATCCACCGAAGCCCTATGTCAAGCATTGGAAAAGTAAATTATGCC
TP72482	SDA	CIAT 26146	CAGCATTTGCTGTATGGACACCAAGTGGTCTTGCCTCTCTTAACCTTCGCAAAGGCTCTATTCA	CAGCATTTGCTGTATGGACACCAAGTGGTCTTGCCTCTCTTAACCGTCGCAAAGGCTCTATTCA
TP72510	DDA	CIAT 16888	CAGCATTTGGACAGGACTGTTTTCTCCTCTCCCTTTCCAATCTATGTATGTGAGCATATACAGA	CAGCATTTGGACAGGACTATTTTCTCCTCTCCCTTTCCAATCTATGTATGTGAGCATATACAGA
TP72574	SDA	CIAT 26146	CAGCATTTGGGCACTCGCCTGGTTGAGTTACTAACACTTTGTATTTTGAGTTACTAACATTCTT	CAGCATTTGGGCACTCGCCTGGTTGAGTTACTAACACTTAGTATTTTGAGTTACTAACATTCTT
TP72674	SDA	CIAT 26146	CAGCATTTGTGCATTTGATATGTTAGGGCAAAGAATAGTAACAGTGGTACTGATGTATTGCAGA	CAGCATTTGTACATTTGATATGTTAGGGCAAAGAATAGTAACAGTGGTACTGATGTATTGCAGA
TP72719	DDA	CIAT 16888	CAGCATTTGTCCGGAATTATTAGGACGAAGTGTGGGGAGAATAGAGAGAAATAGTGCAAACCCA	CAGCATTTGTCCGGAATTATTAGGACGAAGTGTGGAGAGAATAGAGAGAAATAGTGCAAACCCA
TP72984	SDA	CIAT 26146	CAGCATTTTAGCTCACCTTTAGCCCTCCCTCTATTTGGATTATCATGGGCTAAACTTTACCCGA	CAGCATTTTAGCTCACCTTTAGCCCTCCCTCTATTTGGATTATCATGGGCTAAACTTTAACCGA
TP72991	SDA	CIAT 16888	CAGCATTTTAGGCTCCATTCAAAGGCCGCACATATGTTTGACACTACAAACCAAGGCTTGAGCT	CAGCATTTTAGGCTCCATTCAAAGGCCGCACATATGTTTGACACTACAAACCAAGACTTGAGCT
TP73216	SDA	CIAT 16888	CAGCATTTTCTGCTCATATTTTTTGTCTATACATATATATAAACTTTTTGCCAGCTCATATTTT	CAGCATTTTCTACTCATATTTTTTGTCTATACATATATATAAACTTTTTGCCAGCTCATATTTT
TP73223	SDA	CIAT 16888	CAGCCTTTTCTATATGTGACCATATAATTAATAAAACTTATTTGGATTGGTCACATGCCAATAG	CAGCATTTTCTATATGTGACCATATAATTAATAAAACTTATTTGGATTGGTCACATGCCAATAG
TP73422	SDA	CIAT 26146	CAGCATTTTGGATAAAAATCGATTAGATGAGTTGCCCAGCTATAATAAAAGAGGCATCTGCATA	CAGCATTTTGGATAAAAATCGATCAGATGAGTTGCCCAGCTATAATAAAAGAGGCATCTGCATA
TP73515	SDA	CIAT 26146	CAGCATTTTGTTGTGTAATTTTATTTTATTTCAGATTCAGTTAATTCGGTCTCACGACTCTTTC	CAGCATTTTGTTGTGTAATTTTATTTTATTTCAGATTCAGTTAATTCGCTCTCACGACTCTTTC
TP73523	SDA	CIAT 26146	CAGCATTTTGTTTTCTGCATACATGGTTGTGTGATTCAGCTGATTTCCTACAGACAAGGAACCA	CAGCATTTTGTTTTCTGCATACATCGTTGTGTGATTCAGCTGATTTCCTACAGACAAGGAACCA
TP73573	SDA	CIAT 16888	CAGCATTTTTAGTTTCTCATTTCACTGTTGTTACCCAAGGCAGAAAAAAAAAAAAAAAAAAAAA	CAGCATTTTTAGTTTCTCATCTCACTGTTGTTACCCAAGGCAGAAAAAAAAAAAAAAAAAAAAA
TP73576	SDA	CIAT 16888	CAGCATTTTTATACGTAGTGCATGCCAACAAAGTGCTGAAAAAAAAAAAAAAAAAAAAAAAAAA	CAGCATTTTTATACGTAGTACATGCCAACAAAGTGCTGAAAAAAAAAAAAAAAAAAAAAAAAAA
TP73615	SDA	CIAT 26146	CAGCATTTTTCACGCCATTTTTCTTTTGTATATATATACATTATCCGTGGGCACACGTTGTGTC	CAGCATTTTTCACGCCATTTTTCTTTTGTATATACATACATTATCCGTGGGCACACGTTGTGTC
TP73711	DDA	CIAT 26146	CAGCATTTTTGCACCTTATATGAAAACAAATGGCTGAGAGGTAGTTTGAATGAAAACATATTTT	CAGCATTTTTGCACCTTATAAGAAAACAAATGGCTGAGAGGTAGTTTGAATGAAAACATATTTT
TP73823	SDA	CIAT 16888	CAGCATTTTTTCTGACAAGGGTGAAATTCATACGCTGGAAATAACTTACGAACATAGTAAGACT	CAGCATTTTTTCTGACAAGGGTGAAACTCATACGCTGGAAATAACTTACGAACATAGTAAGACT
TP74179	SDA	CIAT 26146	CAGCCAAAACCAGGTAACTGAAATCACTCTTTCTGCTCTGCAGTTTGTCTGCTGAAGTATCTTT	CAGCCAAAACCAGGTAACTGAAATCACTCTTTCTGCTCTGCAGTTTGTATGCTGAAGTATCTTT
TP74226	DDA	CIAT 26146	CAGCCGAAACTGCCGAGCTGTGCACATGCGTATGCCAGTGATGACTCCAGGATTTGCTCGGTTG	CAGCCAAAACTGCCGAGCTGTGCACATGCGTATGCCAGTGATGACTCCAGGATTTGCTCGGTTG
TP74318	SDA	CIAT 16888	CAGCCAAAAGCCAAGATAAGAAAAGCTTGGACCACGAGAGCACGAAATGCCACATTTACAACGA	CAGCCAAAAGCCAAGAGAAGAAAAGCTTGGACCACGAGAGCACGAAATGCCACATTTACAACGA
TP74402	SDA	CIAT 26146	CAGCCAACAGTTTCATCTATCTTGTTCTTGCCAACAAATTTAATTGCTTCAATGTTTGATAGGT	CAGCCAAAAGTTTCATCTATCTTGTTCTTGCCAACAAATTTAATTGCTTCAATGTTTGATAGGT
TP74409	SDA	CIAT 26146	CAGCCAAAATAAAAGGACTTGCTCGGTGATTGCATAGGGAACGTGAAAAGGAACGAGAGGATCC	CAGCCAAAATAAAAGGACATGCTCGGTGATTGCATAGGGAACGTGAAAAGGAACGAGAGGATCC
TP74550	SDA	CIAT 26146	CAGCCAAAATTCTTCCCCAAAGAGAAAGAGGAGGGCCCGGGGAAGCAAAAGGTGGTTCGGCTCC	CAGCCAAAATTCTTCCCCAAAGAGAAAGAAGAGGGCCCGGGGAAGCAAAAGGTGGTTCGGCTCC
TP74609	SDA	CIAT 16888	CAGCCAAATAAAAGGTGATTTTGAGAATCAGAGCTCTCGTCTTGATCCACTAAGCACCCTCGTC	CAGCCAAACAAAAGGTGATTTTGAGAATCAGAGCTCTCGTCTTGATCCACTAAGCACCCTCGTC
TP74661	SDA	CIAT 16888	CAGCCAAACAATTTTTCATTAGTTTTAATTTTGAGAAGCTTCTCTCAGCTGATGCCACGGTCAC	CAGCCAAACAATTTTTCATTAGTTTTAAATTTGAGAAGCTTCTCTCAGCTGATGCCACGGTCAC
TP74699	SDA	CIAT 26146	CAGCCAAACAGCCGCAAACGCTTCTTTGTCCTTCCAATGTTATTACCAAGTGACTTTGATTCGG	CAGCCAAACAGCCGCAAACGCTTCTTTATCCTTCCAATGTTATTACCAAGTGACTTTGATTCGG
TP74765	SDA	CIAT 26146	CAGCCAAACCACGCGCATCGAATGGCGATGGAGGGAGGGAGGGCGCTGTCTCTGCTGAAAAAAA	CAGCCAAACCACGCGCATCGAATGGCGATGGAGGGAGGGAGGGCGCTGTATCTGCTGAAAAAAA
TP74861	SDA	CIAT 26146	CAGCCAAACGGAAAGAAACTTCGGCCATTGTTTATAGAAGACAAGTATTTGAATGGGCCATCTA	CAGCCAAACGGAAAGAAACTTCGGCCATTGTTTATAGAAGACAAATATTTGAATGGGCCATCTA
TP74872	SDA	CIAT 26146	CAGCCAAATGTAAATTCATTTGATTCTTTTCTGAAATTTTCTCTTACCATAGTGGTTTCGGAAT	CAGCCAAACGTAAATTCATTTGATTCTTTTCTGAAATTTTCTCTTACCATAGTGGTTTCGGAAT
TP75231	DDA	CIAT 16888	CAGCCAAAGGTATGTTCACCAATCACCATAGAAGCAGAAGGCTGATAGTACTTTGCAGAAAAAA	CAGCCAAAGGCATGTTCACCAATCACCATAGAAGCAGAAGGCTGATAGTACTTTGCAGAAAAAA
TP75267	SDA	CIAT 26146	CAGCCAAAGGGCTTAGGGTTGAGGCATATGTTTTTTTGTCTAGTCTTTGATCCTGAGTCTTGGA	CAGCCAAAGGGCTTAGGGCTGAGGCATATGTTTTTTTGTCTAGTCTTTGATCCTGAGTCTTGGA
TP75546	SDA	CIAT 26146	CAGCCAAATACAAATTATTCAATGCATTGGGGCAGTCAAGAGAAATCCCGGATCATTTTGATAG	CAGCCAAATACAAATTATTCAATGCATCGGGGCAGTCAAGAGAAATCCCGGATCATTTTGATAG
TP75564	SDA	CIAT 26146	CAGCCAAATACTACAATACTCTGGCAATTGCTTAGAACGACAAGTAGATAGATAGCTATAAGTG	CAGCCAAATACTACAATACTCTGGCAATTGCTTAGAACGACAAGTAGATAGATAGCGATAAGTG
TP75605	SDA	CIAT 26146	CAGCCAAATATATGTAAAGTTGAATAAAATATTACAGAGTGTAGAAAAAGTTGATATTATATAT	CAGCCAAATATATGTAAAGTTGAATAAAATATTACAAAGTGTAGAAAAAGTTGATATTATATAT
TP75612	SDA	CIAT 16888	CAGCCAAATATATGTATCGTTAAGAAAAAATGTTGCCTATCGTACAAAATGTTGAGCTAAAATG	CAGCCAAATATATGTATCGTTAAGAAAAAATGTTGCCTATCATACAAAATGTTGAGCTAAAATG
TP75656	SDA	CIAT 16888	CAGCCAAATCAACGTACGCCAGCCAAAGTTCCAAGCCAAATTTGCTGGTGCACTGTGGTGGAGC	CAGCCAAATCAACCTACGCCAGCCAAAGTTCCAAGCCAAATTTGCTGGTGCACTGTGGTGGAGC
TP75777	SDA	CIAT 16888	CAGCCAAATTAAATACTCACATCCTCTTTGTTCCAATACAACAGAAGCATCATGTAACATTTCT	CAGCCAAATGAAATACTCACATCCTCTTTGTTCCAATACAACAGAAGCATCATGTAACATTTCT
TP75802	SDA	CIAT 26146	CAGCCAAATGACTTTTTGTTCTATTCAGTGATATGTTTGTCATTGTCTGACCTCATTTGTTACT	CAGCCAAATGACTTTTTGTTCTATTCAGTGAGATGTTTGTCATTGTCTGACCTCATTTGTTACT
TP75847	SDA	CIAT 16888	CAGCCAAATGGATGGTCATATATTTGGCATCTGGGAGGATTGTATTCAGAATAAGATTGCACCC	CAGCCAAATGGATGGTCATATATTTGGCATCTGGGAGGATTGTATGCAGAATAAGATTGCACCC
TP75858	SDA	CIAT 26146	CAGCCAAATGTAAATAAAGTTGAGGACGATTGTTGGCATGTCAAAAATATGTATTTAAGAAACA	CAGCCAAATGTAAATAAAGTTGAGGAAGATTGTTGGCATGTCAAAAATATGTATTTAAGAAACA
TP75881	SDA	CIAT 16888	CAGCCAAATGTTTGACCTCGCCCCCTTTTTAGTTCAATTGAAGAGTTCATCATCAGTGATGCTT	CAGCCAAATGTTTGACCTCGCCCCCTTGTTAGTTCAATTGAAGAGTTCATCATCAGTGATGCTT
TP75895	SDA	CIAT 26146	CAGCCAAATTAATTCAATATGCAAGCAAATAACAAAGAACAAACGACCACCTCACATCAAACAA	CAGCCAAATTAATTCAATATGCAAGCAAATAACAAAGAACAAACGACCACCGCACATCAAACAA
TP75919	SDA	CIAT 16888	CAGCCAAATTATTCTACCCTCTTTCTTCCTCCAGTACCAGCACACTAATTAAATACTATTCTTT	CAGCCAAATTATTCTACCCTCTTTCTTCCTCCAGTACCAGCACACTAATTAAATACTATTCTCT
TP76090	SDA	CIAT 16888	CAGCCAACAAATCGTCTCTCATACCTATTAATGTTGAAGACACTAAGGCTGAAAAAAAAAAAAA	CAGCCAACAAATCATCTCTCATACCTATTAATGTTGAAGACACTAAGGCTGAAAAAAAAAAAAA
TP76143	DDA	CIAT 16888	CAGCCAATAACCGCAGGGCGGGAATGTGATCCCCTCCCTTCCAGCTTCCGGGTTCTTGGGCACA	CAGCCAACAACCGCAGGGCGGGAATGTGATCCCCTCCCTTCCAGCTTCCGGGTTCTTGGGCACA
TP76179	SDA	CIAT 16888	CAGCCAGCAAGACCATCACCGGCGTGAACAAGGGAGCAACAAAAGATCTTCCTCCAGACTCCAG	CAGCCAACAAGACCATCACCGGCGTGAACAAGGGAGCAACAAAAGATCTTCCTCCAGACTCCAG
TP76205	SDA	CIAT 26146	CAGCCAACAAGTATGAGGAGGAGATCATAAGCAAAGACAGGAGCTTGCAAGAACTCGTGGCCAC	CAGCCAACAAGTATGAGAAGGAGATCATAAGCAAAGACAGGAGCTTGCAAGAACTCGTGGCCAC
TP76249	SDA	CIAT 16888	CAGCCAACAATGTGAGCCGGTTTGCGCTCCCTTGAGGCTAACAAGTAACAAATATGGCCAAGAT	CAGCCAACAATGTGAGCCGGTTTGCGCTCCCTTGAGGCTAACAAGTAACAAATATGACCAAGAT
TP76270	SDA	CIAT 26146	CAGCCAACACACGCTAATTCTTATCTGTGGTGGGTGTTCTGAGGTTTGAATTTTGTACTCTTAG	CAGCCAACACACGCTAATTCTTATCTGTGGTGGGTGTTCTGAGGTTTGAATTTTATACTCTTAG
TP76328	SDA	CIAT 26146	CAGCCAACACGGCTTCCATACCCCTCATAGGACAATGGTGAATTTGCATATAACTTTTTCTGTT	CAGCCAACACGACTTCCATACCCCTCATAGGACAATGGTGAATTTGCATATAACTTTTTCTGTT
TP76534	SDA	CIAT 16888	CAGCCAGCAGTTTTCACAGGTACCTGCCAAGATGTGTTCCAAGAAAATGATAGATCTTGATGAC	CAGCCAACAGTTTTCACAGGTACCTGCCAAGATGTGTTCCAAGAAAATGATAGATCTTGATGAC
TP76538	SDA	CIAT 16888	CAGCCAACATATGAAAGATCTTATATGCAATTAAAATTGTTAAGTCTAAACTGCACAACAACAT	CAGCCAACATACGAAAGATCTTATATGCAATTAAAATTGTTAAGTCTAAACTGCACAACAACAT
TP76700	SDA	CIAT 26146	CAGCCAACCAATACCACAAGAATAAAACTGTTCTAGTACTGGATAAATTGCTACATAACTGAAA	CAGCCAACCAAGACCACAAGAATAAAACTGTTCTAGTACTGGATAAATTGCTACATAACTGAAA
TP76701	SDA	CIAT 26146	CAGCCAACCAAGATACAGTTATAACCTGAAGAAGTTGGTAAGCCTTCAATGAAATCCAAGGTTA	CAGCCAACCAAGATACAGTTATAACATGAAGAAGTTGGTAAGCCTTCAATGAAATCCAAGGTTA
TP76854	SDA	CIAT 26146	CAGCCAACCCCGTCACCACTCTCAGCTGATGAGTAAGTTTTGTCTGTAAACATGTCATAAAGGA	CAGCCAACCCCATCACCACTCTCAGCTGATGAGTAAGTTTTGTCTGTAAACATGTCATAAAGGA
TP76911	SDA	CIAT 16888	CAGCCAACCGTTTGTATTTTTAGAAGAGACTATGGCATACCATTTTCAAACATCTAATTGTTAT	CAGCCAACCCTTTGTATTTTTAGAAGAGACTATGGCATACCATTTTCAAACATCTAATTGTTAT
TP76915	SDA	CIAT 26146	CAGCCAATCGACCTTAACCGCCTGCTTAAATGTGGCACGCTTCGCAACACACTTGGAACAGTTA	CAGCCAACCGACCTTAACCGCCTGCTTAAATGTGGCACGCTTCGCAACACACTTGGAACAGTTA
TP76998	SDA	CIAT 26146	CAGCCAACCTCCACTCCTCCCTTTAGGCCAGCCTGGCGGATGCACCCCTTTTTTCCATTTTTCT	CAGCCAACCTCCACTCCTCCCTTCAGGCCAGCCTGGCGGATGCACCCCTTTTTTCCATTTTTCT
TP77100	SDA	CIAT 16888	CAGCCAACCTTGCCGGTACGCCTCCACGCTCGCTTCCAATGCCATTGTCATCCCTGTTGTCTTG	CAGCCAACCTTGCCGGTACGCCTCCACGCTCGCTTCCAATGCCATTGCCATCCCTGTTGTCTTG
TP77311	SDA	CIAT 26146	CAGCCAACGGTGAAATGGTGCAACTTGACTGTAACCTTCTGTACGTGCACATTCCCTTTAAGTG	CAGCCAACGGTGAAATGGTGCAACTTGACTATAACCTTCTGTACGTGCACATTCCCTTTAAGTG
TP77733	DDA	CIAT 26146	CAGCCAACTGTTCTTCCGATAATGTTTGTTTTGTTAAGTGATGATTACAACATCACTACTCTAA	CAGCCAACTGTTCTTCCGATAATGTTTGTTTTGTGAAGTGATGATTACAACATCACTACTCTAA
TP77875	SDA	CIAT 26146	CAGCCAACTTTTTTATATCCATGTTTGTTATTTTTGCTTTAAGGAAAGATCATATCACCTTGAG	CAGCCAACTTTTTTATATCCATGTTTGTTATTTTTGCTTTAAGGAAAGATCAGATCACCTTGAG
TP77899	DDA	CIAT 16888	CAGCCAAGAAAATCGTGATATCTGAGCTTGTACTGTGTATTGTAGATCCCTTCTGTTTTCCATC	CAGCCAAGAAAATCGCGATATCTGAGCTTGTACTGTGTATTGTAGATCCCTTCTGTTTTCCATC
TP77904	SDA	CIAT 26146	CAGCTAAGAAAATGTTGGTGGATGTTAAAGGAATGTTAAAGAAAAATGTTGATATATATAAGAA	CAGCCAAGAAAATGTTGGTGGATGTTAAAGGAATGTTAAAGAAAAATGTTGATATATATAAGAA
TP77941	SDA	CIAT 26146	CAGCCAAGAACAATCACCAATCAATCAGTCCTTGATCCAAGAGATCCAAGGTATCAACCTCTAA	CAGCCAAGAACAATCACCAACCAATCAGTCCTTGATCCAAGAGATCCAAGGTATCAACCTCTAA
TP77984	SDA	CIAT 26146	CAGCCACGAAGATGGCAATCGGAAGAAAATAGCAGGTGTAGGGAAAAAACTGAACTAGAAACGA	CAGCCAAGAAGATGGCAATCGGAAGAAAATAGCAGGTGTAGGGAAAAAACTGAACTAGAAACGA
TP78016	SDA	CIAT 16888	CAGCCAAGAATATATCGTACTCTGTAGGTCCTCGCTTCAAATGGAAGGCAAACACTAATCAATA	CAGCCAAGAATATATCATACTCTGTAGGTCCTCGCTTCAAATGGAAGGCAAACACTAATCAATA
TP78051	SDA	CIAT 26146	CAGCTAAGAATTTTATCAATCTCCTTGGCTATTGCCAAGAAAATGAGCCTTTCATGAGAATGAT	CAGCCAAGAATTTTATCAATCTCCTTGGCTATTGCCAAGAAAATGAGCCTTTCATGAGAATGAT
TP78079	SDA	CIAT 16888	CAGCCAAGACCAAAGAGGAAGCAGGAGCCCATTTGCGCAAGGCAGAAAAAAAAAAAAAAAAAAA	CAGCCAAGACCAAAGAGGAAGCAAGAGCCCATTTGCGCAAGGCAGAAAAAAAAAAAAAAAAAAA
TP78339	SDA	CIAT 26146	CAGCCAAGATTGCCATTCTTCAGTTCAGTTTGATCCATGGTCAGAATTATTCAACGCAATCCTA	CAGCCAAGATTGCCATTCTTCAGTTCAGTTCGATCCATGGTCAGAATTATTCAACGCAATCCTA
TP78499	SDA	CIAT 26146	CAGCCAAGCATTCACGTGGGCGCTCACTTTTTTTTGAACAAAGGTACGAGATTGAGCCAACTTT	CAGCCAAGCATTCACGTGGGCGCTCACTTTTTTTTGAACAAAGGTACGAGATTGAACCAACTTT
TP78595	SDA	CIAT 26146	CAGCCAAGCCTCTTAAGTGTTTCCTCGATGTCAGATTCTGTTATTGCTGAGTTTTCATCAGCAA	CAGCCAAGCCTCTTAAGTGTTTCCTCGATGTCAGATTCTGTTATTGCTGAGTTCTCATCAGCAA
TP78616	DDA	CIAT 26146	CAGCCAAGCGAGTAATCCACTGCCGCCTGTCAAATTTTTTTCCGTATATGATAGACATAGTCAC	CAGCCAAGCGAGTAATCCACTGCCGCCTGTCAAATTTTTTTCCGTATATGATAGACACAGTCAC
TP78638	SDA	CIAT 16888	CAGCCAAGCGGAAGCTGGAGGAGACGTGGACGGTGGAGGAGGCTGACTTCAACGTGCACGGCCT	CAGCCAAGCGGAAGCTGGAGGAGACGTGGACGGTGGAGGAGGCCGACTTCAACGTGCACGGCCT
TP78656	SDA	CIAT 26146	CAGCCAAGCGTCCAAACTAGCGCATGCAGAGTAAAACGGATAGGCGGCGGATAGCAGGTTTTCT	CAGCCAAGCGTCCAAACTAGCGCATGCAGAGTAAAACGGATAGGCGGCCGATAGCAGGTTTTCT
TP78681	SDA	CIAT 26146	CAGCCAAGCTAGTGTTGAGAAAAAAAGATGCGCTGATGATCTTGGCGTGATTAACGTGAATCGT	CAGCCAAGCTAGTGTTGAGAAAAAAAGATGCGTTGATGATCTTGGCGTGATTAACGTGAATCGT
TP78688	SDA	CIAT 16888	CAGCCAAGCTCAAAGTTTCCGTTAAAGCATGGCAAGATGATGACAATGTAGTGGAATCTGTGGA	CAGCCAAGCTCAAAGTTTCCGTTAAAGCATGGCAAGATGATAACAATGTAGTGGAATCTGTGGA
TP78845	SDA	CIAT 26146	CAGCCAAGGTCGTCGTTGTCACGCCAGACTTGGAAGGAAGCAGAACGTATATTTGATCACGACT	CAGCCAAGGACGTCGTTGTCACGCCAGACTTGGAAGGAAGCAGAACGTATATTTGATCACGACT
TP78891	SDA	CIAT 16888	CAGCCAAGGAGTCACAGGTCCGAGGCGCACCGAATTGATTCTTTTCTGTTTCATTTACAGGTTG	CAGCCAAGGAGTCACAGGTCCGAGGCGCACCGAATTGATTCTTTTCTCTTTCATTTACAGGTTG
TP79159	SDA	CIAT 26146	CAGCCAAGGTCGCCCGCCGGAAGCGGCGTCGGCCGTTTCGGTACCAACGTTTCACCACACCTCA	CAGCCAAGGTCGCCCGCCGGAAGCGGCGTCGGCCGTTTCGGCACCAACGTTTCACCACACCTCA
TP79269	SDA	CIAT 26146	CAGCCAAGTACGTGTGTGTCTTGCCTTCTATACGTATGGAGTACCTGTCAAAGAAAAGCAATCA	CAGCCAAGTACGTGTGTGTCTTGCCTTCTATACGTATGGAGTACCTGTCAAAGAAAAACAATCA
TP79433	SDA	CIAT 26146	CAGCCAAGTGCCGCCAAATCTGTCGATGCGCACGTCGTGCGCGTTAATTTCCCAACGCTCCCCT	CAGCCAAGTGCCGCCAAATCTGTCGATGCGCACATCGTGCGCGTTAATTTCCCAACGCTCCCCT
TP79581	SDA	CIAT 26146	CAGCCAAGTTTCTGGTAGTGAGCGGAGTTTGTAGCAATCGGATAGGTTAAAAAACTGAAGCTTA	CAGCCAAGTTTCTGGTAGTGAGCAGAGTTTGTAGCAATCGGATAGGTTAAAAAACTGAAGCTTA
TP79626	SDA	CIAT 26146	CAGCCAATAAACATTTCGATTAGAGGAGTAAGTAAGTACTTGTACTATTGTCAAATTTCAAGAA	CAGCCAATAAACATTTCGATTAAAGGAGTAAGTAAGTACTTGTACTATTGTCAAATTTCAAGAA
TP79973	SDA	CIAT 16888	CAGCCAATATTCATATAATTTGTCAGTAAGATCATCTCCTTTCATTGTCTGACACGCAAATCTT	CAGCCAATATTCATATAATTTGTCAGTAAGATCATCTCCTTTCATTGTCTGACACACAAATCTT
TP79986	SDA	CIAT 26146	CAGCCAATATTGTCCAAGGCATCCTTCTTAATTCTGCATATAGCAAGCTATTCAAACTTTTTTT	CAGCCAATATTGTCCAAGACATCCTTCTTAATTCTGCATATAGCAAGCTATTCAAACTTTTTTT
TP80019	SDA	CIAT 16888	CAGCCAATCAACAATGAAAACTAGCTATTTTTCACCAAGTTAATGATTCTACGACGTTAGATCG	CAGCCAATCAACAATGAAAACTAGCTATTTTTCACCAAATTAATGATTCTACGACGTTAGATCG
TP80077	SDA	CIAT 26146	CAGCCAATCAGAGTACAGCAAGTTTTCAGGGAAGGTTGTCCATGCTGAATGCCTGAATCCAACA	CAGCCAATCAGAATACAGCAAGTTTTCAGGGAAGGTTGTCCATGCTGAATGCCTGAATCCAACA
TP80096	SDA	CIAT 26146	CAGCCAATCATACATCCATTTGGATCACTGGACTTGGCCACCGACTTCAGGTAAAGAATGTCAT	CAGCCAATCATAAATCCATTTGGATCACTGGACTTGGCCACCGACTTCAGGTAAAGAATGTCAT
TP80109	SDA	CIAT 26146	CAGCCAATCATCCAGAAATTGTGGCTGTCCTCCTCCTTTAGCAAGAAGCATATGACATCCTGAT	CAGCCAATCATCCAGAAATTGTGGCTATCCTCCTCCTTTAGCAAGAAGCATATGACATCCTGAT
TP80126	SDA	CIAT 16888	CAGCCAATCATGTTTATTAATGAGCATTTGGTAACATGACCGGCTGATTTTATTCACTTGTATT	CAGCCAATCATGTTTATTAATGAGCATTTGGTAACATGACCGGCTGATTTTATTCACTCGTATT
TP80327	SDA	CIAT 26146	CAGCCAATCTGGGTGCTTCTTTCACTAATTGAAACAAGGCAACAGCCACTGAGTTATCAGTGTC	CAGCCAATCTGGGTGCTTCTTTCACTAATTGAAACAAGGCAACAGCCACTGAGTTATCAGTGCC
TP80386	SDA	CIAT 16888	CAGCCAATGACAACTATATGTGGTGGGCACGTTCCTGCCCGTGGAGGCTGAAAAAAAAAAAAAA	CAGCCAATGACAACTATATGCGGTGGGCACGTTCCTGCCCGTGGAGGCTGAAAAAAAAAAAAAA
TP80394	SDA	CIAT 16888	CAGCCAATGACCCATGCCTTGTCATCCTGAGGGACAATCTTGTTCATGAAGTAGACGGTGTTGT	CAGCCAATGACCCACGCCTTGTCATCCTGAGGGACAATCTTGTTCATGAAGTAGACGGTGTTGT
TP80713	SDA	CIAT 26146	CAGCCAATGTCAGTTGTATACATGATTATGTTGTGGCTTAGCAATCTATTGTATCCCTTTTAAA	CAGCCAATGTCAGCTGTATACATGATTATGTTGTGGCTTAGCAATCTATTGTATCCCTTTTAAA
TP80753	SDA	CIAT 26146	CAGCCAATTTGCTTTCGATTCAAGGGAAAACAGCTCCAAAAATAGTTTTATTTCTTGGAGAAAA	CAGCCAATGTGCTTTCGATTCAAGGGAAAACAGCTCCAAAAATAGTTTTATTTCTTGGAGAAAA
TP80974	SDA	CIAT 26146	CAGCCAATTCCAAGTCTGTGTGCAAGGATTAGGGGGAGATTGTTGGAGGTAATCCTGTGCGTAT	CAGCCAATTCCAAGTCTGTGTGCAAGGATCAGGGGGAGATTGTTGGAGGTAATCCTGTGCGTAT
TP81009	SDA	CIAT 26146	CAGCCAATTCGTGCTTACATGTTAGCATGTCTCACCAACTGTGAGCAATCAAATATGGGCACTA	CAGCCAATTCGTGCTTACATGTTAGCATGTCTCACCAACTGTGAGCAATCAAATATGAGCACTA
TP81106	SDA	CIAT 16888	CAGCCAATTGGTGAAATTAAACCCTGTTTTCTCTGAACGGCTCAAGGAGGAGACCTTGATGCCC	CAGCCAATTGGTGAAATTAAACCCTGTTTTCTCTGAACGGCTCAAGGAGAAGACCTTGATGCCC
TP81119	SDA	CIAT 16888	CAGCCACTTGTGGTCTGAACAACAACCCTAGGCTCCCTGACAGCTCTCGAGGCTGAAAAAAAAA	CAGCCAATTGTGGTCTGAACAACAACCCTAGGCTCCCTGACAGCTCTCGAGGCTGAAAAAAAAA
TP81201	DDA	CIAT 16888	CAGCCAATTTCTTAAATTTCATTCCAGACTGCAACCAAGTCTAATATAGACTGGCTGGATCGGC	CAGCCAATTTCTTAAATTTCATTCCAGACTGCAACCAAGTCTAATATAGACTGGCTGGACCGGC
TP81230	SDA	CIAT 26146	CAGCCAATTTGGTGAATGAATTAGGAGATCAGAGAAGATGATGATCATGAACAAGTACAGCCTT	CAGCCAATTTGGTGAATGAATTAGGAGATCAGAGAAGATGATGATCATGAACAACTACAGCCTT
TP81235	SDA	CIAT 26146	CAGCCAATTTGTCTTTATTCAAATATGGCTCAAATTCAAACTTTAAACTATGATTTGAATTGTT	CAGCCAATTTGTCTTTATTCAAATATGGCTCAAATTCAAACTTTAAACAATGATTTGAATTGTT
TP81300	SDA	CIAT 16888	CAGCCAATTTTTTACCTAAGTCCAAGGGAAGATTCATTTTGCATAGCCTTAATTAGCTATCCAA	CAGCCAATTTTTTACCTAAGTCCAAGGGAAGATTCATTTTGCATAGCCTGAATTAGCTATCCAA
TP81318	SDA	CIAT 26146	CAGCCACAAAAAGAGTTTCTCCAAAATGAAAGATTTAGCAAACATCATAATCAGCTTCCTGGTT	CAGCCACAAAAAGAGTTTCTCCAAAATGAAAGATTTAGCAAACATCAAAATCAGCTTCCTGGTT
TP81588	SDA	CIAT 26146	CAGCCATAAGCGTGTACCAAAGCCTCGATTTGACAATCCTGTCACCAATAACGAAGCTTCTTGT	CAGCCACAAGCGTGTACCAAAGCCTCGATTTGACAATCCTGTCACCAATAACGAAGCTTCTTGT
TP81713	SDA	CIAT 26146	CAGCCACAATGGATAAGTACCTGTCAAGGTTAAGAAACAATAGTCAAAATCATGGTTGTACCAG	CAGCCACAATGGATAAGTACCTATCAAGGTTAAGAAACAATAGTCAAAATCATGGTTGTACCAG
TP81843	SDA	CIAT 16888	CAGCCACACAGTACGGAGTATATATACTAGCATAGCCTAGTAGCATTATTGGGCATACTCCCTC	CAGCCACACAGTACGGAGTACATATACTAGCATAGCCTAGTAGCATTATTGGGCATACTCCCTC
TP81967	SDA	CIAT 26146	CAGCCACAGGATTTGGTTGTTACGGCATCGCTACGCTTGGCGCAGGTGGCCAAGGAGTTCTTTA	CAGCCACACGATTTGGTTGTTACGGCATCGCTACGCTTGGCGCAGGTGGCCAAGGAGTTCTTTA
TP81986	SDA	CIAT 26146	CAGCCACACGGGCTCATGGAGTCATGGGACACCTGTCTATGGTTCGGCCTGTCAAGCTCATACA	CAGCCACACGGGCTCATGGAGTCACGGGACACCTGTCTATGGTTCGGCCTGTCAAGCTCATACA
TP82063	SDA	CIAT 26146	CAGCGACACTTCATAATAGTATTGTAGGTGGTTTCATGGATTTGAGATGATTAAGAAGACTGGA	CAGCCACACTTCATAATAGTATTGTAGGTGGTTTCATGGATTTGAGATGATTAAGAAGACTGGA
TP82137	SDA	CIAT 16888	CAGCCACAGCAGGTATCCCATCATTTCATACCCAGTATGCCAGCTCTGCCTTTCAGCATAGCTC	CAGCCACAGCAGGTATCCCATCATTTCATACCCAGTATGCCAGCTCAGCCTTTCAGCATAGCTC
TP82271	SDA	CIAT 26146	CAGCCACAGTAGGAAATCAAATCACAACCAGAATTCTTATCCCCCATCAGAATTCAGAAATCAA	CAGCCACAGTAGGAAATCAAATCACAACCAGAGTTCTTATCCCCCATCAGAATTCAGAAATCAA
TP82277	SDA	CIAT 26146	CAGCCACAGTCACGATGCCAGTCCTCATATGAACCAATCATCGGTATTGCCATGCTCCATGTTG	CAGCCACAGTCACGATGCCAGTCCTCATATGAACCAATCATCAGTATTGCCATGCTCCATGTTG
TP82296	SDA	CIAT 26146	CAGCCACAGTTGTGACCTCCATCCACCCTCAAGCACAAGTTCAAGCAACCTACTTACCTGCTTA	CAGCCACAGTTGTGACCTCCATCCACCCTCAAGCACAAGTTCAAGCAACCTACTTACCTACTTA
TP82401	DDA	CIAT 26146	CAGCCACATCCACCAGAGACCAGACAGACGACACAAGTTACCTAACATAGTCGCAAGCATCAAG	CAGCCACATCCACCAGAGACCAGACAGACGACACAAGTTACCTAACATAGTCACAAGCATCAAG
TP82479	SDA	CIAT 16888	CAGCCACATGATTTAATTTCTTTGTAGGCAAGAGGAGATCACGATGTCAATCAGATCAAATGTT	CAGCCACATGATTTAATTTCTTTGTAGGCAAGAGGAGATCACGATGTCAATCAGATCAAAAGTT
TP82496	SDA	CIAT 26146	CAGCCACATGCATACAGATGAATAATGCATGCTGAATCTAAACCAAATCTGGCTGAGCTTGGCA	CAGCCACATGCATACAGATGAATAATGCATGCTGAATCTAAACCAAATCTGACTGAGCTTGGCA
TP82568	DDA	CIAT 16888	CAGCCACATTACCACACCATGATAAAAATGGAACCGGCATCAAGCTATATCAACCACATTGCCA	CAGCCACATTACCACACCATGATAAAAATGGAACCAGCATCAAGCTATATCAACCACATTGCCA
TP82649	SDA	CIAT 26146	CAGCCACATTTGTAACCCCGTGTAGTGTGCCCAAATTTCTCCGGTGGAGTGCAATGCATGACTT	CAGCCACATTTGTAACCCCGTGTAGTGTGCCCGAATTTCTCCGGTGGAGTGCAATGCATGACTT
TP82752	SDA	CIAT 16888	CAGCCACCAACGTATGCTAAACTTGTTTCGGGAAAAGATCACATATATAACAAAGTCCATTTCT	CAGCCACCAACGTATGCTAAACTTGTTTCGGGAAAAGATCACATATATAACAAAGTCCATTTAT
TP82925	SDA	CIAT 26146	CAGCCGCCACTAAGCTCCCGTGGACCTGAAATACAGGAAAGAAAATCATGCTGAAAAAAAAAAA	CAGCCACCACTAAGCTCCCGTGGACCTGAAATACAGGAAAGAAAATCATGCTGAAAAAAAAAAA
TP82975	SDA	CIAT 26146	CAGCCACCAGAGGGATTATCATTATGATTTAGAGTTGTATCCCCAGTGGTGTCCTAGAGGGTTA	CAGCCACCAGAGGGATTATCATTATGATTTAGAGTTGTATCCCCAGTGGAGTCCTAGAGGGTTA
TP82982	DDA	CIAT 26146	CAGCCACCAGATGTTCTGTATTCTACCCTGTGATAAGGAAGTATTTTCCAAATCTCAAGGATGG	CAGCCACCAGATGTTCTGTATTCTACCCTGTGGTAAGGAAGTATTTTCCAAATCTCAAGGATGG
TP83067	SDA	CIAT 26146	CAGCCACCATAAGAAAATTCAAGAAATTGTACACAAGTTTGGCATCCTCGCTTACCCCCAAGGC	CAGCCACCATAAAAAAATTCAAGAAATTGTACACAAGTTTGGCATCCTCGCTTACCCCCAAGGC
TP83074	SDA	CIAT 26146	CAGCCACCATACTTGTCTAGCTTTGTTAATAATCTAATAATCAGCTTCTCACCTAGTGCACGTA	CAGCCACCATACTTGTCTAGCTTTGTTAATAATCTAATAATCAGCTTCTCACCCAGTGCACGTA
TP83107	SDA	CIAT 26146	CAGCCCCCATCAGCAGGTATTTTGTGGATCTCCTGTGGAAGGTCTAACACAGTGACCTTCATGT	CAGCCACCATCAGCAGGTATTTTGTGGATCTCCTGTGGAAGGTCTAACACAGTGACCTTCATGT
TP83152	SDA	CIAT 26146	CAGCCACCATGCTTCAGTAAAAACTTCACATCAGATACTTATCTAATTAATTTGATATGAATTA	CAGCCACCATGCTTCAGTAAAAACATCACATCAGATACTTATCTAATTAATTTGATATGAATTA
TP83573	SDA	CIAT 26146	CAGCCACCGCGGGAGGAGACCAGGCAGAGTCGTTGAAGGCGCCCCAACTCTGAAGGCACCGAAG	CAGCCACCGCGGGAGGAGACCAGGCAGAGTCGTTGAAGGCGCCCCAACTCTGAAGGCACAGAAG
TP83575	SDA	CIAT 26146	CAGCCACCGCGGTGAGCCGGTGAAGGTCGCATCGACGCTGAAAAAAAAAAAAAAAAAAAAAAAA	CAGCCACCGCGGTGAGCCGGTGAAGGCCGCATCGACGCTGAAAAAAAAAAAAAAAAAAAAAAAA
TP83708	SDA	CIAT 26146	CAGCCACCGTCTGCCGTGCCTGTGTTGTAGGCGCGTTCCGGGCCGCACAGCAGAAAAAAAAAAA	CAGCCACCGTCTGCCGTGCCTGTGTTGTAGCCGCGTTCCGGGCCGCACAGCAGAAAAAAAAAAA
TP83743	DDA	CIAT 16888	CAGCCACCTAACCCATCATTCTCGAATAATTCTCTGTGCAAAATGTATGATAAATGTTTTAACA	CAGCCACCTAACCCATCATTCTCGAATAATTCTCTGTGCAAAATGTATGACAAATGTTTTAACA
TP83860	SDA	CIAT 16888	CAGCCACCTCGTGGCTCCGTCGCGCTGGGCGCAGGCCACACTGTTGCGGTTTGGTCCTTCACTC	CAGCCACCTCGAGGCTCCGTCGCGCTGGGCGCAGGCCACACTGTTGCGGTTTGGTCCTTCACTC
TP83897	SDA	CIAT 26146	CAGCCACCTGATAAAATTTACCTGACGGAACAGATAATATTTTGAGAAAATGTTAAGTTACAAA	CAGCCACCTGATAAAATTTACCTGACAGAACAGATAATATTTTGAGAAAATGTTAAGTTACAAA
TP83903	SDA	CIAT 26146	CAGCCACCTGTCAATGCACTCAAAAAAGAAAAAGAAAAAAACACCTGTCACGTGCATGGAATTT	CAGCCACCTGCCAATGCACTCAAAAAAGAAAAAGAAAAAAACACCTGTCACGTGCATGGAATTT
TP83929	SDA	CIAT 26146	CAGCCACCTGGGTCGGCCAAGAGTTCCTGCCTTCCGTCTCCCTCAGTGGCACCGCCCTGCACCA	CAGCCACCTGGGTCGGCCAAGAGTTCCTGCCTTCCGTCTCCCTCAGCGGCACCGCCCTGCACCA
TP83966	SDA	CIAT 26146	CAGCCACCTTCCCTTATGAAAACCATTTCTGGGAAAGAAATGGAGTGGTCAAGCAACTGCACTG	CAGCCACCTTCCCTTATGAAAACCATTTCTGGGAAAGAAATAGAGTGGTCAAGCAACTGCACTG
TP83999	SDA	CIAT 16888	CAGCCACCTTGCGTGAGAAACAAACCAGTGCGATGAATTTCCTGGAATTTTGAACTTCACATGA	CAGCCACCTTGCGTGAGAAACAAACCAGTGCGATGAACTTCCTGGAATTTTGAACTTCACATGA
TP84045	SDA	CIAT 16888	CAGCCACGGACAGTACCAGCGTGATGCATTGAGTATCTCTTCAGTACAAGAGACACCGGTAGTG	CAGCCACGAACAGTACCAGCGTGATGCATTGAGTATCTCTTCAGTACAAGAGACACCGGTAGTG
TP84100	SDA	CIAT 16888	CAGCCATGACCCCCCAAGGGCCAGCCTCGCAAAAGAGCGCTTTATGCCCAAAGGTCGGCAACGC	CAGCCACGACCCCCCAAGGGCCAGCCTCGCAAAAGAGCGCTTTATGCCCAAAGGTCGGCAACGC
TP84173	SDA	CIAT 16888	CAGCCACGAGCCTCGTCATCACCATAACGCAAGTGGACACAATCATGTCGGCGCTGTCCAGGTA	CAGCCACGAGCCTCATCATCACCATAACGCAAGTGGACACAATCATGTCGGCGCTGTCCAGGTA
TP84177	SDA	CIAT 16888	CAGCCACGGGCGGAGTATGCAATGGATAGAAGGCATTTTATATAGTGACATTGTCACTCGAGTT	CAGCCACGAGCGGAGTATGCAATGGATAGAAGGCATTTTATATAGTGACATTGTCACTCGAGTT
TP84366	SDA	CIAT 26146	CAGCCACGCCTTAAATTGGTTGCATATCCATCAGGAAACTTTAACTCTTGGAACCACTGAAGGA	CAGCCACGCCTTAAATTGGTTGCATATCCATCAGGAAACTTCAACTCTTGGAACCACTGAAGGA
TP84396	SDA	CIAT 26146	CAGCCATGCGTCATATGAAACCTGATCAGATCACTCCTGCTAACCAAAGTGATTCGTCTCATCT	CAGCCACGCGTCATATGAAACCTGATCAGATCACTCCTGCTAACCAAAGTGATTCGTCTCATCT
TP84471	SDA	CIAT 26146	CAGCCATGGACCAGGTTGGAAGAGGTTCTGCTATGAGAATGGGATCAAGGTCGGTGACGTATGC	CAGCCACGGACCAGGTTGGAAGAGGTTCTGCTATGAGAATGGGATCAAGGTCGGTGACGTATGC
TP84501	SDA	CIAT 26146	CAGCCACGGAGGATCTGTACATCCTCTACTTCGACTCGAGCCTTTCACCATTGCAATGCTTCTC	CAGCCACGGAGGATCTGTACATCCTCTACTTCGACTCGAACCTTTCACCATTGCAATGCTTCTC
TP84762	SDA	CIAT 16888	CAGCCACGTATGACTCAGCGGATAGGACAGGGTACGTGGCTGAAAAAAAAAAAAAAAAAAAAAA	CAGCCACGTATGACTCAGCGGATAGGACAGCGTACGTGGCTGAAAAAAAAAAAAAAAAAAAAAA
TP84830	SDA	CIAT 16888	CAGCCACGTTCTAACCACAACTTGATGGCGGAAGCTTCTTCCCTCAAGGGCCGCACCAATTCCT	CAGCCACGTGCTAACCACAACTTGATGGCGGAAGCTTCTTCCCTCAAGGGCCGCACCAATTCCT
TP84942	DDA	CIAT 26146	CAGCCGCTAACCAATACATAGGAGGGATGCTGTGGCAGAAAAAAAAAAAAAAAAAAAAAAAAAA	CAGCCACTAACCAATACATAGGAGGGATGCTGTGGCAGAAAAAAAAAAAAAAAAAAAAAAAAAA
TP84963	SDA	CIAT 16888	CAGCCGCTAAGTGGTCTCATCTCATAAACATGATCACCAAGATATGAGCAACATAATTTGTCTA	CAGCCACTAAGTGGTCTCATCTCATAAACATGATCACCAAGATATGAGCAACATAATTTGTCTA
TP85020	SDA	CIAT 26146	CAGCCACTACCATGGCCATCACCTTTGATAATCTCAGGTGCCAAGTACTCATGTGTACCAACAA	CAGCCACTACCATGGCCATCACCTTTGATAATCTCAGGTGCCAAGTACTCATGCGTACCAACAA
TP85034	SDA	CIAT 16888	CAGCCACTGCGATCATGTCAAAAAAGATAAGTCAAAGCAAAAAGGAGACAGAGTTTGCCCTCTC	CAGCCACTACGATCATGTCAAAAAAGATAAGTCAAAGCAAAAAGGAGACAGAGTTTGCCCTCTC
TP85178	SDA	CIAT 26146	CAGCCACTATTTCATTTTGGTCAATGCTGTGAGTTCAGATACAATTGCATTGCATTACCTCATT	CAGCCACTATTTCATTTTGGTCAATGCTGTGAGTTCAGATACAATTGCACTGCATTACCTCATT
TP85218	SDA	CIAT 26146	CAGCCACTCTCCTTCGCTTAATTCATCGACGACTGAATTTTATATCATTTTTTGAACACCTTTT	CAGCCACTCACCTTCGCTTAATTCATCGACGACTGAATTTTATATCATTTTTTGAACACCTTTT
TP85232	SDA	CIAT 26146	CAGCCACTCAGAGGTCCTCAAAGAGTGTGAAAACCAGCATACAGATTTCTCGGGCTGAAAAAAA	CAGCCACTCAGAGGTCCTCAAAGAGTGTGAAAAACAGCATACAGATTTCTCGGGCTGAAAAAAA
TP85260	DDA	CIAT 26146	CAGCCACTCCAATTAACAGCTCCTTCATCACTCTCATCCCCAAAGTGGATTCACCCAAGACTTT	CAGCCACTCCAATTAACAGCTCCTTCATCACTCTCATCCCCAAAGTGGATTCACCCAAGACTGT
TP85359	SDA	CIAT 26146	CAGCCGCTCTCAGGGTCACCATTGTGAATCCCAGTATGGAAGAACCTTATGATGCAGAACCTGC	CAGCCACTCTCAGGGTCACCATTGTGAATCCCAGTATGGAAGAACCTTATGATGCAGAACCTGC
TP85409	SDA	CIAT 26146	CAGCCACTGAAACAACTTGTGGAGCAATCAGAGAGCCTAAGTGATCCTTTTCAGCATTAACAGT	CAGCCACTGAAACAACTTGTGGAGCAATCAGAGAGCCTAACTGATCCTTTTCAGCATTAACAGT
TP85432	SDA	CIAT 26146	CAGCCATTGAAGTACATGTAAAGTATTGGAAGTTCAGCACAGAAATGCGATGAAATAATGAGAT	CAGCCACTGAAGTACATGTAAAGTATTGGAAGTTCAGCACAGAAATGCGATGAAATAATGAGAT
TP85531	SDA	CIAT 26146	CAGCCACTGCATTTGTTCACGCAAACATAGTGACCAAGTCTGTGATGGAAACCTCAGAAATTTT	CAGCCACTGCATTTGTTCACGCAAACATAGTGACCAACTCTGTGATGGAAACCTCAGAAATTTT
TP85552	SDA	CIAT 26146	CAGCCACTGCCTGAAAGCCATCATGCTGACCTTATCCTCAGTTTCATTCCCCAAGTCAGCAACT	CAGCCACTGCCTGAAAGCCATCATGCTGACCTTATCCTCAGTTTCATTCCCCAAGTCAGCAACG
TP85618	SDA	CIAT 26146	CAGCCACTGGGAGAGAATTCATCGGTGATAGAGTCGAACTTGAGCAGGGGTGGGTGGCCGATGA	CAGCCACTGGGAGAGAATTCATCGGTGATAGAGTCGAACCTGAGCAGGGGTGGGTGGCCGATGA
TP85892	SDA	CIAT 16888	CAGCCACTTGAAGATCTTCTTGCTCTTGCACTTTGCTCAGCTGGCGGGTAATTCTTAATTGATA	CAGCCACTTGAAGATCTTCTTGCTCTCGCACTTTGCTCAGCTGGCGGGTAATTCTTAATTGATA
TP85895	SDA	CIAT 26146	CAGCCACTTGAAGGTCCATCAGCTTCAGCACGTAATCAGCTGTGATTCTGCAGTAATCTAGCTT	CAGCCACTTGAAGGTCCATCAGCTTCAGCACGTAATCAGCTGTGATTCTACAGTAATCTAGCTT
TP85925	SDA	CIAT 16888	CAGCCACTTGGCCGGCTCCCGAAGCTAATCCGGTCACAAACACTGAAACGACGGTCCACTAACG	CAGCCACTTGGCCGGCTCCCGAAGCTAATCCGGTCACAAACACTGAAACGACGGTCCACTAAAG
TP85943	SDA	CIAT 26146	CAGCCACTTGGTTGGTGCTAATGTGAGAAGGAGGCTGGAGAAAGCTTGTGCGCACCCACTGGAA	CAGCCACTTGGTTGGTGCTAATGTGAGAAGAAGGCTGGAGAAAGCTTGTGCGCACCCACTGGAA
TP85953	DDA	CIAT 26146	CAGCCACTTGTCATTGCTGTTACAGCCCTTAAAAGTGCAGTTGTTTTTAAAAGAGTGCTTTCTT	CAGCCACTTGTCATTGCTGTTACAGCCCTTAAAAGTGCAGTTGTTTTTAAAAAAGTGCTTTCTT
TP85996	SDA	CIAT 26146	CAGCCACTTTCCATTTTCCTTTTACAGAAAGCAAACCCTGCCGCCGCTTTAGAACATGCAGTTT	CAGCCACTTTCCATTTTACTTTTACAGAAAGCAAACCCTGCCGCCGCTTTAGAACATGCAGTTT
TP86041	SDA	CIAT 26146	CAGCCCCTTTTGCTGGTATTACTACATGGTTTGGTCCCTCTTTATTTCTCCGTCTCTCTCCTTG	CAGCCACTTTTGCTGGTATTACTACATGGTTTGGTCCCTCTTTATTTCTCCGTCTCTCTCCTTG
TP86458	SDA	CIAT 16888	CAGCCAGCCATTGCCTTAAGCCGGTCAGAAGTGAAACATTGAGCTCTAGGAAATATGAAATGGG	CAGCCAGACATTGCCTTAAGCCGGTCAGAAGTGAAACATTGAGCTCTAGGAAATATGAAATGGG
TP86493	SDA	CIAT 26146	CAGCCAGACCTGCTTAAACCATGCCGAGGCTGGGTCCTGCTGGCTCGCCGTTTGGTGTGGATAT	CAGCCAGACCTGCTTAAACCATGCCGAGGCTGGGTCCTGCTGGCTCGCCGTTTAGTGTGGATAT
TP86519	DDA	CIAT 26146	CAGCCAGACTAGATCAAGGGAAATCCAAATCATCACATATATCTCAAATCGCTCCACCACACAA	CAGCCAGACTAGATCAAGGGAAATCCAAATCATCACATATATCTCAAATCCCTCCACCACACAA
TP86555	SDA	CIAT 26146	CAGCCAGACTTGGAAGGAGAGCTTCCCTCAGCCTCAAATCACTAAGTAATTATCAGTAACCAAT	CAGCCAGACTTGGAAGGAGAACTTCCCTCAGCCTCAAATCACTAAGTAATTATCAGTAACCAAT
TP86616	SDA	CIAT 16888	CAGCCAGAGAGAAGTGCAAGAGCACGTTCAGTCACCAGGACTTCTTTCTCATCAGATTTCTTTC	CAGCCAGAGAGAAGTGCAAGAGCACGTTCAGTCACCAGGACTTCCTTCTCATCAGATTTCTTTC
TP86786	DDA	CIAT 16888	CAGCCAGAGTAAATGTTAAAGAACATTTGATGGATGGAGTAAATATATATATTTTAACTGGTAC	CAGCCAGAGTAAATGTTAAAGAACATTTGATGGATGGAGTAAATACATATATTTTAACTGGTAC
TP86797	SDA	CIAT 26146	CAGCCAGAGTCTGCATCTCACCTGCAACTTGCTACTAAGAAACAGTAGTTAATTCCACACATGC	CAGCCAGAGTATGCATCTCACCTGCAACTTGCTACTAAGAAACAGTAGTTAATTCCACACATGC
TP86813	DDA	CIAT 26146	CAGCCAGAGTCTTCAGTGTGATCTCACTTGTGATGATAATGATAGCAATTTAGGATCTGTGATG	CAGCCAGAGTCTTCAATGTGATCTCACTTGTGATGATAATGATAGCAATTTAGGATCTGTGATG
TP86853	SDA	CIAT 26146	CAGCCAGAGTTTTTTCGAGATGAGCTTCCGGAGGAGAAGTTGATATTAGTAATCTATCGTCAAT	CAGCCAGAGTTTTTTCGAGATGAGCTTCCGGAGGAAAAGTTGATATTAGTAATCTATCGTCAAT
TP86910	SDA	CIAT 26146	CAGCCAGATCAAGTAAAAGGAGAACTAGAGAGGCTAGTTCCAATTCCATGGCAGTGGGAAGTCA	CAGCCAGATCAAGTAAAAGGAGAACTAGAGAGGCTAGTTCCAATTCCATGGAAGTGGGAAGTCA
TP87051	SDA	CIAT 26146	CAGCCAGATTGCGACATCAACGGCTACGCGATCCCCTCAGGAACACGTGTCTTCGTAAATGCGT	CAGCCAGATTGCGACATCAACGGCTACGCGATCCCCTCAGGAACACGTGTCTTCGTAAATGCAT
TP87078	SDA	CIAT 26146	CAGCCAGATTTTATGAAATGGTGATTGCTTAAGAATGGAGCATGTGACATTCCTGTGCTTAGCT	CAGCCAGATTTTACGAAATGGTGATTGCTTAAGAATGGAGCATGTGACATTCCTGTGCTTAGCT
TP87101	SDA	CIAT 16888	CAGCGAGCAAAACGGAAATTTTTCTGATTAGGTGCACCGAAGACATCATATCGGAAGCTTTGAC	CAGCCAGCAAAACGGAAATTTTTCTGATTAGGTGCACCGAAGACATCATATCGGAAGCTTTGAC
TP87216	DDA	CIAT 26146	CAGCCAGCAATATATCTGAGATAAAAGAAGGGGGAATTTACTAGAGTAAAACACAGACTGTCAC	CAGCCAGCAATAAATCTGAGATAAAAGAAGGGGGAATTTACTAGAGTAAAACACAGACTGTCAC
TP87217	SDA	CIAT 16888	CAGCCAGCAATAACTTGAATACCCTTTTGTGGCCAATTCCTCAATACCTCCAATATCATCTGCC	CAGCCAGCAATAACTTGAATACCCTTTTGTGGCCAATTCCTCAATACCTCCAATATCATCAGCC
TP87379	DDA	CIAT 26146	CAGCCAGCAGGGCCTGAAAATCTCCCGACAACAACTGTGCCTGCTTGCAATACATGCGAGGTGG	CAGCCAGCAGGGCCTGAAAATCTCCCGACAACAACTGCGCCTGCTTGCAATACATGCGAGGTGG
TP87387	SDA	CIAT 16888	CAGCCAGCAGGTGAAGCCATATGACTGGGGAACCCAGATTTTCTTCCATCCAGCTCCCCCGGAT	CAGCCAGCAGGTGAAGCCATATGACTGGGGAACCCAGATTTTCTTCCATCCAGCTCCCACGGAT
TP87392	SDA	CIAT 16888	CAGCTAGCAGTAATAAAGATCATCATTGCCGAATCAAGTACCAACAAATAGGAAAAACTATGCT	CAGCCAGCAGTAATAAAGATCATCATTGCCGAATCAAGTACCAACAAATAGGAAAAACTATGCT
TP87627	SDA	CIAT 26146	CAGCCAGCCCAAGCAAGTGGTGGCAACATATATATGAGCATGCCAACAGGGTGGTAAGTTTCTG	CAGCCAGCCCAAGCAAGTGGTGGCAACATATATATGAGCATGCCAACAGGATGGTAAGTTTCTG
TP87632	SDA	CIAT 26146	CAGCCAGCCCCCAGAACGTCGTCTAGGTGAACATGACCATGAATCCATGATGCCCGCATGGAAC	CAGCCAGCCCACAGAACGTCGTCTAGGTGAACATGACCATGAATCCATGATGCCCGCATGGAAC
TP87633	SDA	CIAT 26146	CAGCCAGCCCACCCTCACTAGTAATAAAAAGCGTATACCCATAAAAAAATCTTTATTCATTTCT	CAGCCAGCCCACCCTCACTAGAAATAAAAAGCGTATACCCATAAAAAAATCTTTATTCATTTCT
TP87640	SDA	CIAT 16888	CAGCCAGCCCAGAGTTGGCCTTCTCCATCTCCTTTCTTTTCTTCTCCATGTACCCCTACTTCTA	CAGCCAGCCCAGACTTGGCCTTCTCCATCTCCTTTCTTTTCTTCTCCATGTACCCCTACTTCTA
TP87671	SDA	CIAT 26146	CAGCCAGCCCTCCGCAAGGTGTCCGAGGTTCCGGAGGACGAACTTGATGAGCAGGTCAAGATCT	CAGCCAGCCCTCCGCAAGGTGTCCGAGGTTCCGGAGGACGAACTTCATGAGCAGGTCAAGATCT
TP87816	SDA	CIAT 26146	CAGCCAGCGACGCCCTCTTCTCCTACTCCAAGGCCGTCGTCACACGCGCAGAAAAAAAAAAAAA	CAGCCAGCGACGCCCTCTTCTCCTACTCCAAGGCCATCGTCACACGCGCAGAAAAAAAAAAAAA
TP87833	SDA	CIAT 26146	CAGCCAGCGAGGACTTCACGACGTGCAGGGAGCAAGTCACGGTCACGGTGTTCTACGGCGGCGC	CAGCCAGCGAGGACTTCACGACGTGCAGGGAGCAAGTCACGGCCACGGTGTTCTACGGCGGCGC
TP88243	DDA	CIAT 16888	CAGCCAGCTGATTTTCTTCTGGAGCCAAATAAAAAAACCTGCATCTTGATCTTGTGCAGAAAAA	CAGCCAGCTGATTTTCTTCTGGAGCCAAATAAAAAAACCTGCATCTTGATCTCGTGCAGAAAAA
TP88263	SDA	CIAT 26146	CAGCCTGCTGTATTTCTCTTGGCCAGTCAAAATCAGAAATTAACAACTGCGACATCCGAAATTA	CAGCCAGCTGTATTTCTCTTGGCCAGTCAAAATCAGAAATTAACAACTGCGACATCCGAAATTA
TP88413	SDA	CIAT 26146	CAGCCAGGAACCGGACTAGAAGAAGGTAATGACAGTCCCAGACTCTTAGGAGTATACCCATAGA	CAGCCAGGAACCGGACTAGAAGAAGGTAATGACAATCCCAGACTCTTAGGAGTATACCCATAGA
TP88550	SDA	CIAT 26146	CAGCCAGGAGCCTCGTCATCACCATAAGGCATGTGGACACAATTATGTCGGCGCTGTCCAGGTA	CAGCCAGGAGCCTCGTCATCACCATAAGGCATGTGGACACAATCATGTCGGCGCTGTCCAGGTA
TP88628	SDA	CIAT 26146	CAGCCAGGATCAATGGGATGGATAGAAGTATAGGCAAAGTGAATCTACTAGAAGGTAATAAAAT	CAGCCAGGATCAATGGGATGGATAGAAGTATAGGCAAAGTGAAGCTACTAGAAGGTAATAAAAT
TP88853	SDA	CIAT 26146	CAGCCAGGCTCAAACCTGAGCACTCGCAGGTCGTGTCGTGTGAGTACATCCCTAAAAGGGTATT	CAGCCAGGCTCAAACCTGAGCACTCGCAGGTCGTGTCGTGTGAGTACATCCCTAAAAGGGTACT
TP88865	SDA	CIAT 26146	CAGCCAGGCTGGGTTTTCTTATGGGCTAGCTTAATCAGCTGAAAAAAAAAAAAAAAAAAAAAAA	CAGCCAGGCTCGGTTTTCTTATGGGCTAGCTTAATCAGCTGAAAAAAAAAAAAAAAAAAAAAAA
TP88971	SDA	CIAT 26146	CAGCCAGTGCATGATTTCCAAGCAGAAATGTAATTGAATCCACACCATGAGCACACAGAATAAA	CAGCCAGGGCATGATTTCCAAGCAGAAATGTAATTGAATCCACACCATGAGCACACAGAATAAA
TP89072	SDA	CIAT 16888	CAGCCAGGGTGCTGTGGAGGGGAATCCTACAAATGAAAATCATTCTCTAAGCAGAAAAAAAAAA	CAGCCAGGGTGCTGTGGAGGGGAATCCTACAAATGAAAATCAGTCTCTAAGCAGAAAAAAAAAA
TP89178	SDA	CIAT 26146	CAGCCAGGTTTTCGTATGAAATTTGTACACTTAGTTTGCAAATATTACGACCTTATATGGTTTG	CAGCCAGGTCTTCGTATGAAATTTGTACACTTAGTTTGCAAATATTACGACCTTATATGGTTTG
TP89189	SDA	CIAT 16888	CAGCCAGGTGATTCCAAGCACCACATTTCCCATGAACGCTAATATTTTTCGGCCTAACCATTAT	CAGCCAGGTGATTCCAAGCACCACATTTCCCATGAACACTAATATTTTTCGGCCTAACCATTAT
TP89205	SDA	CIAT 16888	CAGCCAGGTGCCGCATTCCTATTTGGGCCATGACTTTCATGGACCTCTTTGCTTTCTCTCGGAG	CAGCCAGGTGCCGCATTCCTATTTGGGCCATGACTTTCATGGACCTCTTTGCTTTCTATCGGAG
TP89258	DDA	CIAT 16888	CAGCCAGGTTAGTTGTGGACTTCTCTGACAACCAATGGTCCGATACCGTTTGTACATCACACTT	CAGCCAGGTTAGTTGTGGACTTCTCTGACAACCAATGGTCCAATACCGTTTGTACATCACACTT
TP89350	SDA	CIAT 26146	CAGCCAGTAACAGAACACAATTCAGAGTTTGTTAAACATCTTCATAATTATTGATAAGCAAGAA	CAGCCAGTAACAGAACACAATTCAGAGTTTGTTAAACATCTTCATAAATATTGATAAGCAAGAA
TP89358	SDA	CIAT 26146	CAGCCAGTAACCAATGGCAAATAAATCCTTACTTTAATTGTAAGATCGTCAACCACAGTATCCA	CAGCCAGTAACCAATGGCAAATAAATACTTACTTTAATTGTAAGATCGTCAACCACAGTATCCA
TP89367	SDA	CIAT 16888	CAGCTAGTAAGCAAGGCCGCAAGGGCTTGAACCAACAGCTTATAGGTATACCAATTGAATAATC	CAGCCAGTAAGCAAGGCCGCAAGGGCTTGAACCAACAGCTTATAGGTATACCAATTGAATAATC
TP89389	SDA	CIAT 16888	CAGCCAGTAATTATTCTTGCAAGAACTATATCCCATCCAAAGCCATATTTATGCCTACAAGATA	CAGCCAGTAATTATTCTTGCAAGAACGATATCCCATCCAAAGCCATATTTATGCCTACAAGATA
TP89541	SDA	CIAT 26146	CAGCCATTCAAAGTTCTGATGTGCGCTCATGGAACCTGGGTTGATTAATCTGAAATGCATCATG	CAGCCAGTCAAAGTTCTGATGTGCGCTCATGGAACCTGGGTTGATTAATCTGAAATGCATCATG
TP89582	SDA	CIAT 26146	CAGCCAGTGATCGAGTAATCATTGTCATATTCCTAACTCGCTTTGGGTGTGGATAATTCATATA	CAGCCAGTCATCGAGTAATCATTGTCATATTCCTAACTCGCTTTGGGTGTGGATAATTCATATA
TP89736	SDA	CIAT 16888	CAGCCAGTGAGGATGACGCTGACTGGCGTTAAGCGGGACGCCAATGTATTATTCTCCTTACTAC	CAGCCAGTGAGGATGACGCTGACTGGCATTAAGCGGGACGCCAATGTATTATTCTCCTTACTAC
TP89742	SDA	CIAT 26146	CAGCCAGTGATAAGTGCAGTCAGTTTTTTTTTACCAGTTTTCTGTTTATGCAACTTTGTGAGAA	CAGCCAGTGATAAATGCAGTCAGTTTTTTTTTACCAGTTTTCTGTTTATGCAACTTTGTGAGAA
TP89779	SDA	CIAT 16888	CAGCCAGTGCACTTTTGCGCCGTGCCAACTTGGCATGGATAAATCACAGTTGCTTCTTAATTAG	CAGCCAGTGCACTTTTGCGCCGTGCCAAATTGGCATGGATAAATCACAGTTGCTTCTTAATTAG
TP89987	SDA	CIAT 26146	CAGCCAGTTAAATAGAAAATATTGGTCCCATTATTCTTGCAGGTCAAGAGATCTTTCGTGGAAT	CAGCCAGTTAAATAGAAAATATTGGTCCCATTATTCTTGCAGGTCAAGAGATCTTTCGTGGAAC
TP90000	SDA	CIAT 26146	CAGCCAGTTACAACTACTTCACCGAAGGAGAGCTAGAAGATCTGTGCAAATCATGTGGCGTTGT	CAGCCAGTTACAACTACTTCACCGAAGGAGAGCTAGAAGATCTGTGCAAATCATGTGGCCTTGT
TP90213	SDA	CIAT 26146	CAGCCAGTTTTATCTGTGAACTACCTCGATAGATTCCTCTCCACGTATGAGCTCCCTGTAAGTC	CAGCCAGTTTTATCTGTGAACTACCTCGATAGATTCCTCTCCACGTATGAGCTCCCTGTAAGCC
TP90217	SDA	CIAT 26146	CAGCCAGTTTTCGACTCTGGCTTTTCTGCCAGTCTGTCAGGTTTTAAATGTGTATAGTGTACGC	CAGCCAGTTTTCGACTCTGGCTTTTCTGCCAGTCTGTCAGGTTTTAAATGTATATAGTGTACGC
TP90301	SDA	CIAT 16888	CAGCCATAAACAAGTGGTCGATCGAAAGGGATGCGTGCATGGCCAATGGGCACAATTGCGTAGG	CAGCCATAAACAAGTGCTCGATCGAAAGGGATGCGTGCATGGCCAATGGGCACAATTGCGTAGG
TP90463	SDA	CIAT 16888	CAGCCATAAGCAATCAGTATCAATTCTGGCATGCCAGGATGCCAAGCTGAAAAAAAAAAAAAAA	CAGCCATAAGCAATCAGCATCAATTCTGGCATGCCAGGATGCCAAGCTGAAAAAAAAAAAAAAA
TP90466	SDA	CIAT 26146	CAGCCATAAGCATCTGAGCAACTCTACTTGACAGATGATGAATCCTTTTTTTTGAGGGAGCAAA	CAGCCATAAGCATCTAAGCAACTCTACTTGACAGATGATGAATCCTTTTTTTTGAGGGAGCAAA
TP90484	SDA	CIAT 16888	CAGCCATAAGGCAATGTCCGGAAAGCAATTGTGTGTGTAAACTTCGGCATGAAAAACTATACGT	CAGCCATAAGGCAATGTCCGGAAAGCAATTGTGTGTGTAAACTTCGGCATGAAAAACCATACGT
TP90532	SDA	CIAT 26146	CAGCCATAATATCGTCCTACAAGTAGTCATGACATCGGTTAGGTGCATCAACAAGATACATTTA	CAGCCATAATATCGTCCTACAAGTAGTCATGACATCGGTTAGGTGCATCAACAAGACACATTTA
TP90628	SDA	CIAT 26146	CAGCCGTACAATTTGGTGACCTTTCCTTTGAGGATAAGCAAATGATGTATGGAAGAGTTGCTGA	CAGCCATACAATTTGGTGACCTTTCCTTTGAGGATAAGCAAATGATGTATGGAAGAGTTGCTGA
TP90681	SDA	CIAT 16888	CAGCCATACATGCATGTAATAGGTTCCGACTTTACTGTATCATATGATTTGTGGTACAATTATA	CAGCCATACATGCATGTAATAGGTTCCGACTTTACTGTATCATATGATTTGTAGTACAATTATA
TP90689	SDA	CIAT 16888	CAGCCATACATGTGGTGTCTAGGCTCTAGGTTGCCCTTGTATGCTCCTTGCCCCCACATATTTA	CAGCCATACATGTGGTGTCTAGCCTCTAGGTTGCCCTTGTATGCTCCTTGCCCCCACATATTTA
TP90832	SDA	CIAT 26146	CAGCTATACTGATAACCTGAAAATTAGGTAGGCAACTAGGCGCACATGAACTTACCTTCCCACA	CAGCCATACTGATAACCTGAAAATTAGGTAGGCAACTAGGCGCACATGAACTTACCTTCCCACA
TP90849	SDA	CIAT 26146	CAGCCATACTTCAACACCCACTCCATCCGACAATACGACTCATCAAGAAGCCATGCTTTAAACA	CAGCCATACTTCAACACCCACTCCATCCGACAATACGACTCATCAAGAAGCCATACTTTAAACA
TP90900	SDA	CIAT 26146	CAGCCATAGACTATATATAGGATAACAACGATCTCCTTAGAGACTGAAAGATGGTTAGGCACAG	CAGCCATAGACTATATATAGGATAACAACGATCTCCTTAGAGACTGAAAGATGGTCAGGCACAG
TP91097	SDA	CIAT 26146	CAGCCATAGTTGCTGACGCTTCCAAGGAGAGCCCTGCATTGAGGTCCAAGGAGATGTGACATAT	CAGCCATAGTTGCTGACGCTTCCAAGGAGAGCCCTGCATCGAGGTCCAAGGAGATGTGACATAT
TP91225	SDA	CIAT 16888	CAGCCATATATTACATTATGGTTTTATTATGATCACACCATAAATCCATGTTTTCCGGTTATAC	CAGCCATATATTACATTATGGTTTTATTATGATCACACCATAAATCCATGTTTTCCAGTTATAC
TP91341	SDA	CIAT 16888	CAGCCATATCTGTTTATGTCAAAGTTTGTCACCGCGTTCAAGCCACGAAACTTGATGGCAGAAA	CAGCCATATCTGTTTATGTCAAAGTTTGTCACCGCGTTCAAACCACGAAACTTGATGGCAGAAA
TP91509	SDA	CIAT 26146	CAGCCATGTTTGAGTCCAGTAACTATAAACTAGAAATTAACACTGTACTTATAGTGCGCCTTTT	CAGCCATATTTGAGTCCAGTAACTATAAACTAGAAATTAACACTGTACTTATAGTGCGCCTTTT
TP91511	SDA	CIAT 26146	CAGCCATATTTGCTCCAATTGATGAAATATTAGTACTTCCAAATGAACCTCAGATTAACTTCCT	CAGCCATATTTGCTCCAATTGATGAAATATTAGTACTTCCAAAAGAACCTCAGATTAACTTCCT
TP91588	SDA	CIAT 26146	CAGCCATCAAGTATTATATCTTTAAAATAATGAAAAATAAGTAAATAACCCTTATGTGAAAATT	CAGCCATCAAATATTATATCTTTAAAATAATGAAAAATAAGTAAATAACCCTTATGTGAAAATT
TP91594	SDA	CIAT 26146	CAGCCATCAAATGTTTGAGTGGCAGAGTTGCATTGACTTCCTGCACAAAAGGTTTAAGTCTAAA	CAGCCATCAAATGTTTGAGTGGCAGAGTTGCATTGACTTCCTGCACAAAAGGTTCAAGTCTAAA
TP91683	SDA	CIAT 26146	CAGCCATCAAGGTCCTAGGAAAAGATGAAGAACAAAACGAAACTGCAAGGATGCTTTGTTTGAC	CAGCCATCAAGGTCCTAGGAAAAGATGAAGAACAAAACGAAACTGCAAGGATGCTTTGCTTGAC
TP91744	DDA	CIAT 16888	CAGCCATCACAACAGGTAACACCTACAGACGTATACAAGCAACCAGAGAGGTGAAGAGTGGAGC	CAGCCATCACAACAGGTAACACCTACAGACGTATACAAGCAACCAGAGAGGTGAAGAGAGGAGC
TP91939	SDA	CIAT 16888	CAGCCATCACTCCTACACCGTCGGATTTAATGATGATCGGACGCTCTAGATTAATCTAAAGAGT	CAGCCATCACTCCTACACCGTCGGATTTAATGATGATCGAACGCTCTAGATTAATCTAAAGAGT
TP91946	SDA	CIAT 26146	CAGCCATCACTTCTACACCGTCGGATTTTATGATCATCGAACGCTCAAGATTAATCTAAAGAGT	CAGCCATCACTCCTACACCGTCGGATTTTATGATCATCGAACGCTCAAGATTAATCTAAAGAGT
TP92431	DDA	CIAT 26146	CAGCCATCATTAGTTTAGTAATTTTTTGAAACATATGTATGTGGCACGTGCCCTTCTGCTAGTC	CAGCCATCATTAGTTTAGTAATTTTTTGAAACACATGTATGTGGCACGTGCCCTTCTGCTAGTC
TP92526	SDA	CIAT 26146	CAGCCATCCAATCAGTGGCGTCCGTGAAGACCTCCAGTCCACCGGGGATCAAGAACCGGACGTC	CAGCCATCCAATCAGTGGCGTCCGTGAAGACCTCCAGCCCACCGGGGATCAAGAACCGGACGTC
TP92636	SDA	CIAT 26146	CAGCCATCCATCACTGTATTCTGTAGGGATATCTCAACATAACCACGAAGGCTCAATTCTTGAC	CAGCCATCCATCACTGTATTCTGTAGGGATATCTCAACAGAACCACGAAGGCTCAATTCTTGAC
TP92652	SDA	CIAT 16888	CAGCCATCCATGTATTTATATTCAACAACAACCTGCAATTTTTGAAAGCAGTGAGTGGTCTTGC	CAGCCATCCATGGATTTATATTCAACAACAACCTGCAATTTTTGAAAGCAGTGAGTGGTCTTGC
TP92659	SDA	CIAT 26146	CAGCCATCCATTCATTGCAACAACATTAACCATACAAACTTTCTTTCATTCATGTAGGCTCATA	CAGCCATCCATTCATTGCAACAACATTAACCATACAAACTTTCATTCATTCATGTAGGCTCATA
TP92887	SDA	CIAT 16888	CAGCCATCCTCTTCTTCATTAACCTCATCCTGTGCTAGGCTGAAAAAAAAAAAAAAAAAAAAAA	CAGCCATCCTCTTCTTCATTAACCTCATCCCGTGCTAGGCTGAAAAAAAAAAAAAAAAAAAAAA
TP93067	DDA	CIAT 16888	CAGCCGTCGCATTAATTATTGCGTACTGCATGCATCCGAATACATACGGTCCAGCGCGCGGCAC	CAGCCATCGCATTAATTATTGCGTACTGCATGCATCCGAATACATACGGTCCAGCGCGCGGCAC
TP93104	SDA	CIAT 16888	CAGCCATCGCCTGCGATATATAGCCTTCTGGTTTCAAAAGAAATGGATAGAACATCTTGTTTGC	CAGCCATCGCCTGCAATATATAGCCTTCTGGTTTCAAAAGAAATGGATAGAACATCTTGTTTGC
TP93205	SDA	CIAT 26146	CAGCCATCGGCTGACTCAAGCACATCTTTTTCATGCTCAGGAAGAACATCAGTCCACAGTTCTG	CAGCCATCGGCTGACTCAAGCACATCTTTTTCATGCTCAGGAAGAACATCAGTCCACAATTCTG
TP93240	DDA	CIAT 26146	CAGCCGTCGGTTTGAAGGCCCTCCATGATCTCCGTCCCATTGAAATATAGAGACAATGACTCGA	CAGCCATCGGTTTGAAGGCCCTCCATGATCTCCGTCCCATTGAAATATAGAGACAATGACTCGA
TP93515	SDA	CIAT 16888	CAGCCATCTCACATTTGCGCATACTTCATCAAATTTTGTGATAATCGAACTCTCTAGATTAATC	CAGCCATCTCACATTTGAGCATACTTCATCAAATTTTGTGATAATCGAACTCTCTAGATTAATC
TP93853	SDA	CIAT 26146	CAGCCATCTCTCATATCCTTTGTCAAATTTATCAAACAGACAAAGCCTAAGTGATTTTTAACCA	CAGCCATCTCTCATATCCTTTGTCAAATTTATCAAACAGACAAAACCTAAGTGATTTTTAACCA
TP93866	SDA	CIAT 26146	CAGCCATCTCTCCTACATCGTTGGATTTTATGATGATCAGTTGTCTAGATTAATCTAAAGAGTC	CAGCCATCTCTCCTACATCGTTGGATTTTATGATGATCAGTTGTCTAAATTAATCTAAAGAGTC
TP93953	SDA	CIAT 16888	CAGCCATCTGCTTGGACTCAATTCATCTTTTGAGCAGGTTCCTCGCAAGATTCATGGGGGTGCC	CAGCCATCTGCTTGGACTCAATTCACCTTTTGAGCAGGTTCCTCGCAAGATTCATGGGGGTGCC
TP94018	SDA	CIAT 16888	CAGCCATCTTACCTTTGATCATATACCGTTGGATTTTATGATGATCGAATGATTTAGATTAATT	CAGCCATCTTACCTTTGATCATATACCGTTGGATTTTATGATGATCGAATAATTTAGATTAATT
TP94100	SDA	CIAT 26146	CAGCCATCTTCTTTACATAAATATTTGTATGAAGTGATTTATCATATTTCATTTGTGACTCTTC	CAGCCATCTTCTTTACATAAATATTTGTATGAAGTGATTTATCATATTTCATTTGCGACTCTTC
TP94120	SDA	CIAT 26146	CAGCCATCTTGTAAGATGTTGTGCTCATATTCTCAATATCCTTGTTCAAGATGGCATGGATGTT	CAGCCATCTTGTAAGATGTCGTGCTCATATTCTCAATATCCTTGTTCAAGATGGCATGGATGTT
TP94246	DDA	CIAT 26146	CAGCCATGAACCTAATGGCTTAAAGCGCATGTTTCTACCAGAATTATATGCCAAAGGGAGCATG	CAGCCATGAACCTAATGGCTTAAAGCGCATGGTTCTACCAGAATTATATGCCAAAGGGAGCATG
TP94396	SDA	CIAT 26146	CAGCCGTGACTCCTACACCGTCGAATTTTATGATGATCGAACGCTCTAGATTAATTTAATGAAT	CAGCCATGACTCCTACACCGTCGAATTTTATGATGATCGAACGCTCTAGATTAATTTAATGAAT
TP94398	SDA	CIAT 16888	CAGCCATGACTGAAGTGAACTGGGAGGAATGGCTAGGGCCTGGCGCTTCACCAGATAGGGAGCA	CAGCCATGACTGAAGTGAACTGGGAGGAATGGCTAGGACCTGGCGCTTCACCAGATAGGGAGCA
TP94428	DDA	CIAT 26146	CAGCCATGAGCCAAAATTTAGAAAGCCATGTGTGGCCATAAATTAACTACCCTAAAGGAAATAT	CAGCCATGAGCCAAAATTTAGAAAGCCATGTGTGGCCATAAATTAACTACCCTAAACGAAATAT
TP94437	SDA	CIAT 16888	CAGCCATGAGCGTCACCGCTAACATGCCCATCATGGGCGGCGCGCCCAACTACGTCTCCTCCGA	CAGCCATGAGCGTCACCGCCAACATGCCCATCATGGGCGGCGCGCCCAACTACGTCTCCTCCGA
TP94552	SDA	CIAT 26146	CAGCCATGATGACATGTACAGAAATATGCAAGCAACACGGCAGAACAGCAGAACTGTGTGCTAG	CAGCCATGATGACATGTACAAAAATATGCAAGCAACACGGCAGAACAGCAGAACTGTGTGCTAG
TP94572	SDA	CIAT 26146	CAGCCATGATGGCTCCATCGGGGAGGAAGAGGCCGCCAGCTGAAAAAAAAAAAAAAAAAAAAAA	CAGCCATGATGGCTCCATCGGGGAGGAAGAGGCCACCAGCTGAAAAAAAAAAAAAAAAAAAAAA
TP94700	SDA	CIAT 16888	CAGCCATGCAGAGTAGCCGCCACTCCTGCATGATTCCTGAGCCCATCCCACGCTACAGAAGTTT	CAGCCATGCAGAGTAGCCGCCACTCCTGCATGATTCCTCAGCCCATCCCACGCTACAGAAGTTT
TP95126	SDA	CIAT 26146	CAGCCATGGAGCATGGCAATACTGATGATTGGTTCATATGAGGACTGGCATCGTGACTGTGAAG	CAGCCATGGAGCATGGCAATACCGATGATTGGTTCATATGAGGACTGGCATCGTGACTGTGAAG
TP95136	DDA	CIAT 26146	CAGCCATGGAGGCCACACTTGGGTCGCTGGATGCTTCTGGGCATCCCCGCACGATTGGTACGTA	CAGCCATGGAGGCCACACTTGGGTCGCTGGATGCTTCTGGGCATCACCGCACGATTGGTACGTA
TP95200	DDA	CIAT 26146	CAGCCATGGCATCCTTCGAAATTGCAAGCAAGCAAGAATGAGACTATGACCGGAATACCAACAG	CAGCCATGGCATCCTTCGAAATTGCAAGCAAGCAAGAATGAGACTATGACCGGAATACCAACAA
TP95251	SDA	CIAT 16888	CAGCCATGGCGCCACTAAAGGTGCGCTGATCTTTGCTTAATTCTCATCAGCTTAAAATGGCGTC	CAGCCATGGCGCCACTAAAGGTGCGCTAATCTTTGCTTAATTCTCATCAGCTTAAAATGGCGTC
TP95351	SDA	CIAT 26146	CAGCCATGGTAATTTCCTCACCTGACGTAGGTCTATACCCTGTAATCTCTCTTTTATACAACGA	CAGCCATGGTAATTTCCTCACCTGACGTAGGTCTATACCCTGCAATCTCTCTTTTATACAACGA
TP95376	SDA	CIAT 26146	CAGCCATGGTCCTTAATTTGACCCTATTTTTACCTTTTCTAGGGATATATACTTTCACTATGGT	CAGCCATGGTCCTTAATTTGACCCCATTTTTACCTTTTCTAGGGATATATACTTTCACTATGGT
TP95401	DDA	CIAT 16888	CAGCCATGGTGCTGATCTGGCTTCATTGGGCTTTTCCTTTTTTGGCAATTCTCCCTGATCCTAG	CAGCCATGGTGCTGATCTGGCTTCATTGGGCTTTTCCTTTTTTGGCAATTCTCCCTGACCCTAG
TP95473	SDA	CIAT 26146	CAGCCATGTACAGTCTTACAAAGAATAAAAGAGGATGCTGTGGTTTGGACAGCGGCAGGAGCAA	CAGCCATGTACAGTCTTACAAAGAATAAAAGAGGACGCTGTGGTTTGGACAGCGGCAGGAGCAA
TP95605	SDA	CIAT 26146	CAGCCATGTCGCCAATTTCACTTCTGAAAAAAGACACGCAGAAAAACAGATGTCGCCATTCCGA	CAGCCATGTCGCCAATTTCACTTCTGAAAAAAGACACGCAGAAAAACAGATGACGCCATTCCGA
TP95724	SDA	CIAT 26146	CAGCCGTGTGTGCAAGTTTTGACTCAAATTGGGTGAACTCTTCGATTTTGATTAGGTCTTTGGC	CAGCCATGTGTGCAAGTTTTGACTCAAATTGGGTGAACTCTTCGATTTTGATTAGGTCTTTGGC
TP95785	SDA	CIAT 26146	CAGCCATGTTCCTTGGTATTCTTTTTATTAACAATTTGGCATGGTATAATTCTTATTAACATGT	CAGCCATGTTCCTTGGTATTCTTCTTATTAACAATTTGGCATGGTATAATTCTTATTAACATGT
TP95971	SDA	CIAT 26146	CAGCCATTAATAGTGACAGAACGACCTAACAAATATTCATTGAAAATTAGTAAAACTGTATCAT	CAGCCATTAATAGTGACAGAACGACCTAACAAATATTCAGTGAAAATTAGTAAAACTGTATCAT
TP96084	SDA	CIAT 26146	CAGCCATTACTCCTACACCGTCGGAGTCGGATTTTATAATGATCGAATGCTTTATATTAATCTA	CAGCCATTACTCCTACACCGTCGGAGTCGGATTTTATAATGATCGAACGCTTTATATTAATCTA
TP96253	SDA	CIAT 16888	CAGCCATTATCCAGGAAGAAGATGCAATCCCTTGGCACCTCTTTATGAGAGACAGAAACAGATC	CAGCCATTATCCAGGAAGAAGATGCAATCCCTTGGCACCTCTTTATGAGAAACAGAAACAGATC
TP96272	SDA	CIAT 16888	CAGCCATTATGATTGTAGTCTCACAACAGGATGAAAAAAGGTGATGACACTAGAGGGATCATCA	CAGCCATTATGAGTGTAGTCTCACAACAGGATGAAAAAAGGTGATGACACTAGAGGGATCATCA
TP96301	SDA	CIAT 16888	CAGCCATTATTCATGTACTTTATCATTTGCGATGATACTTACTACGCTGAAAAAAAAAAAAAAA	CAGCCATTATTCATGTACTTTATCACTTGCGATGATACTTACTACGCTGAAAAAAAAAAAAAAA
TP96502	SDA	CIAT 16888	CAGCCATTCGAAAAGGGCGATAGGTGAAAAAGTGCACGGTTTGGTCAGAAAAGATTTGCAAAAA	CAGCCATTCGAAAAGGGCGATAGGTGAAAAAGTGCACGGTTTGATCAGAAAAGATTTGCAAAAA
TP96655	SDA	CIAT 26146	CAGCCATTCTTCTTACACTGGTCAGATTTTATGATGATCGAACGTTTTAGATTAATCTAGACTC	CAGCCATTCTTCTTACACTGGTCAGATTTTATGATGATCGAACGCTTTAGATTAATCTAGACTC
TP96689	SDA	CIAT 16888	CAGCCATTGAACTCAGCTATGCACATTTTGGATAGCTACATCACAGTGCCTCTCCTTAGTTGAT	CAGCCATTGAACTCAGCTAAGCACATTTTGGATAGCTACATCACAGTGCCTCTCCTTAGTTGAT
TP96736	SDA	CIAT 26146	CAGCCATTGAGAAACTCCAATACGTTTTCCCGACTTATTAATACTATGTTGTCTGTAAAGGACT	CAGCCATTGAGAAACTCCAATACGTTTTCCCGACTTATTAATACCATGTTGTCTGTAAAGGACT
TP96804	DDA	CIAT 26146	CAGCCATTGTACACAGATCTGACAAGGAGACAAGAGGCAAGTTAGAAAAAAAAAAGCTTGTATT	CAGCCATTGCACACAGATCTGACAAGGAGACAAGAGGCAAGTTAGAAAAAAAAAAGCTTGTATT
TP96848	SDA	CIAT 16888	CAGCCATTGCCCGTGTGGTGCCAATCTCAGTGAATGCTTCAACAAGCAGAAAAAAAAAAAAAAA	CAGCCATTGCCCGTGTGGTGCCAATCTCAGCGAATGCTTCAACAAGCAGAAAAAAAAAAAAAAA
TP96850	SDA	CIAT 26146	CAGCCATTGCCCTTGTGGCGCCAATCTCATCGAACGCATCAACAAGCCGCGGAACAACGTTGGC	CAGCCATTGCCCTTGTGGCGCCAATCTCATCGAACGCATCAACAAGCCACGGAACAACGTTGGC
TP96965	SDA	CIAT 26146	CAGCCATTGGGGGTATACGACAATGCATTAATAACTACAATGCATTTCATCTCAATCAGTGCAA	CAGCCATTGGGGGTATACGACAATGCATTAATAACTACAATGCATTTCATCTCAATCAGTACAA
TP97021	SDA	CIAT 26146	CAGCTATTGTATTGTAGGACGTCTCTAGATGCCTGCTTTGGGTTCAACATCGCCATCGCACATG	CAGCCATTGTATTGTAGGACGTCTCTAGATGCCTGCTTTGGGTTCAACATCGCCATCGCACATG
TP97028	SDA	CIAT 26146	CAGCCATTGTCATTCGATTAAGAAAGATTGATAAACAAGTGAAGTCTGAATCCCTAAAGTCTGG	CAGCCATTGTCATTCGATTAAGAAAGATTGATAAACAAGTGAAGTCTGAATCCCTAAAGTCCGG
TP97397	SDA	CIAT 26146	CAGCCATTTCTAGCCTTTTCCAGAGATCTACGCTCATATTCAGCACTGGAAGTGCAAATTTCAC	CAGCCATTTCTAGCCTTTTCCAGAGATCTACGTTCATATTCAGCACTGGAAGTGCAAATTTCAC
TP97504	SDA	CIAT 26146	CAGCCATTTGCCGTACGTGATCGTGATCGCGATAGGGGATTAGGGATGTTATTTGTTCAAGTGG	CAGCCATTTGCCGTACGTGATCGTGATCGCGATAGGGGATTAGGGATGTTATTTGTTCAAATGG
TP97508	SDA	CIAT 26146	CAGCCATTTGCTAACGCTTACGTTTGAGGCCATGTGGGCGGCTGAAAAAAAAAAAAAAAAAAAA	CAGCCATTTGCGAACGCTTACGTTTGAGGCCATGTGGGCGGCTGAAAAAAAAAAAAAAAAAAAA
TP97557	DDA	CIAT 26146	CAGCCATTTGTCATGTTACACAACGGATCGCATAGGCATCAAACAAGATGCTGACTAAAATCAT	CAGCCATTTGTCATGTTACACAACGGATCGCATAGGCATCAAACAAGATGCAGACTAAAATCAT
TP97563	SDA	CIAT 16888	CAGCCATTTGTGATTCTTGTTTTGGTTCACCTCTAGCTTTATATATTATATTAAATTTGAGCTG	CAGCCATTTGTGACTCTTGTTTTGGTTCACCTCTAGCTTTATATATTATATTAAATTTGAGCTG
TP97598	SDA	CIAT 16888	CAGCTATTTTAACTTTTAAGCATTGCTCAGGTTACTCCTTTTCTTATAACCCTTTTTTAGTTGG	CAGCCATTTTAACTTTTAAGCATTGCTCAGGTTACTCCTTTTCTTATAACCCTTTTTTAGTTGG
TP97613	SDA	CIAT 16888	CAGCCATTTTACCCAATATTTTAGTATTTTACACAAATAAGTGGTCTACTCTTGCCAGTTGCCA	CAGCCATTTTACCCAATATTTTAGTATTTTACACAAATAACTGGTCTACTCTTGCCAGTTGCCA
TP97649	SDA	CIAT 26146	CAGCCATTTTCAAAGTTTTACTGGCGTTTCAGCCTGGCATGGTTGCCATCCTTTCTTGTTAGAT	CAGCCATTTTCAAAGTTTTACTGGCGTTTCAGCCTGGCATAGTTGCCATCCTTTCTTGTTAGAT
TP97672	SDA	CIAT 26146	CAGCGATTTTCAGGTTGGTTAAGGTATCATGGTGAGGAAAGATCATCGATTACAAGAGTGTACC	CAGCCATTTTCAGGTTGGTTAAGGTATCATGGTGAGGAAAGATCATCGATTACAAGAGTGTACC
TP97690	SDA	CIAT 16888	CAGCCATTTTCCTTCACTTTGAAATGGAAGTTCCAAACTTTCTGCACTTTTGCCCTTTGCTCGC	CAGCCATTTTCCTTCACTTTGAAATGGAAGTTCCAAACTTCCTGCACTTTTGCCCTTTGCTCGC
TP97707	SDA	CIAT 26146	CAGCCGTTTTCTTAAGGACAAATTCTATTTTTTATTTCTTTATTGACTTTGACGGCACTTAGGA	CAGCCATTTTCTTAAGGACAAATTCTATTTTTTATTTCTTTATTGACTTTGACGGCACTTAGGA
TP97848	SDA	CIAT 16888	CAGCCATTTTTTGCTCCTCGAATGTCTTTCCTTGTGCTACACCCATTGGAATGGTACTTCCTTC	CAGCCATTTTTTGCTCCTCGAATGTCTTTCCTTGTGCTACACACATTGGAATGGTACTTCCTTC
TP97896	SDA	CIAT 16888	CAGCCCAAAAAATCAACGCCAAGCGAGCACGTGAGATCATTCTACCCGTTGCTTCAATCAGCAG	CAGCCCAAAAAATCAACGCCAAGCGAGCACGTGAGATCATTCTACCAGTTGCTTCAATCAGCAG
TP97937	SDA	CIAT 26146	CAGCCCAAAAGACAGACAATGGATGAAGCTTGAAAATAACCAGAATAATCTACATACAAGGTTA	CAGCCCAAAAGACAGACAATGGATGAAGCTTGGAAATAACCAGAATAATCTACATACAAGGTTA
TP98221	SDA	CIAT 26146	CAGCCCAAATGCAACATCTGGTATGGTGGCGTGTCTGCCGTCGGCCACGGCCGTGTGCTCAAGT	CAGCCCAAATGCAACATCTAGTATGGTGGCGTGTCTGCCGTCGGCCACGGCCGTGTGCTCAAGT
TP98306	SDA	CIAT 26146	CAGCCCAACACAAAAGAAAGTAACTGATGTCTTTGTGGATGAATGAACTCTGAGGACGTCTAAA	CAGCCCAACACAAAAGAAAGTAACTGATGTCCTTGTGGATGAATGAACTCTGAGGACGTCTAAA
TP98505	SDA	CIAT 26146	CAGCCCAACGCGTGGGGGTATCGATCACGAGAGGAGGTTGCTGAAAAAAAAAAAAAAAAAAAAA	CAGCCCAACGCGTGGGGGCATCGATCACGAGAGGAGGTTGCTGAAAAAAAAAAAAAAAAAAAAA
TP98633	SDA	CIAT 26146	CAGCCCAAGAAGGGCGTTGAAACTCGAGATCAGGCAAACTTGTCCGAGTAAAAGAACAAGCAGA	CAGCCCAAGAAGGGCGTTGAAACACGAGATCAGGCAAACTTGTCCGAGTAAAAGAACAAGCAGA
TP98684	SDA	CIAT 26146	CAGCCCAAGATATGATTACCAAGCTATATTTTCTCGATCATCTAGACTGGAGTATTATTAATCC	CAGCCCAAGATATGATTACCAAGCTATATTTTCTCGATCATCTAGACAGGAGTATTATTAATCC
TP98793	SDA	CIAT 26146	CAGCCCAAGGCAACGTCTCCAAGGAGAACACGACATCAAGATACCGTCGCTGAAAAAAAAAAAA	CAGCCCAAGGCAACGTCTCCAAGGAGAACACGACATCAAGATACCATCGCTGAAAAAAAAAAAA
TP99050	SDA	CIAT 16888	CAGCCCAATGAGAAGAGCCCAGTGGAGCAGAAACCGCTGAAGCAGAAAAAAAAAAAAAAAAAAA	CAGCCCAATGAGAAGAGCCCAGTGGAGCAGAAACCCCTGAAGCAGAAAAAAAAAAAAAAAAAAA
TP99083	SDA	CIAT 26146	CAGCCCAATGGCGAGGTAGTTAATTATCTGTTGTGGAGTAAATATTCATAGTTGGCAGGCTAAA	CAGCCCAATGGCGAGGTAGTTAATTATCTGTTGTGGAGTAAATATTCATAGATGGCAGGCTAAA
TP99092	SDA	CIAT 26146	CAGCCCAATGTACTTTCATGTTGATCCTAATGGTTATTTGGTTGCCACTTATGTTAAATTAATC	CAGCCCAATGTACTTTCATGATGATCCTAATGGTTATTTGGTTGCCACTTATGTTAAATTAATC
TP99188	SDA	CIAT 26146	CAGCTCACAAACTGTTCGTATGAAAATTTCGCAGTGCATTTTTTTCCGATGTAAAACTCGCAGG	CAGCCCACAAACTGTTCGTATGAAAATTTCGCAGTGCATTTTTTTCCGATGTAAAACTCGCAGG
TP99333	DDA	CIAT 16888	CAGCCCACACGCTCTAACCAACTGAGCTATTCCAGCTAATCATGTTAAATATACTAATATTTTT	CAGCCCACACGCTCTAACCAACTGAGCTATTCCAGCTAATCATGCTAAATATACTAATATTTTT
TP99358	SDA	CIAT 26146	CAGCCCACACTTTAGTAACCCCCTCCCTGCAAAAAAGAAAAAGAATGCTGGCCTTTGTCTAACA	CAGCCCACACTTTAGTAACCCCCTCCCTGCAAAAAAGAAAAAAAATGCTGGCCTTTGTCTAACA
TP99424	SDA	CIAT 16888	CAGCCCACATCTCTGTTTGTATCTTCACCGGCCATTTCCTGATCCTGCTTCTCTTGCATTGCCA	CAGCCCACATCACTGTTTGTATCTTCACCGGCCATTTCCTGATCCTGCTTCTCTTGCATTGCCA
TP99447	SDA	CIAT 26146	CAGCCCACATCTCTGTTCGTGTCTTCACTGGCCATTTCCTGATCCTGCTTCTCTTGCATTGCTG	CAGCCCACATCTCTGTTCGTGTCTTCACCGGCCATTTCCTGATCCTGCTTCTCTTGCATTGCTG
TP99449	SDA	CIAT 26146	CAGCCCACATCTCTGTTTGTATCTTCACCGGGCACTTCTTGATCCTGCTTCTCTTGCATTGCTG	CAGCCCACATCTCTGTTTGTATCTTCACCGGGCACTTCTTGATCCTGCTTCTCTTGCATTGCCG
TP99594	DDA	CIAT 26146	CAGCCCACCAGAAATACTAATGTAGAGAGTACCCTCTAGGCTGTAAGTACGAAAGATCCAATAC	CAGCCCACCAGAAATACTAATGCAGAGAGTACCCTCTAGGCTGTAAGTACGAAAGATCCAATAC
TP99602	SDA	CIAT 26146	CAGCCCGCCAGAGTGATGAAACTGAACCATACAACTTTCTATCAAGAAGCATTGATCTTAACTT	CAGCCCACCAGAGTGATGAAACTGAACCATACAACTTTCTATCAAGAAGCATTGATCTTAACTT
TP99668	SDA	CIAT 26146	CAGCCCACCCCACAAAATTTGAAACCCAACACTTCTAGGAGAAATAAAAATGCAAATTCCACTA	CAGCCCACCCCACAAAATTTGAAACCCAACACTTCTAGGAGAAACAAAAATGCAAATTCCACTA
TP99808	SDA	CIAT 16888	CAGCCCACCTCTCAAATATAGAATGTTTATCACCGTTATTCCAGGGGAAGCAACGAGGAAGTTG	CAGCCCACCTCTCAAATATAGAATGTTTATCACCGTTATTCCAGGGGAAGCAACAAGGAAGTTG
TP99851	SDA	CIAT 26146	CAGCCCACCTTTGATTAAAAGCTTTGTTTGGTTGATCAATTTGCCGCTATGAAATCATTATTTC	CAGCCCACCTTTGATTAAAAGCTTTGTTTGGTTGATCAAGTTGCCGCTATGAAATCATTATTTC
TP99859	SDA	CIAT 16888	CAGCCCACGAACAATACAATGGGGATGGAGGAACCCTCTTTGTCAGACTTGCAGAAAAAAAAAA	CAGCCCACGAACAATACAATGGGGATGGAGAAACCCTCTTTGTCAGACTTGCAGAAAAAAAAAA
TP100145	SDA	CIAT 16888	CAGCCCACTAGTTACTAATTAGCGGGAATCATGTCCTAACAAATCTTCCAGATCACTTTATTTT	CAGCCCACTAGTTACTAATTAGCGGGAATCATGTCCCAACAAATCTTCCAGATCACTTTATTTT
TP100259	SDA	CIAT 26146	CAGCCCACTGCCCGTCGATCCCATTGAAACAGGCTGAGTTGCTACTGATCTTGGCGTTAAGCTC	CAGCCCACTGCCCGTCGATCCCATTGAAACAAGCTGAGTTGCTACTGATCTTGGCGTTAAGCTC
TP100556	SDA	CIAT 26146	CAGCCCAGATCCTGCGATAGCAGATTCCGAGGCACCAAACCACGACGCACGATCGCTCCTCTTG	CAGCCCAGATCCTGCGATAGCAGATTCCGAGGCACCAAACCACGACGCACGATCCCTCCTCTTG
TP100671	SDA	CIAT 26146	CAGCCCAGCAGTCGGTGTTCTTGTGATCGCCGGCGGCGCGCATGGCCGCCGGTACAAGTAAATT	CAGCCCAGCAGTCGGTGTTCTTGTGATCGCCGGCGGCGCGCATGGCCGCCAGTACAAGTAAATT
TP100690	SDA	CIAT 16888	CAGCCCAGCCAACCAAAAGTTTGATACTCAATAATTGATTATAGACCATACAACCTTCACGCGC	CAGCCCAGCCAACCAAAAGTTTGATACTCAATAATCGATTATAGACCATACAACCTTCACGCGC
TP100700	SDA	CIAT 26146	CAGCCCCGCCAGTTAGATTTCGAGGCTTCCAACTACAGCGCCCGGAGGCCGGAGCCATTCCTTC	CAGCCCAGCCAGTTAGATTTCGAGGCTTCCAACTACAGCGCCCGGAGGCCGGAGCCATTCCTTC
TP100719	SDA	CIAT 16888	CAGCCCATCCCATCTACAACTATGTTTCTGTATGGCTTATTCACTTCACCACCAGCATGAACCA	CAGCCCAGCCCATCTACAACTATGTTTCTGTATGGCTTATTCACTTCACCACCAGCATGAACCA
TP100731	SDA	CIAT 26146	CAGCCCAGCCGAAGATGTCTATGTTCTGCTTGAGCCTCTCCTTGTTGTAGCTCTTGACGATCCA	CAGCCCAGCCGAAGATGTCTATGTTCTGCTTGAGCCTCTCCTTCTTGTAGCTCTTGACGATCCA
TP100873	SDA	CIAT 26146	CAGCCCAGCTGTGTCATAAGTTTCACATAACCATACCAGCCATGCTACCATGTCACAACTACAA	CAGCCCAGCTGTGTCATAAGTTTCACATAACCATACCAGCCATGCTACCATCTCACAACTACAA
TP100903	SDA	CIAT 26146	CAGCCCAGGAACAACAAACTAATTTAAACACCTGCCACACTAACACTATATAGTACCGCTATCA	CAGCCCAGGAACAACAAACTAATTTAAACACCTGCCACACTAACACTATATAGTACCGCTACCA
TP100917	SDA	CIAT 16888	CAGCCCAGGAATTTCTATTCAGCCCAGTACACAAAAGATTCGGTTTCATTAGTCACTATGCGTA	CAGCCCAGGAATTTCTATTCAGCCCAGTACACAAAAGATTCGGTTTCACTAGTCACTATGCGTA
TP100998	SDA	CIAT 16888	CAGCTCAGGGAGTATGAGGAGTTCAATCGTGAGAATGCAAGACCCGCAATACAAAACAATACAG	CAGCCCAGGGAGTATGAGGAGTTCAATCGTGAGAATGCAAGACCCGCAATACAAAACAATACAG
TP101238	SDA	CIAT 16888	CAGCCCAGTTCACAATCCCACTAAAAGGTCCTCCCCGCCAAATCACATGGAGAATTGAGTGCGC	CAGCCCAGTTCACAATCCAACTAAAAGGTCCTCCCCGCCAAATCACATGGAGAATTGAGTGCGC
TP101274	SDA	CIAT 26146	CAGCCCAGTTTGGTCCTTGATGTGCTGACTGGACGTACTTTGCTCCCTGATCTCAAATCACCCA	CAGCCCAGTTTGGTCCTTGATGTGCTGACTGGACATACTTTGCTCCCTGATCTCAAATCACCCA
TP101344	SDA	CIAT 26146	CAGCCCATGCAATGCTCCACCTCATCCGTCGGCCGCCTGCGGGCTTTGGGATGTTTGTTAGGGA	CAGCCCATACAATGCTCCACCTCATCCGTCGGCCGCCTGCGGGCTTTGGGATGTTTGTTAGGGA
TP101437	SDA	CIAT 26146	CAGCCTATAGTGGTTCATAGTTTATCAAAACACTTTTCAAATCCCGCAGAAAAAAAAAAAAAAA	CAGCCCATAGTGGTTCATAGTTTATCAAAACACTTTTCAAATCCCGCAGAAAAAAAAAAAAAAA
TP101471	SDA	CIAT 26146	CAGCCCATATCCTTTAATGCATCTTCTAGCTCTTTCATAGTAAATGGCTTGATAAGTTCTTGAG	CAGCCCATATCCTTTAACGCATCTTCTAGCTCTTTCATAGTAAATGGCTTGATAAGTTCTTGAG
TP101548	SDA	CIAT 16888	CAGCCCATCACAGGTGAAAATGTGAAATGATTCAGCTAGTGCTTGTGTTTCAGGAACCGGATTG	CAGCCCATCACAGGTGAAAATGTGAAATGATTCAGCTAGTGCTTGTCTTTCAGGAACCGGATTG
TP101633	DDA	CIAT 26146	CAGCCCATCCATCTGGAGAAGCCGTGGGTCATTCGTGGCTGTTCTCTCCAGAGAAATTGAGCGT	CAGCCCATCCATCTGGAGAAGCCGTGGGTCATTCGTGGCTGTTCTCTCCAGAGAAATTGAGCAT
TP101870	SDA	CIAT 26146	CAGCCCATGAACACATACTAGCAATTAAACCATGTATATGAATTGCACAATGAATAGAAAAATG	CAGCCCATGAACACATACTAGCAATTAAACCATATATATGAATTGCACAATGAATAGAAAAATG
TP101917	DDA	CIAT 26146	CAGCCCATGACTGTTGCAAATAGTGAGGCCTATGGATCCTCAGAACAGAAAATTTTAGTTCATG	CAGCCCATGACTGTTGCAAATAGTGAGGCCTATGAATCCTCAGAACAGAAAATTTTAGTTCATG
TP101944	SDA	CIAT 16888	CAGCCCATGATGCATCCATGGCAACGCGCAAGCAGAAGCAGGGACAAGGTACGCTGGATGGTGG	CAGCCCATGATGCATCCATGGCAACGCGCAAGCAGAAGCAGGGACAAGGTACGCTGGACGGTGG
TP101964	SDA	CIAT 26146	CAGCTCATGCAGTTTTGCTTGTGCTTTTCAGACTGGAATATTTGGGCAGTTCAAGTTAGAACTT	CAGCCCATGCAGTTTTGCTTGTGCTTTTCAGACTGGAATATTTGGGCAGTTCAAGTTAGAACTT
TP101982	SDA	CIAT 26146	CAGCCCATGCCAATACGATGATAGGTACCATATGTTTAGACATATATATCCTGGACCTGGAGAT	CAGCCCATGCCAATACGATGATAGGTACCATATATTTAGACATATATATCCTGGACCTGGAGAT
TP101998	SDA	CIAT 26146	CAGCCCATGCCGTTTGTGAAGCGCATCGGCTTACCACCAGCCTCCATCGCCAACACCTTCGCTT	CAGCCCATGCCCTTTGTGAAGCGCATCGGCTTACCACCAGCCTCCATCGCCAACACCTTCGCTT
TP102171	SDA	CIAT 26146	CAGCCCATGTGAAGTCATAATCTTATAACTGCTTCATTTTGGTACCTCAATGAAAAAACATGTA	CAGCCCATGTGAAGTCATAATCTTATAACTGCTTCATTTTGGTACCTCAACGAAAAAACATGTA
TP102172	SDA	CIAT 26146	CAGCCCATGTGACGTAAAGATCATATCAGGCGAACCACCACAACGATATGTACAAGCTATTCCC	CAGCCCATGTGACGTAAAGATCATATCAGACGAACCACCACAACGATATGTACAAGCTATTCCC
TP102285	DDA	CIAT 26146	CAGCCCATTATCGACTGTAGCATTTAAACGGGGCAGGTCTTCCTCCTTCCTTTTGCTCTTTTTG	CAGCCCATTATCGACTGTAGCATTTAAACGGGGCAGGTCTTCCTCCTTCCTCTTGCTCTTTTTG
TP102305	SDA	CIAT 26146	CAGCCCATTCATCGCACTTTAATTTTAAGTGAGCCTCTCTCTCATGGTTCTCATCCATCCTCCA	CAGCCCATTCATCGCACTTTAATTTTAAGTGAGCCTCTCTCTCATGGTTCTCATCCATCCACCA
TP102320	SDA	CIAT 26146	CAGCCCATTCTAAGCTTAGACAAAAGAGCTTACCTTATCTGTTCTTGTCCTCAGCTCAGCCTTT	CAGCCCATTCTAAGCTTAGACAAAAGAGCTTACCTTATCTGTTCTTGCCCTCAGCTCAGCCTTT
TP102420	SDA	CIAT 26146	CAGCCCATTTACCTCTAGGTTTTAGCTAGTTCCCAGAGTTCTTGCATTTTTCAGGGAGGGGTTG	CAGCCCATTTACCTCTAGGTTTTAGCTAGTTCCCAGAGTTCATGCATTTTTCAGGGAGGGGTTG
TP102437	SDA	CIAT 26146	CAGCCCATTTCATCAATTTATCATTAGCGCGAACGACCTCTTCTCGGTCTTGTCTACTGTCAGC	CAGCCCATTTCAGCAATTTATCATTAGCGCGAACGACCTCTTCTCGGTCTTGTCTACTGTCAGC
TP102459	SDA	CIAT 16888	CAGCCCGTTTCTTTAATTAGTGGCGATTCATGAATCTAACTATACCAGTATATCATATATATAC	CAGCCCATTTCTTTAATTAGTGGCGATTCATGAATCTAACTATACCAGTATATCATATATATAC
TP102486	SDA	CIAT 26146	CAGCCCATTTTCAGTTAAATCGGTTCGATTCGGTCGGTTATATCGGTTTCGGTGAATTTTTGCC	CAGCCCATTTTCAGTTAAATCGGTTCGATTCGGTCGGTTATACCGGTTTCGGTGAATTTTTGCC
TP102487	SDA	CIAT 26146	CAGCCCTTTTTCAGTTACATCTAAATAAATCTCACGTCACACGCATATCAATTTTTGTATGGGA	CAGCCCATTTTCAGTTACATCTAAATAAATCTCACGTCACACGCATATCAATTTTTGTATGGGA
TP102698	SDA	CIAT 16888	CAGCCCCAAGCCTACCTTCCCCTGCCTCTACAATGGCGGCATGCCTCAAAGCGTCATTCTTGGG	CAGCCCCAAGCCTACCTTCCCCTGCCTCTACAATGGCGACATGCCTCAAAGCGTCATTCTTGGG
TP102983	SDA	CIAT 26146	CAGCCCCACTAATAATGTCACACCAAATTTGGCCAAAACCCAAGTGTTTTAGGACTTTCAGCAA	CAGCCCCACTAATAATGTCACACCAAATTTGGCCAAAACCCAAGTGTTTTAGGACTTCCAGCAA
TP103084	SDA	CIAT 16888	CAGCTCCAGCATAATTTTCAGTGAAGCGGGGATTGCAAGGAAGAACAGGTCATGGGGCAAGAGG	CAGCCCCAGCATAATTTTCAGTGAAGCGGGGATTGCAAGGAAGAACAGGTCATGGGGCAAGAGG
TP103202	SDA	CIAT 26146	CAGCCCCATAATCTGAATAAGTGATTATCTACTTATAATTATCCAAATGTATAAGAAAATCTAT	CAGCCCCATAATCTGAATAAGTGATTATCTACTTATAATTATCCAAATGTATAAGAAAATATAT
TP103238	SDA	CIAT 26146	CAGCCCCATCAGAAGTGTCAAAAACTTGTTCCACATCACCTAGTTTGATTTCTTTTGAGTTTTG	CAGCCCCATCAGAAGTGTCAAAAACTTGTTCCACATAACCTAGTTTGATTTCTTTTGAGTTTTG
TP103384	SDA	CIAT 26146	CAGCCCCCAAAAATGTTCTGGACCTTGTCAGGATTTTGACTAGTTGAGTTCTGGGTTTGTGAAA	CAGCCCCCAAAAATGTGCTGGACCTTGTCAGGATTTTGACTAGTTGAGTTCTGGGTTTGTGAAA
TP103451	SDA	CIAT 26146	CAGCCCCCAATCAGACAATGAGACAAGGTCACTTAGCCCCCTAGCACACAGCCACATGGACAGC	CAGCCCCCAATCAGACAATGAGACAAGGTCACTTAGCCCCCTAGCACACAGCCACAAGGACAGC
TP103482	SDA	CIAT 16888	CAGCCCCCACGATCCAAAAAGGCCAACCGGAAAACACACGGCCTTCAGATCCAATCCATCCTAC	CAGCCCCCACGATCCAAAAAGGCCAACCGGAAAACACACGGCCTTCAGATCCAATCCACCCTAC
TP103972	SDA	CIAT 26146	CAGCCCCCTCGATCGTCTTCTCCGTCCCCGGGAGAAACCTCTGCACCGCCGCGTGGAGCTCGAA	CAGCCCCCTCGATCGTCTTCTCCGTCCCCGGGAGAAACCTCTGCACCGCCGCGTGGAGCTCAAA
TP104011	SDA	CIAT 16888	CAGCCCCCTGCTTCTTCACCATTCCCAGCACCTCCTTGCGCACCGACTCCGGCAGGATACCCTG	CAGCCCCCTGCTTCTTCACCATCCCCAGCACCTCCTTGCGCACCGACTCCGGCAGGATACCCTG
TP104296	SDA	CIAT 16888	CAGCCCCGCGTGTCATATGTAGGTGTATCGGAGACGCGGGTCGTCTTCTAGAGCTGGGAGCATA	CAGCCCCGCGTGTCATATGTAGGTGTATCGGAGACGCGGGTCATCTTCTAGAGCTGGGAGCATA
TP104438	DDA	CIAT 26146	CAGCCCCGGGGTAACAATTATACTATTATACCCGTACAATAATACATTCTTCCATCATCATCTA	CAGCCCCGGGGTAACAAATATACTATTATACCCGTACAATAATACATTCTTCCATCATCATCTA
TP104464	SDA	CIAT 26146	CAGCCCCGGTTCCTTTTGAGGCGGCAGTTAATTATAGCCCAGCAGTGTTGTCCAGTTGTCCTGA	CAGCCCCGGTTCCTTTTGAGGCGGCAGTTAATTATAGCCCAGCAGTCTTGTCCAGTTGTCCTGA
TP104674	SDA	CIAT 16888	CAGCCCCTATCACAGCCAGCATCCAAAAGGGAGATCATCATCAGCCGATGGCACAAAGGACCTT	CAGCCCCTATCACAGCCAGCATCCAAAAGGGAGATCATCATCAGCCGAAGGCACAAAGGACCTT
TP104785	SDA	CIAT 16888	CAGCCCCTCCTGCTCATTGCCTATTCGCCGCCTTCCTCGTGGATCATAATGGGCCGAGCAAACA	CAGCCCCTCCTGCTCATTGCCTATTCGCCGCCGTCCTCGTGGATCATAATGGGCCGAGCAAACA
TP104889	SDA	CIAT 16888	CAGCCCCTGAAAGCCGATGTTGAGGAAGGAGAGATCAGCTGAAAAAAAAAAAAAAAAAAAAAAA	CAGCCCCTGAAAGCCGATGTTGAGGAAGGAGAGATAAGCTGAAAAAAAAAAAAAAAAAAAAAAA
TP104946	SDA	CIAT 26146	CAGCCCCTGCGTGGCTACCATTTGGATGCAGTAAAAGTGGCATGTCTTGCCAGGCCACGGGACA	CAGCCCCTGCATGGCTACCATTTGGATGCAGTAAAAGTGGCATGTCTTGCCAGGCCACGGGACA
TP105103	SDA	CIAT 16888	CAGCCCCTTATTTACTTAAACTGCTTAGTGATAAAAAAATTTCAGCTGAAAAGCAAATAGATGA	CAGCCCCTTATTTACTTAAACTGCTTAGTGATAAAAAAAATTCAGCTGAAAAGCAAATAGATGA
TP105124	SDA	CIAT 26146	CAGCCCCTTCCGGACGCTGGAGCAGGACCACCTGCGCCAATAGCCAAAGCAACGTGGTTTTGGA	CAGCCCCTTCCGGACGCAGGAGCAGGACCACCTGCGCCAATAGCCAAAGCAACGTGGTTTTGGA
TP105444	DDA	CIAT 26146	CAGCCCGACTGCAGGAAATGGGCCACCGAGAAAACAAGTACTAATAATTGAGCCTCTTTTTTTT	CAGCCCGACCGCAGGAAATGGGCCACCGAGAAAACAAGTACTAATAATTGAGCCTCTTTTTTTT
TP105617	SDA	CIAT 26146	CAGCGCGAGGCGCCTCCCTCGGCCTCGTCATGTCCTACATCGACGAGGCCACCGCGCTGGAGGC	CAGCCCGAGGCGCCTCCCTCGGCCTCGTCATGTCCTACATCGACGAGGCCACCGCGCTGGAGGC
TP105702	SDA	CIAT 26146	CAGCCCGATATGATGAACTGTGATTGTTTAGCGCACACACCTCGGAAATTAGAAGAGTTCTTCG	CAGCCCGATATGATGAACTGTGATTGTTTAGCGCACACACCTCGGAAATCAGAAGAGTTCTTCG
TP105725	SDA	CIAT 26146	CAGCCCGATCCGATTTTGTCTGTCTCAAGTGCTTGTCTGTGTAAAGTTGTACTCCATGTCTGTT	CAGCCCGATCCGATTTTGTCTGCCTCAAGTGCTTGTCTGTGTAAAGTTGTACTCCATGTCTGTT
TP106054	SDA	CIAT 16888	CAGCCCGCCGCCAGAAACTCCTCTAAGCCCGCCGGCCATGGAGCCCTTCCCTAGGACCGTGAAC	CAGCCCGCCGCCAGAAACTCCTCTAAGCCCGCCGGCCATGGAGCCCTCCCCTAGGACCGTGAAC
TP106126	SDA	CIAT 26146	CAGCCTGCCGTTTGGATATATATTCTTTTCTCTTTATTGCTGGTCCTGAATCCTGATCAACCTT	CAGCCCGCCGTTTGGATATATATTCTTTTCTCTTTATTGCTGGTCCTGAATCCTGATCAACCTT
TP106509	SDA	CIAT 16888	CAGCCCGGAACCTGAACCAATGGAGTCGCAGAGCTCAGTCCAGAGGATATTGCAAGAGATGATG	CAGCCCGGAACCTGAACCAATGGAGTCACAGAGCTCAGTCCAGAGGATATTGCAAGAGATGATG
TP106528	SDA	CIAT 16888	CAGCCCGGAATGGGATGCCTTGCCACCTGCATCCCAGCAGTGCACTCTATGGCCTTGGCTACAC	CAGCCCGGAATGGGATGCCTTGCCACCTGCACCCCAGCAGTGCACTCTATGGCCTTGGCTACAC
TP107163	SDA	CIAT 26146	CAGCCCGTATATGATCTTTACAAATTTGAACTCGAAAGCCACTCTTCGTTGTAAATTCAGATAC	CAGCCCGTATATGATCTTTACAAATTTGAACTTGAAAGCCACTCTTCGTTGTAAATTCAGATAC
TP107259	SDA	CIAT 26146	CAGCCCGTCCTCCCCGGCACTGTACGAACGTGCGCGGCCTTGTGCGGACATGTCGGTGTTGTTC	CAGCCCGTCCTCCCCGGCACTGTACGAACGTGCGCGGCCTTGTGCGGACATGTCAGTGTTGTTC
TP107360	SDA	CIAT 26146	CAGCCCGTGCATCAAAGTTATGAGATTTAGTTATTTCCTTAAAGAAAAAATAGCAATATTTTCA	CAGCCCGTGCATCAAAGTCATGAGATTTAGTTATTTCCTTAAAGAAAAAATAGCAATATTTTCA
TP107429	SDA	CIAT 26146	CAGCCCGTGTGATTATTGAACATCATGCCAACTTCTGGAACACCAATATCCTCGCCATCTGACT	CAGCCCGTGTGATTATTGAACACCATGCCAACTTCTGGAACACCAATATCCTCGCCATCTGACT
TP107536	SDA	CIAT 26146	CAGCCCTTTTACGTACGACGGGTGCGTGAAGGTGATTACGCTACGCTACGCTTTGCTCTCGTAG	CAGCCCGTTTACGTACGACGGGTGCGTGAAGGTGATTACGCTACGCTACGCTTTGCTCTCGTAG
TP107752	SDA	CIAT 26146	CAGCCCTAATGAGTTCCTACCTTGAGGCAGTTCATAAACTAACGAGAACATAGTATGCTATGGG	CAGCCCTAATGAGTTCCTACCCTGAGGCAGTTCATAAACTAACGAGAACATAGTATGCTATGGG
TP107798	SDA	CIAT 16888	CAGCTCTACAGACAACCTTTCTTGAGGGCACAACATTAGCCAAATTAATGGTGTGATTCCTACC	CAGCCCTACAGACAACCTTTCTTGAGGGCACAACATTAGCCAAATTAATGGTGTGATTCCTACC
TP107850	SDA	CIAT 26146	CAGCCCTACCGTATCATGCTCAACTATTTGCAGGGTTGGATGGGCCACCTGCTGAAAAAAAAAA	CAGCCCTACCGTATCATGATCAACTATTTGCAGGGTTGGATGGGCCACCTGCTGAAAAAAAAAA
TP107852	SDA	CIAT 26146	CAGCCCTACCGTGCTCCCCGGTTCCTCGAAGAGAGAATTCCTTATTTGACACTAGAAGGTAGAT	CAGCCCTACCGTGCTCCCCGGTTCCTCGAAGAGAGAATTCCTTATTTGACACTAGAAGATAGAT
TP107984	DDA	CIAT 26146	CAGCCCTAGATTGAGGCAAATGAGGGCAAGAGGTTTGGAATCAAGGTCTTGGAGCAGTTACACC	CAGCCCTAGATTGAGGCAAATGAGGGCAAGAGGTTTCGAATCAAGGTCTTGGAGCAGTTACACC
TP107987	SDA	CIAT 26146	CAGCCCTAGATTGAGTCAAATGTGAGCAAAAAGTTTTGAATCAAGGTCTTGGAACAACTACCCT	CAGCCCTAGATTGAGTCAAATGAGAGCAAAAAGTTTTGAATCAAGGTCTTGGAACAACTACCCT
TP107996	SDA	CIAT 26146	CAGCCCTAGATTGCATCAAATGAGAGCGATAAATTTTGAATCAAGGTCTTGAAATAGTTACACT	CAGCCCTAGATTGCATCAAATGAGAGCGATAAATTTTGAATCAAGGTCTTGAAATAGCTACACT
TP108003	DDA	CIAT 16888	CAGCCCTAGATTGGGTCAAATGAGAACAAGAAGTTTTTAACCAAGGCCTTGGAGCAGAAAAAAA	CAGCCCTAGATTGGGTCAAATGAGAACAAGAAGTTTTGAACCAAGGCCTTGGAGCAGAAAAAAA
TP108088	DDA	CIAT 26146	CAGCCCTAGGTACGGACCATAATCGTTTGGGGGGTTTTGTTGATGTGCCACTTTATTTTGAAAC	CAGCCCTAGGTACGGACCATAATCGTTTGGGGGGTTTCGTTGATGTGCCACTTTATTTTGAAAC
TP108200	SDA	CIAT 26146	CAGCCCTATCTGACGCGCCTTGTAATCAGTAGTATTTCTTCTAATATGTTTCAATTTGGCTGAT	CAGCCCTATCTGACGCGCCTTGTAATCAGTAGTATTTCTTCCAATATGTTTCAATTTGGCTGAT
TP108221	SDA	CIAT 26146	CAGCCCTATGCCATTTGAGCAGTCGTCAATTTAGGTCACATAAACGGCATCGGTGCCAAAGTTG	CAGCCCTATGCCATTTGAGCAGTCGTCAATTTAGGTCACATAAACGGCATCGGTGCCAAAGTTA
TP108254	SDA	CIAT 26146	CAGCCCTATTCGACTGAAAGCTAACTGAACCCCCATAAAGCTGTAGGAAAAACTATCAGCAGAC	CAGCCCTATTCAACTGAAAGCTAACTGAACCCCCATAAAGCTGTAGGAAAAACTATCAGCAGAC
TP108426	SDA	CIAT 26146	CAGCTCTCACACGTATCACCAACTCATGATTCTTTGATTCAAATCAAAATCAAAATCCCAGTGA	CAGCCCTCACACGTATCACCAACTCATGATTCTTTGATTCAAATCAAAATCAAAATCCCAGTGA
TP108524	SDA	CIAT 26146	CAGCCCTCAGCCATAGAACCATTGTGGTTTTCCACTTTTCCTCAACCATAAAGCCACTGTAGTT	CAGCCCTCAGCCATAGAACCATTGTGGTTTTCCACATTTCCTCAACCATAAAGCCACTGTAGTT
TP108592	SDA	CIAT 26146	CAGCCCTCATCCTTGACCCACATGTTCTTGGGATGCAAGTGCAAGAAAATTCAAATGACCATGA	CAGCCCTCATCCTTGACCCACATGTTCTTGAGATGCAAGTGCAAGAAAATTCAAATGACCATGA
TP108675	SDA	CIAT 16888	CAGCCCTCCAAGGTGGTGGTCTCATCGAATGCTACAGTAATCTATAACATCAGAAATAGAAATT	CAGCCCTCCAAGGTGGTGGTCTCATCAAATGCTACAGTAATCTATAACATCAGAAATAGAAATT
TP108712	SDA	CIAT 26146	CAGCCCTCCACTCCCTCCTCGACTCTCGCCTGACACCTCGACTCAACACGGATTTGCTACAGTC	CAGCCCTCCACTCCCTCCTCGACTCTCGCCTGGCACCTCGACTCAACACGGATTTGCTACAGTC
TP108848	SDA	CIAT 16888	CAGCCCTCCCTCCATTATTGGAACTTTCTACTTCCTCTCTTTTTCCCCTCAAATCGGCCATCGA	CAGCCCTCCCTCCATTATTGGAACTTTCTACTTCCTCTCCTTTTCCCCTCAAATCGGCCATCGA
TP108967	SDA	CIAT 26146	CAGCCCTCCTCATCGACTTCTGATTAAATGTTAAATTGTTAGGCATTGTATGTAAAATATGTAG	CAGCCCTCCTCATCGACTTCTGATTAAATGTTGAATTGTTAGGCATTGTATGTAAAATATGTAG
TP109074	SDA	CIAT 26146	CAGCCCTCCTTGGGCTACCTTGGTGTTGCCTTGGGTGTATCCACATGTCTAGGCTACCATTTGC	CAGCCCTCCTTGGGCTACCTTGGTGTTCCCTTGGGTGTATCCACATGTCTAGGCTACCATTTGC
TP109089	SDA	CIAT 26146	CAGCCCTCGAGCTGATGATGACAACATTAGTGTCACGCTATAACTAGAGTGGAAGTAAGAGAAA	CAGCCCTCGAACTGATGATGACAACATTAGTGTCACGCTATAACTAGAGTGGAAGTAAGAGAAA
TP109284	DDA	CIAT 16888	CAGCCCTCGCGGGCCTCATGGGCGCGTACCGCGTCATCAGCCCCGGCGAGGAGGGCCCCCTTAA	CAGCCCTCGCGGGCCTCATGGGCGCGTACCGCGTCATCAGCCCCGGCGAGGAGAGCCCCCTTAA
TP109378	SDA	CIAT 26146	CAGCCCTCGGGTTTCGCACCATCGGGGTGAACGCCGCGCGGGCGGCGCCGGCGCTGGCGAGGGC	CAGCCCTCGGGTTTCGCACCATCGGGGTGAACGCCGCGCGGGAGGCGCCGGCGCTGGCGAGGGC
TP109444	SDA	CIAT 26146	CAGCCCTCGTCTCCGTCTCCTCTGCCACCGCAGGCTACTACGAAGGTGGCGTCGCCTCCGGTTT	CAGCCCTCGTCTCCGTCTCCTCTGCCACCGCAGGCTACTACGAAGGTGGCATCGCCTCCGGTTT
TP109469	SDA	CIAT 16888	CAGCCCTCGTTCCCTTCCGGCAATGGCAATGCCTCCAAGAGACTTTCATCAGAGCGCTTTAGTA	CAGCCCTCGTTCCCTTCCGGCAATGGCAATGCCTCCAAGAGACTTTCATCAGAGAGCTTTAGTA
TP109675	SDA	CIAT 16888	CAGCCCTCTGCCTGTGCCTGACACATCGCCTGATAGTTAAATCGAACGTGCTAGATTTCACTTT	CAGCCCTCTGCCTGTGCCTGACACATCGCCTGATAGTTAAATCAAACGTGCTAGATTTCACTTT
TP109691	SDA	CIAT 26146	CAGCCCTCTGGCCTCGCATCGAGCGGTTGCCTGGTAACAACAGTCTCCGTGAAATTGTTTCAAT	CAGCCCTCTGGCCTCGCATCGAGCGGTTGCCTGGTAACAACACTCTCCGTGAAATTGTTTCAAT
TP109769	DDA	CIAT 16888	CAGCCCTCTTTGTCGGGAATTTCCTCGGCAAAGACTGTAAGTGCTTCAACACCCAATCGGCTCA	CAGCCCTCTTCGTCGGGAATTTCCTCGGCAAAGACTGTAAGTGCTTCAACACCCAATCGGCTCA
TP109846	SDA	CIAT 16888	CAGCCCTGAAAACAAGTCAGAGTAAGAAGGACAACATGCTAGTTTCAAAAGAGCAGAGTGGACA	CAGCCCTGAAAACAAGTCAGAGTAAGAAGGACAACATGCTAGTTTCAAAAGAGCAGAGTAGACA
TP109848	SDA	CIAT 26146	CAGCCCTGAAAACCATTCAATACTGTTGAGCCTAATCAAGATGAATACCTAATCAGAACACATT	CAGCCCTGAAAACCATTCAATACTGTTGAGCCTAATCAAGATGAATACCTAATCAGAACACACT
TP109861	SDA	CIAT 26146	CAGCCCTGAAACAAATCAGAGTTAGAAGAACATCGGCACTATGAGAGCTGAAACAGTCATAGGC	CAGCCCTGAAACAAATCAGAGTTAGAAGAACATCAGCACTATGAGAGCTGAAACAGTCATAGGC
TP109884	SDA	CIAT 16888	CAGCCCTGAACAAAAGTAATTCCGTATCTGTATTAGTAAAATAGCTTCAAGTTTAAATATAGTT	CAGCCCTGAACAAAAGTAACTCCGTATCTGTATTAGTAAAATAGCTTCAAGTTTAAATATAGTT
TP109916	SDA	CIAT 26146	CAGCCCTGAAGATCAGATACTCATCACCGCTCTTTCGTCTAACTACAGCAAGTGATGTTGAGGT	CAGCCCTGAAGATCAGATACTCATCACCGCTCTTTCATCTAACTACAGCAAGTGATGTTGAGGT
TP110268	DDA	CIAT 26146	CAGCCCTGCCGCGTCAGCATGACACGATCTGAAGCCGCAATAAGGACGGTACTACTCGTACTGA	CAGCCCTGCCGCGTCAGCATGACACGATCTGAAGCCGCAACAAGGACGGTACTACTCGTACTGA
TP110397	SDA	CIAT 16888	CAGCCCTGTTGAGCATTGCCAAGTGAAGTAACAATCGGGTCTCCTGCAACCAAGGCTGGTTCAC	CAGCCCTGCTGAGCATTGCCAAGTGAAGTAACAATCGGGTCTCCTGCAACCAAGGCTGGTTCAC
TP110568	SDA	CIAT 26146	CAGCCCTGGGCGATCGGACGTACGTGATCTCGGAACCTCTTGCAAAGTTTCGTAGGTACATACA	CAGCCCTGGGCGATCGGACGTACGTGATCTCGGAACCTCTTGCAAAGTTTCGCAGGTACATACA
TP110605	SDA	CIAT 26146	CAGCCCTGGTCACTGTCACCATTTCGTGACGTGACGCCGAGTGGATGCATCATGCGATGTGTGA	CAGCCCTGGTCACCGTCACCATTTCGTGACGTGACGCCGAGTGGATGCATCATGCGATGTGTGA
TP110866	SDA	CIAT 26146	CAGCCCTGTTTGATTCAACTGCATGCATCAATGAATTATCAGCAATATACAGTTCAGTTTTATC	CAGCCCTGTTTGATTCAACTGCATGCATCAACGAATTATCAGCAATATACAGTTCAGTTTTATC
TP110998	SDA	CIAT 16888	CAGCCCTTATATCAACGTCAGTTCAGGATTATCAACTCCCAATTGTCTCAATTCCTAAAGCTAA	CAGCCCTTATATCAACGTCAGTTCAGGATTAACAACTCCCAATTGTCTCAATTCCTAAAGCTAA
TP111005	SDA	CIAT 16888	CAGCCCTTATCACAAGAGGTAAACTACCTTCCAAGTCAGGTTACCTGTTAATCTGGTTAGATCG	CAGCCCTTATCACAAGAGGTAAACTACCATCCAAGTCAGGTTACCTGTTAATCTGGTTAGATCG
TP111033	SDA	CIAT 16888	CAGCCCTTATTCTTAATTTCTCATTCTATTGATCTCTTCCATGCAATTGGATCAACAAAGAGAT	CAGCCCTTATTCTTAATTTCTCATTCTATTGATCTCTTCCATGCAATTGGATCAACAAAGAAAT
TP111091	SDA	CIAT 16888	CAGCCCTTCAGAAAATAGTTGGTGCCACACCGTACCAGATTTTCAGAATTATTTTCGTGACCCG	CAGCCCTTCAGAAAATAGTTGGTGCCACACCGTACCAGATCTTCAGAATTATTTTCGTGACCCG
TP111120	SDA	CIAT 26146	CAGCCCTTCATGACAAACATTTGAAAATATTTGGTATCTCTACTTACCCCTCCAATAAGTGATT	CAGCCCTTCATGACAAACATTTGAAAATATTTGGTATCTCTACTTACCCCTCCAACAAGTGATT
TP111209	SDA	CIAT 16888	CAGCCCTTCGCCTGCAACCCTCCTCCGGCGTCCATCACCGGCGGCCGCGAGCTCTTCCTTTCTC	CAGCCCTTCGCCTGCAACCCTCCTCCGGCGTCCATCACCGGCGGCCGCGAGCTCTTCCCTTCTC
TP111235	SDA	CIAT 26146	CAGCCCTTCGTCTAAAGTTATGAGGATTAATATTTCATTTCCATAGGTATATAAGTCTTTAAAC	CAGCCCTTCGTCTAAAGTTATGAGGATTAATATTTCATTTCCATAGATATATAAGTCTTTAAAC
TP111259	SDA	CIAT 26146	CAGCCCTTCTCCGATCTGCCCACTCTAATTTGATGCAGTTCAATGATGTTTGGCCGGTTTGGCG	CAGCCCTTCTCCAATCTGCCCACTCTAATTTGATGCAGTTCAATGATGTTTGGCCGGTTTGGCG
TP111398	SDA	CIAT 26146	CAGCCCTTGAGAAAAGGTGGAACACTATTCAGAGGGAATGTGTTCGGTTTCAAGAATGTATCGA	CAGCCCTTGAGAAAAGGTGGAACACTATTCAGAGGGAATGTGTTCAGTTTCAAGAATGTATCGA
TP111425	DDA	CIAT 16888	CAGCCCTTGAGTACTCTAACCGATTTGATTTCATGAAATTTGTAAGGATCGTGTTTAACTAATT	CAGCCCTTGAGTACTCTAACCGATTTGATTTCATGAAATTTGTAAGGATCATGTTTAACTAATT
TP111583	SDA	CIAT 16888	CAGCCCTTGGATGACTTGAACTTGAGCTTCACCCGGCCATACACAGCTCCGACTTTGGGCTTGG	CAGCCCTTGGATGACCTGAACTTGAGCTTCACCCGGCCATACACAGCTCCGACTTTGGGCTTGG
TP111683	SDA	CIAT 26146	CAGCCTTTGTAGTAACTGACAAAAAGGCTAAGCTTTTCCTGCTAATTATTCATATCAAGTCTAG	CAGCCCTTGTAGTAACTGACAAAAAGGCTAAGCTTTTCCTGCTAATTATTCATATCAAGTCTAG
TP111820	SDA	CIAT 16888	CAGCCCTTTATCTGTTCCATAACCTTACAATGAACAGCTACAGGGAGTAAATAATTTGTCACCC	CAGCCCTTTATCTGTTCCATAACCTTACAATGAACAGCTACAGGGAGCAAATAATTTGTCACCC
TP111866	SDA	CIAT 16888	CAGCCCTTTCCGGCCATTCCCTATTCTGGAACGGCTCACCTCCATTTCTTCCTGCTCGTGCGTA	CAGCCCTTTCCGGCCATTCCATATTCTGGAACGGCTCACCTCCATTTCTTCCTGCTCGTGCGTA
TP111879	SDA	CIAT 16888	CAGCCCTTTCTGATGCTCAAATTAAATACAATCAGTACCTTCTGACAATGCAAGTTATATGCAC	CAGCCCTTTCTAATGCTCAAATTAAATACAATCAGTACCTTCTGACAATGCAAGTTATATGCAC
TP111990	SDA	CIAT 26146	CAGCCCTTTGTACTTTTCTGCGAGGGATTAAGATTCTCTGTATTTACTATTCAGTACTAATATC	CAGCCCTTTGTACTTTTCTGCGAGGGATTAAGATTCTCTGTATTCACTATTCAGTACTAATATC
TP112030	DDA	CIAT 26146	CAGCCCTTTTAGTCCCAAGAAAGTTTTAATCTGGTTGATTCTCAATGGTTTTGCAGTTTGAAGG	CAGCCCTTTTAGTCCCAAGAAAGTTTTAATCTGGTTGATTCTCAATGGTTTTGCAGTTTGAAGA
TP112093	SDA	CIAT 26146	CAGCCCTTTTGCGCTCTTCGCATTCCTCTCTTCCATGTTATATTTTGCTATCGTGGACTAGCTC	CAGCCCTTTTGCGCTCTTCGCATTCCTCTCTTCCATGTTAGATTTTGCTATCGTGGACTAGCTC
TP112125	SDA	CIAT 16888	CAGCCCTTTTTGCTTCATGATCTCCATCATGCAACTTTGTTGCGTTAAAAAGATTCGATTAGCC	CAGCCCTTTTTGCTTCATGATCTCCATCATGCAACTTTGTTGCGTTAAAAAGATCCGATTAGCC
TP112337	SDA	CIAT 26146	CAGCCGAACAAACATGATTAACTTGTTTTGTTGTGGACACATTCTTTGGGAAGTAGTTCCAGTG	CAGCCGAACAAACATGATTAACTTGTTTTGTTGTGGACACATTCTTTGGGAAGTAGTTCCAGCG
TP112401	SDA	CIAT 26146	CAGCCGAACCATTTTTCAGCCCATCAAATTGAAAGTGCCAAAACCACAAGAGGAGGGCATGCAT	CAGCCGAACCATTTTTCAGCCCATCAAATTAAAAGTGCCAAAACCACAAGAGGAGGGCATGCAT
TP112407	SDA	CIAT 16888	CAGCCGAACCCCATTTCCTCCACCAGGTACTTGCAGACCTCGAGGCGCCCCTTGCCAGCAGAAA	CAGCCGAACCCCATATCCTCCACCAGGTACTTGCAGACCTCGAGGCGCCCCTTGCCAGCAGAAA
TP112720	SDA	CIAT 26146	CAGCCGAAGGCGTTGGGCACAGGCTGGACCTTAATCCAGTCACCCTTGTAAGCGACCTCAAGGC	CAGCCGAAGGCGTTGGGCACAGGCTGGACCTTGATCCAGTCACCCTTGTAAGCGACCTCAAGGC
TP112810	SDA	CIAT 26146	CAGCCGAATACAAAAAATGTTGAGGAAATATGTTGGCGTGCACGAAAAAAAATGGTATCGAATA	CAGCCGAATACAAAAAATGTTGAGGAAATATGTCGGCGTGCACGAAAAAAAATGGTATCGAATA
TP112874	SDA	CIAT 26146	CAGCCGAATATATGTAAAGTTGATGAAAAATATTGCCGAGTGTAGAAAAAGTTGATATTGTATC	CAGCCGAATATATGTAAAGTTGATGAAAAATATTGCCGAGTGTAGAAAAAGTTGATATTATATC
TP112879	SDA	CIAT 26146	CAGCCGAATATATGTAAGTTGAGGAAAAAAGTTACCGAGTGTAGAAAAAGTTGATATCATATAT	CAGCCGAATATATGTAAGTTGAGGAAAAAAGTTACCAAGTGTAGAAAAAGTTGATATCATATAT
TP112881	SDA	CIAT 26146	CAGCCGAATATATGTACCGTTAAGAAAAATGTTGCCTATCGTACAAAATGTTGAGCTAAAATGT	CAGCCGAATATATGTACCGTCAAGAAAAATGTTGCCTATCGTACAAAATGTTGAGCTAAAATGT
TP112884	SDA	CIAT 26146	CAGCCGAATATATGTTAAGTTGAAGAAAAATGTTGTTGATCTTAGAAAAAGTTGATATCATATA	CAGCCGAATATATGTTAAGTTGAAGAAAAATGTTGTCGATCTTAGAAAAAGTTGATATCATATA
TP112994	SDA	CIAT 26146	CAGCCGAATTCTGCGTGGACACCCTGTGCGTGCGGCTGTCGAAAACTGAAGACAAACGGGAATT	CAGCCGAATTCTGCGTGGACACCCTGTGCATGCGGCTGTCGAAAACTGAAGACAAACGGGAATT
TP113147	SDA	CIAT 26146	CAGCGGACAAGGCTGGCATGTTGTACTCTCATAACGTTTCAGCTGTCTATACTGTCAAGTGAAC	CAGCCGACAAGGCTGGCATGTTGTACTCTCATAACGTTTCAGCTGTCTATACTGTCAAGTGAAC
TP113258	SDA	CIAT 26146	CAGCCGGCACTCATGACGCAACCTTCATTTCCAACGCCGGCAACCCGAACAAAGCTCAAATTTC	CAGCCGACACTCATGACGCAACCTTCATTTCCAACGCCGGCAACCCGAACAAAGCTCAAATTTC
TP113309	SDA	CIAT 26146	CAGCCGACAGGCAATGTGAAAGCTTTGAAGAGAATGTGCAGTTGGCGGGAGGAGAGAGGTGACG	CAGCCGACAGGCAATGTGAAAGCTTTGAAGAGAATGTGCAGTTGGCGAGAGGAGAGAGGTGACG
TP113324	SDA	CIAT 26146	CAGCCGACAGGTTTTCCGAGATCTAGGAGATGAAACCGGGAACTGTAATAACAATCGGGTGCAA	CAGCCGACAGGTTTTCCGAGATCTAGGAGATGAAACCGGGAACTGTAATAACAATCGGATGCAA
TP113432	SDA	CIAT 26146	CAGCCGACCAAGTCTCCTCAGTCACAAACCACTCCATCATCCATATATATAGCATGTGATAGTG	CAGCCGACCAAGTCTCCTCAGTCACAAACCACTCCATCATCCATATATATAGCATGTCATAGTG
TP113483	DDA	CIAT 26146	CAGCCGAGCAGGACTTTTACTTCACCTACAATATATTTGATGAGAACATGGACATTCTAACATT	CAGCCGACCAGGACTTTTACTTCACCTACAATATATTTGATGAGAACATGGACATTCTAACATT
TP113717	SDA	CIAT 16888	CAGCCGACCTTACAATCACCTTTTGCTTTCTGCTACCACTCTGTTCCGTGCACTTTCGGTGGCG	CAGCCGACCTTACAATCACCTTTTGCTTTCTGCTACCACTCTGTTCCGTGCACTTCCGGTGGCG
TP114019	SDA	CIAT 26146	CAGCCGACGCGGCGAGATTGTTCTCCTCCATACGCCGTACAACACGCTAGTGTTGTTTTCGAAT	CAGCCGACGCGGCGAGATTGTTCTCCTCCATACGCCGTACAACACGCTAGTGTTGTCTTCGAAT
TP114368	SDA	CIAT 16888	CAGCCGACTCTAGATTCGTCTTGAGCACTCGGAAAGACCGGCCAACGCCGCTGGCACCACCAGC	CAGCCGACTCTAGATTCGTCTCGAGCACTCGGAAAGACCGGCCAACGCCGCTGGCACCACCAGC
TP114375	SDA	CIAT 16888	CAGCCGACTCTTCACATATTGCATTAACTCTAGCCAGCAAAGCTCAATCATCATTCGTACCTTG	CAGCCGACTCTTCACATATTGCATTAACTCTAGCCAGCAAAACTCAATCATCATTCGTACCTTG
TP114382	DDA	CIAT 26146	CAGCCGACTGAATCTGTTTGGAGTTTGTCTATGCTCTCGCAGGAAATAAAGGAACCCACAGATT	CAGCCGACTGAATCTGTTTGGAGTTTGTCTATGCTCTCGCAGGAAATAAAGAAACCCACAGATT
TP114554	DDA	CIAT 26146	CAGCGGAGAAGCTCAGGGAGATCGGCTTCATCGTCTACTCCATTGGCAAGCCGCTCGACGCCTG	CAGCCGAGAAGCTCAGGGAGATCGGCTTCATCGTCTACTCCATTGGCAAGCCGCTCGACGCCTG
TP114594	DDA	CIAT 26146	CAGCCGAGACCACTCTTACAGATTTTCAAACAGCTTAAGTACAAACTGACAGTCCCATTTTCCA	CAGCCGAGACCACTCCTACAGATTTTCAAACAGCTTAAGTACAAACTGACAGTCCCATTTTCCA
TP114658	SDA	CIAT 26146	CAGCCGAGAGCCGCGTCGCATGCCTCGGCCGAGTTGGCCTCCATGGACAGAGATAGCCTCCGCG	CAGCCGAGAGCCGCGTCGCATGCCTCGGCCGAGTTGGCCTCCATGGACAGAGAGAGCCTCCGCG
TP114710	DDA	CIAT 26146	CAGCCGAGATCCAGCCAATGCGCATGTCCCGGCCCCCGCTTTGCTCCTATCCATATATAGCGAT	CAGCCGAGATCCAGCCAATGCACATGTCCCGGCCCCCGCTTTGCTCCTATCCATATATAGCGAT
TP114822	SDA	CIAT 26146	CAGCCGAGTACGCAGTTGTCGTCTTCCCGGAAGTTTTCAGTTTTAGAGTAAGCCCGGCCCTGTC	CAGCCGAGCACGCAGTTGTCGTCTTCCCGGAAGTTTTCAGTTTTAGAGTAAGCCCGGCCCTGTC
TP115072	SDA	CIAT 26146	CAGCCGAGCTCCAGGCTCACCGGCTCTCCACTCCTGATCTCCTTCTCGAGCTCCCCGGCGACGT	CAGCCGAGCTCCAGGCTCACCGGCCCTCCACTCCTGATCTCCTTCTCGAGCTCCCCGGCGACGT
TP115124	SDA	CIAT 26146	CAGCCGAGCTTCAGTTCACAGTTCACTCTCCATCAACCGCATGGAGCTATAGGTTCGTACTGTC	CAGCCGAGCTTCAGTTCACAGTTCACTCTCCATCAACCACATGGAGCTATAGGTTCGTACTGTC
TP115317	SDA	CIAT 26146	CAGCCGAGGCCCGGCGCCACGCCGATGTCGATCTTCTGCGACTCGTACACGTCCCAGTACTTAG	CAGCCGAGGCCCGGCGCCACGCCGAGGTCGATCTTCTGCGACTCGTACACGTCCCAGTACTTAG
TP115401	SDA	CIAT 26146	CAGCCGAGGCTGGTCTGCGCGGTGGATGACAGCGTGTGCTTGGCGAGCTCGCAGGCGATCCTCA	CAGCCGAGGCTGGTCTGCGCGGTGCATGACAGCGTGTGCTTGGCGAGCTCGCAGGCGATCCTCA
TP115455	DDA	CIAT 16888	CAGCCGAGGGGAGTCCAACAAGATTCGCTGATGAGATCCTTGTACCCAGCGCCGGAGCCCTTCT	CAGCCGAGGGGAGTCCAACAAGATTCGCTGATGAAATCCTTGTACCCAGCGCCGGAGCCCTTCT
TP115597	SDA	CIAT 26146	CAGCCGAGTACATCCGCTCCTCTTTTTTGTTTTGATGGTGTTGCTCAGTTTTTCGAGTGTGGCA	CAGCCGAGTACATCCGCTCCTCTTTTTTGTTTTGATGGTGTTGCTCAGTTTTTCGAGTGTGACA
TP115658	SDA	CIAT 26146	CAGCCGAGTATGCATTTGGGAGGGCCTTTACTACTATTTCACTCTAGCTCGTGGTGACTGAGGA	CAGCCGAGTATGCATTTGGGAGGGCCTTTACTACCATTTCACTCTAGCTCGTGGTGACTGAGGA
TP115712	SDA	CIAT 26146	CAGCCGAGTCTATTTATGAAAGGTCAAATATGAAGGGTGTTGACGCCGTTTTTCGATGTCTATG	CAGCCGAGTCTATTTATGAAAGGTCAAATATGAAGGGTGTTGACGCCGTTTTTCGACGTCTATG
TP115735	SDA	CIAT 26146	CAGCCGAGTGACTCGAGTCCCCAATAATTATGTGGGGCGGGCCGGGCGCCGCTGAAAAAAAAAA	CAGCCGAGTGACTCGAATCCCCAATAATTATGTGGGGCGGGCCGGGCGCCGCTGAAAAAAAAAA
TP115776	SDA	CIAT 26146	CAGCCGAGTTCAACCATCGCCGCCTCCTCCGCTCCCGTGGCCCCGACGCGCTCAACGGCGTGCC	CAGCCGAGTTCAACCATCGCCGCCTCCTCCGCTCCCGCGGCCCCGACGCGCTCAACGGCGTGCC
TP115869	SDA	CIAT 26146	CAGCCGATAATTTCCTATATTAATGTGTGTAGATAAAAGTTGGTTAAATTCATCGTAATCTGGT	CAGCCGATAAATTCCTATATTAATGTGTGTAGATAAAAGTTGGTTAAATTCATCGTAATCTGGT
TP116050	SDA	CIAT 26146	CAGCCGATATGGGTAGCAAATAGGGATGATCCGATTATAGGACATCACAGAATGTCAGAACTCA	CAGCCGATATGGGTAGCAAATAGGGATGATCCGATAATAGGACATCACAGAATGTCAGAACTCA
TP116067	SDA	CIAT 26146	CAGCCGATATTTGGAACAAGTCTAAGAATTTGGTCTGCTACTCTGCACCCATTAAGACTACGGA	CAGCCGATATTTGGAACAAGTCTAAGAATTTGGTCCGCTACTCTGCACCCATTAAGACTACGGA
TP116121	SDA	CIAT 26146	CAGCCGATCATATTTTGGGTGCACTCCAATACATGAAATTTGGGATAGCCATGCCAACAATAAT	CAGCCGATCATATTTGGGGTGCACTCCAATACATGAAATTTGGGATAGCCATGCCAACAATAAT
TP116137	SDA	CIAT 26146	CAGCCGATCATTCAAAGATTTTATTCTAGTGCCAAAAATGGTTGAGTGTACTGGGAGCGCAAAT	CAGCCGATCATTCAAAGATTTTATTCTAGTGCCAAAAATGGTTGAGTGTACTGGGAGCACAAAT
TP116186	SDA	CIAT 26146	CAGCCGATCCGTGTCGTTATGACCGGCGCGCGCGCACGGCGCACGTACGTACTCACCCGAGTGC	CAGCCGATCCGTGTCGTTATGACCGGCGCGCGCGCACGGCGCACGTACGTACCCACCCGAGTGC
TP116235	DDA	CIAT 26146	CAGCCGATCGCCGATTATTGAGCACTTGAGAAACTATTTGGTTTTGGACAACTCTAATTGGGAT	CAGCCGATCGCCGATTATTGAGCACCTGAGAAACTATTTGGTTTTGGACAACTCTAATTGGGAT
TP116465	DDA	CIAT 26146	CAGCCGATGCAAATGTCTCCTTCTTTCCCTTGCGTTTGTTACTCAGAGGAGTAACAAAACTGTG	CAGCCGATGCAAATGTCTCCTCCTTTCCCTTGCGTTTGTTACTCAGAGGAGTAACAAAACTGTG
TP116557	SDA	CIAT 16888	CAGCCGATGGAACGTTGGCAGGCTAAAATAAGGTGCCTTCGTCAACACCTAAGGGGATGGGCCA	CAGCCGATGGAACGTTGGCAGGCTAAAATAAGGCGCCTTCGTCAACACCTAAGGGGATGGGCCA
TP116570	SDA	CIAT 26146	CAGCCGATGGAGCAGGACGACGAATCTGTCTGGACTCTGGAGTCCGTCGTGGGCTGGACGTAGC	CAGCCGATGGAGCAGGACGACGAATCTGTCTGGACTCTGGAGTCCGTCGTGGGCCGGACGTAGC
TP116574	SDA	CIAT 26146	CAGCCGATGGAGGGGAGCTCCGGGCCGATCTCCGCCTCCGTGCCCCCGCCGTGCGCCACCTCGC	CAGCCGATGGAGGGGAGCTCCGGGCCGATCTCCGCCTCCGTGCCCCCGCCGCGCGCCACCTCGC
TP116600	SDA	CIAT 16888	CAGCCGATGGCGACGAAGAAGCCGGAGGAGGGTTCGGGGGAGCCGGAGCCCGGGAATCGAGCGC	CAGCCGATGGCGACGAAGAAGCCGGAGGAGGGTTCGGGGGAGCCGGAGCCAGGGAATCGAGCGC
TP116669	SDA	CIAT 26146	CAGCCGATGGTGTGCATCGATTCGACCATAGTAGCCAGTCGTTTGATCAGCTGATTAGTCACAA	CAGCCGATGGTGTGCATCGATTCGACCATAGTAGCCAGTCGTTTGATCAGCGGATTAGTCACAA
TP117146	SDA	CIAT 16888	CAGCCGCAATTTGGTTATTCTCTGAATGTATTTATCATTTCCATTCTTATGTGTTTTTTCTACT	CAGCCGCAATTTGGTTATTCTCTGAATGTATTTATCATTTCCATTCTTATGTGGTTTTTCTACT
TP117189	DDA	CIAT 26146	CAGCCGCACCTGGTGACGCTTGGTTTTACGGTGGGCATGGGGTTCCAAGGCTACCCTCCCACAT	CAGCCGCACATGGTGACGCTTGGTTTTACGGTGGGCATGGGGTTCCAAGGCTACCCTCCCACAT
TP117207	SDA	CIAT 26146	CAGCCGCACCCCTGTCCTTAATTAATTATTGCATATATGTTATTTAATTTACACCAAGAACGCG	CAGCCGCACCCCTGTCCTTAATTAATTATTACATATATGTTATTTAATTTACACCAAGAACGCG
TP117223	SDA	CIAT 16888	CAGCCGCACCGTTTAGAAGCCAAGAAGCTTCTAATTGCTTTGGTCAGTAATGCCATTGCTGAAA	CAGCCGCACCGTTTAGAAGCCAAGAAGCTCCTAATTGCTTTGGTCAGTAATGCCATTGCTGAAA
TP117245	SDA	CIAT 16888	CAGCCGCACGCACACATGCACATCACGGGCCGGGCGACCGCGGCGAATCTATGCTCTGCCCTAG	CAGCCGCACGCACACATGCACATCACGGCCCGGGCGACCGCGGCGAATCTATGCTCTGCCCTAG
TP117292	SDA	CIAT 26146	CAGCCGCACTCGCCATGTGAGCTCCGGACTCGCTAGATGTGAACCGAAAGCCGATGCATAAGGA	CAGCCGCACTCGCCATGTGAGATCCGGACTCGCTAGATGTGAACCGAAAGCCGATGCATAAGGA
TP117313	SDA	CIAT 26146	CAGCCGCACTTTTTCACTAGATAGCTGGCTAAGTACAGTGGAAATGGTGTGCGTGCCTGTTTTC	CAGCCGCACTTTTTCACTAGATAGCTGGCTAAGTACAGTGGAAATGGTGTGCATGCCTGTTTTC
TP117320	DDA	CIAT 16888	CAGCCGCAGAATAGAACAGGAGTCACTAGTTGACGGAGAATATTCTGCCAGTTTAGCATGCCAT	CAGCCGCAGAATAGAACAGGAGTCACTAGTGGACGGAGAATATTCTGCCAGTTTAGCATGCCAT
TP117372	DDA	CIAT 26146	CAGCCGCAGGATTTCAAAGACATCGCATTTATCTCCAGAAATACAGTTCTTTCATGCCATTTGG	CAGCCGCAGGATTTCAAAGACATCACATTTATCTCCAGAAATACAGTTCTTTCATGCCATTTGG
TP117394	SDA	CIAT 26146	CAGCCGCAGGTCTTCCCAGAGCCATTCAGCTTCCAGCGGTGCCCGTGAAGGTACTTGTGGAGCC	CAGCCGCAGGTCTTCCCAGAGCCATTCACCTTCCAGCGGTGCCCGTGAAGGTACTTGTGGAGCC
TP117404	SDA	CIAT 26146	CAGCCGCGGTCAGTTGCTACAGGTTCGTGCTCCTCGCAGGCTGAAAAAAAAAAAAAAAAAAAAA	CAGCCGCAGTCAGTTGCTACAGGTTCGTGCTCCTCGCAGGCTGAAAAAAAAAAAAAAAAAAAAA
TP117527	SDA	CIAT 26146	CAGCCGCATGTGCAAAATTGTTTTTAGCAATCCAACTGAGTGGGCAAATGTGCCTTTCTTTTCG	CAGCCGCATGTGCAAAATTGTTTTTAGCAATCCAACTGAGTAGGCAAATGTGCCTTTCTTTTCG
TP117542	SDA	CIAT 16888	CAGCCGCATTCAAAAGTCTTCAAAATAAGCGGCGCCTGTACTTGCCCTCTACTGGCAGAAAAAA	CAGCCGCATTCAAAAGTCTTCAAAATAAGCGGCGCCCGTACTTGCCCTCTACTGGCAGAAAAAA
TP117587	SDA	CIAT 16888	CAGCCGCCAAATTCTTTGTACGGAATGCAAGAGTATTAGAGTCAATGGCTTTTGAGAAACAAGA	CAGCCGCCAAATTCTTTGTACGGAATGCAAGAGTATTACAGTCAATGGCTTTTGAGAAACAAGA
TP117673	SDA	CIAT 16888	CAGCCGCCAAGTTCTTTGTATCAAATGCCACAGTGCTGGAGTCAATGAGGTTTGAGTTACCAGA	CAGCCGCCAAGTTCTTTGTATCAAATGCCACAGTGCTGGAGTCAATGAGGTTTGAGTTACAAGA
TP117716	SDA	CIAT 26146	CAGCGGCCACATGATTTGCACAGATCTTCTAGCTCTCCTTCGGTGAAGTAGTTGTAACTGGTGT	CAGCCGCCACATGATTTGCACAGATCTTCTAGCTCTCCTTCGGTGAAGTAGTTGTAACTGGTGT
TP117749	SDA	CIAT 16888	CAGCCGCCACCGTGTCATCCGCCGTCATCATTCTCTATGTGGTTATGATGTACGTAAGTACGAT	CAGCCGCCACCGTGTCATCCGCCGTCATCATTCTCTATGTGGTTATGATGTACGTAACTACGAT
TP117825	SDA	CIAT 16888	CAGCCGCCAGCCTCCACAAGTACGCAATGCAACTCCTAGCTCCAATATCGATCTGTCACAGGGT	CAGCCGCCAGCCTCCACAAGTACGCAATGCAACTCCTAGCTCCAAAATCGATCTGTCACAGGGT
TP117888	SDA	CIAT 26146	CAGCCGCCATCAGGAACGGCGCCAGGGTCAAGGGATACTTCTCGTGGACCTTCATGGACTGCTT	CAGCCGCCATCAGGAACGGCGCCAGGGTCAAGGGATACTTCACGTGGACCTTCATGGACTGCTT
TP117942	SDA	CIAT 16888	CAGCCGCCATGCTGGGAGAAGGAATCGCCAGACGCTAGCCTGTCACCTTAGAAGATCGCCGAGC	CAGCCGCCATGCTGGGAGAAGGAATCGCCAGACGCTAGCCTGTCACCGTAGAAGATCGCCGAGC
TP118040	SDA	CIAT 26146	CAGCCGCCCCATCTGTCTCCACATGCATAACCGACATGTGATTGGCCGATATGTCAATCTATTA	CAGCCGCCCCATCTGTCTCCACATGCATAACCGACATGTGATTGGCCGATATGTCAATCTACTA
TP118132	SDA	CIAT 16888	CAGCCGCCCTCACCTTCTCCGCCGCCGTCCTCTGCGTCGTCTTCGCCCCCACCGCCGCCGGCCC	CAGCCGCCCTCACCTTCTCCGCCGCCGTCCTCTGCGTCGTCTTCACCCCCACCGCCGCCGGCCC
TP118415	SDA	CIAT 26146	CAGCCGCCGCCTCGCCCGGCGGCTCCTGACGGGCGGCGCCGCCGCTGAAAAAAAAAAAAAAAAA	CAGCCGCCGCCTCGCCCGGCGGCTCCCGACGGGCGGCGCCGCCGCTGAAAAAAAAAAAAAAAAA
TP118421	SDA	CIAT 26146	CAGCCGCCGCCTTCCTCCAGCTGTTGTTGCTGGTCTTGCGATGTGTGATTTGGCACGGTGGCGC	CAGCCGCCGCCTTCCTCCAGCTGTTGTTGCTGGTCTTGCAATGTGTGATTTGGCACGGTGGCGC
TP118479	SDA	CIAT 26146	CAGCCGCCGGTATCAGTTTAGAGCGCATGGTATATAGCGGCAACGGTGGAAGAGGAATTTCTCG	CAGCCGCCGCTATCAGTTTAGAGCGCATGGTATATAGCGGCAACGGTGGAAGAGGAATTTCTCG
TP118646	SDA	CIAT 26146	CAGCCGCCGGTGAGGTTGTGGAACTGGAATCCCAGGTCGAGGTGCACCAGGCTGTCGCCTTCCT	CAGCCGCCGGTGAGGTTGTGGAACTGGAATCCCAGGTCGAGGTGCACCAGGCTGTCGCCCTCCT
TP118728	SDA	CIAT 26146	CAGCCGCCGTCTGCCGGGTACCATGCATGGTTAGTGCTGAAAAAAAAAAAAAAAAAAAAAAAAA	CAGCCGCCGTCTGCCGGGTACCATGCATGATTAGTGCTGAAAAAAAAAAAAAAAAAAAAAAAAA
TP118981	SDA	CIAT 16888	CAGCCGCCTTCTTAATCGGGTATCCTCAACTCACAATTCTTACAATAAATCGACACGCACTTCT	CAGCCGCCTTCTTAATCGGGTATCCTCAACACACAATTCTTACAATAAATCGACACGCACTTCT
TP119002	SDA	CIAT 26146	CAGCCGCCTTTCAGATTTTATTGGGGACTTATCAAGTTCTTATTGCCAAGGGCCTAAAACCGTA	CAGCCGCCTTTCAGATTTTATCGGGGACTTATCAAGTTCTTATTGCCAAGGGCCTAAAACCGTA
TP119117	SDA	CIAT 26146	CAGCGGCGAGGGTTTGACTTAGCGTGCGTGCGTCATTCGATGTGGGGAGCTCCAATGGAGCGAG	CAGCCGCGAGGGTTTGACTTAGCGTGCGTGCGTCATTCGATGTGGGGAGCTCCAATGGAGCGAG
TP119132	SDA	CIAT 16888	CAGCCGCGATCATATCGATACACACATGGATCGGATGAAGCAAATTATTTGCTAGACAGAGAGA	CAGCCGCGATCATATCGATACACACATGGATCGGATGAAGCAAATTATTTGCTAGACAGAGAAA
TP119184	SDA	CIAT 26146	CAGCCGCGCACTATAGTACCAATACAAGTCAAGAAAGTCTTGAAGTTTGAGTACCTAAGCAGAA	CAGCCGCGCACTATAGTACCAATACAAGTCAAGAAAGTCTTGAAATTTGAGTACCTAAGCAGAA
TP119185	SDA	CIAT 26146	CAGCCGCGCACTATATATAGTACCAATACAAGTCTAGAAAGTCTTGAAATTTGAGTACCTAAGC	CAGCCGCGCACTATATATAGTACCAATACAAGTCAAGAAAGTCTTGAAATTTGAGTACCTAAGC
TP119260	SDA	CIAT 26146	CAGCCGCGCCGCGAATTCCCGAAACTGCCCTTGGCCCCTTTCTCTCTCTGTCTTTCTCTAATCA	CAGCCGCGCCGCGAATTCCCGAAACTGCCCTTGGCCCCTTTCTCTCCCTGTCTTTCTCTAATCA
TP119263	SDA	CIAT 16888	CAGCCGCGCCGCTAATCCGGAAACAACAGGCAGAGGGCGGTGTAGGTGTACGCGGTGCTCACCC	CAGCCGCGCCGCTAATCCGGAAACAACAGGCAGAGGGCGCTGTAGGTGTACGCGGTGCTCACCC
TP119425	SDA	CIAT 26146	CAGCCGCGGAGACGAGGGCTGTAAACGAGAGGGAGGCGGCGAGGAAGGCGATCGCGGAGTCGGA	CAGCCGCGGAGACGAGGGCCGTAAACGAGAGGGAGGCGGCGAGGAAGGCGATCGCGGAGTCGGA
TP119574	SDA	CIAT 16888	CAGCCGCGGGGCCCTGCTACGTCCACTTCGAGTACCTCACCTACTTCGAGCCCCGCGTCACGGG	CAGCCGCGGGGCCCTGCTACATCCACTTCGAGTACCTCACCTACTTCGAGCCCCGCGTCACGGG
TP119640	SDA	CIAT 26146	CAGCCGCGTACTCTGTGAGCGTAGGTCTAAGGTCTTCGCTTCTCGTCAGTCGTCACAACTAACA	CAGCCGCGTACTCTGTAAGCGTAGGTCTAAGGTCTTCGCTTCTCGTCAGTCGTCACAACTAACA
TP119828	SDA	CIAT 16888	CAGCCGCTACTATTACTACCCAAGGTGTTCGCTTGTTGTTTGTGCCTGCGGGTGGTTACGAATC	CAGCCGCTACTATTACTACCCAAGGTGTGCGCTTGTTGTTTGTGCCTGCGGGTGGTTACGAATC
TP119861	SDA	CIAT 26146	CAGCCGCTAGGAAGAGGTTGGTGCCGTTGAGGAGCCTTGGCTGAAAAAAAAAAAAAAAAAAAAA	CAGCCGCTAGGAAGAGGTTGGCGCCGTTGAGGAGCCTTGGCTGAAAAAAAAAAAAAAAAAAAAA
TP119864	SDA	CIAT 26146	CAGCCGCTAGGCCATGTTCAGGTCGGCACCAACAGTCCAGGTGGTCCTGAACTAATGGCAGAAA	CAGCCGCTAGGCCATGTTCAGGTCGGCACCAACAGTCCAGGTGGTCCTGAACTAACGGCAGAAA
TP119876	SDA	CIAT 26146	CAGCCGCTAGTTGCCTCCTAACCATCTTTCATAAACTATCAGTCACAAAATGTCATCTCAGACT	CAGCCGCTAGTTGCCTCCTAACCATCTTTCATAAACGATCAGTCACAAAATGTCATCTCAGACT
TP119930	SDA	CIAT 26146	CAGCCGCTCAGCTCCTGCTTAAGGTCTTCGCCGCTGAAATGCTGAACCATAATAAGCAAGGATC	CAGCCGCTCAGCTCCTGCTTAAGGCCTTCGCCGCTGAAATGCTGAACCATAATAAGCAAGGATC
TP120082	SDA	CIAT 16888	CAGCCGCTGACCAGAATGAGCTGTTACAGTGCCCGCTGAACATGTGAAAAGTACGTACACCACC	CAGCCGCTGACCAGAATGAGCTGTTACAGTGCCCGCTGAACAAGTGAAAAGTACGTACACCACC
TP120095	SDA	CIAT 16888	CAGCCGTTGAGAAGGCTAGTCCCTGCTTGTGAAACAAAAAACACAAGCAAGAACTCGAAAGAAC	CAGCCGCTGAGAAGGCTAGTCCCTGCTTGTGAAACAAAAAACACAAGCAAGAACTCGAAAGAAC
TP120237	SDA	CIAT 26146	CAGCCGCTGTGCTGTGCCCCAGCGCGCGGCCCTTCTCCAGTCCTCCGAGATGCTTGTAGCAAGT	CAGCCGCTGTGCTGTGCCCCAGCGCGCGGCCCTCCTCCAGTCCTCCGAGATGCTTGTAGCAAGT
TP120261	SDA	CIAT 26146	CAGCCTCTTATAAAAACATACCTTAAGCTCAGTATCGGGGTTTGCCACAACCTGCTGAAAAAAA	CAGCCGCTTATAAAAACATACCTTAAGCTCAGTATCGGGGTTTGCCACAACCTGCTGAAAAAAA
TP120441	SDA	CIAT 26146	CAGCCGGAACGTTCACGTAAGGCCCGCGTCCCTGCTCGCTTCCCGGGCCGCTAGGGCAGAGCAT	CAGCCGGAACGTTCACGTAAGGCCCGCGCCCCTGCTCGCTTCCCGGGCCGCTAGGGCAGAGCAT
TP120773	SDA	CIAT 26146	CAGCCGGAGGAAGTTGCTAAGAGGAACAAATCAGGGGATAATTTTCAGAAATTTTATAGTCTAT	CAGCCGGAGGAAGTTGCTAAGAGGAACAAATCAAGGGATAATTTTCAGAAATTTTATAGTCTAT
TP120808	SDA	CIAT 26146	CAGCCGGAGGCTCCGGCGAAGCTTCCCTGCAGGTACTTTTTTCTGTCGATTTTTGTTAGGCGCT	CAGCCGGAGGCTCCGCCGAAGCTTCCCTGCAGGTACTTTTTTCTGTCGATTTTTGTTAGGCGCT
TP120862	SDA	CIAT 26146	CAGCCGGAGTCTGTACACTAAACTTGCTTTGGTCACCAATGTATGTCAGCGATAGGCTGATAGT	CAGCCGGAGTCTGTACACTAAACTTGCTTTGGTCACCAATGTACGTCAGCGATAGGCTGATAGT
TP121071	DDA	CIAT 26146	CAGCCGGCAACATAAACAGAAAAGTGCGTCAAATGTGCACGTTCAGTTTAATTCAAAGAAAAAT	CAGCCGGCAACATAAACAGAAAAGTGCGTCAAATGTGCACGTTCAGTTTAATTCAAAGAAAAAA
TP121132	SDA	CIAT 26146	CAGCCGGCACACAGGACCTTGCTGAAGGGAGGGTAAGAATCTGAATCACCCCTTATATTTCTAT	CAGCCGGCACACAGGACCTTGCTGAAGGGAGGGTAAGAATCTGAATCACACCTTATATTTCTAT
TP121162	DDA	CIAT 26146	CAGCCGGCACCTACATCGCGTTCATGGCGTTCATGCTCGCCGGCGCCGCGCTGACGTTCACCGT	CAGCCGGCACCTACATCGCGTTCATGGCCTTCATGCTCGCCGGCGCCGCGCTGACGTTCACCGT
TP121208	SDA	CIAT 26146	CAGCCGGCAGAGAGTCAAATGAGCTAGGGCTAATCATAAAGAGATACCGAGCATGCATGGAATG	CAGCCGGCAGAGAGTCAAATGAACTAGGGCTAATCATAAAGAGATACCGAGCATGCATGGAATG
TP121384	SDA	CIAT 26146	CAGCCGGCCATGAGGTAGCGCGGATCGGTCGGTCTTCACGCGGAGTCTCGTGATGTCTCGGCGG	CAGCCGGCCATGAGCTAGCGCGGATCGGTCGGTCTTCACGCGGAGTCTCGTGATGTCTCGGCGG
TP121897	DDA	CIAT 26146	CAGCCGGCGCCGTTGGCGATGAGGCACTCGGCGACGTCGTGCCAGCCGTGGAGCGCGGCGACGT	CAGCCGGCGCCGTTGGCGATCAGGCACTCGGCGACGTCGTGCCAGCCGTGGAGCGCGGCGACGT
TP121946	SDA	CIAT 26146	CAGCCGGCGCGTCACCGAGGTCTCGTCGGCTAACCTCGGGTCAAGTCCCGAAGTTATTTTCCTT	CAGCCGGCGCGTCACCGAGGTCTCGTCGGCTAACCTCGGGTCAAGTCCCGAAGTCATTTTCCTT
TP122524	SDA	CIAT 26146	CAGCCGTGATCCGCTCCGCTCCGCACAAACAGGATCGACGGAGACAATTGGTTGTTTGTTAGAT	CAGCCGGGATCCGCTCCGCTCCGCACAAACAGGATCGACGGAGACAATTGGTTGTTTGTTAGAT
TP122882	SDA	CIAT 16888	CAGCCGGGGTCTCGTACTCGTACACGTTGTACATCTGGTTCCCTTGCTCGTCGGAGGCTGAAAA	CAGCCGGGGTCTCGTACTCGTACACGTTGTACATCTGGTTCCCTTGCTCGTCAGAGGCTGAAAA
TP122899	DDA	CIAT 16888	CAGCTGGGGTTGATGTATTACTGGCAGAATTTGTCCCACACCATTCCAATGCCATGACCATCTG	CAGCCGGGGTTGATGTATTACTGGCAGAATTTGTCCCACACCATTCCAATGCCATGACCATCTG
TP123022	SDA	CIAT 26146	CAGCCGGTAAGACCATCACCGACGTGAACAAGGGAGCAACAAAACATCTTCCTCCAGACTCCAG	CAGCCGGTAAAACCATCACCGACGTGAACAAGGGAGCAACAAAACATCTTCCTCCAGACTCCAG
TP123033	SDA	CIAT 16888	CAGCCGGTAACTTTAACTCATTGCACAAGATTTTGCTTTCTGAGTTTCTGGTAGACACCATCAG	CAGCCGGTAACTGTAACTCATTGCACAAGATTTTGCTTTCTGAGTTTCTGGTAGACACCATCAG
TP123048	SDA	CIAT 26146	CAGCCGGTAATCGGAGCTCGCATGCCCTCATCTCGTTTTGGGGGAAATCCAGCTCTGTCTCTCT	CAGCCGGTAATCGGAGCTCGCATGCCCTCATCTCGTTTTCGGGGAAATCCAGCTCTGTCTCTCT
TP123081	SDA	CIAT 16888	CAGCCGGTACTGAGCAGTGGGTGGCAATGTTTTGGGTCTTGGGTGCATTAATACTTTTTGTTAC	CAGCCGGTACTGAGCACTGGGTGGCAATGTTTTGGGTCTTGGGTGCATTAATACTTTTTGTTAC
TP123134	SDA	CIAT 16888	CAGCTGGTATTTTTTTTACCTTACTGAAACAATGAGAAAAGCATATGTCTATAGAGGAATGGCT	CAGCCGGTATTTTTTTTACCTTACTGAAACAATGAGAAAAGCATATGTCTATAGAGGAATGGCT
TP123234	DDA	CIAT 26146	CAGCCGGTCGTACCGGTGGGGTGCTGGTGGCCGGTGAACGGTGGTGAATTTACAGCGGTGACTC	CAGCCGGTCGTACCGGTGGGGTGCAGGTGGCCGGTGAACGGTGGTGAATTTACAGCGGTGACTC
TP123280	DDA	CIAT 16888	CAGCCGGTGAAATCAAGAGGTCTGCCTTCTTCACCAGTACTGCCGTACAAGGGATCATCGCTAG	CAGCCGGTGAAATCAAGAGGTCTGCCTTCTTCACCAGTACTGCCGTACAAGGGATCATCACTAG
TP123685	SDA	CIAT 26146	CAGCCGTAAAAGCAACCGATGCTTTGAATTCACATAACCAAACAGAATCTAACTTTAAAAGGAG	CAGCCGTAAAAGCAACCGATGCTTTGAATTCACATAACCAAACAGAATCTAACTGTAAAAGGAG
TP123750	SDA	CIAT 26146	CAGCCGTAAGCGACAACATACGAACGAACGAACGAAGCGAGAAGCGACACATACGAACGAACGA	CAGCCGTAAGCGACAACACACGAACGAACGAACGAAGCGAGAAGCGACACATACGAACGAACGA
TP123856	SDA	CIAT 16888	CAGCCGTACAGTCCGTCATGTGGTTAGCTGGTGCCTTTGCGTGCAATAGTTGTTTAAGAAAATA	CAGCCGTACAGTCCGTCATGTGGTTAGCTGGTGCCTTTGCGTGCAAGAGTTGTTTAAGAAAATA
TP123917	SDA	CIAT 16888	CAGCCGTACCGGACGTGGTAGTCCATCTGCATGACGTTGCCAACAATCGAAATGCTCGGCGACC	CAGCCGTACCGGACGTGGAAGTCCATCTGCATGACGTTGCCAACAATCGAAATGCTCGGCGACC
TP123955	SDA	CIAT 26146	CAGCCGTACTAAACGATATATTCATTACGTGCTATTTAACAGCAACGGGATTTGTACTTTTCCT	CAGCCGTACTAAACGATATATTCATTACGTGCTATTTAACAGAAACGGGATTTGTACTTTTCCT
TP124016	SDA	CIAT 16888	CAGCCGTAGAATCATTAATTTGGTGAAAAATAGCTAGTTTTCATTGTTGATTGTTGTTAGATCG	CAGCCGTAGAATCATTAACTTGGTGAAAAATAGCTAGTTTTCATTGTTGATTGTTGTTAGATCG
TP124041	SDA	CIAT 26146	CAGCCGTAGATATCTATCTGAAAGTGCCAATATCTATTTATGTCATAGCTAGCATTCTTCATTT	CAGCCGTAGATATCTATCTGAAAGTGCCAATATCCATTTATGTCATAGCTAGCATTCTTCATTT
TP124053	SDA	CIAT 26146	CAGCCGTAGCAGGTAATGGTCTATGCTATCCTATGCTATGCGTTATGAACGAAGATGCTGAAAA	CAGCCGTAGCAGGTAATGGTCTATGCTATCCTATGCTATGCGTTACGAACGAAGATGCTGAAAA
TP124071	SDA	CIAT 26146	CAGCCGTAGCGCTTCGGCAGTTCGGCCCTGAGCAGGCGCAGAAAAAAAAAAAAAAAAAAAAAAA	CAGCCGTAGCGCTTCGGCAGTTCGGCCCTGAGCAAGCGCAGAAAAAAAAAAAAAAAAAAAAAAA
TP124209	SDA	CIAT 26146	CAGCCGTATCGCCTTTGGCTGATCGGAAGCGAATTCGTCTGATCAAGATGGTGCGTGGCTGTCC	CAGCCGTATCGCCTTTGGCTGATCGGAAGCGAATACGTCTGATCAAGATGGTGCGTGGCTGTCC
TP124238	SDA	CIAT 26146	CAGCCGTATGCTCGTAAATGATTTTGTTATTTCACTGCTCTAATAGTTTGACTTGTGCTTGTTT	CAGCCGTATGCTCGTAAATGATTTTGTTATTTTACTGCTCTAATAGTTTGACTTGTGCTTGTTT
TP124290	SDA	CIAT 26146	CAGCCGTCAAACCCGCTCGTTGAAAGGATACCATTTCCGCATTTCGTGACGATCCTAGGCGACA	CAGCCGTCAAACCCGCTCGTTGAAAGGATACCATTTCAGCATTTCGTGACGATCCTAGGCGACA
TP124304	SDA	CIAT 16888	CAGCCGTCAACAACCTCGACAACTTCTAGATGAGTACTTGCAGTGTTACTTTCCTCCTCTAGTG	CAGCCGTCAACAACCTCGACAACTTCTAGACGAGTACTTGCAGTGTTACTTTCCTCCTCTAGTG
TP124381	SDA	CIAT 16888	CAGCCGTCAATTTGGACCACAACCACGTCTTGCTTCCATCCCCAACAATAACCCAGCAGTTCTA	CAGCCGTCAATTTGGACCACAACCACATCTTGCTTCCATCCCCAACAATAACCCAGCAGTTCTA
TP124406	SDA	CIAT 16888	CAGCCGTCACCGCTGTGAATCGTGATGCTCTCCAGACGCTTTGGGACCTCTGTGATATCTAGAG	CAGCCGTCACCGCTGTGAATCGTGATGCTCTCCAGACGCATTGGGACCTCTGTGATATCTAGAG
TP124427	SDA	CIAT 26146	CAGCCGTCACGGGCGCCCAGATCGCGCTTCCGCCCATCACGGCGATCCACCATGTCAAGATGGG	CAGCCGTCACGGGCGCCCAGATCGCGCTCCCGCCCATCACGGCGATCCACCATGTCAAGATGGG
TP124601	SDA	CIAT 26146	CAGCCGTCATTAGGGTTCTAACGTTATTGATTGGAAAATTATTTTGTTCTTGGTTTGAAAATTA	CAGCCGTCATTAGGGTTCTAACATTATTGATTGGAAAATTATTTTGTTCTTGGTTTGAAAATTA
TP124617	SDA	CIAT 26146	CAGCCGTCCAAACTGGAGATCATGCGGCAGATCACAAGGACCTTCCTGCTCCGCGCCGACGAGA	CAGCCGTCCAAACCGGAGATCATGCGGCAGATCACAAGGACCTTCCTGCTCCGCGCCGACGAGA
TP125049	SDA	CIAT 16888	CAGCCGTCGAGAGTGGCTCCCTGGTTGTACAGGCTCCACACCCACTTGAGCAGAAAAAAAAAAA	CAGCCGTCGAGAGTGGCCCCCTGGTTGTACAGGCTCCACACCCACTTGAGCAGAAAAAAAAAAA
TP125057	SDA	CIAT 16888	CAGCCGTCGAGCCACGGCCGTTCGACCCTGCCGACGTCTACCAGCAGATCGAGGTCATCCAGCA	CAGCCGTCGAGCCACGGCCGTTCGACCCGGCCGACGTCTACCAGCAGATCGAGGTCATCCAGCA
TP125102	SDA	CIAT 26146	CAGCCGTCGATGAACCCTGCAATCATAGGAGGTGCATCGTGTGCAGGGTGGGACTTGACTCGGG	CAGCCGTCGATGAACCCTGCAATCATAGGAGGTGCATCGTGTGCAGGGTGGGACTTCACTCGGG
TP125279	SDA	CIAT 26146	CAGCCGTCGGCAGGTTAAACTTACAGCTGGAAGCGGCCAGATTACGCATCACATGAAGGGGTTA	CAGCCGTCGGCAGGTTAAACTTACAGCTGGAAGCGGCCAGATTACGCATCACACGAAGGGGTTA
TP125680	DDA	CIAT 26146	CAGCCGTCTTATTCCTCCCTCGTCCGTCACATCTTTCCTCATCCATCTCCGAGCTGAAAAAAAA	CAGCCGTCTTATTCCTCCCTCGTCCGTCACATCTATCCTCATCCATCTCCGAGCTGAAAAAAAA
TP125737	SDA	CIAT 16888	CAGCCGTCTTTTGTCTGTCGGCTGACTTGAGTCTTCGAATGTAGCAATACATTGAAAGGTCGAG	CAGCCGTCTTTTGTCTGTCGGCTGACTTGAGTCTTCGAATATAGCAATACATTGAAAGGTCGAG
TP125746	SDA	CIAT 26146	CAGCCGTGAAAGCCCAAGGTTTGGAGACCACCCTTTGGACCGGGGGATCGACCACCAGAGTGAC	CAGCCGTGAAAGCCCAAGGTTTGGAGACCACCCTTTGGACCGGAGGATCGACCACCAGAGTGAC
TP125863	SDA	CIAT 16888	CAGCCGTGAGCTCCCTCGATCTGGCTGAAGCAGGGACGCAGGGTGTCAGACTGTCCTATCAGAC	CAGCCGTGAGCTCCCTCGATCTGGCTGAAGCAGGGACGCAAGGTGTCAGACTGTCCTATCAGAC
TP125889	SDA	CIAT 26146	CAGCCGTGATAAAAATAGAGACCGGAAGGATCACTTATATACTAGAGATGGTGCCTTGCAATTT	CAGCCGTGATAAAAATAGAGACAGGAAGGATCACTTATATACTAGAGATGGTGCCTTGCAATTT
TP126074	SDA	CIAT 16888	CAGCCGTGCCAGAGCTTGTTCCTCACCTTGTCAGGGCCTCCTGCATCAGCGCTCAAAGATAAGC	CAGCCGTGCCAGAGCTTGTTCCTCACCTTGTCAGGGCCTCCTGCATCAGCGCCCAAAGATAAGC
TP126083	SDA	CIAT 26146	CAGCCGTGTCATTTTGATTCCTAATGTAGGTATATCTGCTACAACAATGATGAGTTGATGACTA	CAGCCGTGCCATTTTGATTCCTAATGTAGGTATATCTGCTACAACAATGATGAGTTGATGACTA
TP126133	SDA	CIAT 16888	CAGCCGTGCGAAGAATGGTCAGTGATGATGACTCCAGCAGAAAAAAAAAAAAAAAAAAAAAAAA	CAGCCGTGCGAAGAACGGTCAGTGATGATGACTCCAGCAGAAAAAAAAAAAAAAAAAAAAAAAA
TP126142	SDA	CIAT 26146	CAGCCGTGCGATGTAATATATATAGATCTTTTCTAAATATGTTGTACAATACAAGACTTTCCAT	CAGCCGTGCGATGTAATATATATAGATCTTTTCTAAATATGTTGTACAATACAAGACCTTCCAT
TP126232	SDA	CIAT 26146	CAGCCGTGCTCTCTACTGAACAAGCCTACTAATGTACTCCTAGGCAGAAAAAAAAAAAAAAAAA	CAGCCGTGCTCTATACTGAACAAGCCTACTAATGTACTCCTAGGCAGAAAAAAAAAAAAAAAAA
TP126258	SDA	CIAT 26146	CAGCCGTGCTTATCGGCCGGCACCCGGCAGACTGGTCTCCTCGGCCCCACAGCTCGGGCCCGGG	CAGCCGTGCTTATCGGCCGGCACCCGGCAGACTGGTCCCCTCGGCCCCACAGCTCGGGCCCGGG
TP126344	SDA	CIAT 26146	CAGCCGTGGCGTGCCTGAAACCCGTGGACGCCGACACGTCGCGGCCGAGCATGATCACGCCGCT	CAGCCGTGGCATGCCTGAAACCCGTGGACGCCGACACGTCGCGGCCGAGCATGATCACGCCGCT
TP126357	SDA	CIAT 26146	CAGCCGTGGCCATCCAGGCACCGGCATCCGCCAAACCTCCACTTCGACCTCGGCGGCAAGCGCA	CAGCCGTGGCCATCCAGGCACCGGCATCCGCCGAACCTCCACTTCGACCTCGGCGGCAAGCGCA
TP126421	SDA	CIAT 16888	CAGCCGTGGCTTGGAGCGAGCGACAGTGTCTAACCTTGCATGGTATTGTTAGTGTGGTGTTGAA	CAGCCGTGGCTTGGAGCGAGCGACAGTGTCTAACCTTGCATGGTAATGTTAGTGTGGTGTTGAA
TP126577	SDA	CIAT 26146	CAGCCGTGTGGTTACGACAGGGGATTTTTATTCATTGGGAGCCAGAATACAGGAAGCTAAACTT	CAGCCGTGTAGTTACGACAGGGGATTTTTATTCATTGGGAGCCAGAATACAGGAAGCTAAACTT
TP126612	SDA	CIAT 26146	CAGCTGTGTCCAGTCTCGGCAACAGGTCCCCATACATTGGGTTCGTGTTGCCGTGGGGCCTATG	CAGCCGTGTCCAGTCTCGGCAACAGGTCCCCATACATTGGGTTCGTGTTGCCGTGGGGCCTATG
TP126880	SDA	CIAT 26146	CAGCCGTTAGGTCTGATGGGAAAAGATTAAAATACCCCTCCATATATTTACATGAGATTTTATT	CAGCCGTTAGGTCTGATGGGAAAAGATTAAAATACCCCTCCATATATTGACATGAGATTTTATT
TP126897	SDA	CIAT 26146	CAGCCGTTGTCACCCCAGCTGGTGACCTTGCTACTCGTCCCGAAGACCATTCCAATGTTGATGA	CAGCCGTTATCACCCCAGCTGGTGACCTTGCTACTCGTCCCGAAGACCATTCCAATGTTGATGA
TP126900	SDA	CIAT 26146	CAGCTGTTATCATATGTTTATCAACTTCAGAAACTAAAAACTATCTCTATCTGGCAAAAAAACA	CAGCCGTTATCATATGTTTATCAACTTCAGAAACTAAAAACTATCTCTATCTGGCAAAAAAACA
TP126999	SDA	CIAT 26146	CAGCCGTTCCGGGAGCGGGAAAAGGTCGAGAGGACGGCGTGGGTTAAAGCCAAGTAAAGTTTCC	CAGCCGTTCCGGGAGCGGGAAAAGGTCGAGAGGACGGCGTGGGTTAAAGCCAAGTAAAGTTCCC
TP127308	SDA	CIAT 26146	CAGCCGTTGGCAACAGAGAGATGCAATTCCTTCCGTGGTTTGACCCCACCCGTGGGTATCACAA	CAGCCGTTGGCAACAGAGAAATGCAATTCCTTCCGTGGTTTGACCCCACCCGTGGGTATCACAA
TP127379	SDA	CIAT 26146	CAGCCGTTGTCCATCTCCCTATCCCAGTAGTCATACATCCTGGGCTCCTCGTTGTACACGTTCT	CAGCCGTTGTCCATCTCCCTATCCCAGTAGTCATACATCCTGGGCTCCTCGCTGTACACGTTCT
TP127400	DDA	CIAT 16888	CAGCTGTTGTGCTCACGTCTATTGTGCCGGTTATCGGAGAGCTGAAAAAAAAAAAAAAAAAAAA	CAGCCGTTGTGCTCACGTCTATTGTGCCGGTTATCGGAGAGCTGAAAAAAAAAAAAAAAAAAAA
TP127418	SDA	CIAT 26146	CAGCCGTTGTTGGTCCGCCCTTCCCGGCAAGGCCCGACCCAATGGAAGATTGCCTGTCCCGCTT	CAGCCGTTGTTGGTCCGCCCTTCACGGCAAGGCCCGACCCAATGGAAGATTGCCTGTCCCGCTT
TP127444	SDA	CIAT 16888	CAGCTGTTTACGAAAATGACAAGGACTTGATGATTAAATTCTATCAATTTGTTGCCAAGTAAGT	CAGCCGTTTACGAAAATGACAAGGACTTGATGATTAAATTCTATCAATTTGTTGCCAAGTAAGT
TP127451	SDA	CIAT 26146	CAGCCGTTTAGCGTGATACCTGAAAGGATGCTTTCAGGTCCTTTTCCCCTCCCCTAACAATTCT	CAGCCGTTTAGCATGATACCTGAAAGGATGCTTTCAGGTCCTTTTCCCCTCCCCTAACAATTCT
TP127486	SDA	CIAT 26146	CAGCCGTTTCCTAGATAAACGTTGAAACTTATCAAAAAAATGAGAATCGAACAAATATTGTATT	CAGCCGTTTCCTAGATAAACGTTGAAACTTATCAAAAAAATGAGAATCAAACAAATATTGTATT
TP127762	SDA	CIAT 26146	CAGCCTAAACAAGCACAGATCATGAGTCTTAGCTTTGCATCTTGGAAGCTTTAGAAATCCTACT	CAGCCTAAACAAGCACAGATCATGAGTCTTAGCTTTGCATCTTGGAAGCTTTAGAAACCCTACT
TP127903	SDA	CIAT 26146	CAGCCTAAATCCTTCATTTATATATGTTTCCAGAGTATGGCTCAGGGTGTGGAGTATCCACGGA	CAGCCTAAATCCTTCATTTATATATGTTTCCAGAGTATGGATCAGGGTGTGGAGTATCCACGGA
TP127918	SDA	CIAT 26146	CAGCCTAAATGCCAAGCCATGGAGACCAGGTCTCTCAGGCCCCGGATTGGAAGGTGGTGACAGG	CAGCCTAAATGCCAAGCCAGGGAGACCAGGTCTCTCAGGCCCCGGATTGGAAGGTGGTGACAGG
TP127919	DDA	CIAT 16888	CAGCCTAAATGGAACAAAAACAGGTGTGATAATCTCATATGTCTTCTAATCTTGTGGTATCTAC	CAGCCTAAATGGAACAAAAACAGGTGTGATAATCTCATATATCTTCTAATCTTGTGGTATCTAC
TP127988	SDA	CIAT 26146	CAGCCTAGCACGTACTACGTACACAGGTAGTATAGGATGATGGCGTTTATGTCGGTCATCCTAT	CAGCCTAACACGTACTACGTACACAGGTAGTATAGGATGATGGCGTTTATGTCGGTCATCCTAT
TP128043	DDA	CIAT 16888	CAGCCTAACCCTCACTCCTTGGATAGAAATTAGGTTTACCTTGATGGCTGGTATTTTTAGCAGA	CAGCCTAACCCTCACTCCTTGAATAGAAATTAGGTTTACCTTGATGGCTGGTATTTTTAGCAGA
TP128090	SDA	CIAT 16888	CAGCCTAACTATTTTGTATCAAATCAGATGCAAGTTTGGAACTGGTGGGAATCCTTTTGTATCT	CAGCCTAACTATTTTGTATCAAATCAGATGCAAGTTTGGAACTGGTGGGAATCCTTCTGTATCT
TP128113	SDA	CIAT 26146	CAGCCTAACTTACCTATATATTTACAAAGTCTCGATGAATATGTGGGCAATCACACAATACTGT	CAGCCTAACTTACCTATATATTTACAAAGTCTGGATGAATATGTGGGCAATCACACAATACTGT
TP128155	SDA	CIAT 26146	CAGCCTAAGCAAAATAAAGGGCTCACTCTAGCTCATCAGAGTATTACTGAAGGGGAGTGCTATA	CAGCCTAAGCAAAATAAAGAGCTCACTCTAGCTCATCAGAGTATTACTGAAGGGGAGTGCTATA
TP128202	SDA	CIAT 16888	CAGCCTAAGCTTACGGCTTTTTTCTTCCGATCCGTCCTGCTGGTCACTTGCTCTGCAGTTTCCT	CAGCCTAAGCTTACGGCCTTTTTCTTCCGATCCGTCCTGCTGGTCACTTGCTCTGCAGTTTCCT
TP128260	SDA	CIAT 26146	CAGCCTAATAAAATTGTACTTGAGCTAATGGATGGAATTTTAGTGAGCGCCTGTTTGTTTGGTG	CAGCCTAATAAAATTGTACTTGAGCTAATGGATGGAATTTTAGTGAGCGACTGTTTGTTTGGTG
TP128548	SDA	CIAT 26146	CAGCCTACAACAACATCAGGGACATCCTCGAGAAGGCCGCCGCCCAGACGGAGGATGGGGCCTG	CAGCCTACAACAACATCAGGGACATCCTCGAGAAGGCCGCCGCCCAGACGGAGGACGGGGCCTG
TP128607	SDA	CIAT 16888	CAGCCTACAATATCTGGTGATTTATTTAAAGTCATGTCTCTTATTGTTTTATGAAAATACATAT	CAGCCTACAATATCCGGTGATTTATTTAAAGTCATGTCTCTTATTGTTTTATGAAAATACATAT
TP128651	SDA	CIAT 26146	CAGCCTACACCTGGACAGTTACCCAAGCTCAAACTAGGCAATGACGCGGAACTCTTGCTTATTG	CAGCCTACACCTGGACAGTTACCCAAGCACAAACTAGGCAATGACGCGGAACTCTTGCTTATTG
TP128674	DDA	CIAT 26146	CAGCCTACACGGCCGGATTGGGAGAACCACTCAGAACGGATGTAGAACTTCGTGATCCAAAGGA	CAGCCTACACGGCCGGATTGGGAGAACCACTCAGAACGGATGTAGAACTTCGCGATCCAAAGGA
TP128676	SDA	CIAT 26146	CAGCCTACACGGTCGGATTGGGAGAACCACTCAGAACTGATGTAGAGGAGGCAATGTCCTTAGC	CAGCCTACACGGCCGGATTGGGAGAACCACTCAGAACTGATGTAGAGGAGGCAATGTCCTTAGC
TP128692	SDA	CIAT 26146	CAGCCTACACGGTCGGATTGAGAGAGCCTCTCCGAACTGACGTAGAGCTTCGTGATCCAAAGGA	CAGCCTACACGGTCGGATTGAGAGAGCCTCTCAGAACTGACGTAGAGCTTCGTGATCCAAAGGA
TP128819	SDA	CIAT 26146	CAGCCTACATGTTACTGTGAGTTTAAATTACTCGTATAAGGAAATTGTAAGAGGGGGACTGTTG	CAGCCTACATGTTACCGTGAGTTTAAATTACTCGTATAAGGAAATTGTAAGAGGGGGACTGTTG
TP128841	SDA	CIAT 26146	CAGCCTACCAAAATGCAGTTGTATTTGCCAGAAGTGGGTAATCCTTCAATAAAGTCCATTGTGA	CAGCCTACCAAAATGCAGGTGTATTTGCCAGAAGTGGGTAATCCTTCAATAAAGTCCATTGTGA
TP128961	SDA	CIAT 26146	CAGCCTACCCTAAGTTACACCACATCTTGGAGTACAAAAGACATACTCAACTCTAAGCTAGCCT	CAGCCTACCCTAAATTACACCACATCTTGGAGTACAAAAGACATACTCAACTCTAAGCTAGCCT
TP128983	SDA	CIAT 16888	CAGCCTACCCTAAGTTATCACATTCCTCTAAGATACAACAAGACTTATTTCATCCCAACCAGCC	CAGCCTACCCTAAGTTATAACATTCCTCTAAGATACAACAAGACTTATTTCATCCCAACCAGCC
TP129037	SDA	CIAT 16888	CAGCCTACCGGTGTCTCTTGTACTGAAGAGATACTCAATGCATCACGCTGGTACTGTTCGTGTT	CAGCCTACCGGTGTCTCTTGTACTGAAGAGATACTCAATGCATCACGCTGGTACTGTCCGTGTT
TP129106	SDA	CIAT 26146	CAGCCTACGAACGTGTATGTCAGCCCATATCGTTTACTCGGAATTTGCTGGAAATTAATTAAGA	CAGCCTACGAACGTGTATGTCAGCCCATATCGTATACTCGGAATTTGCTGGAAATTAATTAAGA
TP129222	SDA	CIAT 26146	CAGCTTACGTCCATAGAAAACTAATGAGAATATGAGATCCATACAATTGCATGGAGGAGAGCTC	CAGCCTACGTCCATAGAAAACTAATGAGAATATGAGATCCATACAATTGCATGGAGGAGAGCTC
TP129238	SDA	CIAT 26146	CAGCCTACGTGTCGGTAGTTTTGCCTGAAAAACCTCGTTTATGTGCAAACGGTAATGCTGGACA	CAGCCTACGTGTCGGTAGTTTTGCCGGAAAAACCTCGTTTATGTGCAAACGGTAATGCTGGACA
TP129314	DDA	CIAT 26146	CAGCCTACTAGCTTCTTCTTCCATTGGATTACATTACCTGCAGGCAGGCTGAAAAAAAAAAAAA	CAGCCTACTAGCTTCTTCTTCCATCGGATTACATTACCTGCAGGCAGGCTGAAAAAAAAAAAAA
TP129389	SDA	CIAT 16888	CAGCCTACTCCCTGAAAGTACACTGGTGTTATTAAAAATTTAATACGTTGTTAGGCACTAATGA	CAGCCTACTCCCTGAAAGTACACTGGTGTTATTAAAAATTTAAGACGTTGTTAGGCACTAATGA
TP129448	SDA	CIAT 26146	CAGCCTACTGCCTACTATGGCTAGGTTTTACCAGTGCAGTCACGCTCAACAATCTGCATCACTT	CAGCCTACTGCCTACTATGGCTAGGTTTTACCAGTGCAGTCACACTCAACAATCTGCATCACTT
TP129883	SDA	CIAT 16888	CAGCCTAGCATTTTGTCTGTGCCTGCTTGTAGCCTTTCTAAAACTAAGCTTCTAAGAGATTTTC	CAGCCTAGCATTTTGTCTATGCCTGCTTGTAGCCTTTCTAAAACTAAGCTTCTAAGAGATTTTC
TP129911	SDA	CIAT 26146	CAGCCTAGCCGCCTCTACGGCGTCATCGACCGCCGCCCAAGGCAGGGACAACACGACGACGCGT	CAGCCTAGCCGCCTCTACGGCGTCATCAACCGCCGCCCAAGGCAGGGACAACACGACGACGCGT
TP130135	SDA	CIAT 26146	CAGCCTAGGGAATGAAGGGGATCCACCGCCGTCCCCCACTTGACAGGAGCTGTTCTGAACAGGC	CAGCCTAGGGAATGAAGGGGATCCACCACCGTCCCCCACTTGACAGGAGCTGTTCTGAACAGGC
TP130227	SDA	CIAT 26146	CAGCCTAGTAACACTAGCAAGAAAACTTTCATGTTTCAACCAAGTTGTCAAAACTTTAGTACCA	CAGCCTAGTAACACTAGCAAGAAAACTTTCAAGTTTCAACCAAGTTGTCAAAACTTTAGTACCA
TP130248	SDA	CIAT 26146	CAGCCTAGTATTGATGCACGATCGATGCAATATTTTTGTGAATTTTTCAGAGTGCTTACGGTGG	CAGCCTAGTACTGATGCACGATCGATGCAATATTTTTGTGAATTTTTCAGAGTGCTTACGGTGG
TP130440	SDA	CIAT 26146	CAGCCTAGTTGCAGAGTTTGTACTCTGGCCATATCTTACAGAATTGGAAGTTTGACCATATTAT	CAGCCTAGTTGCAGAGTTTGTACTCTGGCCATACCTTACAGAATTGGAAGTTTGACCATATTAT
TP130468	SDA	CIAT 26146	CAGCCTAGTTTGTCAATTTTGCTCAACATAGAGTGCCAAGCCTCTTCTAATTGAGTTCATGATA	CAGCCTAGTTTGTCAATTTTGCTCAACATAGAGTGCCAAGCCTCTTCTAATTGACTTCATGATA
TP130521	SDA	CIAT 16888	CAGCCTATAAGACGGGTAGAGAGATCCATCGTCATTCGCAAAGCGAAACAGCATTCATCTTCTC	CAGCCTATAAGACGGGTAGAGAGATCCATCGTTATTCGCAAAGCGAAACAGCATTCATCTTCTC
TP130629	SDA	CIAT 26146	CAGCCTATGGTATTCCCATGTACTGGGCCCTGATGATTGTTTAAAATTCTGTTTTTCTTTCCTT	CAGCCTATAGTATTCCCATGTACTGGGCCCTGATGATTGTTTAAAATTCTGTTTTTCTTTCCTT
TP130640	DDA	CIAT 26146	CAGCCTATAGTTTGTTTCTCTTGCTGTAGTTATGCTGGCCTTACTGAGCGATTCGAACTTTTTA	CAGCCTATAGTTTATTTCTCTTGCTGTAGTTATGCTGGCCTTACTGAGCGATTCGAACTTTTTA
TP130706	SDA	CIAT 16888	CAGCCTATATGCACGCAAAGATCATATCAGACGAACCACCATAACGTCATGTACAAGCTATTCC	CAGCCTATATGAACGCAAAGATCATATCAGACGAACCACCATAACGTCATGTACAAGCTATTCC
TP130753	SDA	CIAT 26146	CAGCCTATATTCTTATTGGCCTCACAATGCTAGCATTTACCAAGAACTTTATGTTGAACCTTAG	CAGCCTATATTCTCATTGGCCTCACAATGCTAGCATTTACCAAGAACTTTATGTTGAACCTTAG
TP130816	SDA	CIAT 26146	CAGCCTATCAGTACGAGGAGATGGCCATGGACGTCCTGGTCCCGCCGGCGCCGACGCAGATGCT	CAGCCTATCAGTACGAGGAGATGGCCATGGACGTCCTGGTCCCGCCGGCGCCGACGCAGATGCC
TP131011	SDA	CIAT 16888	CAGCCTATGCATACGTAAAGATCATATCAGACGAACCATCACAGCGTTTCATACATGCCATTCC	CAGCCTATGCATACGTAAAGATCATATCAGACGAACCACCACAGCGTTTCATACATGCCATTCC
TP131032	SDA	CIAT 16888	CAGCCTATGCGCACGTAAAGATCATATCAGATAAACTATCACAATATCATATACATGTTATTCT	CAGCCTATGCGCACGTAAAGATCATATCAGATAAACTATCACAATATCATATACATGTTATTCC
TP131116	SDA	CIAT 26146	CAGCCTATGTCCATTCGTCTCAATCTCACCGCCTCACAAATAAATTTCGGAAAAAGACAAACCT	CAGCCTATGTCCATTCGTCTCAATCTCACCGCCTCACAAATAAATTTAGGAAAAAGACAAACCT
TP131201	SDA	CIAT 26146	CAGCCTATTACTGAACTGGCTTATGTTATCATGTGCTTCATAGAAAGTAGTAGTGGGGGTTAAA	CAGCCTATTACTGAACTGGCTTATGTTATCATGTGCTTCATAGAAAGCAGTAGTGGGGGTTAAA
TP131298	DDA	CIAT 26146	CAGCCTATTGAAAGTTGAAGGCTCTCTTGATTGTTGATTATATTAGTAGCGTTGCTGAATATGG	CAGCCTATTGAAAGTTGAAGGCTCTCTTGATTGTTGATTATATTAGTAGCGTTGCTGAATATAG
TP131424	SDA	CIAT 26146	CAGCCTATTTTCAGTGGAAAAATGTATATAATATAGAGGGACTAGTATAGTGATAGATATAATG	CAGCCTATTTTCAGTGGAAAAATGTATATAATATAGAGGGACTAGTATAGTGATAGATATAACG
TP131426	SDA	CIAT 26146	CAGCCTATTTTCAGTTGCCTCTAAAATCTCATATCAATTTTGTTATGGGAGTGGGTGTAATGGC	CAGCCTATTTTCAGTTGCCTCTAAAATCTCATATCAATTTTGTTATGGGAGTGGGTGAAATGGC
TP131510	SDA	CIAT 26146	CAGCCTCAAAATGTGAGTGGCCACTGCATCTAATTATGCGGTTGTGGCCTTGTCACCATCTCCA	CAGCCTCAAAATGTGAGTGGCCACTGCATCTAACTATGCGGTTGTGGCCTTGTCACCATCTCCA
TP131521	DDA	CIAT 26146	CAGCTTCAAACAAGCCACTCTTTTGTCGTATGCTATTTTGCGTGAATCTAGGATAGCTCTATCA	CAGCCTCAAACAAGCCACTCTTTTGTCGTATGCTATTTTGCGTGAATCTAGGATAGCTCTATCA
TP131704	SDA	CIAT 26146	CAGCCTCAACCGATCTACTTCCTCACTGCACTCAGGGCTACCGATGAGATAATTGAGGAACTGG	CAGCCTCAACCGATCTACTTCCTCACCGCACTCAGGGCTACCGATGAGATAATTGAGGAACTGG
TP131764	DDA	CIAT 16888	CAGCCTCAACTCTTACCTAGGGCGGGAGCTATCGTGCCGGCCATGGCGTACTTTTTAATTGCGT	CAGCCTCAACTCTTACCTAGGACGGGAGCTATCGTGCCGGCCATGGCGTACTTTTTAATTGCGT
TP131836	SDA	CIAT 16888	CAGCCTCAAGGAAGTCAATATTAAAATATGCATGAGTAATTTGATTTCTCTTGTGTTTATTGTA	CAGCCTCAAGGAAGTCAATATTAAAATATGCATGAGTAATTTGATTTCTCTCGTGTTTATTGTA
TP131993	SDA	CIAT 16888	CAGCCTCACAATAGTTATAGATTGGAGGGGATTATTCTCTATCCAAACAAGGCCTGAGCTACAA	CAGCCTCACAATAGTTATAGATTGGAGGGGATTATTCTCTAACCAAACAAGGCCTGAGCTACAA
TP132023	SDA	CIAT 26146	CAGCCTCACATAAGGATACATGAAGGAATAACTGTGCCTTAAGATGATCAAATACATATGCATG	CAGCCTCACATAAGGATACATGAAGGAATAACTGTGCCTTAAGAAGATCAAATACATATGCATG
TP132041	SDA	CIAT 26146	CAGCCTCACATTCTTTCCCTATGATTGTGAATGAAACAGTATCAAATTATCAATACATTTAAAT	CAGCCTCACATTCTTTCCCTATGATTGTGAATGAAACAATATCAAATTATCAATACATTTAAAT
TP132090	DDA	CIAT 26146	CAGCCTCACCTCTGTGGGATTGTCGCTCTTATCAAGAGCGAGCACCCGGACTAGTCCCCGGCGA	CAGCCTCACCTCAGTGGGATTGTCGCTCTTATCAAGAGCGAGCACCCGGACTAGTCCCCGGCGA
TP132111	SDA	CIAT 16888	CAGCCTCACGAGGGCGAGCACGTGCGCATGGCGAGGGGAAATCGCTAAGAAGAGACAGAGGTCT	CAGCCTCACGAGGGCGAGCACGTGCGCATGGCGAGGGGAAATCGCTAAGAAGAGACAGAGGTCG
TP132122	DDA	CIAT 26146	CAGCCTCACGGCTTGGGATTATAGAACTATGTTCTCTATCCTCTTCATTTCCTTCAGGATCATC	CAGCCTCACGGCTTGGGATTATAGAACTATGTTCTCTATCCTCTTCATTTCCTGCAGGATCATC
TP132234	SDA	CIAT 16888	CAGCCTCAGACTTATTCAGAAAGATTGGTAAACTTTCTGGAGCTAAGATTTTTATGTCATGTGC	CAGCCTCAGACTTATTCAGAAAGATTAGTAAACTTTCTGGAGCTAAGATTTTTATGTCATGTGC
TP132274	SDA	CIAT 26146	CAGCCTCAGCACAAAGGAGAAAAAGGTATGGGGATATGGGGTCCCCCTGTCGGATACCTCTAGT	CAGCCTCAGCACAAAGGAGAAAAAGGTATGGGGATATGGGGTCCCCCTGTCAGATACCTCTAGT
TP132425	DDA	CIAT 16888	CAGCCTCGTAAAATGCAGGGATGCCAAGGAGACCTTGGTGAATGTTATATTTCACCAAGGTCAC	CAGCCTCATAAAATGCAGGGATGCCAAGGAGACCTTGGTGAATGTTATATTTCACCAAGGTCAC
TP132460	DDA	CIAT 16888	CAGCCTCATACATCTAAAGATCATTAGTGTGAACCCTTATTACAACCAGGATATTGTAAGACAG	CAGCCTCATACATCTAAAGAACATTAGTGTGAACCCTTATTACAACCAGGATATTGTAAGACAG
TP132566	SDA	CIAT 26146	CAGCCTCATCTATAAAGTCCATTAAAGTCCATTTAAAATGAACTATGCAACATTTAATTGAAAA	CAGCCTCATCTATAAAGTCCATTAAAGCCCATTTAAAATGAACTATGCAACATTTAATTGAAAA
TP132668	SDA	CIAT 26146	CAGCCTCATTCAAATTCACACACACCGTCACTGCCGAGCCTGTGCGTGCCCAGAAGCCATAATA	CAGCCTCATTCAAATTCACACACACAGTCACTGCCGAGCCTGTGCGTGCCCAGAAGCCATAATA
TP132744	SDA	CIAT 26146	CAGCCTCCAAACTTTGGTTACAAATTATTTTTTATGTGTGGAGTTGGATAATTAAAAATTACAC	CAGCCTCCAAACTTTGGTTACAAATTACTTTTTATGTGTGGAGTTGGATAATTAAAAATTACAC
TP132774	SDA	CIAT 26146	CAGCCTCCAACCGCGACTTCCCGCCGGGCCTCAAGCCGCTCTACTTCAACCAGTCGGGCCCACT	CAGCCTCCAACCGCGACTTCCCCCCGGGCCTCAAGCCGCTCTACTTCAACCAGTCGGGCCCACT
TP132841	SDA	CIAT 16888	CAGCCTCCAATGACTGTGATGCCGCATGCAACCGTGTCTACCGAATCAAAGTCACTTGGTAATA	CAGCCTCCAATGACTGTGATGCCGCATGCAACTGTGTCTACCGAATCAAAGTCACTTGGTAATA
TP132945	SDA	CIAT 26146	CAGCCTCCACTGTACAACAGAGGCAAAAATGCGACTTAAACACGACGGCTACCAATCATCCCAA	CAGCCTCCACTGTACAACAGAGGCAAAAACGCGACTTAAACACGACGGCTACCAATCATCCCAA
TP132949	SDA	CIAT 16888	CAGCCTCCACTTTGTTTGATGGATATATTAAGAAAAAACATTAACGGCACAATAGACGACTATG	CAGCCTCCACTTTGTTTGATGGATATATTAAGAAAAAACATTAACGGCACAATAGACGACCATG
TP132953	SDA	CIAT 26146	CAGCCTCCAGAAAAAATTTGAGGTCTCCCTCTCCAAAACTAGCAGGGGCAAAATGGTCATTTCA	CAGCCTCCAGAAAAAATTGGAGGTCTCCCTCTCCAAAACTAGCAGGGGCAAAATGGTCATTTCA
TP132971	SDA	CIAT 26146	CAGCCTCCAGATCAGGGTGAGGTTGAAGACTATCCAACACAGATGTTGCCTCATCAGAAAACAT	CAGCCTCCAGATCAGGGTGAGGTTGAAGACTATCCAACACAGACGTTGCCTCATCAGAAAACAT
TP133380	SDA	CIAT 16888	CAGCCTCCCTGCAAAGTGATCGATACCGAACTACTGTTCAAAGTTCAAACTGGTTATAAATACT	CAGCCTCCCTGCAAAGTGATCGAGACCGAACTACTGTTCAAAGTTCAAACTGGTTATAAATACT
TP133425	SDA	CIAT 26146	CAGCCTCCGACAACGGCGACGCGCGCAACCATGTCTTCGCCGTCGATCTCGACACCGTGCTCAA	CAGCCTCCGACAACGGCGACGCGCGCAACCATGTCTTCGCCGTCGAGCTCGACACCGTGCTCAA
TP133534	SDA	CIAT 26146	CAGCCTCCGCGTACTGTAAAAATAACGTATATACGGTGCATTCTATTGGGTTCTCAGGATAGCA	CAGCCTCCGCGTACTGTAAAAATAACGTATATACGGTGCATTCTATTGGGTTCCCAGGATAGCA
TP133640	SDA	CIAT 26146	CAGCCTCCGTCACTAAGAGCAAGGTGATGCAAGCGTGCCTTTGTTCCCAATTTCCCATTTCATT	CAGCCTCCGTCACCAAGAGCAAGGTGATGCAAGCGTGCCTTTGTTCCCAATTTCCCATTTCATT
TP133753	SDA	CIAT 26146	CAGCCTCCTCAACTGCAGTGAATAACACGGGTCGCCCGGTTGGACCTTTCAAGTTCACATCAGC	CAGCCTCCTCAACTGCAGTGAATAACACGGGTCGCCCAGTTGGACCTTTCAAGTTCACATCAGC
TP133768	SDA	CIAT 26146	CAGCCTTCTCCAACAGCTTCGACGGCCCGCACCCCGCGTTCCCCGCCGCGGCGAACCTGACGGT	CAGCCTCCTCCAACAGCTTCGACGGCCCGCACCCCGCGTTCCCCGCCGCGGCGAACCTGACGGT
TP133950	SDA	CIAT 26146	CAGCCTCCTTCATCTTGCCTCCTAACATGGAGGTCCCTTATCCTGTGCATCTCAGCTGAAAAAA	CAGCCTCCTTCATCTTGCCTCCTAACATGGACGTCCCTTATCCTGTGCATCTCAGCTGAAAAAA
TP133961	SDA	CIAT 26146	CAGCCTCCTTCTCCCCCTCACTTCCCCTCCTTGTGTTTGTCGGCCTCATTGCCTTCCTCATTGA	CAGCCTCCTTCTCCCCCTCACTTCCCCTCCTTGTGTTCGTCGGCCTCATTGCCTTCCTCATTGA
TP134114	SDA	CIAT 26146	CAGCCTCGACACCGATGCCCCGGTAAGTTGGACGCACGCGGCGTCGGATCGGATCGGATCGGAT	CAGCCTCGACACCGATGCCCCGGTAAGTTGGACGCACGCGGCGTCGGATCGGATCGGATCGCAT
TP134148	SDA	CIAT 26146	CAGCCTCGACGACGCCATCAGCCTCTCTGACCACCTCTTGCATCTTCCCCTTCGATCTCTCGTG	CAGCCTCGACGACGCCATCAGCCTCTCTGACCACCTCTTGCATCTTCCCCTTCGATCTCTCCTG
TP134219	SDA	CIAT 26146	CAGCCTCGAGCACATTCCATGGCCTACGGCGCCACGACGACAGCAGAAAAAAAAAAAAAAAAAA	CAGCCTCGAGCACATTCCATGGCCTACGGCCCCACGACGACAGCAGAAAAAAAAAAAAAAAAAA
TP134273	SDA	CIAT 26146	CAGCCTCGATACATTGATTGATGATTGACAAACTCGACAAAATTCTCTATCACGTGAGTTCGTA	CAGCCTCGATACACTGATTGATGATTGACAAACTCGACAAAATTCTCTATCACGTGAGTTCGTA
TP134361	SDA	CIAT 26146	CAGCCTCGCACGTCGCCACTTGAGCAACGTCCTCGTTACAATATGTGTGAGATACAGAGCTAGC	CAGCCTCGCACGTCGCCACTTGAGCAACGTCCTCGTTACAATATGTGCGAGATACAGAGCTAGC
TP134510	SDA	CIAT 16888	CAGCCTCGCTCTGCAATAGTGCAATCTCCAACCTCCATGCCCAAAAGGCAGGCGGCGAATCGTG	CAGCCTCGCTCTGCAATAGTGCAATCTCCAACCACCATGCCCAAAAGGCAGGCGGCGAATCGTG
TP134574	SDA	CIAT 26146	CAGCCTCGGAGATAAATCGCATACGTGAAACTGTAGCAAGGCACGCTCCATTATCGCCTTTCTT	CAGCCTCGGAGATAAATCGCATACGTGAAACTGTAGCAAGGCACGCTCCATTATCGCCTTTCTC
TP134612	SDA	CIAT 16888	CAGCCTCGGCCTCACTAAACCAAAGATTGAAGATCTCATGCCACTTGTCACAAGGTGTGAAAAA	CAGCCTCGGCCTCACTAAACCAAAGATTGAAGATCTCATGACACTTGTCACAAGGTGTGAAAAA
TP134728	SDA	CIAT 26146	CAGCCTCGGTCAGGGTGAATGGTCATCTCTCTGACACTTTCAAGCCAACTAGAGGTATCTGACA	CAGCCTCGGTCAGGGTGAATGGTCATCTCTCTGACACTTTCAAGCCAACTAGAGGTATCCGACA
TP134732	SDA	CIAT 26146	CAGCCTGGGTCGTTGAGAATGCCTAACCTGTGATGATCGATCAAACTATTCCGCTACTACCTAG	CAGCCTCGGTCGTTGAGAATGCCTAACCTGTGATGATCGATCAAACTATTCCGCTACTACCTAG
TP135052	SDA	CIAT 16888	CAGCCTCTACGGATGTAAGAACATAGACTTTTGAATGCGTACGTACGTACTGCTTGATAGATGG	CAGCCTCTACGGATGTAAGAACATAGACTTCTGAATGCGTACGTACGTACTGCTTGATAGATGG
TP135078	SDA	CIAT 26146	CAGCCTCTAGAACTTCACTTTGTGTATGTTTCTCTGCTTCAACTGTAGGTCACTGTGTTTCTGG	CAGCCTCTAGAACTTCACTTTGTGTATGTTTCTCTGCTTCAACTGTAGGTCACTATGTTTCTGG
TP135195	SDA	CIAT 16888	CAGCCTCTCAAAACATTATTCATTGATGGGGGTCGTGATGCTCAACGTGGCAATGTGGACACCT	CAGCCTCTCAAAACATTATTCATCGATGGGGGTCGTGATGCTCAACGTGGCAATGTGGACACCT
TP135383	SDA	CIAT 16888	CAGCCTCTCGACACCTCCTATGTTACGGGAGATGAAATGGAAACAAAACAAAGCAAGGTTAGAA	CAGCCTCTCGACACCTCCTATGTTACGGGAAATGAAATGGAAACAAAACAAAGCAAGGTTAGAA
TP135394	SDA	CIAT 26146	CAGCCTCTCGCCATATTCCGCAGATTCATGGTCAATATGAAATCTGGCTTGGAAAAAATAAGCC	CAGCCTCTCGCCATATTCCGCAGATTCATGATCAATATGAAATCTGGCTTGGAAAAAATAAGCC
TP135432	SDA	CIAT 26146	CAGCCTCTCTAGGTGTGACAGAAACAAAGGCATGCAAGATTCCAACAAATACTCTAGAAACAAT	CAGCCTCTCTAGGTGTGACAGAAACAAAGGCATGCAAGATTCCAACAAATACTCCAGAAACAAT
TP135438	SDA	CIAT 16888	CAGCCTTTCTCAATCAAAAGGAGTGGATAGCAATGTTTGGAAGGTGCAAACATGTAGTGCTGAA	CAGCCTCTCTCAATCAAAAGGAGTGGATAGCAATGTTTGGAAGGTGCAAACATGTAGTGCTGAA
TP135737	SDA	CIAT 26146	CAGCCTCTGGTAAAGGTACTACTCCTTACTAGTCAAACCACACCTAATTCAATAATGCAAAGTG	CAGCCTCTGGTAAAGGTACTACTCCTTACTAGTCAAACCACACCTAATCCAATAATGCAAAGTG
TP135739	SDA	CIAT 26146	CAGCCTCTGGTACAGCCAGTGGTCGTGGTGCCCGTGCGCCATCCGCAGAAAAAAAAAAAAAAAA	CAGCCTCTGGTACAGCCAGTGGTCGTGGTGCCCGGGCGCCATCCGCAGAAAAAAAAAAAAAAAA
TP135776	SDA	CIAT 26146	CAGCCTCTGTACTTCATAATGATATGTTGGGTTGTTCAATCTGTTGAAGCCTTGTGGCTTTTCG	CAGCCTCTGTACTTCATAATGATATGTTGGGTTGTTCAATCTGTTGAAGCCTGGTGGCTTTTCG
TP135849	SDA	CIAT 26146	CAGCCTCTGTTTGTTATCACCCTTTGGTCCCAAATATGCAGAACATAAAAGTTTATTATTGAGA	CAGCCTCTGTTTGTTATCACCCTCTGGTCCCAAATATGCAGAACATAAAAGTTTATTATTGAGA
TP135882	DDA	CIAT 16888	CAGCCTCTTAGTGGGTTGCATCTATACACGTTATATAGATTCATATATATGTATAGGTATGGAA	CAGCCTCTTAGTGGGTTGCATCTATACACATTATATAGATTCATATATATGTATAGGTATGGAA
TP135944	SDA	CIAT 26146	CAGCCTCTTCGATATATTTTTCTAGTAGATCATTTGTCATAACAAAAAATGGTTTCAGTTGTGA	CAGCCTCTTCGATATATTTTTCTAGTAGATCATTTGTCATAACAAAAAATGGTTTCAGTTGCGA
TP136001	SDA	CIAT 16888	CAGCCTCTTGCCCTGCTACGGGCCTTATCGCCATGAAGAGGGATCTTGGTCCTTGCAGAAAAAA	CAGCCTCTTGCCCTGCTACGGGCCTTATCGCCATGAAGAGGGATCCTGGTCCTTGCAGAAAAAA
TP136024	SDA	CIAT 26146	CAGCCTCTTGGTTATCTTTGAGTTAAATTCTTTATTTAGAAACTAGCAGTGACTGTGCTTTAGT	CAGCCTCTTGGTTATCTTTCAGTTAAATTCTTTATTTAGAAACTAGCAGTGACTGTGCTTTAGT
TP136035	DDA	CIAT 26146	CAGCCTCTTGTGTAATTCTAATGGTGTTATGATTTTGATGTAGGGAAAACTTATTGAAATACAC	CAGCCTCTTGTGCAATTCTAATGGTGTTATGATTTTGATGTAGGGAAAACTTATTGAAATACAC
TP136047	SDA	CIAT 26146	CAGCCTCTTGTTTGGAACGAGGCCGAGAAAAAGAGAACGCGTACCACGCACCAATGGAGAAACG	CAGCCTCTTGTTTGGAACGAAGCCGAGAAAAAGAGAACGCGTACCACGCACCAATGGAGAAACG
TP136181	SDA	CIAT 16888	CAGCCTGAAAACCAGGAGTTGGAGAGCCTTCCAGTCATGCTTCTGGTACCATACCTTCTCCTTT	CAGCCTGAAAACCAGGAGTTGGAGAGCCTTCCAGTCATGCTTCAGGTACCATACCTTCTCCTTT
TP136228	SDA	CIAT 16888	CAGCCTGAAAGAATGTGCTAGGGGAACAATATGATTTATGCAGAAAAAAAAAAAAAAAAAAAAA	CAGCCTGAAAGAATGTGCAAGGGGAACAATATGATTTATGCAGAAAAAAAAAAAAAAAAAAAAA
TP136233	SDA	CIAT 16888	CAGCCTGAAAGATGTTCCTCAATGTCGAACCTTTTTCATTCGAATCGCCTAACTTACTTTTGGC	CAGCCTGAAAGATGTTCCTCAATGTCGAACCTTTTTCATTCGAATCGCCTAACTTAATTTTGGC
TP136256	SDA	CIAT 26146	CAGCCTGAAATACGCAGACATAGACGAGTAAAGAAAATCAGACAAAAATTTCACTTAGTTTAAA	CAGCCTGAAATACGCAGACATAGACGAGTAAAGAAAATCAGACAAAAACTTCACTTAGTTTAAA
TP136399	SDA	CIAT 26146	CAGCCTGAAGGGTACACTGAAGATGATGTTGTAAATGCCGTCGTGGACTCTGCACTATGTTACC	CAGCCTGAAGGGTACACTGAAGATGATGTTGTAAATGCCATCGTGGACTCTGCACTATGTTACC
TP136417	SDA	CIAT 26146	CAGCCTGAAGTGCGTATTTCAAGCGGCAACTGCAAATGCCGTCCTCATTAATATTCTTAACAAT	CAGCCTGAAGTGCGTATTTCAAGCGGCAACTGCAAATGCCGTCCTCATTAATATGCTTAACAAT
TP136638	SDA	CIAT 16888	CAGCCTGACGGCATTTTACTTGCAGAGAGCCCCAAACGAGGTCAGAAATTTTAAACAAATTAAC	CAGCCTGACGGCATTTTACTTGCAGAGAGCCCCAAACGAGGTCAGAAATTTTAAAAAAATTAAC
TP136777	SDA	CIAT 26146	CAGCCTGAGCTTACCATGCTTTGCTGTTACACCCTCAGTAAGATCAGAGAGTGTAACTTAGGAA	CAGCCTGAGCTTACCATGCTTTGCTGTTACACTCTCAGTAAGATCAGAGAGTGTAACTTAGGAA
TP136891	SDA	CIAT 26146	CAGCCTGATAGTCTAATCGCTCTCATTGTCCAATCTGTTGAACTGAGTGCTTTGTTGTACCATT	CAGCCTGATAGTCTAATCGCTCTCATTGTCCAATCTGTTGAACTGAGTGCTTTGTCGTACCATT
TP136905	SDA	CIAT 16888	CAGCCTGATCAAAGTGAGAAAACTATGTTTAACATGTTGTTACCCTTGTGGGACTGGTTCAGTA	CAGCCTGATCAAAGTGAGAAAACTATGTTTAACATGCTGTTACCCTTGTGGGACTGGTTCAGTA
TP136994	SDA	CIAT 26146	CAGCCTGATGCGCCAGCCATGTCACTTCCATCCATTTTCAAATTCTTGCCAGTGAATCCCTCAC	CAGCCTGATGCACCAGCCATGTCACTTCCATCCATTTTCAAATTCTTGCCAGTGAATCCCTCAC
TP137007	SDA	CIAT 16888	CAGCCTGATGCTATGCTTGATTCAAAATTGTTGTTTGTTAAGATTTCACATATCTGCTTGCTCA	CAGCCTGATGCTATGCTTGATTCAAAATTATTGTTTGTTAAGATTTCACATATCTGCTTGCTCA
TP137013	SDA	CIAT 26146	CAGCCTGATGCTTCATTGAGCTCAAACAGTATTGTGTGATTGCCCACATATTCATCGAGACTTT	CAGCCTGATGCTTCATTGAGCTCAAACAGTATTGTGTGATTGCCCACATATTCATCCAGACTTT
TP137023	SDA	CIAT 26146	CAGCCTGATGGTAAAAACTTCCCCTTTTACTCTGAACAGGTGGATGCAGTGGTGTACCTTGTGG	CAGCCTGATGGCAAAAACTTCCCCTTTTACTCTGAACAGGTGGATGCAGTGGTGTACCTTGTGG
TP137091	DDA	CIAT 26146	CAGCCTGATTGCGATCCGTTTTGTGAATGAAATTTTGGCCCGTTGAGGGAGACAGGTTCCCCTC	CAGCCTGATTGCGATCCGTTTTGTGAATGAAATTTTGGCCCGTTGAGGGAGACAAGTTCCCCTC
TP137184	SDA	CIAT 26146	CAGCCTGCAACTTTGAACTGCTCGAACCCCAAGGCCTCAAGGGTGGATAATAAGAATCGAGATT	CAGCCTGCAACTTTGAAATGCTCGAACCCCAAGGCCTCAAGGGTGGATAATAAGAATCGAGATT
TP137191	DDA	CIAT 16888	CAGCCTGCAAGACACGCTCCACATAATCAGATCCTCATCAGACTTACCTACCTACATCTCAAAT	CAGCCTGCAAGACACACTCCACATAATCAGATCCTCATCAGACTTACCTACCTACATCTCAAAT
TP137200	SDA	CIAT 26146	CAGCCTGCAAGCTCCCAAGGTTCTCAGGAATGGAGCCATTGAGCTTATTGTTTGATAATACTAG	CAGCCTGCAAGCTCCCAAGGTTCTCAGGAATGGAGCCATTGAGCCTATTGTTTGATAATACTAG
TP137228	SDA	CIAT 26146	CAGCCTGCAATTCATGTCCTTGAAAACCTATCGATTATGACGGACCAGCACAAATGTATTCTTA	CAGCCTGCAATTCATGTCCTTGAAAACCTATAGATTATGACGGACCAGCACAAATGTATTCTTA
TP137300	SDA	CIAT 26146	CAGCCTGCAGACGGGGACAAAGCCGCGCTAGCTAGCCTAAGCCTTCGTGTTGTTTCTTTCCGAA	CAGCCTGCAGACGGGGACAAAGCCGCGCTAGCTAGCCTAAGCCTTCGTGTTGTTTCTTTCCAAA
TP137410	SDA	CIAT 26146	CAGCCTGCATCATAATATGATGACTTTTGGATTATCTAATTCAAAAAAAATATGCAACAGGCAT	CAGCCTGCATCATAATATGATGACTCTTGGATTATCTAATTCAAAAAAAATATGCAACAGGCAT
TP137490	SDA	CIAT 26146	CAGCCTGCCAACAGATCTTCTAAACAGTAGTCAAGCCTACCATTCATATCAGCAGTTATATTTT	CAGCCTGCCAACAGATATTCTAAACAGTAGTCAAGCCTACCATTCATATCAGCAGTTATATTTT
TP137536	DDA	CIAT 16888	CAGCCTGCCATCACAACAGAAGCAATCGACAAGTTAGTATTACCCTACAAACTTGAGTGCCTTC	CAGCCTGCCATCACAACAGAAGCAATCGACAAGTTAGTATTACCCTACAAACTGGAGTGCCTTC
TP137781	SDA	CIAT 26146	CAGCCTGCGCTTCCTGTTTAGCTATGATGCTAAGATTACGTGCTATAAATTCGTTTTTTGATGC	CAGCCTGCGCTTCCTGTTTAGCTATGATGCTAAGATTACGTGCTATAAATTCGTTTTCTGATGC
TP137829	SDA	CIAT 26146	CAGCCTGCGTCCGCAACACAAAGGGCCAGACGGCGCGGAGCCTTCTCGAGGCCAGGACGGCCCA	CAGCCTGCGTCCGCAACACAAAGGGCCAGACGGCGCGGAGCCTTCTCGAGGCCAGGACGACCCA
TP138005	DDA	CIAT 16888	CAGCCTGCTTACTAAGAGACCAAATCTTGGTACACTAACCTGCAATGAAAAGTCAGTTATCATT	CAGCCTGCTTACTAAGAGACCAAATCTTGGTACACTAACCTGCAATGAAAAGTAAGTTATCATT
TP138024	SDA	CIAT 16888	CAGCCTGCTTCCCAGATACGCAATCCTCTGAAGAAAAGCTTTGTTCCATTCTACGTCAGCGGCA	CAGCCTGCTTCCCAGATACGCAATCCTCTGAAGAAAAGCTTTGTTCCATTCTACATCAGCGGCA
TP138036	SDA	CIAT 26146	CAGCCTGCTTCTTTCATGATGATGTGAACACGTGTCCTGATATTATGTCTTTGTGCTCCTCTGC	CAGCCTGCTTCTTTCATGATGATGTGAACACGTATCCTGATATTATGTCTTTGTGCTCCTCTGC
TP138078	SDA	CIAT 16888	CAGCCTGCTTTTTGTGTGACCAAAGGGGCCTTTGGCCTTTCAGCCACTAGAAGAGGCTGAAAAA	CAGCCTGCTTTTTATGTGACCAAAGGGGCCTTTGGCCTTTCAGCCACTAGAAGAGGCTGAAAAA
TP138378	SDA	CIAT 26146	CAGCCTGGCACCAGCGACATGGCAAACCGGATGTTCTCCTCCCCTCTGCCAACGATCTCATGGA	CAGCCTGGCACCAGCGACATGGCAAACCGGATGTTCTCCTCCCCTCCGCCAACGATCTCATGGA
TP138804	SDA	CIAT 16888	CAGCCTGGTATATTAGTTGAGATAAATCCTGCCCCAGCTGAAAAATTTGGCCAGCTCTGCCACT	CAGCCTGGTATATTAGTTGAGATAAATCCTGCCCCAGCTAAAAAATTTGGCCAGCTCTGCCACT
TP138826	SDA	CIAT 26146	CAGCCTGGTCATGGAGAAATGTCAGATGTTAATTTGATTCTGATTGATCATGTATGTGCTGTGC	CAGCCTGGTCATGGAGAAATATCAGATGTTAATTTGATTCTGATTGATCATGTATGTGCTGTGC
TP138878	SDA	CIAT 26146	CAGCCTGGTGAGTCTCAGCGTCATCAGGGGATCTCGGCGGCATGAGTTTGCAGAAAAAAAAAAA	CAGCCTGGTGAGTCTCAGCGTCATCAGGGGATCTCGGCGGCATGAATTTGCAGAAAAAAAAAAA
TP138979	SDA	CIAT 26146	CAGCCTGGTTGATGGTTAAGGAATATAGCCTGATCAACGCTTTAGATATCGTGCGTGCGGGGAC	CAGCCTGGTTGATGGTTAAGGAATATAGCCTGATCAACGCTTTAGATATCGTGCATGCGGGGAC
TP139058	SDA	CIAT 16888	CAGCCTGTAAGTGGTCATGTACCTCATGTACGGCAAAGATGGTGGCGTAAGCCACTGACCAGTG	CAGCCTGTAAGTGGTCATGCACCTCATGTACGGCAAAGATGGTGGCGTAAGCCACTGACCAGTG
TP139072	SDA	CIAT 16888	CAGCCTGTAATGATCTGAATCTCTGATACTGAATTTACAACTGAATCTCAGAATGCATAGTTCC	CAGCCTGTAATGATCTGAATCTCTGATACTGAATTTACAACTGAATCACAGAATGCATAGTTCC
TP139195	SDA	CIAT 26146	CAGCCTGTAGTTTTCTCGTGTGGTTGTGCTCTGTTAGTTTATCTGCTTTATTTGGATGCTCTCC	CAGCCTGTAGTTTTCTCGTGTGGTTGTGCTCTGTTAGTTTATCTGCTTTATTTGGACGCTCTCC
TP139501	SDA	CIAT 26146	CAGCCTGTGCATAAATAGACAGAAATTGATAGTTAAAATTTGGTTAATCAAGTCGTCAAGTTGG	CAGCCTGTGCATAAATAGACAGAAATTGATAGTTAAAATTTGGTTAATCAAGTCGTCAAGTTGA
TP139560	SDA	CIAT 16888	CAGCCTGTGTCTACTCTTATGCGTTCTCGTGCTAGTAAACGAGTTATGCTCGTGTGTGACGCCG	CAGCCTGTGGCTACTCTTATGCGTTCTCGTGCTAGTAAACGAGTTATGCTCGTGTGTGACGCCG
TP139707	SDA	CIAT 26146	CAGCCTGTTCAGTTGGTTACCTTTTTCGTAATTATTGATATTCATGCTCTCTGTTGCTGAAAAA	CAGCCTGTTCAGTTGGTTACCTTTTGCGTAATTATTGATATTCATGCTCTCTGTTGCTGAAAAA
TP139809	DDA	CIAT 16888	CAGCCTGTTGGTCATGCATACTTCATCATAGTAATTGCTGGGTTACAACCTTGTGATGTATTTC	CAGCCTGTTGGTCATGCATACTTCATCATAGTAATTGCTGGGTTACAACCTTGAGATGTATTTC
TP139846	DDA	CIAT 26146	CAGCCTGTTTAGTCTAACAAATATTTTAAATGAAAGTGGTTACATCAACCCACTAGGAAAATAA	CAGCCTGTTTAGTCTAACAAATATTTTAAATGAAAGTGGCTACATCAACCCACTAGGAAAATAA
TP139851	DDA	CIAT 16888	CAGCCTGTTTATTTCTAATGTTAAAACATTTGTCATACATTTTGCACAGAGAATTATTCGAGAA	CAGCCTGTTTATTTCTAATGTTAAAACATTTATCATACATTTTGCACAGAGAATTATTCGAGAA
TP139856	SDA	CIAT 16888	CAGCCTGTTTCACCCATGTCATCCTCCTGTTGGAATGCACACTGATAAGACTTATCTTGGGCGG	CAGCCTGTTTCACCCATGTCATCCTCCTGTTGGAATGCACACTGATAAGACTTACCTTGGGCGG
TP139952	SDA	CIAT 16888	CAGCCTGTTTTTTAATGATAGCTGTAACTCTGAAACCAAAGGTTATGTGGAAATTAACTCCGTC	CAGCCTGTTTTTTAATGATAACTGTAACTCTGAAACCAAAGGTTATGTGGAAATTAACTCCGTC
TP139984	DDA	CIAT 26146	CAGCCTTAAAATATACTAGGATTTTTTTTAGAGTTAAAGGGACTCAGCCCCAGCTTTTACTAAA	CAGCCTTAAAATATACTAGGATTTTTTTTAGAGTTAAAGGGACTCAGCCCCAACTTTTACTAAA
TP140021	SDA	CIAT 16888	CAGCCTTAAATAGCATCAGAGCAGAGTATATCATTCCAGTTAAATTGGAACTGGTTTGCTTTTG	CAGCCTTAAATAGCATCAGAGCAGAATATATCATTCCAGTTAAATTGGAACTGGTTTGCTTTTG
TP140160	SDA	CIAT 16888	CAGCCTTAAGCAAAACTAGTTTGGCATGCAATGTACTGTGATTGATGAGTAAAGAAGCAACGTA	CAGCCTTAAGCAAAACTAGTTTGGCATGCAACGTACTGTGATTGATGAGTAAAGAAGCAACGTA
TP140221	DDA	CIAT 16888	CAGCCTTAATATATTGTGCTATAACAACATTCAGGTCAAGGATATCGAAAACCTGCTCAACATG	CAGCCTTAATATATTGTGCTATAACAACATTCAGGTCAAGGATATCGAAAACCTGCTCAACACG
TP140280	SDA	CIAT 26146	CAGCCTTAATTTTACCAGCAAATCAAGCGGTAAGGTTGGCAAACATTTAATTAATACCAAATGA	CAGCCTTAATTTTACCAGCAAATCAAGCGGTAAGGTTGGCAAACATTTAATTAATACCAAACGA
TP140330	SDA	CIAT 26146	CAGCCTTATATTTCATCATAACATCTGAAGAAAGGTTCAAATGGATAGATATGTTTGCAAAGAG	CAGCCTTACATTTCATCATAACATCTGAAGAAAGGTTCAAATGGATAGATATGTTTGCAAAGAG
TP140357	SDA	CIAT 16888	CAGCCTTACCCTTCACCATCTCCAAGACGACAAAATGTGGTTTCCTGACTAAGCCTTTGGGGTA	CAGCCTTACCCTTCACCATCTCCAAGAAGACAAAATGTGGTTTCCTGACTAAGCCTTTGGGGTA
TP140429	SDA	CIAT 26146	CAGCCTTACTTGACACTTTAAACTTCTCTGAGATCCTTTTAGTCAAATTGGAGGGTAAACTGAT	CAGCCTTACTTGACACTTTAAACTTCTCCGAGATCCTTTTAGTCAAATTGGAGGGTAAACTGAT
TP140504	SDA	CIAT 16888	CAGCCTTAGCAACTGGTAATAGCCCTTTCCAGAGCTACCCCATGTTGAACAATTCAGCGAGCAC	CAGCCTTAGCAACTGGTAATAACCCTTTCCAGAGCTACCCCATGTTGAACAATTCAGCGAGCAC
TP140536	SDA	CIAT 16888	CAGCCTTAGCTCGTGATGTGAATGAACATCACTGGGAGCTTTTCTTTGCACAAATCCGGAAGAC	CAGCCTTAGCTCGGGATGTGAATGAACATCACTGGGAGCTTTTCTTTGCACAAATCCGGAAGAC
TP140552	SDA	CIAT 26146	CAGCCTTAGGAAGCGATGGTTATTGCATTTCTTTAGAAAAATTTCGAATTTGTCTACGTTTGGT	CAGCCTTAGGAAGCGATGGTTATTGCATTTCTTTAGAAAAATTTCGAATTTGTCTACATTTGGT
TP140595	SDA	CIAT 16888	CAGCCTTAGTAGGCCTGTTAATTATTTTCTGATGAAGTAACTCATCCATTGTCATACCTGGATA	CAGCCTTAGTAGACCTGTTAATTATTTTCTGATGAAGTAACTCATCCATTGTCATACCTGGATA
TP140656	SDA	CIAT 26146	CAGCTTTATACAAGGACATGAGCATGTTTTGGATCCTATGCCCAACCTTACCGAGCAGGAATTG	CAGCCTTATACAAGGACATGAGCATGTTTTGGATCCTATGCCCAACCTTACCGAGCAGGAATTG
TP140805	SDA	CIAT 26146	CAGCCTTATGCAGAAGACAAGACAAAAAGTGTGTAGATGATTACCTTTAAAGACAGAAGACAAT	CAGCCTTATGCAGAAGACAAGACAAAAAGTGTGTAGATGATTACCTTAAAAGACAGAAGACAAT
TP140819	SDA	CIAT 26146	CAGCCTTATGGATGGAAATATTGACGGAATGGCACTGATGGTATAAATCAAAATTTTTGTGGTA	CAGCCTTATGGATGGAAATATTGACGGAATGGCACTGATGGTATAAATCAAAATTTTTGTGGCA
TP140830	SDA	CIAT 26146	CAGCCTTATGTAAGGTCATTCAGATTTGACAAAAGATAAAGGTAGTGCATCATACCGATAATAT	CAGCCTTATGTAAAGTCATTCAGATTTGACAAAAGATAAAGGTAGTGCATCATACCGATAATAT
TP140854	SDA	CIAT 26146	CAGCCTTATTACTGCCATTTTGCAAGTTAATTTGAACAATGCAGTCACTCGTCTTGGTAAGTGA	CAGCCTTATTACTGCCATTTTGCAAGTTAATTTGAACAATGCAGTCACTCGTCATGGTAAGTGA
TP140885	SDA	CIAT 26146	CAGCCTTATTGCTGTAAATACAGGGCACACATGCATCCTGTGTTTGTAGTTAAAATATGTGCCA	CAGCCTTATTGCTGTAAATACAGGGCACACATGCATCCGGTGTTTGTAGTTAAAATATGTGCCA
TP141050	SDA	CIAT 16888	CAGCCTTCAAGGCGGATTTGGATGAGGGCAAGTGGGTTCTTGTTGATGGCGATGCGCTCTCCCA	CAGCCTTCAAGGCGGATCTGGATGAGGGCAAGTGGGTTCTTGTTGATGGCGATGCGCTCTCCCA
TP141087	SDA	CIAT 26146	CAGCCTTCAATGCTTTCCTAAATTTCTTTGCTTCATAGTCGTCTTGTCTTTTGATTTCATCTGC	CAGCCTTCAATGCTTTCCTAAATTTCTTTGCCTCATAGTCGTCTTGTCTTTTGATTTCATCTGC
TP141088	SDA	CIAT 26146	CAGCCTTCAATGGAATGACAACATGATGGAGCTAGCATCATGTTGTCATTCTATAGCTCATGCA	CAGCCTTCAATGGAATAACAACATGATGGAGCTAGCATCATGTTGTCATTCTATAGCTCATGCA
TP141106	SDA	CIAT 26146	CAGCCTTCAATTTTTCCAAGCTTGGACTTGTTATTGTCATTTTTCAATTGCATGTGGGTGTTTG	CAGCCTTCAATTTTTCCAAGCTTGGACTTGTTATTGTCATTTTTCAATTGCATATGGGTGTTTG
TP141110	SDA	CIAT 26146	CAGCCTTCACAACTCGCTGACGGATGGAGTAGCAGGTAGCAGAAAAAAAAAAAAAAAAAAAAAA	CAGCCTTCACAACTCGCTGACAGATGGAGTAGCAGGTAGCAGAAAAAAAAAAAAAAAAAAAAAA
TP141137	SDA	CIAT 16888	CAGCCTTCGCCAAACACAACAGCGGGACTGCCAACTGCACTGCCGCTTAAATTCCAGCATATAT	CAGCCTTCACCAAACACAACAGCGGGACTGCCAACTGCACTGCCGCTTAAATTCCAGCATATAT
TP141250	DDA	CIAT 16888	CAGCCTTCAGAAATGAGGTGTTCCTTGTTTCTTTTAGCCTCAGACAAAAGGCCCTCATAATACT	CAGCCTTCAGAAATGAGGCGTTCCTTGTTTCTTTTAGCCTCAGACAAAAGGCCCTCATAATACT
TP141264	SDA	CIAT 16888	CAGCCTTCAGATACTTGTAGGTTTCGGTGTTGCCTTCAAATTTTTCCTTGTTTGTTGGGGTCGT	CAGCCTTCAGATACTTGTAGGTTTCGGTGTTGCCTTCAAATTCTTCCTTGTTTGTTGGGGTCGT
TP141265	SDA	CIAT 26146	CAGCCTTCAGATACTTGTAGGTTTTTATTGTTGTTGTCGGTGTTGCCATCATCTTCTTTCATAG	CAGCCTTCAGATACTTGTAGGTTTTTATTGTTGATGTCGGTGTTGCCATCATCTTCTTTCATAG
TP141350	SDA	CIAT 16888	CAGCCTTCAGTTCTCTTCAGCGTTTCAAGTGATAAGGGGGTTGGTGACCAGATGTGGCCACGCC	CAGCCTTCAGTTCTCTTCAGCGTTTCAAGTGATAAGGAGGTTGGTGACCAGATGTGGCCACGCC
TP141421	SDA	CIAT 16888	CAGCCTTCATCGGCCTTATGACCCTGTGGAGAAGTACGGGCGGGACATGACGGTCGCCACCGCC	CAGCCTTCATCGGCCTTATGACCCTGTGGAGAAGTACGGGCGGGACATGACCGTCGCCACCGCC
TP141438	SDA	CIAT 26146	CAGCCTTCATCTTTTCCTACGGTATAGGGGTCTTCGACACAAGGTGAGGGGGTGCTACCTACCC	CAGCCTTCATCTTTTCCTACCGTATAGGGGTCTTCGACACAAGGTGAGGGGGTGCTACCTACCC
TP141534	DDA	CIAT 16888	CAGCCTTCATTTTTGTTTGTATGATGTAGATTTTGGACACTAGAGAATATATATATCTCTCCTT	CAGCCTTCATTTTTGTTTGTATGATGTAGATTTTGGACACTAGAGAATATACATATCTCTCCTT
TP141610	SDA	CIAT 26146	CAGCCTTCCACTTCGCGGTAACCAATCCCTTCCTCCTCCTATGTCCTATGTCCGTGCTCTGCTT	CAGCCTTCCACTTCGCGGTAACCAATCCCTTCCTCCTCCTATGTCCTATGTCCGTGCCCTGCTT
TP141745	SDA	CIAT 26146	CAGCCTTCCCTTGATTTATCTTGAGCTTACTAGGTGGAAAACATAACAACCACATGGTCTTATT	CAGCCTTCCCTTGATTCATCTTGAGCTTACTAGGTGGAAAACATAACAACCACATGGTCTTATT
TP141766	SDA	CIAT 26146	CAGCCTTCCGCACCTGCAGGTCTCCCAACTGCGGGGATCTATGCTTTTATAGGGAAAACATGCG	CAGCCTTCCGCACCTGCAGGTCTCCCAACTGCGAGGATCTATGCTTTTATAGGGAAAACATGCG
TP141805	SDA	CIAT 26146	CAGCCTTCCTACAACCCTCGTACATATGGTCCTTTGCAACCTTATTGATTATCTCGAAGTGCTC	CAGCCTTCCTACAACCCTCGTACATATGGTCCTTTGCAACCTTATTGAGTATCTCGAAGTGCTC
TP142055	DDA	CIAT 26146	CAGCCTTCGCCGACAACATAGTACTCTTCAGCATCTCTGTTTTCGTCCCGGCGTTCATGCAGAA	CAGCCTTCGCCGACAACATAGTACTCTTCAGCATCTCTGTTTTCGTCCCGCCGTTCATGCAGAA
TP142117	SDA	CIAT 26146	CAGCCTTCGGATGCTTGTTAGAGACCGCTACTGCTACATGGAAATTGATTGTGTCGTACTTGAA	CAGCCTTCGGATGCTTGTTAGAGACCGCTACTGCTACATGGAAATTGATTATGTCGTACTTGAA
TP142276	SDA	CIAT 26146	CAGCCTTCTACCTCAAGGTAGTATCTCAAATCCAAGAACTGTTTTTTGTCAAATCCGAGAACTG	CAGCCTTCTACCTCAAGGTAGTATCTCAAATCCAAGAACTGCTTTTTGTCAAATCCGAGAACTG
TP142308	SDA	CIAT 26146	CAGCCTTCTATCATCCAATAACTCGATGGTTCTGGGGTACCGCAGATTGAAGAAAGTGTTGATT	CAGCCTTCTATCATCCAACAACTCGATGGTTCTGGGGTACCGCAGATTGAAGAAAGTGTTGATT
TP142329	SDA	CIAT 16888	CAGCCTTCTATTTCCTGACATAGGAATATATACTAGTATGTTCATATGCTCATTTGATTCTTAA	CAGCCTTCTATTTCCTCACATAGGAATATATACTAGTATGTTCATATGCTCATTTGATTCTTAA
TP142450	SDA	CIAT 26146	CAGCCTTCTCTGTTTTGAAGCTGGACTTCCGAACCAACTGTTACAATTTCGGGACACTTGTCTT	CAGCCTTCTCTGTTTTGAAGCTGGACTTCCGAACCAACTGTCACAATTTCGGGACACTTGTCTT
TP142514	SDA	CIAT 16888	CAGCCTTCTGGCCTTTCAGTCTCCAAACATGGATGGCAGAAAAAAAAAAAAAAAAAAAAAAAAA	CAGCCTTCTGGCCTTTCAGTCTCCAAAAATGGATGGCAGAAAAAAAAAAAAAAAAAAAAAAAAA
TP142615	SDA	CIAT 16888	CAGCCTTCTTCATTTGCTTAATTTCTTCTTAAGGATTACAAAGTGACATATATATGTTCCATGC	CAGCCTTCTTCATTTGCTTAATTTCTTCTTAAGGACTACAAAGTGACATATATATGTTCCATGC
TP142676	DDA	CIAT 16888	CAGCCTTCTTGCACCTTCCACAAATGGTCTCCGGCTTGAAGTATTAGTATTAAATTATGAATAC	CAGCCTTCTTGCAACTTCCACAAATGGTCTCCGGCTTGAAGTATTAGTATTAAATTATGAATAC
TP142677	SDA	CIAT 26146	CAGCGTTCTTGCAATCGAAGTGTGGTGCTTATTAAGATTTTTATTCACGCTATACCCATGCTCA	CAGCCTTCTTGCAATCGAAGTGTGGTGCTTATTAAGATTTTTATTCACGCTATACCCATGCTCA
TP142943	SDA	CIAT 26146	CAGCCTTGACCGACGACTCACCATCACTCATGCGCATCTCCGAGCGTCAGCCCGCACGTCAGTC	CAGCCTTGACCGACGACTCACCATCACTCATGCACATCTCCGAGCGTCAGCCCGCACGTCAGTC
TP142998	SDA	CIAT 16888	CAGCCTTGACTTCAGTAACGTAACAAGAAAACTGAAAGAAAAATTAAGCATGCATGCAACTAAG	CAGCCTTGACTTCAGTAACATAACAAGAAAACTGAAAGAAAAATTAAGCATGCATGCAACTAAG
TP143380	SDA	CIAT 26146	CAGCCTTGCCTGACATTCATATTGAGGACGTGAAGCGTATCCTGTTCCGCTACAAAGATCAGCA	CAGCCTTGCCTGACATTCATATTGAGGACGTGAAGCATATCCTGTTCCGCTACAAAGATCAGCA
TP143424	DDA	CIAT 26146	CAGCCTTGCGTGGACCTTCCTGGTGTAGAAGGTAACTCTGCACGCTCAAGGCATCCGAGGGATC	CAGCCTTGCGTGGACCTCCCTGGTGTAGAAGGTAACTCTGCACGCTCAAGGCATCCGAGGGATC
TP143470	SDA	CIAT 26146	CAGCCTTGCTCTAACTACTGTTGGCCATTTTATGCGAAAAAAGAGTTGGCCGACAGGACGTGAC	CAGCCTTGCTCTAACTACTGTTGGCCATTTTATGCAAAAAAAGAGTTGGCCGACAGGACGTGAC
TP143703	SDA	CIAT 16888	CAGCCTTGGCTCCCGCTCTGAAACTATGATCGGGGAGTACATGAGTGGTGCCGATCGGGCTTTG	CAGCCTTGGCTCCCGCTCTGAAACTATGATCGGGGAGTACATGAGTGGTGCCGATCAGGCTTTG
TP143988	SDA	CIAT 26146	CAGCCTTGTCTTACATAAAACTTCTGCTGATTGTGCCCACTGAATACATTGTGTCATGTTTTAT	CAGCCTTGTCTTACATAAAACTTCTGCTGATTGTGCCCACTGAATACATTGTGTCATGCTTTAT
TP144014	SDA	CIAT 26146	CAGCCTTGTGGCTCCAGAACAGCATCATCATCATCATCATTGGCTGACATTGACAAGAGAAAGG	CAGCCTTGTGACTCCAGAACAGCATCATCATCATCATCATTGGCTGACATTGACAAGAGAAAGG
TP144053	SDA	CIAT 26146	CAGCCTTGTGCTTTCACATTCGCCTCCGTGTGGACGTGTGGTCATGTCTAGCGAAAGAGTTCCA	CAGCCTTGTGCTTTCACATTCGCCTCCGTCTGGACGTGTGGTCATGTCTAGCGAAAGAGTTCCA
TP144172	DDA	CIAT 26146	CAGCCTTGTTCTTTCTGTTGACACTATTGTAATTACATACCTATCATCTACTTCCATTCATGTA	CAGCCTTGTTCTCTCTGTTGACACTATTGTAATTACATACCTATCATCTACTTCCATTCATGTA
TP144189	SDA	CIAT 16888	CAGCCTTGTTGATCTCAAAGGCTGGAGACCTAAGAATGGAGGCCTATGAGCTAATTCAAGGATT	CAGCCTTGTTGATCTCAAAGGCTGGAGACCTAAGAATGGAGGCCTATGAGCTAATGCAAGGATT
TP144206	SDA	CIAT 26146	CAGCCTTGTTGGACAGACAATCTTATCGTTCTGGACAATTTGAGGTCCTTCCAATTGTTGGTCC	CAGCCTTGTTGGACAGACAACCTTATCGTTCTGGACAATTTGAGGTCCTTCCAATTGTTGGTCC
TP144227	SDA	CIAT 16888	CAGCCTTGTTGTGGTTTGCCTTGATCTGTCAAGAAATCCTTTGGTTCAGGTGAACTGTACTCAA	CAGCCTTGTTGTGGTTTGCCTTGATCTGACAAGAAATCCTTTGGTTCAGGTGAACTGTACTCAA
TP144236	SDA	CIAT 16888	CAGCCTTGTTTACAATTTAGCCCCTAACGCTTCAAAAGCTTATTACGTTTCACTTGTGTGACTC	CAGCCTTGTTTACAATTTAGCCCCTAACGCTTCAAAAGCTTATTACGTTTCACTTGTGTAACTC
TP144264	SDA	CIAT 26146	CAGCCTTGTTTTCGGTTAGTATGATGTAGACTGTAGAGTGTAAACAGGCCTCTCCTTTTACAGT	CAGCCTTGTTTTCGGTTAGTATGATGTAGACTGTAGAGTGTAAACAGGCCTCTCCTTTTAAAGT
TP144265	SDA	CIAT 16888	CAGCCTTGTTTTCTAAAATTGGTTGGGTAACCTGAAATTTGCTAAATTACTATTGTGCATGTCG	CAGCCTTGTTTTCTAAAATTGGTTGGGTAACCTGAAATTTGCTAAATTACTATTGTGCATGTCC
TP144278	SDA	CIAT 16888	CAGCCTTGTTTTTCATGCCATTTGATGTATTTCTACTCTTTTCTAATCTTTAAATCATTTTTAT	CAGCCTTGTTTTTCATGCCATTTGATGTATTTCTACTCTTTTCTAATCTTTAAATCATTCTTAT
TP144299	SDA	CIAT 26146	CAGCCTTTAAACGACCACAACTCCGACAAATAAACCCTCTTGTCTAACTACACGACCCCACTCG	CAGCCTTTAAACGACCACAACTCCGACAAATAAACCCTCTTGTCTAACTACACGACCCCACTAG
TP144339	SDA	CIAT 26146	CAGCCTTTAATACTATTCCATAGGTTGGTTTTCAAGTTGTACGATGTGTCTTTCGCAGTAAAAG	CAGCCTTTAATACTATTCCATAGGTTGGTTTTCAAGTTGTACGAGGTGTCTTTCGCAGTAAAAG
TP144374	SDA	CIAT 26146	CAGCCTTTGCACAAAAGCTACAACCATTACCTTCTTTTTTGCAACAGTTCTGACACTTAATTAG	CAGCCTTTACACAAAAGCTACAACCATTACCTTCTTTTTTGCAACAGTTCTGACACTTAATTAG
TP144386	SDA	CIAT 26146	CAGCCTTTACATTGATGCAACCATTTTTTAGGAAAAAACATTTATGCAACCAAAAAACAAGAAG	CAGCCTTTACATTGATGCAACCATTTTTTAGGAAAAAACATTTATGCAACCAAAAAAAAAGAAG
TP144533	SDA	CIAT 26146	CAGCCTTTATATGAAAACCGTGTTAAAGCTACCCAATTTTTAATTAGAAAACTAGTGTGAATAA	CAGCCTTTATATGAAAACCGTGGTAAAGCTACCCAATTTTTAATTAGAAAACTAGTGTGAATAA
TP144559	SDA	CIAT 16888	CAGCCTTTATCTTGTAACTTCCAAATTTTTCTAGAACCTTCTCAAGTATGCATTGCATATTCTC	CAGCCTTTATCTTGTAACTTCCAAATTTTTCTAGAACCTTCTCAAGTATGCATGGCATATTCTC
TP144873	SDA	CIAT 26146	CAGCCTTTTGCTTGTATACATGTAGCAGGTCGGCAGAAGCTCCTTAGATCTTTCAAGTTTACAT	CAGCCTTTCGCTTGTATACATGTAGCAGGTCGGCAGAAGCTCCTTAGATCTTTCAAGTTTACAT
TP145097	SDA	CIAT 26146	CAGCCTTTGACACAAGGATCTACCTGCCGGCCTGCTCACCCCTCTTGCCACCCCTCGTACAAAT	CAGCCTTTGACACAAGGATCTACCTGCCGGCCTGCTCACCCCTCTTGACACCCCTCGTACAAAT
TP145164	DDA	CIAT 26146	CAGCCTTTGATGAAAATTGGTGCTCGTAAGGATTGTTATTTGAAATTTTAATTGGTCATTTGGG	CAGCCTTTGATGAAAATTGGTGCTCGTAAGGATTGTTATTTGAAACTTTAATTGGTCATTTGGG
TP145196	SDA	CIAT 26146	CAGCCTTTGCAAGTTTCAACTGGAGAACTGCTATCCAATCTCCAATGCATAAACTGGATTCATG	CAGCCTTTGCAAGTTTCAACTGGAGAACTGCTGTCCAATCTCCAATGCATAAACTGGATTCATG
TP145258	SDA	CIAT 16888	CAGCCTTTGCTAAAAGAATCAAGTGTAATCTTCCGAGGATAGCAATTATCTCCTGCAAGAAGCC	CAGCCTTTGCTAAAAGAATCAAGTGTAATCTTCCAAGGATAGCAATTATCTCCTGCAAGAAGCC
TP145332	SDA	CIAT 16888	CAGCCTTTGGCCCAATGATGGCTTGCACTTTGACGTCCTTCTGGAGGTCTATTGCTGAAAAAAA	CAGCCTTTGGCCCAATGATGGCTTGCACTTTGACGTCCTTCAGGAGGTCTATTGCTGAAAAAAA
TP145383	SDA	CIAT 26146	CAGCCTTTGGTCTCTTGGTGAGTCGTGCGAGATTGATTAACGACATTAGCTGAAAGTGGTCCAT	CAGCCTTTGGTCTCTCGGTGAGTCGTGCGAGATTGATTAACGACATTAGCTGAAAGTGGTCCAT
TP145388	SDA	CIAT 16888	CAGCCTTTGGTGAGATTAGGTATTTTTAGAAATAAATTCTCAATACTCTTTACATATTTCACAA	CAGCCTTTGGTGAGATTAGGTACTTTTAGAAATAAATTCTCAATACTCTTTACATATTTCACAA
TP145488	SDA	CIAT 16888	CAGCCTTTGTTAATTGGTGCCGCGTGAGGCCACGCTTCGATCAGGCGTCATCTGGGTTAGCTAG	CAGCCTTTGTTAATTAGTGCCGCGTGAGGCCACGCTTCGATCAGGCGTCATCTGGGTTAGCTAG
TP145580	DDA	CIAT 16888	CAGCCTTTTACATATATTTTTCATGTAACCAATTACTCCCTCCATTTCATAATACTTGTCGTTT	CAGCCTTTTACATATATTTTTCATGTAACCAATTACTCCCTCCATTTCATAATACTTGTCATTT
TP145616	SDA	CIAT 26146	CAGCGTTTTAGGAACAGCAGTTGGGAAGATCCGTAGATGCAGTTTTGCAAAAGTTAGATTTTTT	CAGCCTTTTAGGAACAGCAGTTGGGAAGATCCGTAGATGCAGTTTTGCAAAAGTTAGATTTTTT
TP145630	SDA	CIAT 26146	CAGCCTTTTAGTTGTCGTTCTTCAGCTCGCCGGTCCCATAAGCCAGCAATTAAGCTAAACATGG	CAGCCTTTTAGTTGTCGTTCTTCAGCTCGCCGGTCCCATAAGCCAGCAATTAAGCTAAACACGG
TP145726	SDA	CIAT 16888	CAGCCTTTTTCATTAGAAATCATCTTGTCAATGAAAAACAAGTTTGAAAAACTTCAAATTTTGT	CAGCCTTTTCCATTAGAAATCATCTTGTCAATGAAAAACAAGTTTGAAAAACTTCAAATTTTGT
TP145795	DDA	CIAT 16888	CAGCCTTTTGTGTTGTCTTGGCAGGCCACTCAGGACCTGTCATCTCTGAAGAACATGGCGGGGG	CAGCCTTTTCTGTTGTCTTGGCAGGCCACTCAGGACCTGTCATCTCTGAAGAACATGGCGGGGG
TP145919	DDA	CIAT 16888	CAGCTTTTTGGAAGGATTATTGTCCTATGGTTTTCCGGTACGCCTCTTTTCAGTTTGCCCCATG	CAGCCTTTTGGAAGGATTATTGTCCTATGGTTTTCCGGTACGCCTCTTTTCAGTTTGCCCCATG
TP145939	SDA	CIAT 26146	CAGCCTTTTGGGACAGAAGCACAGCAGAGCGACAAAGTAGCTCCTCATGTGCAAGCAATGGAGT	CAGCCTTTTGGGACAGAAGCACAGCAAAGCGACAAAGTAGCTCCTCATGTGCAAGCAATGGAGT
TP146019	SDA	CIAT 16888	CAGCCTTTTTAATTTCAAACTGTTTAATACTTTATTATATCGTTATTGTGTATCTAATTTGAGA	CAGCCTTTTTAATTTCAAACTGTTTAATACTTTATTATATCGTTATGGTGTATCTAATTTGAGA
TP146095	SDA	CIAT 26146	CAGCCTTTTTCATTAGAAATCATCTTGTCAATGAAAAGTAAAGTTTGAAAGAGTTTAAATTTGA	CAGCCTTTTTCATTAGAAATCATCTTGTCAATGAAAAGTAAAGTTTGAAAGAGTTCAAATTTGA
TP146104	SDA	CIAT 26146	CAGCCTTTTTCATTATAAATCATCTTGTCAACGAAAATCAAAGTTTGAAAGAGTTCGAATTTGA	CAGCCTTTTTCATTATAAATCATCTTATCAACGAAAATCAAAGTTTGAAAGAGTTCGAATTTGA
TP146117	SDA	CIAT 26146	CAGCCTTTTTCATTTGAAATCATCTTGTCAACGAAAAGCGTTTGAAAGAATTCAAATTTAAAGT	CAGCCTTTTTCATTTGAAATCATCTTGTCAACGAAAACCGTTTGAAAGAATTCAAATTTAAAGT
TP146183	DDA	CIAT 16888	CAGCCTTTTTGGAAGAAGCAACCTGAAGCAATAGAAAAGAACATGAAACGATACAGCAATCGAT	CAGCCTTTTTGGAAGAAGCAACCTGAAGCAATAGAAAAGAACATGAAACGATACAACAATCGAT
TP146197	SDA	CIAT 16888	CAGCCTTTTTGTAAAGAGATAACAGACTAGGTTCACCTCCCCTTGAATATACTAACTCAGCCTT	CAGCCTTTTTGTAAAGAGATAACAGAATAGGTTCACCTCCCCTTGAATATACTAACTCAGCCTT
TP146226	SDA	CIAT 16888	CAGCCTTTTTTATCTGACATTGTTTAATAATATAAATTATTATTATAAATCATCTAATTTGAAA	CAGCCTTTTTTATCTGACATTGTTTAATAATATAAATTAATATTATAAATCATCTAATTTGAAA
TP146421	SDA	CIAT 26146	CAGCGAAAAAATTAAACTTTACAAGTACATGTCCACTTTCTTTTCTGGGACAGAGACCAATTGC	CAGCGAAAAAATTAAACTTTACAAGTACACGTCCACTTTCTTTTCTGGGACAGAGACCAATTGC
TP146483	SDA	CIAT 26146	CAGCGAAAGAGGACACTTCCTTGCCTTTTGACTTTAGTCAAAGATAGAAATTAGCAGAAAAAAA	CAGCGAAAAAGGACACTTCCTTGCCTTTTGACTTTAGTCAAAGATAGAAATTAGCAGAAAAAAA
TP146502	SDA	CIAT 26146	CAGCGAAAAATAACTGAATAATTGATGTCTTTTTGGGAAGTATCAATTGAGTGATGAAGGCGCC	CAGCGAAAAATAACTGAATAATTGATGTCTTTTTGGGAAGTATCAATTAAGTGATGAAGGCGCC
TP146561	SDA	CIAT 16888	CAGCGAAAACAATAGTAAAACGCATAAAAATTATATCAGGCATTAGAAAGATGATCAGGGCACT	CAGCGAAAACAATAGTAAAACGCATAAAAATTATATCAGGCATTAGAAAGATAATCAGGGCACT
TP146589	SDA	CIAT 26146	CAGCGAAAACCGATCCAACATTTGTACGGAATTATGCAAAATCATACATGTGGATCAATCCTCA	CAGCGAAAACCGATCCAACATTTGTACGGAATTATGCAAAACCATACATGTGGATCAATCCTCA
TP146683	DDA	CIAT 16888	CAGCGAAAAGCATCACGTGCCAGTGACGTTTATAGCTATGGAATTGTTCTCCTTGAAGTTTTCA	CAGCGAAAAGCATCACGTGCCAGTGACGTCTATAGCTATGGAATTGTTCTCCTTGAAGTTTTCA
TP146687	SDA	CIAT 26146	CAGCGAAAAGCCAGAAGCTCAAACAAATAATGAACTTCTCACGTAGATTTTGGAAAGACGGCTA	CAGCGAAAAGCCAGAAGCTCAAAAAAATAATGAACTTCTCACGTAGATTTTGGAAAGACGGCTA
TP147111	SDA	CIAT 26146	CAGCGAAATGCTCGTTCACAATCACGTGTTTATATTTTGTTCGAAAAACAGAGGGTGGATGTCA	CAGCGAAACGCTCGTTCACAATCACGTGTTTATATTTTGTTCGAAAAACAGAGGGTGGATGTCA
TP147381	SDA	CIAT 26146	CAGCGAAAGGATGGCAACTATGCCAGGCTGAAACGCCAGTAAAACTTTGAAAATGAAGTTAGAT	CAGCGAAAGGATGGCAACCATGCCAGGCTGAAACGCCAGTAAAACTTTGAAAATGAAGTTAGAT
TP147413	SDA	CIAT 26146	CAGCGGAAGGGTTTTTTTTGGGTAACCAAGCCCTTTCTTTAGTTGTCAAGCCTGCAGAAAAAAA	CAGCGAAAGGGTTTTTTTTGGGTAACCAAGCCCTTTCTTTAGTTGTCAAGCCTGCAGAAAAAAA
TP147451	SDA	CIAT 26146	CAGCGAAAGTCCCAGTGCACTGACAGTTTACCAACTAGAATGTCACAGCAAAATTGAAACTGTC	CAGCGAAAGTCCCAGTCCACTGACAGTTTACCAACTAGAATGTCACAGCAAAATTGAAACTGTC
TP147471	SDA	CIAT 26146	CAGCGAAAGTGCCATCCATTCCCATCCAGCGACGGCTGGCTATACCTTTTTGTGCACGCTGGTG	CAGCGAAAGTGCCATCCATTCCCATCCAGCGACGGCTGGCTACACCTTTTTGTGCACGCTGGTG
TP147533	DDA	CIAT 26146	CAGCGATATAAACCGGAAGCCACTTAGTCAGATCCCTACAAACAAACGCCATCTTTTAGAACGA	CAGCGAAATAAACCGGAAGCCACTTAGTCAGATCCCTACAAACAAACGCCATCTTTTAGAACGA
TP147537	SDA	CIAT 26146	CAGCGAAATAAATAGATATAGGTCCATAAACTCTAGCGCTAGCCCAAACCATGGGCAAGTTTGG	CAGCGAAATAAATAGATATAGGTCCATAAACTCTAGCGCTAGCCCAAACCATGGGCAAGTTAGG
TP147580	SDA	CIAT 26146	CAGCGAAATAGAAATTGTCATTCCAGCTATTTCTTGCACCAGCGACGTACAAATAAGACAGACA	CAGCGAAATAGAAATTGTCATTCCAGCTATTTCCTGCACCAGCGACGTACAAATAAGACAGACA
TP147740	SDA	CIAT 26146	CAGCGAAATGCATGTTTAGAAGAACTGTAGACAATAGGCTGTTTCAGCGTTGGTTAGAAGTAGT	CAGCGAAATGCATGTTTAGAAGAACTGTAGACAATAGGCTGTTTCAGCATTGGTTAGAAGTAGT
TP147741	DDA	CIAT 16888	CAGCGAAATGCCAATGATACTTACCGTCTATGATACGATGGTAGCGAAGAAGGTTCGTGACTAT	CAGCGAAATGCCAAGGATACTTACCGTCTATGATACGATGGTAGCGAAGAAGGTTCGTGACTAT
TP147808	SDA	CIAT 16888	CAGCGAAGTTAATAAGCACCGGCTAAGTCAGTTGCAGGCACAATTCAAGAGTACTCATTTAAAG	CAGCGAAATTAATAAGCACCGGCTAAGTCAGTTGCAGGCACAATTCAAGAGTACTCATTTAAAG
TP148067	SDA	CIAT 26146	CAGCGGACACACTGTAAGGAGACCCTTTTACCTATATTGTTTTTTAATTAACTAATGCTATGAA	CAGCGAACACACTGTAAGGAGACCCTTTTACCTATATTGTTTTTTAATTAACTAATGCTATGAA
TP148076	SDA	CIAT 16888	CAGCGAACACATCTAGCATTACATTATAGCATGTACAAATGTGGACATTCCAAATGTTTGGCTA	CAGCGAACACATCTAGCATTACATTATAGCATGCACAAATGTGGACATTCCAAATGTTTGGCTA
TP148088	SDA	CIAT 16888	CAGCGAACACCCCCAATTGTAGCTTGCGACAAAAACACCTAATGTAACATGCTAATAGAAATTG	CAGCGAACACCCCCAATTGTAGCTTGCGACAAAAACACCTAATGTAACAGGCTAATAGAAATTG
TP148179	SDA	CIAT 26146	CAGCGAACAGCAGGGACCAGGGACGCAAAGCAAAAGGACACAGCAAGCGGATTACAATATCTTG	CAGCGAACAGCAGGGACCAGGGACGCAAAGCAAAAGGACACACCAAGCGGATTACAATATCTTG
TP148822	SDA	CIAT 26146	CAGCGAACTCCAACCTTACATGGAATTTACCAGTTGATGCGGGATTCTATTACCTCCTAAGGTT	CAGCGAACTCCAACCTAACATGGAATTTACCAGTTGATGCGGGATTCTATTACCTCCTAAGGTT
TP148873	SDA	CIAT 26146	CAGCGAACTCTTAGATTAATCTATAGTGTTCGATCACCATAAAATCTGACGGTGTAGGATATAG	CAGCGAACTCTTAGATTAATCTATAGTGTTCGATCACCATAAAATCCGACGGTGTAGGATATAG
TP148938	SDA	CIAT 26146	CAGCGAACTCTTTACATTAATCTAGAGCGTTCGATCATCATAAAATCCGACGGTGTAGGAGGTG	CAGCGAACTCTTTACATTAATCTAGAGCGTTCGATCATCATAAAATCCGACGGTGTAAGAGGTG
TP149149	SDA	CIAT 16888	CAGCGAACTGAATAAATTCTGCGTGAAAAAGAGGATAATTGAGATATAGAAATACCATTGTCTC	CAGCGAACTGAATAAATTCTGCGTGAAAAAGAGGATAATCGAGATATAGAAATACCATTGTCTC
TP149241	DDA	CIAT 26146	CAGCGAACTTAGTTAAAATGCATGGATTCGGTGTCATAGTTACATTTCATATCGCTGTAAGTAT	CAGCGAACTTAGTTAAAATGCATGGATTCGGTGTCATAGTTACATTTCATATCGCTGTAAGTAC
TP149273	SDA	CIAT 26146	CAGCGAACTTGTCAGTTGGGTGGTGGGCTGTAAAACTAACAGCGAAGGATATAGTGTGTATATT	CAGCGAACTTGTCAGTTGGGTGGTGGGCTGTAAAACTAACAGCGAAGGATATAGTGTCTATATT
TP149366	SDA	CIAT 26146	CAGCGAAGAAAAATGAATAGGCTATGCTAGCTATAAGCCTGTAACAATTACAAATCTACATATA	CAGCGAAGAAAAATGAATAGGCTATGCTAGCTATAAACCTGTAACAATTACAAATCTACATATA
TP149426	SDA	CIAT 26146	CAGCGAAGAAGAAGAAAAGGCCTGATCACCAACCTTAGACATTGTTGCGAGCTGATGACACCAC	CAGCGAAGAAGAAGAAAAGGCCTGATCACCAACCTTAGACATTATTGCGAGCTGATGACACCAC
TP149590	SDA	CIAT 16888	CAGCGAAGAGCCTATGGGAAACCTGTGGGAATGCATGAGAACGTAAGTTGCTGAAAAAAAAAAA	CAGCGAAGAGCCTATGGGAAACCTGTCGGAATGCATGAGAACGTAAGTTGCTGAAAAAAAAAAA
TP149618	SDA	CIAT 16888	CAGCGAAGGGTAAAGTTCCTAAAAAAATCAAGAAGAGTAAAGAGTAACAATTGAATTCAAATAT	CAGCGAAGAGTAAAGTTCCTAAAAAAATCAAGAAGAGTAAAGAGTAACAATTGAATTCAAATAT
TP149732	SDA	CIAT 26146	CAGCGAAGCAATACTGTAAGCGATTCAGGGACTTCGTTTTTAAGGCTTTTGCAGTTGATGTACA	CAGCGAAGCAATACTGTAAGCGATTCAGGGACTTCGTTTTTAAGGCTTTTGCAGATGATGTACA
TP149795	SDA	CIAT 16888	CAGCGAAGCATCAGTGGGATATAGCGTGTCAGGTTTTTAGGTAGGGTGGCTGAAAAAAAAAAAA	CAGCGAAGCATCAGTGGGATATAGCGTGTCAGGTTTTTAGCTAGGGTGGCTGAAAAAAAAAAAA
TP149902	SDA	CIAT 26146	CAGCGATGCGGCTAATTTGCTGTTGCTGAAAAGAGCAGAAAACTGAGACGAGCAGAGACATGCT	CAGCGAAGCGGCTAATTTGCTGTTGCTGAAAAGAGCAGAAAACTGAGACGAGCAGAGACATGCT
TP149933	DDA	CIAT 26146	CAGCGAAGCTCAGGATTAGAACAATCAAATGGGTATATAGTTTGGATAATTATCTAAAGGTTAG	CAGCGAAGCTCAGGATTAGAACAATCAAATGGGTATATAGATTGGATAATTATCTAAAGGTTAG
TP150030	DDA	CIAT 26146	CAGCGAAGGACCACCCCTCTCCACACTTGTTGGATGATCCAGCGATTGAGCCGGAGCCCCCTGC	CAGCGAAGGACCACCCCTCCCCACACTTGTTGGATGATCCAGCGATTGAGCCGGAGCCCCCTGC
TP150157	SDA	CIAT 26146	CAGCGAAGGGAAATGATTTCCAGTTTCTTCCATTCGGGTCTGGCCGAAGGATTTGCCCCGGGAT	CAGCGAAGGGAAAGGATTTCCAGTTTCTTCCATTCGGGTCTGGCCGAAGGATTTGCCCCGGGAT
TP150416	SDA	CIAT 26146	CAGCGAAGTCTTCGCCCACTGCTATATCAGCACGTATATATATATAAACAAAAACGAATAAAGA	CAGCGAAGTCTTCGCCCACTGCTATATCAGCACGTATATATATATAAACAAAAACGAAGAAAGA
TP150669	DDA	CIAT 26146	CAGCGAATACATGATCTAGTATATATATGCCAAATGATACGCCATGCAAACGATAAACTTGTGT	CAGCGAATACATGATCTAGTATATATATGCCAAATGATACGCCATGCAAACGACAAACTTGTGT
TP150751	SDA	CIAT 26146	CAGCGAATATACATACAGTTATGAAGAGAAGAATTCTTGAGTTGTGAGGATTATTGAAATAGTC	CAGCGAATATACATACAGTTACGAAGAGAAGAATTCTTGAGTTGTGAGGATTATTGAAATAGTC
TP150877	SDA	CIAT 16888	CAGCGAATCACCTTGTCGGAGTCTTGGCCCCTGGTAGGCTGGAACTGGAAGAGCGTGAACAGAA	CAGCGAATCACCTTCTCGGAGTCTTGGCCCCTGGTAGGCTGGAACTGGAAGAGCGTGAACAGAA
TP150950	SDA	CIAT 16888	CAGCGAATCCATTTTCTCACTGTATCTTTCATAATTAATTGCAATTATGGCATAACCTTCCAGA	CAGCGAATCCATTTTCTCACTGTATCTTTCATAATTAATTGCAACTATGGCATAACCTTCCAGA
TP150951	SDA	CIAT 26146	CAGCGAATCCCAAGCTAGGCCGACATCACCTGAACATGCATGTGTTTAACTAAGAGTGCAATTT	CAGCGAATCCCAAGCTAGGCCGACATCACCTGAACATGCATGTGTTTAACTAAGAGTGCAATGT
TP150965	SDA	CIAT 16888	CAGCGAATCCTATTATACCTAAGCAGTATGAATGCACATAGTATAGCATACCTTAACTTCCGTG	CAGCGAATCCTATTATACCTAAGCAGTATGAATGCACATAGTATAGCATACCTAAACTTCCGTG
TP151093	SDA	CIAT 26146	CAGCGAATCTTTTATTGGGTGTCCGTGAAAATATGCCCGCATGTGTCTATTTGATGCAGATACA	CAGCGAATCTTTTATTGGGTGTCCGTGAAAATATGCCCGCATGTATCTATTTGATGCAGATACA
TP151108	SDA	CIAT 26146	CAGCGAATGAAATAGAGGTAATGCCGGAAAAGTAACATCTCATTTCATGTTGCTAGTCAAGGCA	CAGCGAATGAAATAGAGGTAATGCCGGAAAAGTAACATCTCAGTTCATGTTGCTAGTCAAGGCA
TP151222	SDA	CIAT 26146	CAGCGAATGCCTTTGGAAAAATCTGTGTTGGGGAAGTATGGTTATTTGATAAATTTGGCATTTT	CAGCGAATGCCTTCGGAAAAATCTGTGTTGGGGAAGTATGGTTATTTGATAAATTTGGCATTTT
TP151400	SDA	CIAT 26146	CAGCGAATGTTGTGTAGCCAAAGAGCTTTTCCTTAATTGCCTTGACATCAGCTGGATCAACCTT	CAGCGAATGTTGTGTAGCCAAAGAGCTTTTCCTTAACTGCCTTGACATCAGCTGGATCAACCTT
TP151403	DDA	CIAT 16888	CAGCGAATGTTTATGAAATAAGTGAGTTGATTGCAGTTAATTTGGGTGTAATTTGAGCATAACT	CAGCGAATGTTTATGAAATAAGTGAGTTGATTGCAGTTAATTTGCGTGTAATTTGAGCATAACT
TP151424	DDA	CIAT 26146	CAGCGAATTAAGCTGTTGTCACTGTATAAAATACGAGAAAATACATTCAGATAAAGCAGAATGA	CAGCGAATTAAGCTATTGTCACTGTATAAAATACGAGAAAATACATTCAGATAAAGCAGAATGA
TP151440	SDA	CIAT 16888	CAGCGAATTACGAAAAAGCTAGCAAAATACACATAATAGGTAAATTAATTATGTATACATGATT	CAGCGAATTACGAAAAAGCCAGCAAAATACACATAATAGGTAAATTAATTATGTATACATGATT
TP151446	SDA	CIAT 26146	CAGCGAATTAGAATTAACGTCCGGGCATTGTAATATAAATCACTAGCCTAATCCATCTCGGCAT	CAGCGAATTAGAATTAACGTCCAGGCATTGTAATATAAATCACTAGCCTAATCCATCTCGGCAT
TP151508	SDA	CIAT 26146	CAGCGAATTCAGATACCGCATACCTAGAACTTTCAGTTCTGCAACTGCTCTTGCAGAAAAAAAA	CAGCGAATTCAGATACCACATACCTAGAACTTTCAGTTCTGCAACTGCTCTTGCAGAAAAAAAA
TP151518	SDA	CIAT 26146	CAGCGAATTCATTGCAAATGTAGGTGTTATTGATATTCATTGAACAGGTGTTAGTTAGAATCAA	CAGCGAATTCATTGCAAATGTAGGGGTTATTGATATTCATTGAACAGGTGTTAGTTAGAATCAA
TP151528	SDA	CIAT 26146	CAGCGAATTCCGTCCAGCCCAAACTCAGAAGCCATAAAGAACTCAGACGCAGAAAAAAAAAAAA	CAGCGAATTCCGTCCAGCCCAAACTCAGAAGCCATAAAAAACTCAGACGCAGAAAAAAAAAAAA
TP151550	SDA	CIAT 26146	CAGCGAATTCGTTGGGCAAGTTGGATACTGCCCTTAACAGGATTGAGTTTGGCCTTGTCAGCCA	CAGCGAATTCGTTGGGCAAGATGGATACTGCCCTTAACAGGATTGAGTTTGGCCTTGTCAGCCA
TP151551	SDA	CIAT 16888	CAGCGAATTCTAACTTCAGTAAGCAATCAGTCTTTTTCCTGCTTCAAGTAATGCAAGATCTGTG	CAGCGAATTCTAACTTCAGTAAGCAATCAGTCTTTTCCCTGCTTCAAGTAATGCAAGATCTGTG
TP151562	SDA	CIAT 26146	CAGCGAATTCTTTAGATTAATCAGATTAATTTAGAGCGTTCAATCATCATCATAAAATCTGACG	CAGCGAATTCTTTAAATTAATCAGATTAATTTAGAGCGTTCAATCATCATCATAAAATCTGACG
TP151590	SDA	CIAT 26146	CAGCGAATTGAAGTATTTAGCTCAGTTTGTGTTGCTCCTAGGACGTTGTTGTTATTTTGTTTTA	CAGCGAATTGAAGTATTTAGCTCAGTTTGTGTTGCTCCTAGAACGTTGTTGTTATTTTGTTTTA
TP151753	SDA	CIAT 26146	CAGCGAATTTCTTGCCTCAGTGGTGTCCTCTAGGTTTAACTCATACGCAATGGAGGAAATTGCA	CAGCGAATTTCTTGCCTCAGTGGTGTCCTCTAGGTTTAACTCATACACAATGGAGGAAATTGCA
TP151862	DDA	CIAT 26146	CAGCGACAAAACAAATATAATACATTGGCTCAGTTGGGAAAAGCTTACTAGGACAAAGAAGAAG	CAGCGACAAAACAAATAAAATACATTGGCTCAGTTGGGAAAAGCTTACTAGGACAAAGAAGAAG
TP151915	SDA	CIAT 16888	CAGCGACAAAGCTATTCTGGGAAATTTTGTGTGCAAAGTAGTACTTTATTGGAGGTAACAAGAA	CAGCGACAAAGCTATTCTGGGAAATTTTGTGTGCAAAGTAGTACTATATTGGAGGTAACAAGAA
TP151973	SDA	CIAT 26146	CAGCGACAACATCATATTACACAATTGCAGTATTTTTTACAATTAATAGATCTCGTGGCATACA	CAGCGACAACATCATATTACACAACTGCAGTATTTTTTACAATTAATAGATCTCGTGGCATACA
TP152013	SDA	CIAT 16888	CAGCGACAACTACAAAATGTTAAACTTACTTAAAGGTAGGTATCAAGATTCCTTCCTCAGTGCT	CAGCGACAACTACAAAATGTTAAACTTACTTAAAGGTAGGTATCAAGATTCCTTCCTCAATGCT
TP152014	SDA	CIAT 26146	CAGCGACAACTACCTTCAAGAGGAAGAACAACGGCACCAACAAGGCTAATAAGGAGTGATATAC	CAGCGACAACTACCTTCAAGAGGAAGAACAACGACACCAACAAGGCTAATAAGGAGTGATATAC
TP152228	SDA	CIAT 26146	CAGCGACACATCAGGGCAATTAAAAAAGAGAAAGAATGACACTAAACATCATGAGTACCAAATT	CAGCGACACATCAGGGCAATTAAAAAAGAGAAACAATGACACTAAACATCATGAGTACCAAATT
TP152288	SDA	CIAT 26146	CAGCGACACCGACGGCAACCTCACCAGTTGATATATCAGACACAAATTCACTAAGCAGAAAAAA	CAGCGACACCGACGGCAACCTCACCAGGTGATATATCAGACACAAATTCACTAAGCAGAAAAAA
TP152381	SDA	CIAT 26146	CAGCGACGCTAGTAGCAATCAGTTACTAGTCTATTGGTCAGTGAGGGTATTTCTCTATGAATGT	CAGCGACACTAGTAGCAATCAGTTACTAGTCTATTGGTCAGTGAGGGTATTTCTCTATGAATGT
TP152424	DDA	CIAT 16888	CAGCGACAGAAGAAAACGAAGAAACTCATCTGGAGGGCACCGGACTCAGTCTGGATTAAAATAA	CAGCGACAGAAGAAAACGAAGAAACTCATCTGGAGGGCACCGGACCCAGTCTGGATTAAAATAA
TP152497	SDA	CIAT 16888	CAGCGACAGCAACATCATGAAACCTGCATCTCATTATGTTTGTTTTTACACTGCATTAGGGGAT	CAGCGACAGCAACATCATGAAACCAGCATCTCATTATGTTTGTTTTTACACTGCATTAGGGGAT
TP152759	SDA	CIAT 26146	CAGCGACATGCATGCCGCGCCACATACATTGGCGCGGATGTGTGCGCCTACCGCTACACCATGC	CAGCGACATGCATGCCGCACCACATACATTGGCGCGGATGTGTGCGCCTACCGCTACACCATGC
TP152761	SDA	CIAT 26146	CAGCGACATGCCAAAGATTAAATCAAACTCCGGGTTTGAATATACCATCTTCTTGTTTCGACAG	CAGCGACATGCCAAAGATTAAATCAAACTCCGGGTTTGAATATACCATCGTCTTGTTTCGACAG
TP152886	SDA	CIAT 26146	CAGCGACCAAGCATTTTGTTAGTGGAATAACTCAATGTTTTTCACCCCAACTCTTTTATTTTAT	CAGCGACCAAACATTTTGTTAGTGGAATAACTCAATGTTTTTCACCCCAACTCTTTTATTTTAT
TP152958	SDA	CIAT 26146	CAGCGACCAATTTGGGGAGGTATGGGACTGCTTAATGCATTGTTGGAAAGGTTGCATGATTTAG	CAGCGACCAATTTGGGGAGGTATGGGACCGCTTAATGCATTGTTGGAAAGGTTGCATGATTTAG
TP152972	SDA	CIAT 26146	CAGCGACCACAGTGGAGTAGGTGGACGACGGAGGGGCCACCGATGGCGATCGATTTTTGGATTC	CAGCGACCACAGTGGAGTAGGTGGACAACGGAGGGGCCACCGATGGCGATCGATTTTTGGATTC
TP152999	SDA	CIAT 26146	CAGCGACCACGCGGAGTGACACGGAGACACTGAAGTAACCACTCAGGTCTAGGGTGGCAATGGA	CAGCGACCACGCGGAGTGACACGGAGACACTGAAGTAACCACTCAGGTCTAGCGTGGCAATGGA
TP153106	DDA	CIAT 26146	CAGCGACCATCCTCACCACGTAAGCTCACCTTTCATCACTCATCACGTTTGGCTTGTTGGGAAC	CAGCGACCATCCTCACCACGTAAGCTCACCTTTCATCACTCATCACGCTTGGCTTGTTGGGAAC
TP153152	SDA	CIAT 26146	CAGCGACCATTTGCATCAGCTGTTTCAGAAATGGCGAACTAACTCACGCGAATGCATTTGCATG	CAGCGACCATTTGCATCAGCTGTTTCAGAAATGGCCAACTAACTCACGCGAATGCATTTGCATG
TP153164	SDA	CIAT 26146	CAGCGACCCAAGATGCAGTACACATCCCATGTGGAAATGCCAACATTATGGCCCTGTACTGTAT	CAGCGACCCAAGATGCAGTACACATCCCATGTGGAAATGCCAACATTATGGCCCTGTACTGTAA
TP153169	SDA	CIAT 16888	CAGCGACCCAATCTGAAAAGGTCTGGAAAAAAACAACGGGGATGAATCCTTCGTCTATCTTTAA	CAGCGACCCAATCTGAAAAGCTCTGGAAAAAAACAACGGGGATGAATCCTTCGTCTATCTTTAA
TP153228	SDA	CIAT 26146	CAGCGCCCCCATCTGTCATCCAGTGCCCAAATTTTTCTTTGAAACTGCCCGTGCCTAAAGTACC	CAGCGACCCCATCTGTCATCCAGTGCCCAAATTTTTCTTTGAAACTGCCCGTGCCTAAAGTACC
TP153300	SDA	CIAT 26146	CAGCGACCCTGGCTCCCCTCAAGAAGGGCCAGGGGAAACCTGTCAGGCCTTTGCTCTCGGCGAC	CAGCGACCCTGGCTCCCCTCAAGAAGGGCCAGGGGAAACCTGTCAGGCCATTGCTCTCGGCGAC
TP153411	SDA	CIAT 16888	CAGCGATCGGTGTCTAGTTAGGGGACATGACGACCATGGTTCTTCCACGTTTCGGATGAAATTT	CAGCGACCGGTGTCTAGTTAGGGGACATGACGACCATGGTTCTTCCACGTTTCGGATGAAATTT
TP153464	SDA	CIAT 16888	CAGCGACCTAGTTGCAGACTTGCTCGTCACTGTCAGTTCACCCGGTTGCATTTTGTGCCATGCG	CAGCGACCTAGTTGCAGACTTGCTCGTCACTGTCAGTTCACCCGGTTGCATTTTGTGCAATGCG
TP153729	DDA	CIAT 26146	CAGCGACGAGGTCCAAATCAAGGTTGCTCGACGTAGCAATCATCCGATTAAACCCCCGAGCGGT	CAGCGACGAGGTCCAAATCAAGGTTGCTCGACGTAGCAATCATCCGATTAAACCCCCAAGCGGT
TP153752	SDA	CIAT 26146	CAGCGACGATATAGAATAGGGGAAAATGGGATAAGAGAGAAAAAAAATATACTATTGGCAGAAA	CAGCGACGATATAGAATAGGGGAAAATGGGATAAAAGAGAAAAAAAATATACTATTGGCAGAAA
TP153819	SDA	CIAT 26146	CAGCGACGCCAAAATCTCCATAGATGATATGTGCTGAGGTGTCTAATTTATGGTCCAGTAAAAT	CAGCGACGCCAAAATCTCCATAGATGATATGTGCAGAGGTGTCTAATTTATGGTCCAGTAAAAT
TP153841	SDA	CIAT 26146	CAGCGACGCCGCGGCTCCCCTTTGCTCAAAATCACCCATCGTTGTATAAAAGAGAGATTGCAGG	CAGCGACGCCGCGGCTCCCCTTTGCTCAAAATCACCCATCGTTGTATAAAAGAGAGATTACAGG
TP153843	DDA	CIAT 16888	CAGCGATGCCGGTGGCGAGGTCCTTGATGGTTTCGCCGGAGTTGTCCAAGTTGTACGCCGTGGT	CAGCGACGCCGGTGGCGAGGTCCTTGATGGTTTCGCCGGAGTTGTCCAAGTTGTACGCCGTGGT
TP154271	SDA	CIAT 26146	CAGCGACTACGAGAGCAAAGCGTAGCGTAGCGTAATCACCTTCACGCACCCGTCGTACGTAAAC	CAGCGACTACGAGAGCAAAGCGTAGCGTAGCGTAATCACCTTCACGCACCCGTCGTACGTAAAA
TP154332	SDA	CIAT 16888	CAGCGACTAGCTATAACAATTAAATGAAAAACTATTGAAGTCTTTCAGTCGATCAATAGAATAC	CAGCGACTAGCTATAACAATTAAATGAAAAACTATTAAAGTCTTTCAGTCGATCAATAGAATAC
TP154473	SDA	CIAT 26146	CAGCGACTCGCAGTCTTGTCTAAACCGGCTTTGCTTGCTTGACTTGACTCTGGCATCTGTGTTT	CAGCGACTCGCAGTCTTGTATAAACCGGCTTTGCTTGCTTGACTTGACTCTGGCATCTGTGTTT
TP154577	SDA	CIAT 26146	CAGCGACTGCAACTGTTGCAATAGCTTTAAACTGAGTCCCCGGTTGATGAAGTTTCCTGAGTGC	CAGCGACTGCAACTGTTGCAATAGCTTCAAACTGAGTCCCCGGTTGATGAAGTTTCCTGAGTGC
TP154594	SDA	CIAT 16888	CAGCGACTGCATAGAAATCCATATCAATCAGTATAGATACGTATTGAGTTAAGAAAGGAGAACA	CAGCGACTGCATAGAAATCCATATCAATCAGTATAGATACGTATTGAGTAAAGAAAGGAGAACA
TP155211	SDA	CIAT 26146	CAGCGAGAATGATCTTGTAAACATGGGCTTGGGTGCAAAAAACTATAGAACGGCTGAAAAAAAA	CAGCGAGAATAATCTTGTAAACATGGGCTTGGGTGCAAAAAACTATAGAACGGCTGAAAAAAAA
TP155345	SDA	CIAT 16888	CAGCGAGACGCCATGACTTTATGTGTTTCAAAATATCTACACTGTAAATATCTTAGGGGTTCCT	CAGCGAGACGCCATGACTTTATGTGTTACAAAATATCTACACTGTAAATATCTTAGGGGTTCCT
TP155488	SDA	CIAT 26146	CAGCGAGAGGAGATCAGGCAAACAAAGTCGTCGTGGTGCACTGCACGGACGAGTCGCTGTGGTG	CAGCGAGAGGAGATCAGGCAAACAAAGTCGTCGTGGTGCACTGCACGGACGAGTCGCAGTGGTG
TP155669	SDA	CIAT 16888	CAGCGAGATCGATGAAAAAGACAGGTGTGGTACGCCTTATGGTGGCTGTGCTTGATGTGAACTC	CAGCGAGATCGATGAAAAAGACAGGTGTGGTACACCTTATGGTGGCTGTGCTTGATGTGAACTC
TP155720	SDA	CIAT 26146	CAGCGAGATGCAAAAGGAGGCATTAGAAAGTGTTTACAGAAATGGTGCAATCTCTTGCCATCCA	CAGCGAGATGCAAAAGGAGGCATTAGAAAGTGTTTAAAGAAATGGTGCAATCTCTTGCCATCCA
TP155786	SDA	CIAT 16888	CAGCGAGATTCAGACGAATGTGGAATCTCTGGGAGCTAGCAGAGTCGTGTTTGTGTTTGAACGC	CAGCGAGATTCAGACGAATGTGGAATCTCTGGGAGCTAGCAGAGTCGTGTATGTGTTTGAACGC
TP155799	DDA	CIAT 26146	CAGCGAGATTGTCAGGACTAATTTGCATGCATTTCTTTGTATGCTGTAAGATGCCGCTCGCATT	CAGCGAGATTGTCAGGACTAATTTGCATGCATTTCTTTGTATGCTATAAGATGCCGCTCGCATT
TP155802	SDA	CIAT 26146	CAGCGAGATTTAACTTAATATAAATTGCATCTAGGCACATCAAGACATATTTTGCAAGGGATGA	CAGCGAGATTTAACTTAATATAAATTGCATCTAGGCACATCAAGACATATTTCGCAAGGGATGA
TP155920	SDA	CIAT 16888	CAGCGAGCACGAAGACACCCACACACACGCCACGCTAACAAGTCAGAGTCGCACCACAGGTTAC	CAGCGAGCACGAAGACACCCACACACACGCCACGCTAACAAGTCAGAGTCGCACCACAGGTCAC
TP155953	SDA	CIAT 26146	CAGCGAGCACTTGCAGAGCCGTTCGGCCCTTAGAGAGCATACATGATAATTAAGAAGATTCAAG	CAGCGAGCACTTGCAGAGCCGTTCGGCCCTTAGAGAGCATACATGATAATTAAGAAGATTCAAA
TP156002	SDA	CIAT 16888	CAGCGAGCAGTGTTCTGCCCATTCGGTGTCAGGAGGAGGATAAGCAGATAATACAAACACACCT	CAGCGAGCAGTGTTCTGCCCATTCAGTGTCAGGAGGAGGATAAGCAGATAATACAAACACACCT
TP156131	DDA	CIAT 26146	CAGCGAGCCATATGGGAAACCTGTCTCTGAAATTACATGAATTTTCTGCACGTGACAATAAGTT	CAGCGAGCCATATGGGAAACCTGTCTCTAAAATTACATGAATTTTCTGCACGTGACAATAAGTT
TP156143	SDA	CIAT 26146	CAGCGAGCCGTGGCCTCATCTTCGCCAATGTGTTCGACATGAGCCCTGCAGGGTTGTGTTACGT	CAGCGAGCCATGGCCTCATCTTCGCCAATGTGTTCGACATGAGCCCTGCAGGGTTGTGTTACGT
TP156194	SDA	CIAT 16888	CAGCGAGCCGGCCGATAAGTAGTCACGACAACGACGCAACGTGTTTAAATGACAAGCACGAATA	CAGCGAGCCGGCCAATAAGTAGTCACGACAACGACGCAACGTGTTTAAATGACAAGCACGAATA
TP156231	SDA	CIAT 26146	CAGCGAGCCTGCAACTCTATCCTTAAACTGAAAAGGCTTGTCCAACACTGGGAAGTGGGAAGAT	CAGCGAGCCTGCAACTCTATCCTTAAACTGAAAAGGCTTGTCCAACACTGAGAAGTGGGAAGAT
TP156256	SDA	CIAT 26146	CAGCGAGCGAGGTGAGAGGGATGGATATGGGCGCAGGAAGGGAGGGAAGCTAAGGGAGATGGAT	CAGCGAGCGAGATGAGAGGGATGGATATGGGCGCAGGAAGGGAGGGAAGCTAAGGGAGATGGAT
TP156280	SDA	CIAT 16888	CAGCGAGGGCATTAATTAGCATTCACAAATTTATTTGCCTCACATCCAAATATCTCTTGAGGCT	CAGCGAGCGCATTAATTAGCATTCACAAATTTATTTGCCTCACATCCAAATATCTCTTGAGGCT
TP156426	SDA	CIAT 26146	CAGCGAGCTAATCAAGCGATGAAGGTGCCTGATGTGCATACATACTCTCCAGCCCCATGCTGAT	CAGCGAGCTAATCAAGCGATGAAGGTGCCTGATGTACATACATACTCTCCAGCCCCATGCTGAT
TP156544	SDA	CIAT 26146	CAGCGAGCTGAAGCGGCCTCACGTGTGTACGTATAGATTCTAGCTATCATAGGTCATAGTGTGC	CAGCGAGCTGAAGCGGCCTCACGTGTGTACGTATAGATTCTAGCTAGCATAGGTCATAGTGTGC
TP156648	SDA	CIAT 26146	CAGCGAGGAAAAACTCCTAGGAAGCAACTCGTTGCGAGGATATTTGTATGTGCATGTAAATTTT	CAGCGAGGAAAAACTCCTAGGAAGCAACTCGTTGCAAGGATATTTGTATGTGCATGTAAATTTT
TP156741	DDA	CIAT 16888	CAGCGAGGAATTCTAGCAAACTAAGGCACACAAGGTACTTCCAGCAGATGGATTGAACGTCAAA	CAGCGAGGAATTCTAGCAAACTAAGGCACACAAAGTACTTCCAGCAGATGGATTGAACGTCAAA
TP156954	SDA	CIAT 16888	CAGCGAGGCAGTCAAATTGTGGAGTTTTTTTATTGTTTTGGACAAATTGGAAATTCCTTTATTG	CAGCGAGGCAGTCAAATTGTGGAGTTTTTTTATTGTTTTGGACAAATTGGAAATGCCTTTATTG
TP157069	SDA	CIAT 16888	CAGCGAGGCTGAAAAATCTAGAACAAGGATATCCTAAAAATTAGAGCCTAGACTTGTAAACACA	CAGCGAGGCTGAAAAATCTAGAACAAGGATATCCTAAAAATTAGAGCCTAGACTTGCAAACACA
TP157101	SDA	CIAT 26146	CAGCGAGGCTTTGTGCCACTTGACACAATGGGATCCGCGCTTCTTTCTCTGATCTGAATGTTCT	CAGCGAGGCTTTGTGCCACTTGACACAATGGGATCCGCGCTTCTTGCTCTGATCTGAATGTTCT
TP157220	DDA	CIAT 26146	CAGCGAGGTGGAGCAAAAATTCCAAACCACTCCAATTCTGTGTTCAAAATGCTTTGTCCCGATT	CAGCGAGGGGGAGCAAAAATTCCAAACCACTCCAATTCTGTGTTCAAAATGCTTTGTCCCGATT
TP157631	DDA	CIAT 26146	CAGCGAGTAGCGTGGCAGGACAGAGGAAAGGGTGATCTAGAATGGTTTGTCATTAGTGCCTAAC	CAGCGAGTAGCGTGGCAGGACAGAGGAAAGGGTGATCTAGAATGGCTTGTCATTAGTGCCTAAC
TP157691	DDA	CIAT 26146	CAGCGAGTATGGGAGTGAAGGAAAAGTAACTTGAGAGAAAGGCCCACGGCAGAAAAAAAAAAAA	CAGCGAGTATGGGAGTGAAGGAAAAGTAACCTGAGAGAAAGGCCCACGGCAGAAAAAAAAAAAA
TP157857	SDA	CIAT 26146	CAGCGAGTGACAACATGATGATCAGGCTATATATGGAGGTTTCAAATCATTGGATTTAGGTATG	CAGCGAGTGACAACATGATGATCAGGCTATATATGGAGGTTTCAAATCATTGGAGTTAGGTATG
TP157891	DDA	CIAT 26146	CAGCGAGTGATGGTGTTTAAAGTGACAATTATCTAAGTTAAGCTAAACAAAGTGGTGGATGTGT	CAGCGAGTGATGGTGTTTAAAGTGACAATTATCTAAGTCAAGCTAAACAAAGTGGTGGATGTGT
TP157937	SDA	CIAT 26146	CAGCGAGTGGATGGCATTGCTTTCCGCTGTTTGACTGCCATTACTTCCTGTTTTGTGCCCGTTC	CAGCGAGTGGATGGCATTGCTTTCCGCTGTTTGACTGCCATTACTTCCTATTTTGTGCCCGTTC
TP157972	SDA	CIAT 16888	CAGCGAGTGGTTTCAATTTTATTGTTTTATTATTTAATAAAATAACAAAATAATAAAATTTAAA	CAGCGAGTGGTTTCAATTTTATTGTTTTATTATTTAACAAAATAACAAAATAATAAAATTTAAA
TP157975	SDA	CIAT 16888	CAGCGAGTGGTTTTAAATTTTATTATTTTGTTATTTTGTTAAATAATAAAACAATAAAATTGAA	CAGCGAGTGGTTTTAAATTTTATTATTTTGTTATTTTATTAAATAATAAAACAATAAAATTGAA
TP157992	SDA	CIAT 26146	CAGCGAGTGTCGCAATCATTCCAATGTCACATCAGTATGGTTGGAACTCATCAACTGCTGGCTT	CAGCGAGTGTCGCAATCATTCCAATGTCACATCAGTATGGTTGGAACTCATCAACTGCTGACTT
TP158010	SDA	CIAT 26146	CAGCGAGTGTTGTAATCATGCCAATGGCACATCAGTATGGTTGGAACTCATCAACTGCTGGCTT	CAGCGAGTGTTGCAATCATGCCAATGGCACATCAGTATGGTTGGAACTCATCAACTGCTGGCTT
TP158044	SDA	CIAT 26146	CAGCGAGTTACGTAACAATACTACAGCAAGCACACAGCCCCGAAACCGCCTGCCACCTGGTGAC	CAGCGAGTTACGTAACAAGACTACAGCAAGCACACAGCCCCGAAACCGCCTGCCACCTGGTGAC
TP158048	SDA	CIAT 26146	CAGCGAGTTACTTAAAATGTGTCTTGGTCCTATGCTTAAGCATACCCTTTCGATTTGTGAATGA	CAGCGAGTTACTTAAAATGTGTCTTGGTCCTATGCTTAAGCATACCCTTTCGATTTGTGAATAA
TP158099	SDA	CIAT 26146	CAGCGAGTTCGGGTGATGCTTTGTATGGTACGTACGTGAACGAATCACGATGCAACAGGGAGCT	CAGCGAGTTCGGGTGATGCTTTGTATGGTACGTACGTGAACCAATCACGATGCAACAGGGAGCT
TP158149	SDA	CIAT 26146	CAGCGAGTTGGTACCTTGTGGATTTGCCTGGTTACGGGTATGTTCACTCTTTTCATCCAATATA	CAGCGAGTTGGTACCTTGTGGATTTGCCTGGTTACGGGTATGTTCACTCTTTTCACCCAATATA
TP158181	SDA	CIAT 26146	CAGCGAGTTTAGCGGCGATCAGTGAACCACTAATGGTGTAAAATATACGATTACAATATACTCT	CAGCGAGTTTAGCGGCGATCAGTGAACCACTAATGGTGTAAAATATACGATTACAATATACTCC
TP158191	SDA	CIAT 26146	CAGCGAGTTTCCTGACAGGAAACACAGTTGCTGACAGACATTTGTTGAGTGCGCGCTGTCATAA	CAGCGAGTTTCCTGACAGGAAACACAGTTGCTGACAGACATTTGTTGAATGCGCGCTGTCATAA
TP158218	SDA	CIAT 26146	CAGCGAGTTTTCAATAATAATTTGCTAAGTTTAACTTGACAATAAACTTACTCGTTTAGATATC	CAGCGAGTTTTCAATAATAATTTGCTAAGTTTAACCTGACAATAAACTTACTCGTTTAGATATC
TP158232	SDA	CIAT 26146	CAGCGATAAAAAAAATTCTCAGCTTGCTGATATTCAATGTAAATTTAGTGGCCTGCTGTAACGA	CAGCGATAAAAAAAAATCTCAGCTTGCTGATATTCAATGTAAATTTAGTGGCCTGCTGTAACGA
TP158667	SDA	CIAT 26146	CAGCGGTACTTGGAATTTTCCCCCGGAGGTATGCAATGCTTAACCTTGCAATTGTACTCATTCT	CAGCGATACTTGGAATTTTCCCCCGGAGGTATGCAATGCTTAACCTTGCAATTGTACTCATTCT
TP158757	SDA	CIAT 16888	CAGCGATAGCAACTATTTTTTACTTGGAAACATCAAGCATAGAAAGGGTATGGTTCCATTGTCC	CAGCGATAGCAACTATTTTTCACTTGGAAACATCAAGCATAGAAAGGGTATGGTTCCATTGTCC
TP158775	SDA	CIAT 26146	CAGCGATAGCGATCAATGACTAGTAAGAAACCTGATCAGGAGATTTGAATTAGGTGCCGCAGAA	CAGCGATAGCGATCAATGACTAATAAGAAACCTGATCAGGAGATTTGAATTAGGTGCCGCAGAA
TP158821	SDA	CIAT 16888	CAGCGATAGGGTGCTCTTACATATATGCCTTGAATTACTCTTACTACCTTCGTATCAAACTATT	CAGCGATAGGGTGCTCTTACATATATGCCTTGAATTACTCTTACTACCTTCATATCAAACTATT
TP158864	SDA	CIAT 26146	CAGCGATAGTTCAACCACTATTCTTCTACCGAAAAAAAAGCATTTTGACATTCAATAGAAACAC	CAGCGATAGTTCAACCACTATTCTTCTACCAAAAAAAAAGCATTTTGACATTCAATAGAAACAC
TP158957	SDA	CIAT 26146	CAGCGATATCAAGCGGCATATCATTCACTAGATTATTGTTGAATAGAATCAGTACTAGCATAAC	CAGCGATATCAAGCGGCATATCATTCACTAAATTATTGTTGAATAGAATCAGTACTAGCATAAC
TP159065	SDA	CIAT 26146	CAGCGATATTAGTGGTCTAAGATAGAAATCTTGATGTAACTTCACCATAGGTGTATGTTGCATG	CAGCGATATTAATGGTCTAAGATAGAAATCTTGATGTAACTTCACCATAGGTGTATGTTGCATG
[truncated: 1,723 more rows]
