# Supplementary material for: Translocation of a parthenogenesis gene candidate to an alternate carrier chromosome in apomictic Brachiaria humidicola
Source: BMC Genomics. 2019 Jan 14;20:41. doi: 10.1186/s12864-018-5392-4 (PMC6332668; doi:10.1186/s12864-018-5392-4)
Supplement: Supplementary file 5 — Table S5. Primer sequences for Kompetitive allele specific PCR (KASP) markers in the CIAT 26146 and CIAT 16888 parental linkage maps. (XLSX 17 kb) [file 12864_2018_5392_MOESM5_ESM.xlsx]

## Sheet: Sheet1
Table S5. Primer sequences for Kompetitive allele specific PCR (KASP) markers in the CIAT 26146 and CIAT 16888 parental linkage maps
Marker name	X allele primer	Y allele primer	Common primer	X allele	Y allele
C22476786	AATTTGATGAAGAGCGTGGAGGCTA	GATGAAGAGCGTGGAGGCTG	ATCAAACTGTGATGTCCTGAATCTCCTAA	T	C
C22547574	TTTGATGAAGGTCAACAGACCAG	AACTTTTGATGAAGGTCAACAGACCAA	GGTGCTACTGTTAAGAAGGCTAGAGTT	G	A
C22554680	TCCGCAGAAACACCGCAAAGG	CTTCCGCAGAAACACCGCAAAGA	ACTGCCAAGTGATTCAATTGTTGAATTCTT	C	T
C22558922	CATTCTGTCCACCTCCTTCCAG	GCATTCTGTCCACCTCCTTCCAA	GTCTGCATATGGGAGTTGCAGAAGAT	G	A
C22563202	CTTGAGTGTACCCGCCTTCG	CTCTTGAGTGTACCCGCCTTCA	CTGAAACGCCCGAGGTTGGGAT	G	A
C22605478	GGCCACTAACCATACTCGAG	CTGGCCACTAACCATACTCGAA	GGTGGTCCAGCATACAGAATTGGTA	G	A
C22607146	AGAACAGATGACAAAAGTAAAGCAGTC	CAGAACAGATGACAAAAGTAAAGCAGTT	CAGAAGTGCGAGGGTTTGCGATAAT	C	T
C22607956	AACAGAATATGGCCTCCTGCGAA	ACAGAATATGGCCTCCTGCGAG	GGTTATGAAGAGGGTGGTCAGCTAA	A	G
C22613561	AGCTGAGATACAGAGAAGATCTTCTA	GCTGAGATACAGAGAAGATCTTCTG	CAGCTTCTTCTATTAGTCGGTTAGGAAA	T	C
C22613975	GCACGACGACGGCCACCG	AGCACGACGACGGCCACCA	CGCTGCCGGACCACCCGAA	C	T
C22626299	GATCTGGACAATGGCAGTTTATGC	GGATCTGGACAATGGCAGTTTATGT	GATTGGATGCCAGCATGTTCCTGAA	G	A
C22635297	AGTTACCCACTTGGCCTTTTCTTGT	ACCCACTTGGCCTTTTCTTGC	CTGAACGTCGAAAGAAAAGCTCTACTAA	A	G
C22641715	ACCCTCCTCTCAAGACTGGTG	CACCCTCCTCTCAAGACTGGTA	TATGAACTCATTCTTACAATGCCCTCCTA	C	T
C22659709	ATGGTTGAACACGCAACAGCCC	GATGGTTGAACACGCAACAGCCT	GCTGTCCCAGCAACTCGAAGAAAAT	G	A
C22667979	GTTTATTAGGGTTCTATTTCTACCC	CTCTGTTTATTAGGGTTCTATTTCTACCT	CCTAAAACCCCAATCGATCCCCAT	G	A
C22668169	ATTTCAGGGTTTTGACCAAGAGCGA	TCAGGGTTTTGACCAAGAGCGT	CCTTTGTTTTGGCCTTCACTGGTCAA	T	A
C22669851	ATGGACAGATGAATCTTCATAATTTAGAGA	ATGGACAGATGAATCTTCATAATTTAGAGT	GCAATGGGTTAGGGTAGGATCCAA	T	A
C22670281	AAATGAAGATGAACCGCCCTTCGT	ATGAAGATGAACCGCCCTTCGC	GAGGTTGCTCTCCTCCTCATCATTT	A	G
C22672637	TAGTCATGAGACTGATTCATGGGG	AATTAGTCATGAGACTGATTCATGGGA	ACATCTCAAGGATGCTGCAGGCAAA	C	T
C22673679	ATCAGAGGTATTCTCAACAGCTGCA	ATCAGAGGTATTCTCAACAGCTGCT	GAACATTAATCTCAACACTTGTCTGTCCAT	T	A
C22681549	CAACATTGTTTGGTATGCCCTTCAG	CAACATTGTTTGGTATGCCCTTCAA	CAAGATGGACCTTGGTGGTGGCAT	G	A
C22696187	CCACGAAAAGATGATCTTTAGAATATAGTA	CCACGAAAAGATGATCTTTAGAATATAGTT	CGGTTATTTGCTGAAGAACACCCCAA	T	A
C22699279	GTATTGATCTCAGATGGCCCTATAG	GGTATTGATCTCAGATGGCCCTATAA	CATCTGGCCGCCTCCAATTTACATT	C	T
C22700435	ACTGATAGCAAGTGGGTTCACGAT	CTGATAGCAAGTGGGTTCACGAG	GTTATCCTTGTTTCTGTTTGCTTCGTGTT	A	C
C22700815	CCACTTGCCCAGGAGCTCG	CCACTTGCCCAGGAGCTCA	RAACATCATCGCCTGTGAGGGGAA	C	T
C22703809	AACTCCATCATGCGTGAGTCTTTC	GAACTCCATCATGCGTGAGTCTTTT	CATTTCTATGCAAACCAAAGGATGACCTT	G	A
C22707553	GCTGCAGCTGCTGCACG	CTGCTGCAGCTGCTGCACA	CCACTCATACACCAGGAGATGCTAT	G	A
C22713121	GGAACGAACACACTCTGCAGC	AAATGGAACGAACACACTCTGCAGT	CTGTCTATTTGCCGGTGAAGGTTCTT	G	A
C22713815	CCTTTTCACTGAATACAAGTATGTTGG	TCCTTTTCACTGAATACAAGTATGTTGT	GGAAGAGGAAGATGAGGACAGCAAA	C	A
C22715127	CGAGGATTTCTGCGCCCTCAC	CGAGGATTTCTGCGCCCTCAT	AGAGAGAGGAGGAACGGGTTTTGAA	G	A
C22719145	CATATATTTACATATCCAGAAGCAGTCT	CATATATTTACATATCCAGAAGCAGTCC	GTTCAAGGCTTGAGGATGTTTACGCTT	T	C
C22722597	CGCTGGGTACTTCTGTGTTC	CCTCGCTGGGTACTTCTGTGTTT	CAGCAGTATCAGGCCAGCAGCA	G	A
C22724119	ACAAGCGTTACAAGAATAGGGAGC	GACAAGCGTTACAAGAATAGGGAGT	GCAGTGATCCATGGATCGCATGATT	C	T
C22724727	GCAGGTAGATTGCCTGGTTCAC	AAGCAGGTAGATTGCCTGGTTCAT	GTGTTGTTAGAAGGCAGGCTGTTGAT	C	T
C22726559	CGCCTTCTGGGAGATGATTTCTATAT	GCCTTCTGGGAGATGATTTCTATAC	GTATCCAAGAGTTTCTGTAGCGCGAA	A	G
C22729611	GATGCTCGGCCATCTTCCAGAA	GATGCTCGGCCATCTTCCAGAT	ACAATGCTTGCCCACAGGAACAGAT	T	A
C22733455	GGAACAGTGATGGGCAGTGTC	ATGGAACAGTGATGGGCAGTGTT	CAACATCTTCCCTGGAAGTGAATGCAA	G	A
C22733523	GAACTCTTGGGCCACTAACCTC	GAACTCTTGGGCCACTAACCTT	RATCTGGTGACAACTCTTCTCGACAA	G	A
C22733857	AGCTACCTTCTGTGACTTCTCCT	AGCTACCTTCTGTGACTTCTCCA	CAAGGATGATGCAATTGAAACACTGGATA	T	A
C22737013	CATTAAATTGGACTTTTGTGTTCGGACAA	AAATTGGACTTTTGTGTTCGGACAG	TTGTTGAAGGGATCCGCGGCATTT	T	C
C22737681	GGCGTGTTAAAATTAACCGGAGATG	ATGGCGTGTTAAAATTAACCGGAGATA	GGCGAGGTCCAATATTCATAGCCAT	C	T
C22740487	GTAACAGGTCTGTAGGTTTGCTAG	GTGTAACAGGTCTGTAGGTTTGCTAA	TACCTCATACCAACGGACAAGTTTTTCTT	C	T
C22740551	GTTGATATATCCAAACTGCGGCC	GGTTGATATATCCAAACTGCGGCT	GGTTCTGTCTTGGTTTTGTCTTGCTAAT	G	A
C22741041	ATGGCTTCAATGACATCTTTGTTGTCT	GGCTTCAATGACATCTTTGTTGTCC	AGGTGACTCTTCATAAGATCCTGCAAAA	A	G
C22741115	CTAGCCTCTAATCTTTCTGCAGAG	GTCTAGCCTCTAATCTTTCTGCAGAA	TCAGTAAGGTTTTTCTTGTCTGCACCTTT	C	T
C22741525	GTTGAAGCTCGTCCACCTACT	GTTGAAGCTCGTCCACCTACG	GAAGATGGCGCGGACTTGGTTTATT	T	G
C22741769	CCCTGTGTCCGAAAAATGTTCTACAT	CCTGTGTCCGAAAAATGTTCTACAC	GCAAAGCCCATAATGTGATTCTTTTCCTT	T	C
C22746215	ATGCGCACATTGCACCTCTTCAT	GCGCACATTGCACCTCTTCAC	CAGCAATGGTGGCACCTACGGTA	A	G
C22747311	ATTGATGCGGGACCTCCCAGAT	GATGCGGGACCTCCCAGAA	GGTGGTTCCTCAATGAGGGATGATT	T	A
C22751831	GATCTGCCCACATAACTTCCCAC	GATCTGCCCACATAACTTCCCAT	GAGCTCACCTTTGAGCAGACTGTTT	G	A
C22754449	GTGTATATTCTAGAATTCTAGTGGC	GCTGTGTATATTCTAGAATTCTAGTGGA	GCAGGATACACAGGCAACGTTCTTT	C	A
C22754497	GAATTATTGCCTGCAAGGTCTCTTC	GAATTATTGCCTGCAAGGTCTCTTT	CACTTCACGCACTTTTCTTGCTGGAT	G	A
C22754581	CCTCTGCAGCACCAAGACCAC	CCTCTGCAGCACCAAGACCAG	GGGAAGAAGGAATTTGAGACTAGGAATA	G	C
C22754953	AAAGCCAGTCTGTCCTTGCG	CTAAAGCCAGTCTGTCCTTGCA	ATTACAAAAGCTGCTGTTGAGCATGTGAA	G	A
C22755087	CGATTGGGTGTTCCAAGTCAGG	GCGATTGGGTGTTCCAAGTCAGA	AGGAGACTATTCTTGCCTGCCCAAA	C	T
C22755125	ATGCCTCACGATAATCATCAAAGATG	GTATGCCTCACGATAATCATCAAAGATA	AGTTTTGGCCGCAAGGGGTCATAAT	G	A
C22755773	AGTAAGCTTGACATTGCTGGAGC	CAGTAAGCTTGACATTGCTGGAGA	RGAGCACATAGTAGAGCTGGCAGAA	C	A
C22757629	GGGCTGACCAGGCCGCA	GGGCTGACCAGGCCGCG	ACCTCCCGATCCCAGCTCGAAT	T	C
C22757649	CCTCACGCAGTGTATGAAACATAC	CCCTCACGCAGTGTATGAAACATAA	ATTGTTATCAGTGGGTCAAAGGATGGAA	C	A
C22757941	CCCTGCTGATCCAGGCCAG	GTCCCTGCTGATCCAGGCCAA	CGAGGAACAGATCTCTCATGGGAAT	G	A
C22758043	CAAATCACCAGAGGTCAGCG	GCTCAAATCACCAGAGGTCAGCA	CTGCTCGGCTGCACCCTAGAAA	C	T
C22758107	GACTACCGACTGTGTCTGACAG	AGACTACCGACTGTGTCTGACAA	GGCAAGTTTTGCAGATTCCTGTCCAA	G	A
C22758205	GTTGGTGGAGGTAGCAGAAGG	GTTGGTGGAGGTAGCAGAAGA	CAGCAAATTTAACCGCAGCAGCTGTT	G	A
C22758617	AAAGGCTGTTGAAGAAGCTCTAGCT	AAAGGCTGTTGAAGAAGCTCTAGCA	GAGGCCTTCAATTTCAGTAGTCAACAAAT	T	A
C22758877	CCTGCAGCAATGACTCCAGAG	TCCTGCAGCAATGACTCCAGAA	CTAACTTCTTCCGTCTTATGCAAGTCTT	G	A
C22758979	GATCTTGAGAACTTGCTAGACGCA	ATCTTGAGAACTTGCTAGACGCG	CTGCTGTACTAGTATCCTCATCATCAAAT	T	C
C22759253	GAGGAGGACATTGTTAGTGATCG	GGAGGAGGACATTGTTAGTGATCA	GGCGGCAGCTCAAGAAGCTCAA	G	A
C22759633	CTTGTCCCACTCAATATGGAAGC	GTCTTGTCCCACTCAATATGGAAGA	CAGCCAAACACTCCAGCCAAGTTT	G	T
scaffold102011	CCAAAAACATCAGTTCGCTCAGAC	GCCAAAAACATCAGTTCGCTCAGAT	CCTGAGTACCTGTCCACAGGGAA	C	T
scaffold108115	CTTGGTTTAACAGGTGTCTCAGCA	GGTTTAACAGGTGTCTCAGCG	GACCAATGGAGCAGCTGATGATACAT	A	G
scaffold108429	CCTGAATCTCACAAGTAAAGATAT	GCTCCTGAATCTCACAAGTAAAGATAA	AAGTCACCCATACCACCCTACCATA	T	A
scaffold112688	GATGAAGAAGGTTATTGCAATGACTAGT	ATGAAGAAGGTTATTGCAATGACTAGC	TGCATTAATAAAGTGGACCAAGGTGGAT	A	G
scaffold125066	GTGCTGTGATTATCTATGGATACTTC	GTGTGCTGTGATTATCTATGGATACTTA	GCAAGCGAAGCCATAAATCCCAAATTAAT	G	T
scaffold125229	GTCTCTCGACAGGTCTCTGGC	AGTCTCTCGACAGGTCTCTGGT	GATAAGGTGCCGAGGAGAAGTGAAA	G	A
scaffold1345	AGTAGCCTCCATAGTAGCTCTTTC	GAGTAGCCTCCATAGTAGCTCTTTT	CAGCACGGTGAACATGGAGTACATA	C	T
scaffold14502	GAGAGTGCCTGGTTAAATTTGTGTTT	GAGAGTGCCTGGTTAAATTTGTGTTC	CAGCATTGATCTGGATGGATCCAGTA	T	C
scaffold155750	CGCTGCATATCAAAACTCTAGGCAT	GCTGCATATCAAAACTCTAGGCAC	AGGATGATAGTTTGAGTGCAGAGCAATT	A	G
scaffold162848	CCAGAAAGCTAAAAGAATTGGATTAACAT	CCAGAAAGCTAAAAGAATTGGATTAACAG	CGCTTTATCAATCCCTTCACCAGCAA	A	C
scaffold163606	TCAGCAGGTACTCACCAGGCT	CAGCAGGTACTCACCAGGCC	GTCATTGCGAGCCTTCCATAGGAA	T	C
scaffold169111	GTTTATGTCCATCATCTGTCTGGAC	GTTTATGTCCATCATCTGTCTGGAG	GGAAATTTGATACGACTGGTTTAGAGGTT	G	C
scaffold171299	GTTCGGATTGACCAATCGGGGT	GTTCGGATTGACCAATCGGGGA	AGAAATTGGGGACAAGACCGGAGTA	A	T
scaffold188960	CACACCATCAATCTTATGCTGCT	CTCACACCATCAATCTTATGCTGCA	GGTCTTGAAGCTCTTTAGGTTGCCAA	A	T
scaffold197714	AGCTCCACAAATAGAGCATATGGG	AGCTCCACAAATAGAGCATATGGC	CAGATACCGTCAGCAACCAGACAAA	G	C
scaffold20997	CCAACATGATTTATATCAGCAAATATGAT	CCAACATGATTTATATCAGCAAATATGAG	CTCCCTACGCAACTCTAACCTTCAT	T	G
scaffold212945	AGCTGAAGTTACGTAACCAATAATGAC	CAAGCTGAAGTTACGTAACCAATAATGAT	GATGTCGGTGGACTAGATCATTGATATTT	G	A
scaffold217881	ACAATCAACTGGAAGAGGTTGGAG	GACAATCAACTGGAAGAGGTTGGAT	AGCTACGTTCGGGCGGAAGCTT	G	T
scaffold228919	GGCGCAAGAAGCGGGCTTGA	GCGCAAGAAGCGGGCTTGG	TGAGGTCCCTGCTTGGACGCAA	A	G
scaffold23158	GGTTTCCAACGTTCTCATGGATG	CGGTTTCCAACGTTCTCATGGATT	GACAGCAGTTGTGCTAATTTTGAACTGAA	G	T
scaffold237499	GTTTGCCTTCGCCTTGCCCTTAA	TGCCTTCGCCTTGCCCTTAG	GAGCTCTTGGTGGTACTGGTAGTAT	T	C
scaffold238139	CTCAAGTACCGAATAGGTCTCAG	CTCAAGTACCGAATAGGTCTCAC	CAGACCTTGCCGTCTTCGGTGTT	C	G
scaffold242055	AGCCACTCAGACTTGGCCATG	CAGCCACTCAGACTTGGCCATT	GGCCAAGTCTCTTGATAACTTTCTTTCAT	C	A
scaffold261528	ATCCTATGCACCTCATCAACCGTAT	CCTATGCACCTCATCAACCGTAC	GCTGATGCCACAACCAGTGATGTTA	A	G
scaffold263147	GATACATGTGACACCAGGCTGG	GATACATGTGACACCAGGCTGA	ACTGGAAGACCTTGTAGATGGATGTTTAA	C	T
scaffold267493	GCCTCCTGCATACCGGACAG	GCCTCCTGCATACCGGACAC	GAGGGGAGCGAAAAAGTTAAACAGATAT	C	G
scaffold279826	CGCTTCCTCTTCTTCTTGCTCT	CGCTTCCTCTTCTTCTTGCTCC	CCCTCCCCACACGCGCACA	A	G
scaffold290227	AGTTGTACAATGCCTTGACATCACC	AGTTGTACAATGCCTTGACATCACG	TACAGGACTGCCCTCTCGATAGATT	C	G
scaffold298104	TGAGGCTGCTGAAGGCGTT	CTTGAGGCTGCTGAAGGCGTC	ACAACTCCTTCGGCAGCGGGTA	T	C
scaffold301328	CCCTACCTTCCGTAAACTCAGGA	CCTACCTTCCGTAAACTCAGGG	GAATAGCCCATGCATCCCCAGATTT	A	G
scaffold311087	GAGGTAGTAGTAGGATCCAGCC	CGAGGTAGTAGTAGGATCCAGCT	CCACGAAGGACAGGGAGCAGAA	G	A
scaffold31829	AGCAAGCAGCTTGACCATTTCTAC	AATAGCAAGCAGCTTGACCATTTCTAT	TTATTTGCATCCTGCGGCATATTCTGAAT	G	A
scaffold323169	GAGGTGTAAGAAGTAACGATCCTGA	GAGGTGTAAGAAGTAACGATCCTGT	GTCCACAGAAAATCAGTAAATCTGGCATT	T	A
scaffold36500	GTGTCATCTCCCCAAGCGTCG	AGTGTCATCTCCCCAAGCGTCA	CATCCAGGRTGCACCGAAGAGAAA	G	A
scaffold382764	GTCCCTCAGGATGACAAGGCG	GTCCCTCAGGATGACAAGGCA	CTCCTTTCTCCTCATGTCAACAGCAA	G	A
scaffold390123	AATTGTGCTGATTGTGGTGCCTCA	GTGCTGATTGTGGTGCCTCC	CTCTATGCATAAAAGGATCCCAAGGTT	T	G
scaffold39103	GTATGTCACCATAGAGACGTGTCAT	ATGTCACCATAGAGACGTGTCAC	AAGCAGGGATCTGTTGCTGCTTCAA	A	G
scaffold399361	GGCGAGACGGAGATGGTGC	CGGCGAGACGGAGATGGTGT	CCCCGCACCCTCCTCGTCTT	G	A
scaffold410988	ATTACCTTTTAGTGCTGCTTCGGCA	ACCTTTTAGTGCTGCTTCGGCG	GATCTCGAACGTCATGTCCGGATTA	T	C
scaffold415813	ACATCCAAATTGATAACACCAATTTCTCAT	CATCCAAATTGATAACACCAATTTCTCAC	CATGCCCCATGTCCTAGATCTTGAA	T	C
scaffold415932	CCGAGCAACCTCACGCCACT	CGAGCAACCTCACGCCACC	GGAATTGGCATTTGGGAGCTCCATA	T	C
scaffold431703	CAGATATGACACTTCTACTCCATTAAC	CAGATATGACACTTCTACTCCATTAAT	ATGACAATGAAGAAGGTGGTGAGAGAA	C	T
scaffold438246	GCCATGAATAGGAAAAGATTGGCC	CGCCATGAATAGGAAAAGATTGGCT	AGCCAGCGAAGCCTGCTGGAAA	G	A
scaffold440280	CTGGAGAGTTTGCCCCAGAA	CTGGAGAGTTTGCCCCAGAG	CTGGTTCAGTGCTTTTCTTATCTTCTGTT	T	C
scaffold440849	CACCATTGATGACTGTGATTATG	AGCTCACCATTGATGACTGTGATTATA	CAGAGAACAGCAAGGGACAAAGCTA	C	T
scaffold441618	GGGAAGAGGCGCCATAGG	CTGGGAAGAGGCGCCATAGA	GTGGAGATCAGGAGAAACGGTAGTT	C	T
scaffold5105	GGCACAAACAAGGAATTTATCGAGCA	GCACAAACAAGGAATTTATCGAGCG	CCTCTTCATATCATCATCATTCGTTGCTA	A	G
scaffold54660	CCAGAAGATTATGGCCACCTCAC	CCAGAAGATTATGGCCACCTCAT	GGTGTAAGCACCTGCACAAAACCAA	C	T
scaffold6266	AAAACAATGGTGGGGAATTCACGG	CAAAACAATGGTGGGGAATTCACGA	CCAACTTCTTCAGTTCTGGAGCAGAA	G	A
scaffold74778	TGCATATACAGAAGGACGCAAGA	GCATATACAGAAGGACGCAAGG	GAGTCTGCAGCTGATAGCAAAGACAA	T	C
scaffold82970	GTGTCTCATCTGAAATCCACATCTC	GTGTCTCATCTGAAATCCACATCTG	GAGAGGGAAGTGGCAGCGAGAA	C	G
scaffold90088	GTTGCATACGGAGTATAACACAGTT	GTTGCATACGGAGTATAACACAGTG	ATGTGAAACTGTTAACTGCGCAACAGAT	T	G
scaffold98984	ACACCATCCTCCTAAGCCCTG	GTACACCATCCTCCTAAGCCCTA	ACCAAGCTGTTCCAGTCCAAGGAT	G	A
scaffold21619	CCATTGGCAGTGCTCTGGACG	ACCATTGGCAGTGCTCTGGACA	GGAGAGCTGCCCACATCATTGTTAT	G	A
scaffold24631	TCAGCTACATCAACCTCTATGGC	GTTCAGCTACATCAACCTCTATGGA	GAGAACAGGCCTGGTGGGTACTT	C	A
scaffold29132	CATCCTTGCTTCCATTCACGTGTT	ATCCTTGCTTCCATTCACGTGTC	CCACAACACAAGGACACCAGCTATT	A	G
scaffold35708	TTTGCCGTTGTATTTATCAATGGTCA	CTTTTGCCGTTGTATTTATCAATGGTCT	TCAGCTTACCACGGACAGTAATATTGTAA	A	T
scaffold42739	CGCCACAACGAAGCTGACAT	CTCGCCACAACGAAGCTGACAA	ACCTGTAGGAAGTCATATAAATCATTGCTA	A	T
scaffold4438	GCCGAATACACTGATGATACTAGCTT	CCGAATACACTGATGATACTAGCTC	GTGATGCACCTGTACGTACTTGTAATTAT	T	C
scaffold52108	CCACGGTGCAGCTTCCCG	CCACGGTGCAGCTTCCCC	CCATCTTGGAGTCGCCAAGAAGAAA	G	C
scaffold53605	GTTCTCACATACATGATCTTGAAAGGA	CTCACATACATGATCTTGAAAGGG	TTTGCAGTGAGCGGCTTAGCTGAAA	T	C
scaffold55130	AGCAACCAAATCACACTCTCAGAGA	CAACCAAATCACACTCTCAGAGG	GCTACCATGGCGCTGCTCTTCAT	T	C
scaffold5698	CGAGGCTAAGCTTCGCTATCAC	AACGAGGCTAAGCTTCGCTATCAT	CCTGCTTGCCCTTAGGGTCCTT	C	T
scaffold60690	AAACAAGAGATGGAGGAGCCT	CTAAACAAGAGATGGAGGAGCCC	CTGGGCCCTTCACCAGCACATT	T	C
scaffold65522	GGAAGAATGAGACACCAGCACAA	GGAAGAATGAGACACCAGCACAG	TTGAACCCCAGCCTCTTTTGTCCAA	A	G
scaffold69264	GGCATCCTCTTACCTAGGAGGA	GCATCCTCTTACCTAGGAGGC	CAGGAGCCATTTCTGTTCTAAAATTGGAT	T	G
scaffold71715	GCAAGGCAGTGTCAGCGCC	GGCAAGGCAGTGTCAGCGCT	TCTCGTGCCACCACTCCGCTAT	C	T
scaffold72721	GAACAATTGATTGAGCTCAACAATACATTA	GAACAATTGATTGAGCTCAACAATACATTT	GCCGGTTGTCTGTAAAACTGTCCAA	A	T
scaffold9216	ATGGAGGCTGCAAGCACATCC	CATGGAGGCTGCAAGCACATCT	CTCCAGCAGAGACCAAATTCTGCAA	G	A
