# Supplementary material for: Translocation of a parthenogenesis gene candidate to an alternate carrier chromosome in apomictic Brachiaria humidicola
Source: BMC Genomics. 2019 Jan 14;20:41. doi: 10.1186/s12864-018-5392-4 (PMC6332668; doi:10.1186/s12864-018-5392-4)
Supplement: Supplementary file 6 — Table S6. Single dose allele marker positions in the CIAT 26146 and CIAT 16888 parental linkage maps, physical positions on the S. italica reference genome, deviations from the expected 1:1 ratio of heterozygotes to homozygotes in the F1 progeny, and genotype scores in the progeny. (XLSX 1944 kb) [file 12864_2018_5392_MOESM6_ESM.xlsx]

## Sheet: Sheet1
Table S6 Single dose allele marker positions in the CIAT 26146 and CIAT 16888 parental linkage maps, physical positions on the S. italica reference genome, deviations from the expected 1:1 ratio of heterozygotes to homozygotes in the F1 progeny, and genotype scores in the progeny
Marker	Marker type	Alleles	Segregating allele	Parental map	Linkage group	Genetic Position (cM)	S. italica chromosomea	S. italica position	Number of progeny genotyped	Segregation ratio (presence / absence)	p-value (χ2 1:1)b	1	2	4	5	6	7	8	9	11	12	14	15	17	18	19	26	31	33	34	36	37	38	39	40	42	44	45	47	48	49	50	51	53	54	55	56	57	58
TP235991	GBS_SNP	C/T	T	CIAT 26146	1a	0	1	29490499	90	0.764706	0.205903	a	h	a	a	h	-	-	a	h	h	a	h	a	a	a	a	a	h	a	a	a	a	a	a	h	a	a	h	h	h	a	a	-	a	h	-	a	h
TP99083	GBS_SNP	A/T	T	CIAT 26146	1a	4.964	1	32053746	97	0.830189	0.359397	a	h	a	a	h	h	a	a	h	h	a	h	a	a	a	a	a	h	a	a	a	h	a	a	h	a	a	h	h	h	a	a	-	a	h	h	a	h
TP33392	GBS_SNP	C/T	T	CIAT 26146	1a	7.448	1	32577560	94	1.08889	0.680112	a	h	a	a	h	-	a	a	h	h	a	h	-	a	a	a	-	h	a	a	a	h	a	a	h	a	a	h	h	h	a	a	h	a	h	h	a	h
M-CTA/E-ACA276	AFLP	.	.	CIAT 26146	1a	7.665	na	na	103	0.943396	0.764177	a	h	a	a	h	a	a	a	h	h	a	h	a	a	a	a	a	h	a	a	a	h	a	a	h	a	a	h	h	h	a	a	h	a	h	h	a	h
TP98684	GBS_SNP	A/T	T	CIAT 26146	1a	8.636	.	.	103	0.980769	0.920344	a	h	a	a	h	a	a	a	h	h	a	h	a	-	a	a	a	h	a	a	a	h	a	a	h	a	a	h	h	h	a	a	h	a	h	h	a	h
TP224052	GBS_SNP	A/G	A	CIAT 26146	1a	8.636	1	39695242	100	0.923077	0.689157	a	h	a	a	h	a	a	a	h	-	a	h	a	a	a	a	a	h	a	a	a	h	a	-	-	a	a	h	h	h	a	a	h	a	h	h	a	h
TP240820	GBS_SNP	A/T	T	CIAT 26146	1a	8.993	1	39468452	100	1.04082	0.841481	a	h	a	a	h	a	a	a	h	h	a	h	a	a	a	a	a	h	a	a	a	h	a	a	h	a	a	h	h	h	a	a	h	a	h	h	-	h
TP223192	GBS_SNP	A/G	A	CIAT 26146	1a	9.602	1	37049908	101	1.02	0.920344	a	h	a	a	h	a	a	a	h	h	a	h	a	a	a	a	a	h	-	a	a	h	a	a	h	a	a	h	h	h	a	a	h	a	h	h	a	h
TP243176	GBS_SNP	C/T	C	CIAT 26146	1a	10.573	.	.	85	1.125	0.590221	a	h	a	a	h	a	a	a	h	h	a	h	a	a	a	h	a	h	a	a	a	h	a	a	h	a	a	-	h	h	a	a	h	a	h	h	a	h
TP83575	GBS_SNP	C/T	T	CIAT 26146	1a	10.573	.	.	94	1.2381	0.303215	-	h	-	a	h	a	-	a	h	h	a	h	a	a	a	h	a	h	a	a	a	h	a	a	-	-	a	h	h	h	a	a	h	a	h	h	a	h
TP10930	GBS_SNP	C/T	C	CIAT 26146	1a	11.544	.	.	102	1.04	0.841481	a	h	a	a	h	-	a	a	h	h	a	h	a	a	a	a	a	h	a	a	a	h	a	a	h	a	a	h	h	h	a	a	h	a	h	h	a	h
TP215112	GBS_SNP	C/T	C	CIAT 26146	1a	11.544	.	.	88	1.44444	0.0880319	a	h	-	-	h	a	a	a	h	h	a	h	a	a	a	a	a	h	a	a	a	h	-	a	h	-	a	h	h	h	a	a	h	-	h	h	a	h
TP83573	GBS_SNP	A/C	A	CIAT 26146	1a	11.544	.	.	99	0.941176	0.764177	a	h	a	a	h	a	a	a	h	h	a	h	a	a	a	a	a	h	a	a	a	h	a	a	h	a	a	h	h	-	a	a	h	a	h	h	a	h
TP264270	GBS_SNP	C/T	T	CIAT 26146	1a	11.544	1	36222479	102	0.961538	0.841481	a	h	a	a	h	a	a	a	h	h	a	h	a	a	a	a	a	h	a	a	a	h	a	a	h	a	a	h	h	h	a	a	h	a	h	h	a	h
TP263532	GBS_SNP	C/T	T	CIAT 26146	1a	13.505	1	33619671	102	0.961538	0.841481	a	h	a	a	h	a	a	a	h	h	a	h	a	a	-	a	a	h	a	a	a	h	a	a	h	-	a	h	h	h	a	a	h	a	h	h	a	h
M-CAG/E-AAC374	AFLP	.	.	CIAT 26146	1a	14.476	na	na	100	0.886792	0.548506	a	h	a	a	h	a	a	a	h	h	a	h	a	a	a	a	a	h	a	a	a	h	a	a	h	a	a	h	h	h	a	a	h	a	h	h	a	h
TP230868	GBS_SNP	A/G	A	CIAT 26146	1a	15.447	1	33304103	101	0.980392	0.920344	a	h	-	a	h	a	a	a	h	h	a	h	a	a	a	a	a	h	a	a	a	h	a	-	h	a	a	h	h	h	a	a	h	a	h	h	a	h
TP3333	GBS_SNP	A/G	A	CIAT 26146	1a	15.447	1	41886896	101	0.942308	0.764177	a	h	a	a	h	a	a	a	h	h	a	h	a	a	-	a	a	h	a	a	a	h	a	a	-	a	a	h	h	h	a	a	h	a	h	h	a	h
TP69317	GBS_SNP	A/G	A	CIAT 26146	1a	17.408	1	30701646	95	0.862745	0.470842	a	h	a	a	-	a	a	a	h	h	a	h	a	a	a	a	a	h	a	a	a	h	a	a	h	a	a	h	h	h	a	a	h	a	h	h	a	h
TP102171	GBS_SNP	C/T	T	CIAT 26146	1a	17.408	1	30701646	98	0.921569	0.689157	a	h	a	a	h	a	a	a	h	h	a	h	a	a	a	a	a	h	a	a	a	h	a	a	h	a	a	h	h	h	a	a	h	a	h	h	a	h
TP136024	GBS_SNP	C/G	G	CIAT 26146	1a	18.379	1	31390867	93	1.11364	0.603332	a	h	a	a	h	h	a	a	h	h	a	h	a	-	a	a	a	h	a	a	a	h	a	-	h	a	a	h	h	h	a	a	h	a	h	h	a	h
M-CAG/E-AAC126	AFLP	.	.	CIAT 26146	1a	18.379	na	na	103	0.980769	0.920344	a	h	a	a	h	h	a	a	h	h	a	h	a	a	a	a	a	h	a	a	a	h	a	a	h	a	a	h	h	h	a	a	h	a	h	h	a	h
TP224543	GBS_SNP	C/T	T	CIAT 26146	1a	18.379	1	30486294	101	0.980392	0.920344	a	h	a	a	h	h	a	a	h	h	a	h	a	a	a	a	a	h	a	a	a	h	a	a	h	a	a	h	h	h	a	a	h	a	h	h	a	h
TP14245	GBS_SNP	C/T	T	CIAT 26146	1a	19.35	.	.	87	1.12195	0.590221	-	h	a	a	h	h	a	a	h	h	a	h	a	a	a	a	a	h	a	a	a	h	a	a	h	a	a	h	a	h	-	-	h	a	h	h	a	-
M-CAT/E-ACC527	AFLP	.	.	CIAT 26146	1a	20.321	na	na	103	0.907407	0.624206	a	h	a	a	h	h	a	a	h	h	a	h	a	a	a	a	a	h	a	a	a	h	a	a	h	a	a	h	a	h	a	a	h	a	h	h	a	h
M-CTA/E-AGG410	AFLP	.	.	CIAT 26146	1a	21.621	na	na	102	0.888889	0.554113	a	h	a	a	h	h	a	a	h	h	a	h	a	a	a	a	a	h	a	a	a	h	a	a	h	a	a	h	a	h	a	a	h	a	h	h	a	h
TP149902	GBS_SNP	A/T	A	CIAT 26146	1a	24.257	.	.	100	0.923077	0.689157	a	h	a	a	h	h	-	a	a	h	a	h	a	h	a	a	a	h	a	a	a	h	a	a	h	a	a	h	a	h	a	a	h	a	h	h	a	h
TP103451	GBS_SNP	A/T	T	CIAT 26146	1a	30.257	1	25142830	88	1.14634	0.52197	a	h	-	a	h	h	a	a	a	h	a	h	a	h	a	a	a	h	a	a	a	h	h	a	h	a	h	h	a	h	a	a	a	a	h	h	a	h
TP119002	GBS_SNP	C/T	C	CIAT 26146	1a	30.793	1	25215512	87	0.933333	0.75183	a	h	a	a	h	-	a	a	a	h	a	h	a	h	a	a	a	h	a	a	a	h	h	a	h	-	h	h	a	h	a	a	a	a	h	h	a	-
TP251292	GBS_SNP	G/T	G	CIAT 26146	1a	31.364	.	.	93	0.9375	0.75183	a	h	a	a	h	h	a	-	a	h	a	h	a	h	a	a	a	h	a	a	a	h	h	a	h	a	h	-	a	h	a	a	a	a	h	h	-	h
TP26038	GBS_SNP	A/G	G	CIAT 26146	1a	31.364	.	.	102	0.961538	0.841481	a	h	a	a	h	h	a	a	a	h	a	h	a	h	a	a	a	h	a	a	a	h	h	a	h	a	h	h	a	h	a	a	a	a	h	h	a	h
TP112881	GBS_SNP	C/T	C	CIAT 26146	1a	31.364	.	.	97	1.02083	0.920344	a	h	a	a	h	h	a	a	a	h	a	h	a	h	a	a	a	h	a	a	a	h	h	a	h	-	h	h	a	h	a	a	-	a	h	h	a	h
TP229664	GBS_SNP	C/T	C	CIAT 26146	1a	31.364	.	.	95	1.02128	0.920344	a	h	a	a	h	h	a	a	a	h	a	h	a	h	a	-	-	h	a	a	-	-	h	-	h	a	h	h	a	h	a	a	a	a	h	h	-	h
M-CAC/E-AAC152	AFLP	.	.	CIAT 26146	1a	31.364	na	na	101	0.980392	0.920344	a	h	a	a	h	h	a	a	a	h	a	h	a	h	a	a	a	h	a	a	a	h	h	-	h	a	h	h	a	h	a	a	a	a	h	h	a	h
TP190299	GBS_SNP	A/G	A	CIAT 26146	1a	31.364	.	.	100	0.960784	0.841481	a	h	a	a	h	h	a	a	a	h	a	h	a	h	a	a	a	h	a	a	a	h	h	a	h	a	h	h	a	h	a	a	a	a	h	h	a	h
M-CTC/E-ACC330	AFLP	.	.	CIAT 26146	1a	32.335	na	na	101	0.87037	0.483927	a	h	a	a	h	h	a	a	a	h	a	h	a	h	a	a	a	h	a	a	a	-	h	a	h	a	h	h	a	h	a	a	a	a	h	h	a	h
TP70933	GBS_SNP	C/T	T	CIAT 26146	1a	33.868	.	.	88	1	1	a	h	a	a	h	h	a	a	a	h	a	h	a	h	a	a	a	h	a	a	a	h	h	a	h	a	h	h	a	h	a	a	a	a	h	h	a	h
TP195002	GBS_SNP	A/C	A	CIAT 26146	1a	35.291	.	.	94	0.88	0.537603	a	h	a	-	h	-	h	a	a	h	a	h	a	h	a	a	a	h	-	-	a	h	h	a	h	a	h	h	a	h	a	a	a	a	h	h	a	h
TP267485	GBS_SNP	A/G	A	CIAT 26146	1a	35.291	.	.	101	0.942308	0.764177	a	h	a	a	h	h	h	a	a	h	a	h	a	h	a	a	a	h	a	a	a	-	h	a	h	a	h	h	a	h	a	a	a	a	h	h	a	h
TP17328	GBS_SNP	A/C	A	CIAT 26146	1a	35.291	.	.	95	1.06522	0.764177	a	h	a	a	h	h	h	a	a	h	a	h	a	h	a	a	a	h	a	-	a	h	h	a	h	-	h	h	a	h	a	-	-	a	h	h	a	h
TP111398	GBS_SNP	A/G	A	CIAT 26146	1a	35.325	6	32034104	91	1.11628	0.603332	-	h	a	a	h	h	h	a	-	h	a	h	-	h	a	a	a	h	-	-	a	h	h	a	h	a	h	h	a	h	a	a	a	a	h	h	a	h
TP262460	GBS_SNP	C/T	T	CIAT 26146	1a	37.256	.	.	101	0.980392	0.920344	a	h	a	a	h	h	h	a	a	h	a	a	a	h	a	a	-	h	a	a	-	h	h	a	h	a	h	h	a	h	a	a	a	a	h	h	a	h
TP145097	GBS_SNP	A/C	A	CIAT 26146	1a	39.197	.	.	81	1.45455	0.0954482	-	h	a	a	h	h	h	a	a	h	-	-	a	h	a	-	a	h	-	a	a	h	h	-	h	-	h	h	a	-	a	a	a	a	h	h	-	h
TP256227	GBS_SNP	G/T	T	CIAT 26146	1a	39.221	.	.	98	1.04167	0.841481	a	h	a	a	h	h	h	a	-	h	a	a	a	h	a	a	a	h	a	a	a	h	h	a	h	-	h	h	a	a	a	a	a	a	h	h	-	h
TP127308	GBS_SNP	A/G	G	CIAT 26146	1a	39.221	.	.	96	1.08696	0.680112	a	h	a	a	h	h	h	a	a	h	a	a	a	h	a	a	a	h	-	a	a	h	h	a	h	a	h	h	a	a	a	a	a	a	h	h	a	h
TP191109	GBS_SNP	C/G	C	CIAT 26146	1a	40.192	1	1238434	100	1	1	a	h	h	a	h	h	h	a	a	h	a	a	a	h	a	a	-	h	a	a	a	h	h	a	h	a	h	h	a	a	a	a	a	a	h	h	-	h
TP135944	GBS_SNP	C/T	C	CIAT 26146	1a	41.163	.	.	97	1.02083	0.920344	a	h	-	a	h	h	h	a	a	h	a	a	a	h	-	a	a	h	a	a	a	h	h	a	h	a	h	h	a	a	a	a	a	a	h	h	a	h
TP9618	GBS_SNP	A/C	A	CIAT 26146	1a	41.163	.	.	96	1.13333	0.537603	a	h	h	a	h	h	h	a	a	h	a	a	a	h	a	a	a	h	a	a	a	h	h	-	h	a	h	-	a	a	a	a	a	a	h	h	a	h
M-CAT/E-ACA278	AFLP	.	.	CIAT 26146	1a	41.675	na	na	102	1.04	0.841481	a	h	h	a	h	h	h	a	a	h	a	a	a	h	a	a	a	h	a	a	a	h	h	a	h	a	h	h	a	a	a	a	a	a	h	h	a	h
TP55164	GBS_SNP	A/T	T	CIAT 26146	1a	42.129	1	3198301	98	1.13043	0.543004	a	h	h	a	h	h	h	a	a	h	a	a	a	h	a	a	a	h	a	a	a	h	h	a	h	-	h	h	a	a	a	a	a	a	h	h	a	h
M-CAC/E-AAC439	AFLP	.	.	CIAT 26146	1a	49.358	na	na	103	1.19149	0.3741	a	h	h	a	h	h	h	a	a	a	a	a	a	h	a	a	a	h	a	a	a	h	h	a	h	a	h	h	a	a	h	a	a	a	h	h	a	h
TP252965	GBS_SNP	C/G	G	CIAT 26146	1a	51.319	.	.	97	1.25581	0.263552	a	h	h	-	a	h	h	a	-	a	a	a	-	h	a	a	a	h	a	a	a	h	h	a	h	a	h	h	a	a	h	-	a	a	h	h	-	h
TP179111	GBS_SNP	C/G	C	CIAT 26146	1a	51.319	.	.	92	1.09091	0.680112	a	-	h	-	a	h	h	a	-	a	a	a	-	h	a	a	a	h	a	a	a	h	-	a	h	a	h	h	a	a	h	-	a	a	h	h	a	h
TP227673	GBS_SNP	C/T	T	CIAT 26146	1a	54.306	1	10076610	93	0.978723	0.920344	a	h	h	a	h	h	h	a	a	a	a	a	a	h	a	a	a	h	a	a	a	-	-	a	h	a	h	h	a	a	h	a	a	a	h	h	a	h
TP240519	GBS_SNP	C/T	T	CIAT 26146	1a	57.287	7	10828882	102	1.21739	0.322199	a	h	h	a	h	h	h	a	a	a	a	a	a	h	a	a	h	h	a	a	a	h	h	a	h	a	h	a	a	a	h	a	a	a	h	h	-	h
TP98306	GBS_SNP	C/T	T	CIAT 26146	1a	58.263	9	15896578	99	1.25	0.269361	a	h	h	a	h	h	h	a	a	a	a	a	a	h	a	a	a	h	-	a	a	h	h	a	h	a	h	a	a	a	h	a	a	a	h	h	-	h
TP32979	GBS_SNP	C/T	T	CIAT 26146	1a	58.321	.	.	99	1.2	0.36518	-	h	h	a	h	h	h	a	a	a	a	a	-	h	a	a	a	h	a	a	a	h	h	a	h	a	h	a	a	a	h	a	a	a	h	h	a	h
TP243517	GBS_SNP	A/G	A	CIAT 26146	1a	58.403	9	15896578	98	1.22727	0.312519	a	h	h	a	h	h	h	a	a	a	a	a	a	h	a	a	a	h	-	a	a	h	h	a	h	-	h	a	a	a	h	a	a	a	h	h	-	h
TP103238	GBS_SNP	A/C	A	CIAT 26146	1a	60.114	.	.	102	1.08163	0.689157	a	h	h	a	-	h	h	a	a	a	a	a	a	h	a	a	a	h	a	a	a	h	h	a	h	a	h	a	a	a	h	a	a	a	h	h	a	h
BCD045	SSR	.	.	CIAT 26146	1a	60.215	na	na	103	1.06	0.764177	a	h	h	a	a	h	h	a	a	a	a	a	a	h	a	a	a	h	a	a	a	h	h	a	h	a	h	a	a	a	h	a	a	a	h	h	a	h
TP287151	GBS_SNP	C/T	C	CIAT 26146	1a	60.235	.	.	92	1.13953	0.532299	a	h	h	a	a	h	h	a	a	a	a	a	a	h	a	a	a	h	a	a	a	h	h	a	h	a	h	a	a	a	h	a	a	a	h	h	a	h
TP251663	GBS_SNP	C/T	T	CIAT 26146	1a	63.19	.	.	100	0.923077	0.689157	a	h	h	a	a	h	h	a	-	a	a	a	a	h	-	a	a	h	a	a	a	h	h	a	h	a	h	a	a	a	h	a	a	a	h	h	a	a
TP241494	GBS_SNP	C/G	G	CIAT 26146	1a	65.811	.	.	93	1.11364	0.603332	a	h	h	-	a	h	h	a	a	a	a	a	a	h	a	a	a	h	a	a	-	h	h	a	h	a	h	a	a	a	h	a	a	-	h	h	a	a
TP48192	GBS_SNP	C/G	C	CIAT 26146	1a	67.131	7	15572723	95	0.826923	0.356552	a	h	h	a	a	h	h	a	a	a	a	a	a	h	a	a	a	h	a	a	a	h	h	a	h	a	h	a	a	a	h	a	a	a	-	h	a	a
TP97937	GBS_SNP	G/A	A	CIAT 26146	1a	68.107	.	.	99	0.98	0.920344	a	h	h	a	a	h	h	a	a	a	a	a	-	h	a	a	a	h	a	a	a	h	h	a	h	a	h	a	a	a	h	a	a	a	h	h	a	a
TP251555	GBS_SNP	C/T	T	CIAT 26146	1a	68.107	.	.	98	1	1	a	h	h	a	a	h	h	a	a	a	a	a	-	h	a	a	a	h	a	a	a	h	h	a	h	a	h	a	a	-	h	a	a	a	h	h	a	a
TP135739	GBS_SNP	G/T	T	CIAT 26146	1a	69.083	7	16626467	92	0.957447	0.841481	a	h	h	a	a	h	h	a	h	a	a	-	-	h	-	a	a	h	a	a	a	-	h	a	h	a	h	a	a	a	h	a	a	-	h	h	a	a
M-CAC/E-AAG141	AFLP	.	.	CIAT 26146	1a	71.049	na	na	103	0.872727	0.488422	a	h	h	a	a	h	h	a	a	a	a	a	a	h	a	a	a	a	a	a	a	h	h	a	h	a	h	a	a	a	h	a	a	a	h	h	a	a
TP26944	GBS_SNP	C/T	C	CIAT 26146	1a	71.049	.	.	98	0.96	0.841481	a	h	h	a	a	h	h	a	a	-	a	a	a	h	a	a	a	a	a	a	a	h	h	a	h	a	h	a	a	a	h	a	a	a	h	h	-	a
TP200217	GBS_SNP	A/G	G	CIAT 26146	1a	71.049	.	.	95	1.02128	0.920344	a	h	h	a	a	h	h	a	a	a	a	a	a	h	a	a	-	a	-	a	a	h	h	a	h	a	h	a	a	a	h	a	a	a	h	h	a	-
TP225095	GBS_SNP	A/G	A	CIAT 26146	1a	71.049	.	.	98	0.921569	0.689157	a	h	h	a	a	h	h	a	a	a	a	a	a	h	a	a	a	a	a	a	-	h	h	a	h	a	h	a	a	a	h	a	a	a	h	h	a	a
TP36291	GBS_SNP	C/T	C	CIAT 26146	1a	71.049	.	.	99	0.941176	0.764177	a	h	h	-	a	h	h	a	a	a	a	a	a	h	a	a	a	a	a	a	a	h	h	a	h	a	h	a	a	a	h	a	a	a	h	h	a	-
TP244943	GBS_SNP	C/T	C	CIAT 26146	1a	71.049	.	.	96	0.846154	0.413052	a	h	h	a	a	h	h	a	a	a	a	a	a	h	a	a	a	a	a	a	a	h	h	a	h	a	h	a	a	a	h	a	a	a	h	h	a	a
TP43014	GBS_SNP	C/T	T	CIAT 26146	1a	71.049	.	.	103	0.872727	0.488422	a	h	h	a	a	h	h	a	a	a	a	a	a	h	a	-	a	a	a	a	a	h	h	a	h	a	h	a	a	a	h	a	a	a	h	h	a	a
M-CTG/E-AAC136	AFLP	.	.	CIAT 26146	1a	72.019	na	na	103	0.907407	0.624206	a	h	h	a	a	h	h	a	a	a	a	a	a	h	a	a	a	a	a	a	a	h	h	a	h	a	h	a	a	a	h	a	a	a	h	h	a	a
TP280661	GBS_SNP	C/T	T	CIAT 26146	1a	72.493	.	.	101	0.90566	0.617075	a	h	h	a	a	h	h	a	a	a	a	a	-	h	a	a	a	a	a	-	a	h	h	a	h	a	h	a	a	a	h	a	a	a	h	-	a	a
M-CAG/E-AAC254	AFLP	.	.	CIAT 26146	1a	72.986	na	na	102	0.854545	0.427355	a	h	h	a	a	h	h	a	a	a	a	a	a	h	a	a	a	a	a	a	a	h	h	a	h	a	h	a	a	a	h	a	a	a	h	a	a	a
TP247526	GBS_SNP	C/T	C	CIAT 26146	1a	72.986	7	27197878	98	0.849057	0.420113	a	h	-	a	a	h	h	a	a	a	a	a	a	h	a	a	a	a	a	a	a	h	h	a	h	-	h	a	a	a	h	a	a	a	h	a	a	-
BTr413-2	SSR	.	.	CIAT 26146	1a	72.986	na	na	103	0.872727	0.488422	a	h	h	a	a	h	h	a	a	a	a	a	a	h	a	a	a	a	a	a	a	h	h	a	h	a	h	a	a	a	h	a	a	a	h	a	a	a
TP36297	GBS_SNP	C/T	C	CIAT 26146	1a	72.986	7	26404127	90	1.09302	0.671373	a	h	h	a	a	h	h	-	a	a	a	a	a	h	a	-	-	a	a	a	a	h	h	a	h	a	-	a	a	a	h	a	a	a	h	a	-	-
TP6395	GBS_SNP	A/T	A	CIAT 26146	1a	72.986	7	20456002	98	0.96	0.841481	a	h	h	-	a	h	h	-	a	a	a	a	a	h	a	a	a	a	a	a	a	h	h	a	h	a	h	a	-	a	h	a	a	a	h	a	a	a
TP219248	GBS_SNP	A/G	A	CIAT 26146	1a	72.986	7	26361477	94	1.04348	0.841481	a	h	h	-	a	h	h	a	a	a	-	a	a	h	a	a	a	a	a	-	a	h	h	a	h	-	h	a	a	a	h	a	a	a	h	a	a	a
TP2208	GBS_SNP	A/G	G	CIAT 26146	1a	72.986	7	21903324	103	0.872727	0.488422	a	h	h	a	a	h	h	a	a	a	a	a	-	h	a	a	a	a	a	a	a	h	h	a	h	a	h	a	a	a	h	a	a	a	h	a	a	a
TP118728	GBS_SNP	A/G	G	CIAT 26146	1a	72.986	.	.	101	0.90566	0.617075	a	h	h	a	a	h	h	a	a	a	a	a	a	h	-	a	a	a	a	a	a	h	h	a	h	-	h	a	a	a	h	a	a	a	h	a	a	a
TP17043	GBS_SNP	A/G	G	CIAT 26146	1a	73.966	.	.	89	0.934783	0.75183	a	-	h	a	-	h	h	-	a	a	a	a	a	h	a	a	a	a	a	a	a	h	h	a	h	a	h	a	a	a	h	a	a	a	h	a	-	a
TP100731	GBS_SNP	C/G	C	CIAT 26146	1a	76.989	7	21332588	86	0.72	0.131052	a	h	h	a	a	h	h	a	a	a	a	a	-	h	a	a	a	a	a	-	a	h	h	a	h	a	h	a	a	a	h	a	a	a	-	a	a	a
TP164814	GBS_SNP	C/T	C	CIAT 26146	1a	80.809	7	27724394	86	0.829787	0.389661	-	h	h	a	a	h	a	a	a	a	a	a	a	h	-	-	a	a	a	a	a	h	h	a	h	a	h	a	a	a	h	a	-	a	h	a	a	a
TP241314	GBS_SNP	C/T	T	CIAT 26146	1a	82.02	7	28219362	103	0.775862	0.200325	a	h	h	a	a	h	a	a	a	a	a	a	a	h	a	a	a	a	a	a	a	h	h	a	h	a	h	a	a	a	h	a	a	a	h	a	a	a
M-CAG/E-AAC280	AFLP	.	.	CIAT 26146	1a	82.02	na	na	101	0.741379	0.135354	a	h	h	a	a	h	a	a	a	a	a	a	a	h	a	a	a	a	a	a	a	h	h	a	h	a	h	a	a	a	h	a	a	a	h	a	a	a
TP273797	GBS_SNP	A/C	A	CIAT 26146	1a	82.484	.	.	89	0.589286	0.014801	a	-	h	-	a	h	a	a	a	a	a	a	a	h	a	a	a	a	a	a	a	-	h	a	h	a	h	a	a	a	-	a	a	a	h	a	a	a
TP233593	GBS_SNP	A/G	G	CIAT 26146	1a	82.987	.	.	99	0.867925	0.483927	a	h	h	a	a	h	a	a	a	a	a	a	a	h	a	a	a	a	a	a	-	h	h	a	h	a	h	a	a	a	h	a	a	-	h	a	a	a
TP211237	GBS_SNP	A/G	G	CIAT 26146	1a	83.416	.	.	96	0.846154	0.413052	-	h	h	a	a	h	a	a	a	a	a	a	a	h	-	a	a	a	a	-	a	h	h	a	h	a	h	a	a	a	h	a	a	a	h	a	a	a
TP163575	GBS_SNP	A/C	A	CIAT 26146	1a	83.953	7	29298939	99	0.8	0.269361	a	h	h	-	a	h	a	a	a	a	a	a	a	h	a	a	a	a	a	a	a	h	h	a	h	a	h	a	a	a	h	a	a	a	h	a	a	a
TP132774	GBS_SNP	C/G	C	CIAT 26146	1a	83.953	7	31362902	101	0.741379	0.135354	a	h	h	a	a	h	a	a	a	a	a	a	a	h	a	a	a	a	a	a	a	h	h	a	h	a	h	a	a	a	h	a	a	a	h	a	a	a
TP80077	GBS_SNP	A/G	G	CIAT 26146	1a	83.953	.	.	89	0.711538	0.1117	a	h	h	a	a	h	a	a	a	a	a	a	a	h	a	a	a	a	a	a	a	h	h	a	h	a	h	a	a	a	h	a	a	a	h	a	a	a
TP282483	GBS_SNP	A/T	T	CIAT 26146	1a	83.996	.	.	85	1.07317	0.740144	a	h	h	a	a	h	-	a	a	a	a	-	-	h	-	a	a	a	a	-	-	h	h	a	h	a	h	a	-	-	h	a	a	a	h	a	a	a
BCTr169-2	SSR	.	.	CIAT 26146	1a	86.032	na	na	99	0.903846	0.617075	a	h	h	a	a	h	a	a	a	a	a	a	a	h	a	a	a	a	-	a	a	h	h	a	h	a	h	a	a	a	h	a	a	a	h	a	a	a
TP141610	GBS_SNP	C/T	T	CIAT 26146	1b	0	.	.	98	0.921569	0.689157	h	a	h	a	a	h	h	a	h	a	h	h	h	h	a	a	h	-	-	h	a	h	h	h	a	h	h	a	a	a	-	h	h	a	h	a	a	-
M-CAC/E-AGC286	AFLP	.	.	CIAT 26146	1b	3.114	na	na	100	0.851852	0.423711	h	a	h	a	a	h	h	a	h	a	-	h	h	h	h	a	h	a	a	h	a	h	h	h	a	h	h	a	a	a	a	h	h	-	a	a	a	a
M-CAG/E-ACT243	AFLP	.	.	CIAT 26146	1b	3.114	na	na	103	0.872727	0.488422	h	a	h	a	a	h	h	a	h	a	h	h	h	h	h	a	h	a	a	h	a	h	h	h	a	h	h	a	a	a	a	h	h	a	a	a	a	a
TP22713	GBS_SNP	A/G	A	CIAT 26146	1b	4.085	1	35333274	101	0.90566	0.617075	h	a	h	a	a	h	h	a	h	a	h	h	h	h	h	h	h	a	a	h	a	h	h	h	a	h	h	a	a	a	a	h	h	a	a	a	a	a
BCTe018-1	SSR	.	.	CIAT 26146	1b	5.056	na	na	103	0.943396	0.764177	h	a	h	a	a	h	h	a	h	a	h	h	h	h	h	h	h	a	a	h	a	h	h	h	a	h	h	h	a	a	a	h	h	a	a	a	a	a
TP188017	GBS_SNP	A/C	C	CIAT 26146	1b	7.017	1	36115484	104	0.857143	0.431047	h	a	h	a	a	h	h	a	h	a	h	h	h	h	h	h	h	a	a	h	a	h	h	h	a	h	h	a	a	a	a	h	h	a	a	a	a	a
TP234591	GBS_SNP	A/G	G	CIAT 26146	1b	10.434	1	35884407	96	0.745455	0.15321	h	a	h	a	a	h	h	a	h	a	h	h	h	h	h	h	h	a	a	-	a	h	h	h	a	h	a	a	a	a	a	h	h	a	a	a	a	a
TP274980	GBS_SNP	C/G	G	CIAT 26146	1b	15.954	1	36976651	93	0.9375	0.75183	h	a	h	a	a	h	h	a	h	a	h	-	h	h	h	h	h	a	a	h	a	h	h	h	-	h	-	a	a	a	a	h	h	a	a	a	a	a
TP67476	GBS_SNP	A/G	G	CIAT 26146	1b	15.973	1	37029063	90	1.09302	0.671373	h	a	h	-	a	h	h	a	h	a	h	h	h	h	h	h	h	a	a	h	a	h	h	h	a	h	-	a	a	-	a	-	h	a	a	a	-	-
TP158181	GBS_SNP	C/T	C	CIAT 26146	1b	17.081	1	37489979	99	0.941176	0.764177	-	a	h	a	a	h	h	a	h	a	h	h	h	h	h	h	h	a	a	h	a	h	h	h	a	h	h	a	a	a	a	h	h	-	a	a	a	a
TP144533	GBS_SNP	G/T	T	CIAT 26146	1b	19.042	.	.	96	0.92	0.680112	h	a	h	a	a	h	h	a	h	-	h	h	h	h	h	h	h	a	a	h	a	h	h	h	a	h	h	a	a	a	a	h	h	a	-	a	a	a
TP68632	GBS_SNP	G/T	T	CIAT 26146	1b	20.013	1	38431634	102	0.924528	0.689157	h	a	h	a	a	h	h	a	h	a	h	h	h	h	h	h	h	a	a	h	a	h	h	h	a	h	h	a	a	a	a	h	h	a	a	a	a	a
TP90213	GBS_SNP	C/T	C	CIAT 26146	1b	21.245	1	38793468	90	0.666667	0.0577796	h	a	-	a	a	-	h	a	h	a	h	h	-	h	h	h	h	a	a	h	a	-	h	-	a	h	h	a	a	a	a	h	h	a	a	a	a	a
TP191911	GBS_SNP	C/G	C	CIAT 26146	1b	24.492	1	39237931	99	0.8	0.269361	h	a	h	a	a	h	h	a	h	a	h	h	h	h	h	h	h	a	a	h	a	h	-	h	a	h	h	a	a	a	a	h	h	a	a	a	a	a
TP238018	GBS_SNP	A/T	T	CIAT 26146	1b	26.93	.	.	87	1.23077	0.334863	h	a	h	-	a	h	h	a	h	a	h	h	h	h	h	h	h	a	a	h	a	h	a	h	a	h	h	-	a	a	a	h	h	a	a	a	-	a
TP46051	GBS_SNP	A/G	G	CIAT 26146	1b	26.93	1	40623676	104	0.857143	0.431047	h	a	h	a	a	h	h	a	h	a	h	h	h	h	h	h	h	a	a	h	a	h	a	h	a	h	h	a	a	a	a	h	h	a	a	a	a	a
TP58753	GBS_SNP	A/C	A	CIAT 26146	1b	27.901	1	33756046	93	0.86	0.466607	h	a	h	-	a	h	h	-	h	a	h	h	h	h	h	h	h	a	a	h	a	h	a	h	a	h	h	a	a	a	a	h	h	a	a	a	a	a
TP126880	GBS_SNP	G/T	T	CIAT 26146	1b	28.877	.	.	103	0.943396	0.764177	h	a	h	a	a	h	h	a	h	a	h	h	h	h	h	h	h	a	a	h	a	h	a	h	a	h	h	a	a	a	a	h	h	a	a	a	a	a
TP235948	GBS_SNP	A/G	G	CIAT 26146	1b	30.843	1	41863456	97	1.06383	0.764177	h	a	h	a	-	h	h	a	h	a	h	h	h	h	h	h	h	a	a	h	a	h	-	h	a	h	h	a	a	a	a	h	h	a	-	a	a	a
TP71278	GBS_SNP	C/T	C	CIAT 26146	1b	31.346	1	41863456	96	1.04255	0.841481	h	a	h	a	-	h	h	a	h	a	h	h	h	h	h	h	h	a	a	h	a	h	-	h	a	h	h	a	a	a	a	h	h	a	a	a	a	a
TP165578	GBS_SNP	A/G	G	CIAT 26146	1b	31.809	1	41798271	95	0.938776	0.764177	h	-	h	a	a	h	h	a	h	a	h	h	h	h	h	h	h	-	a	h	a	h	a	h	a	h	h	a	a	a	a	h	h	a	-	a	a	a
TP45823	GBS_SNP	C/G	C	CIAT 26146	1b	32.409	1	42014095	97	0.865385	0.475139	h	a	h	a	a	h	h	a	h	a	h	h	h	h	h	h	h	a	a	h	a	h	a	h	a	h	h	a	a	a	a	h	h	a	a	a	a	a
TP38775	GBS_SNP	A/G	A	CIAT 26146	1b	32.776	.	.	100	0.785714	0.230139	h	a	h	a	a	h	h	a	h	a	h	h	h	h	h	h	h	a	a	h	a	h	a	h	a	h	h	a	a	a	a	h	h	a	a	a	a	a
TP124427	GBS_SNP	C/T	T	CIAT 26146	1b	32.776	8	31354353	103	0.872727	0.488422	h	a	h	a	a	h	h	a	h	a	h	h	h	h	h	h	h	a	a	h	a	h	a	h	a	h	h	a	a	a	a	h	h	a	a	a	a	a
TP177840	GBS_SNP	C/T	T	CIAT 26146	1b	36.188	.	.	93	0.897959	0.603332	-	a	h	a	a	-	h	a	h	-	h	h	-	h	h	h	h	a	a	h	a	h	-	h	a	h	h	a	a	a	a	h	h	a	a	a	a	a
TP232897	GBS_SNP	A/G	A	CIAT 26146	1b	36.188	.	.	88	0.76	0.200325	-	a	h	a	a	-	h	a	h	-	-	h	-	h	-	h	-	a	a	h	a	h	-	h	a	h	-	a	a	a	a	h	h	a	a	a	a	a
TP213983	GBS_SNP	C/T	T	CIAT 26146	1b	39.569	5	4161939	94	1.13636	0.537603	h	a	h	a	a	h	h	a	h	-	h	h	h	h	h	h	h	a	a	h	a	h	-	h	-	h	h	a	a	a	a	h	h	a	a	a	a	a
TP88263	GBS_SNP	A/T	A	CIAT 26146	1b	41.017	1	28580777	88	1	1	h	a	h	a	a	h	h	a	h	a	h	h	h	h	h	h	h	a	a	h	a	h	h	h	a	h	h	a	a	a	a	h	h	a	a	a	a	a
M-CAT/E-ACT112	AFLP	.	.	CIAT 26146	1b	43.668	na	na	102	0.924528	0.689157	h	a	h	a	a	h	h	a	h	a	h	h	h	a	h	h	h	a	a	h	a	h	h	h	a	h	h	-	a	a	a	h	h	h	a	a	a	a
TP195739	GBS_SNP	A/G	G	CIAT 26146	1b	45.629	.	.	86	0.911111	0.662917	h	a	h	a	a	h	h	a	h	a	h	h	h	a	h	h	h	a	a	h	a	h	a	h	a	h	h	a	a	a	a	h	h	h	a	a	a	a
TP212058	GBS_SNP	C/G	G	CIAT 26146	1b	46.6	.	.	101	0.980392	0.920344	h	a	h	a	a	h	h	a	h	a	h	h	h	-	h	h	h	a	a	h	a	h	a	h	a	h	h	a	a	a	a	h	h	h	a	a	a	a
M-CAT/E-ACT474	AFLP	.	.	CIAT 26146	1b	53.829	na	na	103	0.980769	0.920344	h	a	h	a	a	h	h	a	h	a	h	h	h	a	h	h	h	a	a	h	a	h	a	h	a	h	a	h	a	a	a	h	h	h	a	a	a	a
M-CAG/E-AGC174	AFLP	.	.	CIAT 26146	1b	55.79	na	na	103	1.06	0.764177	h	a	h	a	a	h	h	a	h	a	h	h	h	a	h	h	h	a	a	h	a	h	a	h	a	h	a	h	h	a	a	h	h	h	a	a	a	a
M-CAG/E-AAC200	AFLP	.	.	CIAT 26146	1b	55.834	na	na	102	1.04	0.841481	h	a	h	a	a	h	h	a	h	a	h	h	h	a	h	h	h	a	a	h	a	h	a	h	a	h	a	-	h	a	a	h	h	h	a	a	a	a
TP116121	GBS_SNP	G/T	T	CIAT 26146	1b	57.75	.	.	100	1.12766	0.548506	h	a	h	a	-	h	h	a	h	-	h	h	h	a	h	h	h	a	a	h	a	h	a	h	a	h	a	a	h	a	a	h	h	h	a	a	a	a
TP65784	GBS_SNP	A/G	G	CIAT 26146	1b	58.721	1	20419418	97	1.1087	0.61012	h	a	h	a	a	h	h	a	h	a	h	h	h	a	h	h	h	a	a	h	a	h	a	h	a	h	a	a	h	a	a	h	h	h	a	a	a	a
TP270746	GBS_SNP	A/G	A	CIAT 26146	1b	60.189	.	.	102	0.961538	0.841481	h	a	h	a	a	h	h	a	h	a	h	h	h	a	h	h	h	a	a	h	a	h	a	h	a	h	a	a	h	a	a	h	h	-	a	a	a	a
TP230474	GBS_SNP	C/G	G	CIAT 26146	1b	61.648	.	.	98	0.814815	0.312519	h	a	h	a	a	h	h	a	h	a	h	-	-	a	h	h	h	a	a	h	a	h	a	h	a	h	a	a	h	a	a	h	h	a	a	a	a	a
TP191897	GBS_SNP	C/T	T	CIAT 26146	1b	66.713	.	.	95	1.06522	0.764177	h	a	h	a	a	a	h	a	h	a	h	h	h	-	h	h	h	a	a	h	a	h	a	h	a	h	a	-	h	a	a	h	h	h	-	a	a	a
TP246033	GBS_SNP	C/T	T	CIAT 26146	1b	66.723	.	.	97	1.15556	0.475139	h	a	h	a	a	a	h	-	h	a	h	h	h	h	h	h	h	a	a	h	a	h	a	h	a	h	a	a	h	a	a	h	h	h	a	a	a	a
TP178730	GBS_SNP	A/G	G	CIAT 26146	1b	69.719	1	11544947	89	0.977778	0.920344	h	a	h	a	a	a	h	a	h	a	h	h	h	a	h	h	h	a	-	a	a	h	a	h	a	h	a	a	h	-	a	h	h	-	a	a	a	a
TP158010	GBS_SNP	C/T	T	CIAT 26146	1b	70.695	.	.	95	0.938776	0.764177	h	a	h	a	a	a	-	a	h	a	h	h	h	a	h	h	h	a	a	h	a	h	a	h	a	h	a	a	h	a	a	h	h	h	a	a	a	a
TP218718	GBS_SNP	C/T	T	CIAT 26146	1b	73.666	1	1447498	101	0.803571	0.273322	h	a	h	a	a	a	h	a	h	a	h	h	h	a	h	h	h	a	a	h	a	h	a	h	a	h	a	a	h	a	a	h	h	h	a	a	a	a
TP144299	GBS_SNP	A/C	A	CIAT 26146	1b	76.11	.	.	98	0.921569	0.689157	h	a	h	a	a	a	h	a	h	a	h	h	h	a	h	h	h	a	a	h	a	h	a	h	a	h	a	a	h	a	a	h	h	h	-	a	a	a
TP119117	GBS_SNP	C/G	G	CIAT 26146	1b	78.593	1	1860110	100	0.886792	0.548506	h	-	-	a	a	a	h	a	h	a	h	h	h	-	h	h	h	h	a	h	a	h	a	h	a	h	a	a	h	a	a	h	h	h	a	a	a	a
TP173827	GBS_SNP	A/G	A	CIAT 26146	1b	80.865	.	.	91	0.895833	0.603332	h	a	h	a	a	a	a	a	h	a	h	h	h	-	-	h	h	h	a	h	a	h	-	h	a	h	a	a	h	-	a	h	h	h	a	a	a	a
M-CAG/E-ACG418	AFLP	.	.	CIAT 26146	1b	86.353	na	na	97	0.830189	0.359397	h	a	h	a	a	a	a	a	h	a	h	h	h	a	h	h	h	h	a	h	a	-	a	h	a	h	a	-	h	a	a	h	h	h	a	a	a	a
M-CAC/E-ACA132	AFLP	.	.	CIAT 26146	1b	88.63	na	na	102	0.961538	0.841481	h	a	h	a	a	a	a	a	h	h	h	h	h	a	h	h	h	h	a	h	a	h	a	h	a	h	a	h	h	a	a	h	h	h	a	a	-	a
TP219168	GBS_SNP	A/C	A	CIAT 26146	1b	89.132	.	.	95	1.06522	0.764177	h	a	h	a	a	a	a	a	h	h	h	h	h	a	h	h	h	h	a	h	a	h	a	h	a	h	a	-	h	a	a	h	h	h	a	a	a	a
TP2283	GBS_SNP	A/T	T	CIAT 26146	1b	89.596	.	.	102	0.924528	0.689157	h	a	h	a	a	a	a	a	h	h	h	h	h	a	h	h	h	h	a	h	a	h	a	h	a	h	a	a	h	a	a	h	h	h	a	a	-	a
TP224214	GBS_SNP	A/G	G	CIAT 26146	1b	91.562	1	7846655	90	0.914894	0.671373	h	a	h	a	a	a	a	-	h	h	h	h	h	a	a	h	h	h	a	h	a	h	a	h	a	h	a	a	h	a	a	h	h	h	-	-	a	a
TP30751	GBS_SNP	A/G	G	CIAT 26146	1b	93.528	.	.	103	0.807018	0.279401	h	a	h	a	a	a	a	a	h	h	h	h	h	a	a	h	a	h	a	h	a	h	a	h	a	h	a	a	h	a	a	h	h	h	a	a	a	a
TP43702	GBS_SNP	A/G	A	CIAT 26146	1b	93.528	.	.	91	0.93617	0.75183	h	a	h	a	a	a	a	a	h	h	h	h	h	a	a	h	a	h	a	h	a	h	a	h	a	h	a	a	h	a	a	h	h	h	a	a	a	a
TP183229	GBS_SNP	C/T	T	CIAT 26146	1b	95.931	.	.	94	0.843137	0.409587	h	a	h	a	a	a	a	h	h	h	h	h	h	a	a	h	a	h	a	h	a	h	a	h	a	h	a	a	h	a	a	h	h	h	a	a	a	-
TP110866	GBS_SNP	C/T	T	CIAT 26146	1b	99.225	1	387130	85	1.07317	0.740144	h	-	-	a	a	a	-	-	h	h	h	h	h	a	a	h	a	h	a	h	a	h	a	h	a	h	a	a	h	-	-	h	h	h	a	a	a	a
scaffold60690	KASP	T/C	C	CIAT 26146	1b	100.456	.	.	100	0.886792	0.548506	h	a	h	a	a	a	a	a	h	h	h	h	h	a	a	h	a	h	a	h	a	h	a	h	a	h	a	-	h	a	a	h	h	h	a	a	a	a
TP124209	GBS_SNP	A/T	A	CIAT 26146	1b	100.456	.	.	99	0.867925	0.483927	h	a	h	a	a	a	a	a	h	h	h	h	h	a	a	h	a	h	a	h	a	h	a	-	-	h	a	a	h	a	a	h	h	h	a	a	a	a
TP109916	GBS_SNP	A/G	A	CIAT 26146	1b	103.269	7	3709733	90	0.8	0.292082	h	a	h	a	a	a	a	a	h	h	h	h	h	a	a	h	a	h	a	h	a	h	a	h	a	h	a	a	h	a	a	a	h	h	a	a	a	a
TP26852	GBS_SNP	A/G	G	CIAT 26146	1b	107.496	.	.	97	0.94	0.764177	h	a	h	a	a	a	a	a	h	h	a	h	h	a	a	h	a	h	a	h	a	h	a	h	a	h	a	a	h	a	a	h	h	h	a	a	a	a
TP104946	GBS_SNP	A/G	G	CIAT 26146	1b	108.472	7	5880635	98	0.884615	0.543004	h	a	h	a	a	a	a	a	h	h	a	h	h	a	-	h	a	h	a	h	a	h	a	h	-	h	a	a	h	a	a	h	h	h	a	-	a	a
TP100556	GBS_SNP	C/G	G	CIAT 26146	1b	111.453	.	.	85	0.888889	0.590221	h	a	h	a	a	a	a	a	h	h	a	h	h	a	a	h	a	h	a	h	h	h	a	h	-	h	a	a	h	a	a	h	h	a	a	a	-	a
TP284408	GBS_SNP	C/T	T	CIAT 26146	1b	112.429	7	15108252	101	0.836364	0.371093	h	-	a	a	a	a	a	a	h	h	a	h	h	a	a	h	a	h	a	h	h	h	a	h	a	h	a	a	h	a	a	h	h	a	a	a	a	a
TP192232	GBS_SNP	A/G	A	CIAT 26146	1b	112.429	7	15194697	98	0.814815	0.312519	h	-	a	-	a	a	a	a	h	h	a	h	h	a	a	h	a	h	a	h	h	h	a	h	a	h	a	a	h	a	a	h	h	a	a	a	a	a
TP279707	GBS_SNP	C/T	T	CIAT 26146	1b	115.06	.	.	101	0.803571	0.273322	h	a	a	a	a	a	a	a	h	h	a	h	h	a	a	h	a	h	-	h	h	h	a	h	a	h	a	a	h	a	a	h	h	a	a	a	a	a
TP201155	GBS_SNP	C/G	G	CIAT 26146	1b	116.36	.	.	93	0.978723	0.920344	h	a	a	a	-	a	a	a	h	h	a	h	h	a	a	h	a	h	a	h	h	h	a	h	-	h	a	a	h	a	a	h	h	a	a	a	a	a
TP17487	GBS_SNP	A/C	C	CIAT 26146	1b	116.36	.	.	103	0.807018	0.279401	h	a	a	a	a	a	a	a	h	h	a	h	h	a	a	h	a	h	a	h	h	h	a	h	a	h	a	a	h	a	a	h	h	a	a	a	a	a
TP99188	GBS_SNP	C/T	T	CIAT 26146	1b	116.36	.	.	104	0.793103	0.240101	h	a	a	a	a	a	a	a	h	h	a	h	h	a	a	h	a	h	a	h	h	h	a	h	a	h	a	a	h	a	a	h	h	a	a	a	a	a
TP268911	GBS_SNP	C/T	T	CIAT 26146	1b	116.36	.	.	101	0.836364	0.371093	h	a	a	a	a	a	a	a	h	h	a	h	h	a	a	h	a	h	a	h	h	h	a	h	a	h	a	a	h	a	a	h	h	a	a	a	a	a
TP198134	GBS_SNP	A/G	G	CIAT 26146	1b	116.36	.	.	101	0.77193	0.196259	h	a	a	a	a	a	a	-	h	h	a	h	h	a	a	h	a	h	a	h	h	h	a	h	a	h	a	a	h	a	a	h	h	a	a	a	a	a
M-CAT/E-AAG568	AFLP	.	.	CIAT 26146	1b	116.403	na	na	97	0.865385	0.475139	h	a	a	a	a	a	a	a	h	h	a	h	h	a	a	h	a	h	a	h	h	h	a	h	a	h	a	-	h	a	-	h	h	a	a	a	a	a
M-CAT/E-AGC204	AFLP	.	.	CIAT 26146	1b	118.319	na	na	103	0.872727	0.488422	h	a	a	a	a	a	a	a	h	h	a	h	h	a	a	h	a	h	a	h	h	h	a	h	a	h	a	h	h	a	a	h	h	a	a	h	a	a
M-CTC/E-ACT410	AFLP	.	.	CIAT 26146	1b	122.321	na	na	102	1	1	h	a	a	h	a	a	a	h	h	h	a	h	h	a	a	h	a	h	a	h	h	h	a	h	a	h	a	h	h	a	a	h	h	a	a	h	a	a
TP32698	GBS_SNP	A/G	A	CIAT 26146	1b	123.292	7	24739281	100	1.04082	0.841481	h	-	a	h	a	a	a	h	h	h	a	h	h	a	a	h	a	h	a	h	h	h	a	h	a	h	a	a	h	a	a	h	h	a	a	h	a	-
TP26596	GBS_SNP	A/G	A	CIAT 26146	1b	123.292	7	24217287	102	0.961538	0.841481	h	a	a	h	a	a	a	h	h	h	a	h	h	a	a	h	a	h	a	h	h	h	a	h	a	-	a	a	h	a	a	h	h	a	a	h	a	a
TP259848	GBS_SNP	A/C	A	CIAT 26146	1b	123.331	7	26006618	101	1.02	0.920344	h	a	a	h	a	a	a	h	h	h	a	h	h	-	a	h	a	h	a	h	h	h	a	h	a	h	a	a	h	a	a	h	h	a	a	h	a	a
TP269269	GBS_SNP	C/T	C	CIAT 26146	1b	123.36	7	23775420	96	1.08696	0.680112	h	a	a	h	a	a	a	h	h	h	-	h	h	a	a	h	a	h	a	h	h	h	a	h	-	h	a	a	h	a	a	h	h	a	a	h	a	a
TP223133	GBS_SNP	A/G	G	CIAT 26146	1b	124.35	.	.	92	1.2439	0.296471	h	a	a	h	a	a	a	h	h	h	a	h	h	a	a	h	a	h	a	h	h	h	a	h	a	h	a	a	h	a	a	h	h	a	a	h	a	a
TP253062	GBS_SNP	C/T	T	CIAT 26146	1b	125.233	.	.	89	1.34211	0.168078	h	a	-	h	a	-	a	h	h	h	a	h	h	a	a	h	a	h	a	h	h	h	a	h	a	h	a	a	h	a	a	h	h	a	a	h	a	a
TP234999	GBS_SNP	A/G	A	CIAT 26146	1b	126.204	7	28936081	99	1.10638	0.617075	h	a	a	h	a	a	a	h	h	h	a	h	h	-	a	h	-	h	a	h	h	h	a	h	a	h	a	a	h	a	a	h	h	a	a	h	a	a
TP164120	GBS_SNP	T/C	T	CIAT 26146	1b	126.745	.	.	94	1.18605	0.409587	h	a	a	h	a	a	a	h	h	h	a	h	h	a	a	h	a	h	a	h	h	h	a	h	a	h	a	a	h	a	a	h	h	a	a	h	a	-
TP170131	GBS_SNP	C/G	G	CIAT 26146	1b	127.17	.	.	98	1.17778	0.420113	h	a	a	h	a	a	a	h	h	h	a	h	h	a	a	h	a	h	a	h	h	h	a	h	-	h	a	a	h	a	a	h	h	a	-	h	a	a
TP133768	GBS_SNP	C/T	T	CIAT 26146	1b	127.17	3	1145658	96	1.04255	0.841481	h	a	a	h	a	a	a	h	h	h	a	h	h	a	a	h	a	h	a	h	h	h	a	h	a	h	a	a	h	a	a	h	h	a	a	h	a	a
TP59721	GBS_SNP	C/T	T	CIAT 26146	1b	127.17	.	.	102	1.08163	0.689157	h	a	a	h	a	a	a	h	h	h	a	h	h	a	a	h	a	h	-	h	h	h	a	h	a	h	a	a	h	a	a	h	h	a	a	h	a	-
TP10714	GBS_SNP	C/T	T	CIAT 26146	1b	127.17	3	1789153	101	1.06122	0.764177	h	-	a	h	a	a	a	h	h	h	a	h	h	a	a	h	a	h	a	h	h	h	a	h	a	h	a	a	h	a	a	h	h	a	a	h	a	a
TP182408	GBS_SNP	A/T	A	CIAT 26146	1b	127.17	.	.	101	1.02	0.920344	h	a	a	h	a	a	a	h	h	h	a	h	h	a	a	h	a	h	a	h	h	h	a	h	a	h	a	a	h	a	a	-	h	a	a	h	a	a
TP132744	GBS_SNP	C/T	T	CIAT 26146	1b	127.17	9	48557602	102	1.08163	0.689157	h	a	a	h	a	a	a	h	h	h	a	h	h	a	a	h	a	h	-	h	h	h	a	h	a	h	a	a	h	a	a	h	h	a	a	h	a	a
TP282816	GBS_SNP	A/G	A	CIAT 26146	1b	127.17	.	.	102	1.08163	0.689157	h	a	a	h	a	a	a	h	h	h	a	h	h	a	a	h	a	h	a	h	h	h	a	h	a	h	a	a	h	a	a	h	h	a	a	h	a	-
M-CAG/E-ACA508	AFLP	.	.	CIAT 26146	1b	128.141	na	na	98	1.17778	0.420113	h	a	a	h	a	a	a	h	h	h	a	h	h	a	a	h	a	h	a	h	h	h	a	h	-	h	a	h	-	-	a	h	h	a	a	h	a	-
M-CAC/E-AGG273	AFLP	.	.	CIAT 26146	1b	129.127	na	na	102	1.08163	0.689157	h	-	a	h	a	a	a	h	h	h	a	h	h	a	a	h	a	h	a	h	h	h	a	h	a	h	a	h	h	a	a	h	h	a	a	h	a	a
TP237772	GBS_SNP	A/T	T	CIAT 26146	1c	0	.	.	103	0.943396	0.764177	a	h	h	h	h	h	a	h	h	h	a	a	h	a	h	a	h	a	a	h	h	h	a	a	a	a	a	a	a	a	h	a	a	a	a	h	a	a
TP149273	GBS_SNP	C/G	G	CIAT 26146	1c	0	.	.	101	0.980392	0.920344	a	h	h	h	h	h	a	h	h	h	a	a	h	a	h	a	h	a	a	h	h	h	a	a	a	a	a	a	a	a	h	a	a	a	a	h	a	a
TP59781	GBS_SNP	C/T	T	CIAT 26146	1c	4.002	1	37512461	102	0.888889	0.554113	a	h	h	h	h	a	a	h	h	h	a	a	h	-	h	a	h	a	a	h	h	h	a	a	a	a	a	a	a	a	h	a	-	a	a	h	a	a
TP134732	GBS_SNP	C/G	C	CIAT 26146	1c	4.002	1	37514297	99	0.941176	0.764177	a	h	h	h	h	a	a	h	h	h	a	-	h	a	h	a	h	a	a	h	h	h	a	a	-	a	a	a	a	a	h	a	a	a	a	h	a	a
M-CTA/E-ACT387	AFLP	.	.	CIAT 26146	1c	5.963	na	na	103	0.943396	0.764177	a	h	h	h	h	a	a	h	h	h	a	a	h	a	h	a	h	a	a	h	h	h	a	a	a	a	a	h	a	a	h	h	a	a	a	h	a	a
TP83903	GBS_SNP	C/T	C	CIAT 26146	1c	9.965	.	.	99	0.941176	0.764177	-	h	h	h	h	a	a	h	h	h	a	a	h	a	h	a	h	a	a	h	h	h	a	a	a	a	a	a	a	a	h	h	a	a	-	h	a	a
M-CTA/E-AAG396	AFLP	.	.	CIAT 26146	1c	12.936	na	na	103	0.907407	0.624206	a	h	h	h	h	a	a	h	h	h	a	a	h	a	h	a	h	a	a	h	h	h	a	a	a	h	a	h	a	a	h	h	a	a	a	h	a	a
TP66985	GBS_SNP	A/C	A	CIAT 26146	1c	13.912	1	41388758	98	0.884615	0.543004	a	h	h	h	h	-	a	h	h	h	a	a	h	a	h	-	h	a	a	h	h	h	a	a	a	h	a	a	a	a	h	h	a	a	a	h	a	a
TP111683	GBS_SNP	C/T	T	CIAT 26146	1c	15.883	1	31999951	91	1.11628	0.603332	a	h	h	h	h	a	a	h	h	h	a	a	h	a	h	a	h	a	a	h	h	h	a	a	a	h	-	a	a	a	h	h	a	a	a	h	-	a
TP81713	GBS_SNP	A/G	A	CIAT 26146	1c	17.839	.	.	92	0.84	0.402784	a	h	-	h	h	a	a	h	h	h	a	a	h	a	h	a	h	a	a	h	h	h	a	a	a	h	a	a	a	a	-	h	-	a	a	h	a	a
TP28215	GBS_SNP	A/T	T	CIAT 26146	1c	18.81	1	31427686	100	0.960784	0.841481	a	h	h	h	h	a	a	h	h	h	-	a	h	a	h	a	h	a	a	h	h	h	a	a	-	h	a	a	a	a	h	h	-	a	a	h	a	a
TP70680	GBS_SNP	A/C	A	CIAT 26146	1c	18.81	1	31597726	101	0.942308	0.764177	a	h	h	h	h	a	a	h	h	h	a	a	h	a	h	a	h	a	a	h	h	h	a	a	-	h	a	a	-	a	h	h	a	a	a	h	-	a
TP238422	GBS_SNP	G/T	G	CIAT 26146	1c	18.858	.	.	99	0.903846	0.617075	a	h	-	h	h	a	a	h	h	h	a	a	h	a	h	a	h	a	a	h	h	h	a	a	a	h	a	a	a	a	h	h	a	a	a	h	a	a
TP132566	GBS_SNP	C/T	T	CIAT 26146	1c	20.779	1	29737147	94	1.18605	0.409587	a	h	h	h	h	a	a	h	h	h	-	a	h	a	h	a	h	-	a	h	h	h	a	a	-	h	a	a	a	a	h	h	a	a	a	h	-	a
TP192734	GBS_SNP	C/G	C	CIAT 26146	1c	25.845	1	27414054	102	0.961538	0.841481	-	h	h	h	a	a	a	h	h	h	a	a	h	a	h	a	h	a	a	h	h	h	a	a	a	h	a	a	h	a	h	h	a	a	a	h	a	a
TP4081	GBS_SNP	G/A	G	CIAT 26146	1c	29.847	3	48411878	100	1.08333	0.689157	-	h	h	h	a	a	a	h	h	h	a	a	h	a	h	a	h	h	a	h	h	h	a	a	a	h	h	a	h	a	h	h	h	a	a	h	a	a
TP76854	GBS_SNP	A/G	G	CIAT 26146	1c	29.866	1	25562652	101	1.06122	0.764177	a	h	h	h	a	a	a	h	h	h	a	a	h	a	h	a	h	h	a	h	h	h	a	a	a	h	h	a	h	a	h	h	h	a	a	h	a	a
TP229067	GBS_SNP	C/T	T	CIAT 26146	1c	32.812	1	19794415	98	1.08511	0.689157	a	h	h	h	a	a	a	h	h	h	a	a	h	a	h	a	h	h	a	h	h	h	a	a	a	h	h	a	h	a	h	h	h	a	-	h	a	a
TP69319	GBS_SNP	G/T	T	CIAT 26146	1c	32.817	.	.	100	1.04082	0.841481	a	h	h	h	a	a	a	h	h	h	a	a	h	a	h	a	h	h	a	h	h	h	a	a	a	h	h	a	h	a	h	h	h	a	a	h	a	a
TP82296	GBS_SNP	A/G	G	CIAT 26146	1c	32.817	.	.	101	1.02	0.920344	a	h	h	h	a	a	a	h	h	h	a	-	h	a	h	a	h	h	a	h	h	h	a	a	a	h	h	a	h	a	h	h	h	a	a	h	-	a
TP156648	GBS_SNP	A/G	G	CIAT 26146	1c	32.817	.	.	99	0.98	0.920344	a	h	h	h	a	a	a	h	h	h	a	-	h	a	h	a	h	h	-	h	h	h	a	a	a	h	h	a	h	a	h	h	h	a	a	h	a	a
TP132953	GBS_SNP	G/T	T	CIAT 26146	1c	32.817	.	.	102	0.961538	0.841481	a	h	h	h	a	a	a	h	h	h	a	a	h	a	h	a	h	h	a	h	h	h	a	a	a	h	h	a	h	a	h	h	h	a	a	h	a	a
TP128651	GBS_SNP	A/T	T	CIAT 26146	1c	32.817	1	17635597	103	0.980769	0.920344	a	h	h	h	a	a	a	h	h	h	a	a	h	a	h	a	h	h	a	h	h	h	a	a	-	h	h	a	h	a	h	h	h	a	a	h	a	a
TP135432	GBS_SNP	C/T	T	CIAT 26146	1c	33.378	.	.	97	1.1087	0.61012	a	h	h	h	a	a	-	h	h	h	a	a	h	-	h	a	h	h	a	h	h	h	a	a	a	h	h	a	h	a	h	h	h	a	a	h	a	-
TP17745	GBS_SNP	A/G	G	CIAT 26146	1c	33.783	.	.	99	1.10638	0.617075	a	h	h	h	a	a	a	h	h	h	a	a	h	a	h	a	h	h	a	h	h	h	a	a	a	h	h	a	h	a	h	h	h	a	a	h	-	h
TP159460	GBS_SNP	C/T	T	CIAT 26146	1c	33.783	.	.	102	1.04	0.841481	a	h	h	h	a	a	a	h	h	h	a	a	h	a	h	a	h	h	-	h	h	h	a	a	a	h	h	a	h	a	h	h	h	a	a	h	a	h
TP49077	GBS_SNP	C/G	G	CIAT 26146	1c	34.729	.	.	95	1.15909	0.470842	a	h	h	h	a	a	a	h	h	h	a	a	h	a	h	-	h	h	a	h	h	h	a	a	-	h	h	-	h	a	h	h	h	-	-	h	-	-
BCD060-1	SSR	.	.	CIAT 26146	1c	35.725	na	na	102	1.04	0.841481	a	h	h	h	a	a	a	h	h	h	a	a	h	a	h	a	h	h	a	h	h	h	a	a	a	h	h	h	h	a	h	h	h	a	a	h	a	a
M-CAT/E-AAG246	AFLP	.	.	CIAT 26146	1c	36.696	na	na	103	0.980769	0.920344	a	h	h	h	a	a	a	h	h	h	a	a	h	a	h	a	h	h	a	h	h	h	a	a	a	h	h	h	h	a	h	h	h	a	a	h	a	a
TP128113	GBS_SNP	G/C	C	CIAT 26146	1c	40.698	.	.	85	1.42857	0.10355	a	h	h	h	-	a	a	h	h	h	a	a	h	a	h	a	h	h	a	h	h	h	a	a	-	h	h	a	h	-	h	h	h	a	a	h	-	a
TP137013	GBS_SNP	C/G	G	CIAT 26146	1c	40.698	.	.	86	1.38889	0.131052	a	h	h	h	-	a	a	h	h	h	a	a	h	a	h	a	h	h	a	h	h	h	a	a	-	h	h	a	h	-	h	h	h	a	a	h	-	a
TP219045	GBS_SNP	C/T	T	CIAT 26146	1c	43.971	.	.	98	1	1	a	h	a	h	-	a	a	h	h	h	a	a	h	a	h	a	h	h	a	h	h	h	a	a	-	h	h	a	h	a	h	h	h	a	a	h	a	-
TP192177	GBS_SNP	C/T	T	CIAT 26146	1c	50.918	.	.	90	1.57143	0.0351062	h	h	a	h	a	a	-	h	h	h	a	h	h	h	h	a	h	h	-	h	h	h	-	-	a	h	h	h	h	a	h	h	h	-	a	h	a	a
M-CAT/E-ACC536	AFLP	.	.	CIAT 26146	1c	57.097	na	na	103	0.980769	0.920344	a	h	a	h	a	a	a	h	h	h	a	a	h	a	h	a	h	h	a	h	h	h	a	a	a	h	h	h	h	a	h	h	h	a	a	h	a	a
M-CAC/E-AAC499	AFLP	.	.	CIAT 26146	1c	61.099	na	na	102	0.888889	0.554113	a	h	a	h	a	a	a	h	h	h	a	a	h	a	h	a	h	h	a	h	h	h	a	a	a	h	h	h	h	a	h	h	h	a	a	h	a	a
TP49078	GBS_SNP	C/T	T	CIAT 26146	1c	63.065	1	4243013	100	0.960784	0.841481	a	h	a	h	a	a	a	h	h	h	a	a	h	a	h	a	h	h	a	h	h	h	a	a	a	h	h	a	h	a	h	h	h	a	a	h	a	a
TP38128	GBS_SNP	A/G	G	CIAT 26146	1c	64.036	1	5224173	99	0.98	0.920344	-	h	a	h	a	a	a	h	h	h	a	a	h	a	h	a	h	h	a	h	h	h	a	a	a	h	h	a	h	a	h	h	h	a	a	h	a	a
TP281539	GBS_SNP	A/C	A	CIAT 26146	1c	64.036	.	.	100	0.923077	0.689157	a	h	a	h	a	a	a	h	h	h	a	a	h	a	h	a	h	h	a	h	h	h	a	-	a	-	h	a	h	a	h	h	h	a	a	h	a	a
TP266590	GBS_SNP	G/T	G	CIAT 26146	1c	64.694	1	36962760	84	1.1	0.662917	a	h	-	h	a	-	a	h	h	h	a	a	h	a	h	a	h	h	a	h	h	h	a	a	a	h	-	a	h	a	h	h	h	a	a	h	-	-
TP40194	GBS_SNP	G/T	G	CIAT 26146	1c	65.002	.	.	93	1.06667	0.75183	a	h	-	h	a	a	a	h	h	h	a	a	h	a	h	a	h	h	a	h	h	h	a	a	a	h	h	a	h	a	h	h	h	a	a	h	a	a
TP28180	GBS_SNP	A/G	G	CIAT 26146	1c	65.002	1	7783270	103	0.907407	0.624206	a	h	a	h	a	a	-	h	h	h	a	a	h	a	h	a	h	h	a	h	h	h	a	a	a	h	h	a	h	a	h	h	h	a	a	h	a	a
TP235501	GBS_SNP	A/C	C	CIAT 26146	1c	65.973	1	36962760	96	0.882353	0.537603	a	h	a	h	a	a	a	h	h	h	a	a	h	a	h	a	h	h	a	h	h	h	a	a	a	h	h	a	h	a	h	-	h	a	a	h	-	a
TP135737	GBS_SNP	C/T	T	CIAT 26146	1c	65.973	1	9868259	102	0.854545	0.427355	a	h	a	h	a	a	a	h	h	h	a	a	h	a	h	a	h	h	a	h	h	h	a	a	a	h	h	a	h	a	h	h	h	a	a	h	a	a
TP193554	GBS_SNP	A/T	A	CIAT 26146	1c	68.945	.	.	97	0.701754	0.0842993	a	h	a	a	a	a	a	h	h	h	a	a	h	a	h	a	h	-	a	h	h	h	a	a	a	h	h	a	h	a	h	h	-	a	a	h	a	a
TP26040	GBS_SNP	A/G	A	CIAT 26146	1c	71.916	.	.	100	0.960784	0.841481	a	h	a	h	a	a	a	h	h	h	-	a	h	a	h	a	h	h	a	h	h	h	a	a	a	h	h	a	h	a	h	h	h	a	a	h	a	a
TP54113	GBS_SNP	C/T	C	CIAT 26146	1c	71.916	.	.	83	1.18421	0.442419	a	h	a	h	a	a	a	h	h	h	a	a	h	a	h	a	h	h	a	h	h	h	a	a	-	h	h	a	h	a	h	h	h	a	a	h	a	a
TP50387	GBS_SNP	A/T	T	CIAT 26146	1c	71.916	.	.	86	1.32432	0.196259	a	h	-	h	a	-	a	h	h	h	a	a	h	a	h	a	h	h	a	h	h	-	-	a	a	h	h	a	h	a	h	h	h	a	-	h	a	-
TP50302	GBS_SNP	A/T	A	CIAT 26146	1c	72.311	.	.	90	1.14286	0.527089	a	h	-	h	a	a	a	h	h	h	a	a	h	a	h	a	h	h	a	h	h	h	a	a	a	h	h	a	h	a	h	h	h	a	a	h	a	a
TP286230	GBS_SNP	C/T	T	CIAT 26146	1c	72.892	3	42720902	97	0.94	0.764177	a	h	-	h	a	a	a	h	h	h	a	a	h	a	h	a	h	h	a	h	h	h	a	a	a	h	h	a	h	a	h	h	h	a	a	h	a	-
TP189770	GBS_SNP	A/C	C	CIAT 26146	1c	74.853	7	16667650	97	0.796296	0.263552	a	-	a	h	a	a	a	-	h	h	a	a	h	a	h	a	h	h	a	h	h	-	a	a	a	h	h	a	h	a	h	h	h	a	a	h	a	a
TP63777	GBS_SNP	A/C	A	CIAT 26146	1c	76.814	7	13271094	97	1.02083	0.920344	-	h	a	h	a	a	a	h	h	h	a	a	h	a	h	a	h	h	a	h	h	h	a	-	a	h	h	a	h	a	h	h	h	-	a	h	-	a
TP68347	GBS_SNP	A/C	A	CIAT 26146	1c	77.785	7	13697819	101	0.90566	0.617075	a	h	a	h	a	a	a	h	h	h	a	a	h	a	h	a	h	h	a	h	h	h	a	a	a	h	h	a	h	a	h	h	h	a	a	h	a	a
M-CAG/E-ACC273	AFLP	.	.	CIAT 26146	1c	77.785	na	na	100	0.923077	0.689157	a	h	a	h	a	a	a	h	h	h	a	a	h	a	h	a	h	h	a	h	h	h	a	-	a	h	h	-	h	a	h	h	h	a	a	h	a	a
TP115776	GBS_SNP	C/T	T	CIAT 26146	1c	80.304	.	.	83	0.886364	0.583882	-	a	a	h	a	-	a	h	h	h	a	a	h	a	h	a	h	h	a	h	h	h	a	a	a	h	h	a	h	a	h	h	h	-	a	h	a	a
TP175470	GBS_SNP	A/T	T	CIAT 26146	1c	82.752	.	.	99	0.98	0.920344	-	h	a	h	a	a	a	h	h	h	a	a	h	a	h	a	h	h	a	h	h	h	a	a	a	h	h	a	h	a	h	h	h	h	a	h	-	a
TP250905	GBS_SNP	C/T	C	CIAT 26146	1c	82.752	.	.	98	0.96	0.841481	a	h	a	h	a	a	a	h	h	h	a	a	h	a	h	a	h	h	a	h	h	-	a	a	a	h	h	a	h	-	h	h	h	h	-	h	a	a
TP285546	GBS_SNP	C/T	T	CIAT 26146	1c	82.752	7	15223583	100	0.960784	0.841481	a	h	a	h	a	a	a	h	h	h	-	a	h	a	h	a	h	h	a	h	h	h	a	a	a	h	h	a	h	a	h	h	h	h	a	h	-	a
TP154473	GBS_SNP	A/C	A	CIAT 26146	1c	82.752	.	.	101	0.87037	0.483927	a	h	a	h	a	a	a	h	h	h	a	a	h	-	h	a	h	h	a	h	h	h	a	a	a	h	h	a	h	a	h	h	h	h	a	h	a	a
M-CAG/E-AAC248	AFLP	.	.	CIAT 26146	1c	84.693	na	na	102	0.961538	0.841481	a	h	a	h	a	a	a	h	h	h	a	a	h	a	h	a	h	h	a	h	h	h	a	a	a	h	h	-	h	a	h	h	h	h	a	h	a	a
TP22857	GBS_SNP	C/G	C	CIAT 26146	1c	84.713	7	17818464	101	0.980392	0.920344	a	h	a	h	a	a	a	h	h	h	a	a	h	a	h	a	h	h	a	h	-	h	a	a	a	h	h	h	h	a	h	h	h	h	a	h	a	a
M-CAC/E-AAG112	AFLP	.	.	CIAT 26146	1c	85.683	na	na	103	0.943396	0.764177	a	h	a	h	a	a	a	h	h	h	a	a	h	a	h	a	h	h	a	h	h	h	a	a	a	h	h	h	h	a	h	h	h	h	a	h	a	a
M-CTA/E-AAG302	AFLP	.	.	CIAT 26146	1c	85.683	na	na	101	0.980392	0.920344	a	h	a	h	a	a	a	h	h	h	a	a	h	a	h	a	h	h	a	h	h	h	a	a	a	h	h	h	h	a	h	h	h	h	-	h	a	a
TP198839	GBS_SNP	A/G	G	CIAT 26146	1c	86.654	.	.	93	1.11364	0.603332	a	h	a	h	a	a	a	h	h	h	a	a	h	a	h	h	h	h	a	h	h	h	a	a	-	h	h	h	h	a	h	h	h	h	a	h	a	a
TP130135	GBS_SNP	A/G	G	CIAT 26146	1c	86.654	.	.	92	1.13953	0.532299	a	h	a	h	a	-	a	h	h	h	a	a	h	a	h	h	h	h	a	h	h	h	a	a	-	h	h	h	h	a	h	h	h	h	a	h	a	a
TP283657	GBS_SNP	A/G	A	CIAT 26146	1c	88.118	.	.	87	1.28947	0.238405	-	h	a	h	a	a	a	h	h	h	a	a	h	a	h	a	h	h	a	h	h	h	a	a	a	h	h	h	h	a	h	h	h	h	a	h	-	a
TP231765	GBS_SNP	A/G	A	CIAT 26146	1c	89.581	.	.	98	0.781818	0.225346	a	h	a	h	a	a	a	h	h	h	a	a	h	a	h	a	h	h	a	h	h	h	a	a	a	h	h	h	-	a	h	h	h	h	a	h	a	a
TP257847	GBS_SNP	A/T	A	CIAT 26146	1c	91.457	.	.	87	1.175	0.45426	a	h	a	h	a	-	a	h	h	h	a	a	h	a	h	a	h	h	a	h	h	h	a	a	a	h	h	h	h	-	h	h	h	h	a	h	-	a
M-CTC/E-ACG281	AFLP	.	.	CIAT 26146	1c	91.539	na	na	103	0.872727	0.488422	a	h	a	h	a	a	a	h	h	h	a	a	h	a	h	a	h	h	a	h	h	h	a	a	a	h	h	h	h	a	h	h	h	h	a	h	a	a
TP153228	GBS_SNP	A/C	C	CIAT 26146	1c	91.549	7	22101393	88	1.04651	0.823063	-	h	a	h	a	a	a	h	h	h	a	a	h	a	h	a	h	h	a	h	-	h	-	-	a	h	h	h	h	a	-	h	h	h	a	h	-	a
TP119930	GBS_SNP	C/T	C	CIAT 26146	1c	94.53	7	25796063	91	1.06818	0.75183	a	h	a	h	-	a	a	h	h	h	-	a	h	a	h	a	h	h	-	h	h	h	a	a	a	h	h	h	h	a	h	h	h	h	h	h	-	a
TP116137	GBS_SNP	A/G	G	CIAT 26146	1c	98.564	.	.	97	0.701754	0.0842993	a	h	a	h	a	a	a	h	h	h	a	a	h	a	h	a	h	h	a	h	h	-	a	a	h	h	h	h	h	-	h	h	h	h	a	h	a	a
TP47537	GBS_SNP	C/T	C	CIAT 26146	1c	102.581	7	27880348	100	0.960784	0.841481	a	h	a	h	a	-	h	h	h	h	a	a	h	a	h	a	h	h	a	h	h	h	a	a	h	h	h	h	h	a	h	h	h	h	h	h	a	a
TP205786	GBS_SNP	A/T	A	CIAT 26146	1c	103.562	.	.	83	1.24324	0.322199	-	h	-	h	-	a	h	h	h	h	a	a	h	a	h	a	h	h	a	h	h	-	a	a	h	h	h	h	h	-	h	h	h	h	-	h	a	a
TP23051	GBS_SNP	A/G	G	CIAT 26146	1c	107.569	.	.	100	1	1	a	h	a	h	a	-	h	h	h	h	a	a	h	a	h	a	h	h	a	h	h	h	a	a	h	h	h	h	h	a	h	h	h	h	h	h	h	a
M-CTT/E-AAC239	AFLP	.	.	CIAT 26146	1c	107.569	na	na	101	0.942308	0.764177	a	h	a	h	a	a	h	h	h	h	a	a	h	a	h	-	h	h	a	h	h	h	a	a	h	h	h	h	h	a	h	h	h	h	h	h	h	a
TP233805	GBS_SNP	A/C	A	CIAT 26146	1c	107.569	.	.	101	0.980392	0.920344	a	h	a	h	a	a	h	h	h	h	a	a	h	a	h	a	h	h	a	h	h	h	-	-	h	h	h	h	h	a	h	h	h	h	h	h	h	-
M-CAG/E-ACA510	AFLP	.	.	CIAT 26146	1c	107.569	na	na	98	0.921569	0.689157	a	h	a	h	a	a	h	h	h	h	a	a	h	a	h	a	h	h	a	h	h	h	a	a	-	h	h	h	-	-	h	h	h	h	h	h	h	-
TP233804	GBS_SNP	A/C	A	CIAT 26146	1c	107.569	7	31285918	99	0.941176	0.764177	a	h	a	-	a	a	h	h	h	h	a	a	h	a	h	a	h	h	a	h	h	h	a	a	h	h	h	h	h	a	h	h	h	h	h	h	h	a
TP226938	GBS_SNP	C/T	T	CIAT 26146	1c	107.569	7	31334972	101	0.980392	0.920344	a	h	a	h	a	a	h	h	h	h	a	a	h	a	h	-	h	h	-	h	h	h	a	a	h	h	h	h	h	a	h	h	h	h	h	h	h	a
TP232731	GBS_SNP	A/G	A	CIAT 26146	1c	107.569	7	31334972	103	0.943396	0.764177	a	h	a	h	a	a	h	h	h	h	a	a	h	a	h	a	h	h	-	h	h	h	a	a	h	h	h	h	h	a	h	h	h	h	h	h	h	a
TP42636	GBS_SNP	C/T	T	CIAT 26146	1c	107.569	2	39636469	96	1.08696	0.680112	-	h	-	h	a	a	h	h	h	h	-	a	h	a	h	a	h	h	a	h	h	h	a	a	h	h	h	h	h	a	h	h	h	h	h	h	h	a
TP210351	GBS_SNP	G/T	T	CIAT 26146	1c	109.821	.	.	91	1.02222	0.920344	a	h	a	h	a	a	h	h	h	h	a	a	h	a	h	-	h	h	a	h	h	h	a	a	h	h	h	h	h	a	h	h	h	h	h	h	h	a
M-CTA/E-AGG208	AFLP	.	.	CIAT 26146	1d	0	na	na	103	0.872727	0.488422	h	a	a	h	a	a	a	a	a	h	h	a	a	h	a	a	a	a	h	h	h	a	h	h	a	h	h	h	h	h	h	h	a	a	h	a	h	h
TP42171	GBS_SNP	A/G	G	CIAT 26146	1d	0.522	1	36903172	85	0.931818	0.740144	h	a	a	h	a	a	a	-	a	h	h	a	a	h	a	a	a	a	h	h	h	a	h	h	a	h	h	h	h	h	h	h	a	a	h	a	h	h
TP49710	GBS_SNP	G/T	G	CIAT 26146	1d	0.976	.	.	85	1.17949	0.446312	h	-	a	h	a	a	-	a	a	h	h	a	-	h	a	a	a	a	h	h	h	-	h	h	-	h	h	h	h	h	h	h	a	a	h	a	h	h
TP279902	GBS_SNP	A/G	G	CIAT 26146	1d	2.262	1	37970344	100	0.886792	0.548506	h	a	a	h	a	-	a	a	a	h	h	a	a	h	a	a	a	a	h	h	h	a	h	h	a	h	h	h	h	h	h	h	a	a	h	a	h	h
TP106126	GBS_SNP	C/T	T	CIAT 26146	1d	4.907	1	38899417	104	0.857143	0.431047	h	a	a	h	a	a	a	a	a	h	h	a	a	h	a	a	a	a	h	h	h	a	h	h	a	h	h	h	h	h	h	a	a	a	h	a	h	h
TP241713	GBS_SNP	C/T	C	CIAT 26146	1d	4.907	1	38332834	100	0.923077	0.689157	h	a	a	h	a	a	a	a	a	h	h	a	a	h	a	-	a	a	h	h	h	a	h	h	a	h	h	h	h	h	h	a	a	a	h	a	h	h
TP288842	GBS_SNP	A/G	A	CIAT 26146	1d	5.395	.	.	99	0.867925	0.483927	h	a	a	h	a	a	a	a	a	h	h	a	a	h	a	a	a	a	h	h	h	a	h	h	a	h	h	h	h	h	h	a	a	a	h	a	h	h
TP278120	GBS_SNP	G/T	T	CIAT 26146	1d	5.878	1	39237931	84	1.1	0.662917	h	a	-	h	a	-	a	-	a	h	h	a	a	h	a	a	a	-	h	h	h	a	h	h	a	h	h	h	h	h	-	a	a	a	h	a	h	h
TP132668	GBS_SNP	A/C	A	CIAT 26146	1d	8.595	.	.	91	0.82	0.345477	h	a	a	h	a	a	a	a	a	h	h	a	a	h	a	a	a	a	h	h	h	a	h	h	a	h	h	h	h	h	h	a	a	a	h	a	h	h
TP177367	GBS_SNP	A/G	A	CIAT 26146	1d	9.826	.	.	100	0.851852	0.423711	h	a	a	h	a	a	a	a	a	h	h	a	a	h	a	a	a	a	h	h	h	a	h	h	a	h	h	h	h	h	h	a	a	a	h	a	h	h
TP127379	GBS_SNP	C/T	C	CIAT 26146	1d	10	1	39959442	94	0.918367	0.680112	h	a	a	h	a	a	a	a	a	h	h	a	a	h	a	a	a	a	h	h	h	a	h	h	a	h	h	h	h	h	h	a	a	a	h	a	h	h
TP74699	GBS_SNP	A/G	A	CIAT 26146	1d	12.788	.	.	103	0.907407	0.624206	h	a	a	h	a	a	a	a	a	h	h	a	a	h	a	a	a	a	h	h	h	a	h	h	a	h	h	h	h	-	h	a	a	a	h	a	h	h
TP105725	GBS_SNP	C/T	C	CIAT 26146	1d	12.869	1	42046220	96	1.08696	0.680112	h	a	a	h	-	a	a	a	a	h	h	a	a	h	a	a	a	a	h	h	h	a	h	h	a	h	h	h	h	h	h	a	a	a	h	a	h	h
TP204655	GBS_SNP	A/G	A	CIAT 26146	1d	14.755	.	.	89	1.06977	0.75183	h	a	a	h	a	a	a	a	a	h	h	a	a	h	a	a	-	a	h	h	h	a	h	h	a	h	h	h	h	h	h	a	a	a	h	a	h	h
TP53160	GBS_SNP	C/T	C	CIAT 26146	1d	16.707	.	.	101	0.942308	0.764177	h	a	a	h	a	a	a	a	a	h	h	a	a	h	a	a	a	a	h	h	h	-	-	h	a	h	h	h	h	h	h	a	a	a	h	a	h	h
TP195306	GBS_SNP	G/T	G	CIAT 26146	1d	17.677	1	31597726	103	0.907407	0.624206	h	a	a	h	a	a	a	a	a	h	h	a	a	h	a	a	a	a	h	h	h	a	h	h	a	h	h	h	h	h	h	a	a	a	h	a	h	h
TP259502	GBS_SNP	C/T	C	CIAT 26146	1d	17.677	.	.	103	0.907407	0.624206	h	a	a	h	a	a	a	a	a	h	h	a	a	h	a	a	a	a	h	h	h	-	h	h	a	h	h	h	h	h	h	a	a	a	h	a	h	h
TP252460	GBS_SNP	A/G	A	CIAT 26146	1d	17.677	1	30207063	100	0.960784	0.841481	h	a	a	h	a	a	a	a	-	h	h	a	a	h	a	a	a	a	h	h	h	-	h	h	a	h	h	h	h	h	h	a	a	a	h	a	h	h
TP39818	GBS_SNP	A/G	A	CIAT 26146	1d	20.649	.	.	89	1.02273	0.920344	h	a	a	h	a	a	a	-	a	a	h	a	a	h	a	h	a	a	-	h	h	a	h	h	a	h	h	h	h	h	h	a	a	a	h	a	h	h
TP9438	GBS_SNP	C/T	T	CIAT 26146	1d	20.649	1	27692761	97	0.901961	0.61012	h	a	a	h	a	a	a	a	a	a	h	a	a	h	a	h	a	a	h	h	h	a	h	h	-	h	h	h	h	h	h	a	a	a	h	a	h	h
TP229957	GBS_SNP	C/T	T	CIAT 26146	1d	22.625	.	.	86	1.38889	0.131052	h	-	a	h	-	a	a	-	a	a	h	a	-	h	a	h	a	a	h	h	h	a	h	h	a	h	h	h	h	h	h	a	a	a	h	a	h	h
M-CTA/E-ACA282	AFLP	.	.	CIAT 26146	1d	26.642	na	na	103	0.839286	0.3741	h	a	a	h	a	a	a	a	a	a	h	a	a	h	a	h	a	a	h	h	h	a	h	h	a	h	a	h	h	h	h	a	a	a	h	a	h	h
TP194605	GBS_SNP	A/G	A	CIAT 26146	1d	27.618	1	25568653	85	0.931818	0.740144	h	a	a	h	a	a	a	a	a	a	h	-	a	h	a	h	a	a	h	h	h	a	h	h	a	h	a	h	h	h	h	a	a	a	h	a	-	h
TP193564	GBS_SNP	C/T	C	CIAT 26146	1d	29.589	.	.	98	1	1	h	a	a	h	-	a	h	-	a	a	h	a	a	h	a	h	a	a	h	h	h	a	h	h	a	h	a	h	h	h	h	a	a	a	h	a	h	h
TP128961	GBS_SNP	A/G	A	CIAT 26146	1d	31.555	.	.	94	0.807692	0.303215	h	a	a	h	a	a	h	a	a	a	h	-	a	h	a	h	a	a	h	h	h	a	-	h	a	h	a	h	h	a	h	a	a	a	h	a	h	h
TP20319	GBS_SNP	A/C	A	CIAT 26146	1d	33.516	.	.	101	0.87037	0.483927	h	a	a	h	a	a	h	a	a	a	h	a	a	h	a	h	a	a	h	h	h	a	h	h	a	h	a	h	h	h	h	a	a	a	h	a	h	h
TP218715	GBS_SNP	A/C	A	CIAT 26146	1d	35.477	.	.	99	0.98	0.920344	h	a	a	h	a	h	h	a	a	a	h	a	a	h	-	h	a	a	h	h	h	a	h	h	a	h	-	h	h	h	h	-	a	a	h	a	h	h
M-CAT/E-ACC169	AFLP	.	.	CIAT 26146	1d	36.448	na	na	103	0.839286	0.3741	h	a	a	h	a	h	h	a	a	a	h	a	a	h	a	h	a	a	h	h	h	a	h	h	a	h	a	h	h	h	h	a	a	a	h	a	h	h
TP4431	GBS_SNP	C/T	T	CIAT 26146	1d	36.448	1	1230630	102	0.854545	0.427355	h	a	a	h	a	h	h	a	a	a	h	a	a	h	a	h	a	-	h	h	h	a	h	h	a	h	a	h	h	h	h	a	a	a	h	a	h	h
TP109848	GBS_SNP	C/T	T	CIAT 26146	1d	42.389	1	6734766	98	0.814815	0.312519	h	a	a	-	a	h	h	h	a	a	h	a	a	h	a	h	a	a	h	h	h	a	h	h	a	h	a	h	h	h	h	a	a	a	h	a	h	h
TP178968	GBS_SNP	A/G	G	CIAT 26146	1d	43.541	1	6206487	102	1	1	h	a	a	h	a	h	h	h	a	-	h	a	a	h	a	h	a	a	h	h	h	a	h	h	a	h	a	h	h	h	h	a	a	a	h	a	h	h
TP173785	GBS_SNP	C/T	C	CIAT 26146	1d	43.541	1	6206487	103	0.943396	0.764177	h	a	a	h	a	h	h	h	a	a	h	a	a	h	a	h	a	a	h	h	h	a	h	h	a	h	a	h	h	h	h	a	a	a	h	a	h	h
TP259377	GBS_SNP	A/T	A	CIAT 26146	1d	46.512	1	7725739	96	1.04255	0.841481	h	a	a	h	a	h	h	h	a	a	h	a	a	h	a	h	a	a	h	h	h	-	h	h	a	h	a	h	h	-	h	a	a	a	h	a	h	h
TP260988	GBS_SNP	A/C	A	CIAT 26146	1d	48.383	.	.	101	1.10417	0.617075	h	a	a	h	a	h	h	h	a	a	h	a	a	h	a	h	a	a	h	h	h	a	h	h	-	h	a	h	h	h	h	a	a	a	h	a	h	h
TP229883	GBS_SNP	C/T	T	CIAT 26146	1d	48.403	.	.	97	1.20455	0.359397	h	-	a	h	a	h	h	h	a	a	h	a	a	h	a	h	a	a	h	h	h	a	h	h	-	h	a	h	h	h	h	a	a	a	h	a	h	h
M-CAC/E-ACT194	AFLP	.	.	CIAT 26146	1d	48.47	na	na	101	1.06122	0.764177	h	a	a	h	a	h	h	h	a	a	h	a	a	h	a	h	a	a	h	h	h	a	h	h	h	h	a	h	h	h	h	a	a	a	h	a	h	-
TP221181	GBS_SNP	A/G	A	CIAT 26146	1d	50.431	.	.	99	1.30233	0.190985	h	a	-	h	-	h	h	h	a	a	h	a	a	h	a	h	h	-	h	h	h	a	h	h	h	h	a	h	h	h	h	-	a	a	h	-	h	h
TP12569	GBS_SNP	A/G	A	CIAT 26146	1d	50.431	7	10853178	103	1.14583	0.488422	h	a	a	h	a	h	h	h	a	a	h	a	a	h	a	h	h	a	h	h	h	a	h	h	h	h	a	h	h	h	h	a	a	a	h	a	h	h
TP255774	GBS_SNP	C/T	C	CIAT 26146	1d	50.431	.	.	104	1.16667	0.431047	h	a	a	h	a	h	h	h	a	a	h	a	a	h	a	h	h	a	h	h	h	a	h	h	h	h	a	h	h	h	h	a	a	a	h	a	h	h
TP6056	GBS_SNP	A/T	T	CIAT 26146	1d	50.431	7	7543940	103	1.19149	0.3741	h	a	a	h	a	h	h	h	a	a	h	a	a	h	a	h	h	a	h	h	h	a	h	h	h	h	a	h	h	h	h	a	a	a	h	a	h	h
TP211670	GBS_SNP	C/T	C	CIAT 26146	1d	50.431	7	7553429	100	1.17391	0.423711	h	a	a	h	a	h	-	h	a	-	h	a	a	h	a	h	h	a	h	h	h	a	h	h	h	h	a	h	h	h	h	a	-	a	h	a	h	h
TP6673	GBS_SNP	C/T	C	CIAT 26146	1d	50.431	.	.	85	1.125	0.590221	-	a	a	h	a	h	h	h	a	a	h	a	a	h	a	h	h	a	h	h	h	a	h	h	h	h	a	h	h	h	h	a	a	a	h	a	h	h
M-CAT/E-AAG213	AFLP	.	.	CIAT 26146	1d	50.431	na	na	103	1.14583	0.488422	h	a	a	h	a	h	h	h	a	a	h	a	a	h	a	h	h	a	h	h	h	a	h	h	h	h	a	h	h	h	h	a	a	a	h	a	h	h
TP97021	GBS_SNP	C/T	C	CIAT 26146	1d	51.021	7	9447127	89	1.69697	0.014801	h	a	a	h	a	h	h	h	a	-	h	a	a	h	-	h	h	-	h	h	h	a	h	h	h	h	a	h	h	h	h	a	a	-	h	-	h	h
TP98221	GBS_SNP	A/G	A	CIAT 26146	1d	51.397	.	.	84	1.4	0.126902	h	a	a	h	a	h	h	h	a	a	h	a	-	h	a	h	h	a	h	-	h	a	h	h	h	h	-	h	h	h	h	a	a	a	h	a	h	h
TP217521	GBS_SNP	C/T	C	CIAT 26146	1d	51.614	7	9447127	92	1.55556	0.0370089	h	a	a	h	a	h	h	h	-	-	h	a	a	h	-	h	h	-	h	h	h	a	h	h	h	h	a	h	h	h	h	a	a	-	h	a	h	h
TP40007	GBS_SNP	A/G	A	CIAT 26146	1d	54.367	.	.	102	1.31818	0.165857	h	a	a	h	a	h	h	h	a	-	h	a	a	h	a	h	h	a	h	h	h	a	h	h	h	h	a	h	h	h	h	a	a	a	h	a	h	h
TP126577	GBS_SNP	A/G	G	CIAT 26146	1d	55.855	7	13249640	98	1.22727	0.312519	h	a	a	-	-	h	h	h	a	a	a	a	a	h	a	h	h	a	h	h	h	a	h	h	h	h	a	h	h	h	h	a	a	a	h	a	h	h
TP222226	GBS_SNP	A/G	A	CIAT 26146	1d	57.294	.	.	91	1.84375	0.00465197	h	a	a	h	h	h	h	h	a	a	a	-	a	h	-	h	h	a	h	h	h	a	h	h	h	h	-	h	h	h	h	-	a	a	h	a	h	h
M-CAT/E-ACT153	AFLP	.	.	CIAT 26146	1d	57.294	na	na	103	1.28889	0.200325	h	a	a	h	h	h	h	h	a	a	a	a	a	h	a	h	h	a	h	h	h	a	h	h	h	h	a	h	h	h	h	a	a	a	h	a	h	h
TP97672	GBS_SNP	C/G	C	CIAT 26146	1d	60.265	.	.	101	1.46341	0.0588323	h	a	h	h	h	h	h	h	a	a	a	a	a	h	a	h	h	a	h	h	a	-	h	h	h	h	a	h	h	h	h	a	a	h	h	a	h	h
TP268104	GBS_SNP	G/T	T	CIAT 26146	1d	60.279	7	15367453	87	1.71875	0.0136721	h	a	h	h	h	h	h	h	a	a	a	a	a	h	a	h	h	a	h	h	a	-	-	h	h	h	a	h	h	h	h	a	a	h	h	a	-	h
TP75605	GBS_SNP	A/G	A	CIAT 26146	1d	62.672	.	.	91	1.02222	0.920344	h	a	h	-	h	h	h	-	a	a	a	a	a	h	a	h	-	a	h	-	a	a	h	h	h	h	a	h	h	h	h	a	a	h	h	a	h	h
M-CAT/E-ACC388	AFLP	.	.	CIAT 26146	1d	65.211	na	na	103	1.28889	0.200325	h	a	h	h	h	h	h	h	a	a	a	a	a	h	a	h	h	a	h	h	a	a	h	h	h	h	a	h	h	h	h	a	a	h	h	a	h	h
TP260134	GBS_SNP	A/T	A	CIAT 26146	1d	65.211	.	.	99	1.475	0.0560692	h	-	h	h	h	h	h	h	a	a	a	-	a	h	a	h	h	a	h	h	a	a	h	h	h	h	a	h	h	h	h	a	-	h	h	a	h	h
TP124601	GBS_SNP	A/G	G	CIAT 26146	1d	65.211	7	16717742	103	1.34091	0.139814	h	a	h	h	h	h	h	h	a	a	a	a	a	h	a	h	h	-	h	h	a	a	h	h	h	h	a	h	h	h	h	a	a	h	h	a	h	h
TP63464	GBS_SNP	A/G	G	CIAT 26146	1d	73.36	.	.	88	0.955556	0.823063	h	a	h	h	-	h	h	h	a	a	a	a	a	h	a	h	h	a	h	-	a	a	h	h	h	a	a	a	h	-	h	a	a	a	a	a	-	h
TP178116	GBS_SNP	G/T	T	CIAT 26146	1d	76.239	.	.	87	1.55882	0.0416345	h	a	h	-	h	h	h	h	a	a	a	a	-	h	a	h	h	a	h	h	-	a	h	h	h	a	-	-	h	h	h	a	a	h	h	a	h	h
TP41091	GBS_SNP	C/T	T	CIAT 26146	1d	78.637	7	21485782	100	1	1	h	a	h	a	h	-	h	h	a	a	a	a	a	h	a	h	h	a	h	h	a	a	h	h	h	a	a	a	h	h	h	a	a	h	h	a	h	h
TP96084	GBS_SNP	C/T	C	CIAT 26146	1d	81.624	.	.	94	0.918367	0.680112	h	a	a	a	h	h	h	h	a	a	a	a	a	h	a	h	h	a	h	h	a	a	h	h	h	a	a	a	-	h	h	a	a	h	-	a	-	h
M-CAT/E-ACT334	AFLP	.	.	CIAT 26146	1d	83.605	na	na	103	1.01961	0.920344	h	a	h	a	h	h	h	h	a	a	a	a	a	h	a	h	h	a	h	h	a	a	h	h	h	a	a	a	h	h	h	a	a	h	h	a	h	h
TP117527	GBS_SNP	A/G	A	CIAT 26146	1d	83.605	7	22956208	102	1.08163	0.689157	h	a	h	a	h	h	h	h	a	a	a	a	a	h	a	h	h	a	h	h	a	a	h	h	h	a	a	-	h	h	h	a	a	h	h	a	h	h
TP120261	GBS_SNP	G/T	T	CIAT 26146	1d	84.576	.	.	99	1.2	0.36518	h	a	h	a	h	h	h	h	a	a	a	a	a	h	a	h	h	a	h	h	a	-	h	h	h	a	a	a	h	h	h	a	a	h	h	h	h	h
TP251029	GBS_SNP	A/G	G	CIAT 26146	1d	84.629	7	22017404	101	1.10417	0.617075	h	a	h	a	h	h	h	h	a	a	a	a	a	h	a	h	h	a	h	h	a	a	h	h	h	a	a	a	h	h	h	a	a	h	h	-	h	h
TP253945	GBS_SNP	G/T	T	CIAT 26146	1d	86.535	7	27029788	102	1.125	0.554113	h	a	h	a	h	h	h	h	-	a	a	a	a	h	a	h	h	a	h	h	a	a	h	h	h	a	a	a	h	h	h	a	a	h	h	a	h	h
TP20146	GBS_SNP	A/G	A	CIAT 26146	1d	86.535	.	.	100	1.17391	0.423711	h	a	h	a	h	h	h	h	a	a	a	a	a	h	a	h	h	a	h	h	a	a	h	h	h	a	a	a	h	h	h	a	a	h	h	a	h	h
TP80753	GBS_SNP	G/T	G	CIAT 26146	1d	86.535	7	25822683	104	1.08	0.698535	h	a	h	a	h	h	h	h	a	a	a	a	a	h	a	h	h	a	h	h	a	a	h	h	h	a	a	a	h	h	h	a	a	h	h	a	h	h
BCTr177-1	SSR	.	.	CIAT 26146	1d	87.506	na	na	103	1.10204	0.624206	h	a	h	a	h	h	h	h	a	a	a	a	a	h	a	h	h	a	h	h	a	a	h	h	h	a	a	a	h	h	h	a	a	h	h	a	h	h
M-CTG/E-AAC388	AFLP	.	.	CIAT 26146	1d	88.477	na	na	103	1.06	0.764177	h	a	h	a	h	h	h	h	a	a	a	a	a	h	a	h	h	a	h	h	a	a	h	h	h	a	a	a	h	h	h	a	a	h	h	a	h	h
TP14631	GBS_SNP	A/T	A	CIAT 26146	1d	89.447	.	.	91	1.33333	0.172625	h	-	h	a	h	h	h	h	a	a	a	a	a	h	a	h	h	a	h	h	a	a	h	h	h	a	a	-	h	h	h	a	a	h	h	a	h	h
M-CAG/E-ACG348	AFLP	.	.	CIAT 26146	1d	89.447	na	na	101	1.10417	0.617075	h	a	h	a	h	h	h	h	a	a	a	a	a	h	a	h	h	a	h	h	a	-	h	h	h	a	a	a	h	h	h	a	a	h	h	a	h	h
TP157101	GBS_SNP	G/T	T	CIAT 26146	1d	92.7	.	.	96	0.959184	0.841481	h	a	h	a	h	h	h	h	a	-	a	a	a	h	a	h	h	a	h	h	a	a	-	h	h	a	a	a	h	h	h	a	a	h	h	a	-	h
TP76915	GBS_SNP	C/T	T	CIAT 26146	1e	0	.	.	85	1.2973	0.233403	a	a	a	h	h	h	a	h	a	a	a	-	h	a	h	h	h	h	h	-	a	-	a	h	-	a	h	a	a	h	a	h	a	h	a	a	h	h
TP262888	GBS_SNP	A/C	A	CIAT 26146	1e	1.148	.	.	103	1.01961	0.920344	a	a	a	h	h	h	a	h	a	a	a	a	h	a	h	h	h	h	h	a	a	a	a	h	h	a	h	a	a	h	a	h	a	h	h	a	h	h
TP51845	GBS_SNP	A/G	G	CIAT 26146	1e	1.148	4	39119874	85	1.17949	0.446312	a	a	a	h	h	h	a	h	a	-	a	a	h	a	h	h	h	h	h	a	-	a	a	h	h	a	h	-	a	h	a	h	-	h	h	a	-	h
TP109691	GBS_SNP	C/G	G	CIAT 26146	1e	1.148	1	35468701	88	1.31579	0.200325	-	a	-	h	h	h	a	h	a	a	a	a	h	a	h	h	h	h	h	-	a	-	a	h	h	-	h	a	a	h	a	h	a	h	h	a	h	h
TP252037	GBS_SNP	A/G	A	CIAT 26146	1e	2.119	1	36630165	91	1.06818	0.75183	a	a	a	h	h	h	-	h	a	a	-	a	h	a	h	h	h	h	h	a	a	a	a	h	h	a	h	a	-	h	a	h	a	h	h	-	h	h
scaffold24631	KASP	C/A	A	CIAT 26146	1e	2.119	1	36609866	102	1	1	a	a	a	h	h	h	a	h	a	a	a	a	h	a	h	h	h	h	h	a	a	a	a	h	h	a	h	a	a	h	a	h	a	-	h	a	h	h
TP176968	GBS_SNP	A/C	C	CIAT 26146	1e	3.094	1	36618209	101	0.980392	0.920344	a	a	a	h	h	h	a	h	a	a	a	a	h	a	h	h	h	h	h	a	a	a	a	h	h	a	h	a	a	h	a	h	a	h	h	a	h	h
TP35126	GBS_SNP	A/C	C	CIAT 26146	1e	10.318	.	.	85	1.5	0.0651964	a	a	a	h	h	h	a	h	a	a	a	a	h	-	h	h	h	h	h	a	a	a	-	h	h	a	h	-	a	h	a	h	-	h	h	a	h	h
TP147111	GBS_SNP	C/T	T	CIAT 26146	1e	10.328	.	.	99	1.25	0.269361	-	a	a	h	h	h	a	h	a	a	a	a	h	a	h	h	h	h	h	a	a	a	h	h	h	a	h	a	a	h	a	h	a	h	h	a	h	h
scaffold71715	KASP	C/T	T	CIAT 26146	1e	10.328	1	41975245	100	1.04082	0.841481	a	a	a	h	h	h	a	h	a	a	a	a	h	a	h	h	h	h	h	a	a	a	h	h	h	a	h	a	a	h	a	h	a	h	h	a	h	h
TP70637	GBS_SNP	C/T	C	CIAT 26146	1e	10.328	.	.	83	1.67742	0.0212034	a	a	a	h	h	h	a	h	a	a	a	a	h	a	h	h	h	h	h	a	a	a	h	h	h	a	h	a	a	h	a	h	a	h	h	a	h	h
TP220092	GBS_SNP	A/G	A	CIAT 26146	1e	10.328	.	.	99	1.25	0.269361	a	a	a	h	h	h	a	h	a	-	-	a	h	a	h	h	h	h	h	a	a	a	h	h	h	a	h	a	a	h	a	h	a	h	h	a	h	h
TP280226	GBS_SNP	A/G	A	CIAT 26146	1e	10.328	1	41860424	100	1.22222	0.317311	a	a	a	h	h	h	-	h	a	a	a	a	h	a	h	h	h	h	h	a	a	a	h	h	h	a	h	a	a	h	a	h	-	h	h	a	h	h
TP34457	GBS_SNP	C/G	G	CIAT 26146	1e	10.646	1	41776765	100	1.22222	0.317311	a	a	a	h	h	h	a	h	-	a	a	a	h	a	h	h	h	h	h	a	a	a	h	h	h	a	h	a	a	h	a	h	a	h	h	a	h	h
TP152228	GBS_SNP	C/G	G	CIAT 26146	1e	11.524	.	.	89	1.47222	0.0714235	-	a	a	h	h	h	a	h	a	a	a	-	h	a	h	h	h	h	h	a	a	a	h	h	h	-	h	a	a	h	a	h	-	h	h	a	h	h
TP67097	GBS_SNP	A/C	C	CIAT 26146	1e	14.296	1	32938872	100	1.22222	0.317311	a	a	a	h	h	h	a	h	a	a	a	a	h	a	h	h	h	h	h	a	a	-	h	h	h	a	h	a	a	h	a	h	a	h	h	a	h	h
TP24987	GBS_SNP	G/T	T	CIAT 26146	1e	15.518	.	.	90	1.36842	0.139814	a	-	a	h	-	h	-	h	a	a	a	a	h	a	h	h	h	h	h	a	a	-	h	h	h	a	h	a	a	h	a	h	a	h	h	a	h	h
TP123955	GBS_SNP	A/C	C	CIAT 26146	1e	20.829	.	.	87	0.74	0.163669	a	a	a	h	h	h	a	h	a	a	a	a	h	a	h	h	h	h	h	a	a	a	h	h	h	a	h	a	a	h	a	h	a	h	h	a	h	h
TP159110	GBS_SNP	G/T	G	CIAT 26146	1e	27.626	.	.	99	1.0625	0.764177	a	a	a	h	h	a	a	h	a	a	a	-	h	a	h	h	h	h	h	a	a	a	h	h	-	a	h	a	a	h	a	h	a	h	h	a	h	h
TP236175	GBS_SNP	C/T	C	CIAT 26146	1e	28.602	.	.	102	1.125	0.554113	a	a	a	h	h	a	a	h	a	a	a	a	h	a	h	h	h	h	h	a	a	a	h	h	h	a	h	a	a	h	a	h	a	h	h	a	h	h
M-CAT/E-AAG358	AFLP	.	.	CIAT 26146	1e	28.602	na	na	101	1.14894	0.483927	a	a	a	h	h	a	a	h	a	a	a	a	h	a	h	h	h	h	h	a	a	a	h	h	h	a	h	a	a	h	a	h	a	h	h	a	h	h
TP245214	GBS_SNP	A/G	G	CIAT 26146	1e	28.602	1	30752651	100	1.22222	0.317311	a	a	a	h	h	a	a	h	a	a	a	a	h	a	h	h	h	h	h	a	a	a	h	h	h	a	h	-	a	h	a	h	a	h	h	a	h	h
TP156426	GBS_SNP	A/G	G	CIAT 26146	1e	28.602	1	29812172	101	1.19565	0.371093	a	a	a	h	h	a	a	h	a	-	a	a	h	a	h	h	h	h	h	a	a	a	h	h	h	a	h	a	-	h	a	h	a	h	h	a	h	h
TP217274	GBS_SNP	C/T	T	CIAT 26146	1e	28.602	1	30718222	102	1.17021	0.427355	a	a	a	h	h	a	a	h	a	a	a	a	h	a	h	h	h	h	h	a	a	a	h	h	h	a	h	a	a	h	a	h	a	h	h	a	h	h
TP64881	GBS_SNP	C/T	T	CIAT 26146	1e	33.466	.	.	93	1.06667	0.75183	a	a	a	-	h	a	a	h	a	a	a	a	h	a	h	h	h	h	h	a	a	a	h	h	h	a	a	a	a	h	a	h	a	-	h	a	h	h
TP25115	GBS_SNP	C/G	C	CIAT 26146	1e	34.633	.	.	95	1.31707	0.182149	a	a	a	h	h	a	a	h	a	a	a	a	h	a	h	h	h	h	h	a	-	-	h	h	h	a	a	a	a	h	a	h	a	h	h	a	h	h
TP282072	GBS_SNP	C/G	G	CIAT 26146	1e	34.633	.	.	94	1.54054	0.0390199	a	a	a	h	h	a	a	h	a	a	-	a	h	a	h	h	h	h	h	a	-	-	h	h	h	a	a	a	a	h	a	h	-	h	h	a	h	h
TP79433	GBS_SNP	A/G	A	CIAT 26146	1e	35.609	.	.	93	1.26829	0.254213	a	a	a	h	-	a	a	h	a	a	a	a	h	a	h	h	h	h	h	a	a	a	h	h	h	a	-	a	a	h	a	h	a	h	h	a	h	h
TP279129	GBS_SNP	C/T	T	CIAT 26146	1e	37.575	.	.	99	1.41463	0.0874879	a	-	a	h	h	a	a	h	a	a	a	h	h	-	h	h	h	h	h	a	a	a	h	h	h	a	a	a	a	h	a	h	a	h	h	a	h	h
TP130227	GBS_SNP	A/T	T	CIAT 26146	1e	37.575	.	.	100	1.32558	0.161513	a	a	a	h	h	a	a	h	-	a	-	h	h	a	h	h	h	h	h	a	a	a	h	h	h	a	a	a	a	h	a	h	a	h	h	a	h	h
TP215927	GBS_SNP	A/G	A	CIAT 26146	1e	37.575	1	1007487	98	1.27907	0.225346	a	a	a	h	h	a	a	h	a	a	a	h	h	a	h	h	h	h	h	a	a	a	h	h	-	a	a	a	a	h	a	h	a	h	h	a	h	h
TP161881	GBS_SNP	C/T	C	CIAT 26146	1e	37.575	.	.	99	1.25	0.269361	a	a	a	-	h	a	a	h	a	a	a	h	h	a	h	h	h	h	h	a	a	a	h	h	h	a	a	a	a	h	-	h	a	h	h	a	h	h
TP181583	GBS_SNP	C/G	C	CIAT 26146	1e	38.546	.	.	101	1.34884	0.135354	a	a	a	h	h	a	a	h	a	a	a	h	h	a	h	h	h	h	h	a	a	a	h	h	h	a	a	a	a	h	a	h	a	h	h	a	h	h
TP285468	GBS_SNP	C/T	T	CIAT 26146	1e	38.546	.	.	103	1.34091	0.139814	a	a	a	h	h	a	a	h	a	a	a	h	h	a	h	h	h	h	h	a	a	-	h	h	h	a	a	a	a	h	a	h	a	h	h	a	h	h
TP257777	GBS_SNP	A/T	T	CIAT 26146	1e	49.956	.	.	92	0.84	0.402784	a	a	a	h	a	a	a	-	a	a	a	h	h	a	h	h	h	a	h	a	a	a	h	h	a	a	a	a	a	h	a	h	a	h	-	a	h	h
TP277764	GBS_SNP	G/T	T	CIAT 26146	1e	61.439	.	.	102	1.21739	0.322199	a	a	a	h	h	a	a	a	a	a	a	h	h	a	h	h	h	a	h	a	-	a	h	h	h	a	a	a	a	h	a	h	a	h	h	a	h	h
TP164096	GBS_SNP	A/C	C	CIAT 26146	1e	61.439	.	.	101	1.24444	0.273322	a	a	a	h	h	a	a	a	a	a	a	h	h	a	h	h	h	a	h	a	a	a	h	h	h	a	a	-	a	h	a	h	-	h	h	a	h	h
TP22272	GBS_SNP	C/G	C	CIAT 26146	1e	63.832	.	.	100	1.27273	0.230139	a	a	a	h	h	a	h	a	a	a	a	h	h	a	h	h	h	a	h	a	a	a	h	h	h	a	a	a	a	h	a	h	a	h	h	a	h	h
TP44483	GBS_SNP	A/G	G	CIAT 26146	1e	67.398	.	.	103	1.28889	0.200325	a	h	a	h	h	a	h	a	a	a	a	h	h	a	h	h	h	a	h	a	a	a	h	h	h	a	a	a	a	h	a	h	-	h	h	a	h	h
TP263747	GBS_SNP	C/T	T	CIAT 26146	1e	68.369	1	7485140	102	1.26667	0.235056	a	a	a	h	h	a	h	a	a	-	a	h	h	a	h	h	h	a	h	a	a	a	h	h	h	a	a	a	a	h	-	h	a	h	h	a	h	h
TP53511	GBS_SNP	C/T	T	CIAT 26146	1e	68.369	1	5633283	103	1.23913	0.279401	a	a	a	h	h	a	h	a	a	a	a	h	h	a	h	h	h	a	h	a	a	a	h	h	h	a	a	a	a	h	a	h	a	h	h	a	h	h
TP240689	GBS_SNP	C/T	C	CIAT 26146	1e	68.369	.	.	97	1.15556	0.475139	a	a	a	h	h	-	h	a	a	a	a	h	h	a	h	h	h	a	h	a	a	a	h	h	h	a	a	a	a	h	a	h	a	h	h	a	h	h
M-CAT/E-ACT100	AFLP	.	.	CIAT 26146	1e	69.34	na	na	103	1.14583	0.488422	a	a	a	h	h	a	h	a	a	a	a	h	h	a	h	h	h	a	h	a	a	a	h	h	a	a	a	a	a	h	a	h	a	h	h	a	h	h
TP240931	GBS_SNP	A/G	G	CIAT 26146	1e	72.311	.	.	97	1.425	0.0842993	a	a	-	h	h	a	h	a	a	h	a	h	h	h	h	h	h	-	h	-	a	a	h	h	a	a	a	a	a	h	-	h	a	h	h	a	h	h
TP186637	GBS_SNP	A/G	G	CIAT 26146	1e	75.247	7	10853178	102	1.21739	0.322199	a	a	a	h	h	a	h	a	a	a	a	h	h	h	h	h	h	a	h	a	a	a	h	h	a	a	a	h	a	h	a	h	a	h	h	a	h	h
TP7981	GBS_SNP	C/T	T	CIAT 26146	1e	75.304	3	40600568	94	1.41026	0.099098	a	a	a	h	h	-	h	a	a	a	a	h	h	h	h	h	h	-	h	a	a	a	h	h	a	a	a	h	a	h	-	h	a	h	h	a	h	h
TP192226	GBS_SNP	C/T	T	CIAT 26146	1e	79.28	.	.	101	1.10417	0.617075	a	a	a	h	h	-	h	a	a	a	a	h	h	h	h	h	h	-	h	a	a	a	h	h	a	a	a	h	a	h	a	h	a	h	h	a	h	h
TP7605	GBS_SNP	C/T	C	CIAT 26146	1e	83.283	.	.	101	1.06122	0.764177	a	a	a	h	h	a	h	a	a	a	h	h	h	h	h	-	h	a	h	a	a	a	h	h	a	a	a	h	a	h	a	h	a	a	h	a	h	h
M-CTT/E-ACT211	AFLP	.	.	CIAT 26146	1e	85.244	na	na	103	1.06	0.764177	a	a	a	h	h	a	h	a	a	a	h	h	h	h	h	h	h	a	h	a	a	a	h	h	a	a	a	h	a	h	a	h	a	a	h	a	h	h
TP9190	GBS_SNP	A/G	A	CIAT 26146	1e	86.215	.	.	100	1.22222	0.317311	a	a	a	h	h	a	h	a	a	a	h	h	h	h	h	h	h	a	h	a	a	a	h	h	a	-	a	h	a	h	a	h	a	a	h	a	h	h
M-CTA/E-AAG199	AFLP	.	.	CIAT 26146	1e	86.215	na	na	103	1.10204	0.624206	a	a	a	h	h	a	h	a	a	a	h	h	h	h	h	h	h	a	h	a	a	a	h	h	a	a	a	h	a	h	a	h	a	a	h	a	h	h
TP84471	GBS_SNP	C/T	C	CIAT 26146	1e	86.243	.	.	101	1.06122	0.764177	a	a	a	h	h	a	h	a	a	a	h	h	h	h	h	h	h	a	h	a	a	a	h	-	a	a	a	h	a	h	a	h	a	a	h	a	-	h
TP247329	GBS_SNP	A/C	C	CIAT 26146	1e	88.465	.	.	94	1.04348	0.841481	a	a	a	h	h	a	h	a	a	-	h	h	h	h	h	h	h	a	h	a	a	a	h	h	a	a	a	h	a	h	a	h	a	a	h	-	h	h
TP157937	GBS_SNP	A/G	A	CIAT 26146	1e	93.835	7	18234714	96	1.04255	0.841481	a	h	a	h	h	a	-	a	a	a	h	h	h	h	h	h	h	a	h	a	a	a	h	h	a	a	a	h	a	h	a	h	a	a	h	a	h	h
TP277545	GBS_SNP	G/T	T	CIAT 26146	1e	98.318	7	20593732	99	1.25	0.269361	a	h	a	h	h	a	h	a	a	a	h	h	h	h	h	h	h	a	h	a	a	a	h	h	a	h	a	h	a	h	a	h	a	a	h	a	h	h
TP23750	GBS_SNP	G/T	T	CIAT 26146	1e	98.323	7	21396082	99	1.475	0.0560692	a	h	a	h	h	a	h	a	a	a	h	h	h	h	h	h	h	-	h	a	a	a	h	h	-	h	a	h	a	h	a	h	a	a	h	a	h	h
TP211863	GBS_SNP	C/T	C	CIAT 26146	1e	98.323	.	.	100	1.38095	0.109599	a	h	a	h	h	a	h	a	a	-	h	h	h	h	h	h	h	a	h	a	a	a	h	h	a	h	a	h	a	h	a	h	a	a	h	a	h	h
TP151528	GBS_SNP	A/G	G	CIAT 26146	1e	100.244	.	.	91	1.6	0.0276461	-	h	a	h	h	a	h	a	a	a	h	h	h	h	h	h	h	a	h	a	a	a	h	h	a	h	a	h	a	h	a	h	a	a	h	a	h	h
TP285965	GBS_SNP	A/G	G	CIAT 26146	1e	100.283	.	.	92	1.48649	0.0606324	a	h	a	h	h	a	h	a	a	a	-	h	h	h	h	h	h	a	h	a	a	-	h	h	a	h	a	h	a	h	a	h	a	a	h	a	h	h
M-CTG/E-ACG189	AFLP	.	.	CIAT 26146	1e	100.283	na	na	102	1.26667	0.235056	a	h	a	h	h	a	h	a	a	a	h	h	h	h	h	h	h	a	h	a	a	a	h	h	a	h	a	h	a	h	a	h	a	a	h	a	h	h
TP132971	GBS_SNP	C/T	C	CIAT 26146	1e	100.283	7	24694648	101	1.34884	0.135354	a	h	a	h	h	a	h	a	a	a	h	h	h	h	h	h	h	a	h	a	a	a	h	h	a	h	a	h	a	h	a	h	a	a	h	a	h	h
TP4626	GBS_SNP	C/T	T	CIAT 26146	1e	100.283	.	.	103	1.34091	0.139814	a	h	a	h	h	a	h	a	a	a	h	h	h	h	h	h	h	a	h	a	a	a	h	h	a	h	a	h	a	h	a	h	a	a	h	a	h	h
TP88413	GBS_SNP	A/G	A	CIAT 26146	1e	101.254	.	.	99	1.41463	0.0874879	a	h	a	h	h	a	h	a	a	a	h	h	h	h	h	h	h	a	h	a	a	a	h	h	a	h	a	h	a	h	a	h	a	a	a	a	h	h
TP60229	GBS_SNP	A/G	A	CIAT 26146	1e	101.254	.	.	86	1.45714	0.0842993	-	h	a	-	h	a	h	-	a	a	h	h	h	h	h	h	h	a	h	a	a	-	h	h	a	h	a	h	a	h	a	-	-	-	a	a	h	h
TP64093	GBS_SNP	C/T	T	CIAT 26146	1e	101.254	.	.	100	1.38095	0.109599	a	h	a	h	h	a	h	a	a	a	h	h	h	h	h	h	h	a	h	a	a	a	h	h	a	h	a	h	a	h	a	h	a	a	a	a	h	h
M-CAG/E-ACG170	AFLP	.	.	CIAT 26146	1e	103.788	na	na	103	1.14583	0.488422	a	h	a	h	h	a	h	a	a	a	h	h	h	h	h	h	h	a	h	a	a	a	h	h	a	h	a	h	a	h	a	h	a	a	a	a	a	h
BCTr169-1	SSR	.	.	CIAT 26146	1e	103.793	na	na	102	1.125	0.554113	a	h	a	h	h	a	h	a	a	a	h	h	h	h	h	h	h	a	h	a	a	a	h	h	a	h	a	h	a	h	a	h	a	a	a	a	a	h
TP229880	GBS_SNP	G/T	G	CIAT 26146	1e	105.182	3	1072966	95	1.15909	0.470842	a	h	a	h	h	a	h	a	a	-	h	h	h	-	h	h	h	a	h	a	a	-	h	h	a	h	a	h	a	h	a	h	a	a	a	a	a	h
TP279904	GBS_SNP	A/C	A	CIAT 26146	1e	105.182	3	413480	100	1.17391	0.423711	a	h	a	h	h	-	h	a	-	-	h	h	h	h	h	h	h	a	h	a	a	a	h	h	a	h	a	h	a	h	a	h	a	a	a	a	a	h
TP71435	GBS_SNP	A/G	G	CIAT 26146	1e	105.182	.	.	103	1.06	0.764177	a	h	a	h	h	a	h	a	a	a	h	h	h	h	h	h	h	a	h	a	a	a	h	h	a	h	a	h	a	h	a	h	a	a	a	a	a	h
TP221908	GBS_SNP	C/G	C	CIAT 26146	1f	0	.	.	94	1.29268	0.216112	h	h	h	a	a	h	h	h	a	a	h	h	a	h	a	h	a	h	h	a	h	-	a	a	h	h	a	h	h	a	h	a	h	h	a	h	h	a
TP134148	GBS_SNP	C/G	G	CIAT 26146	1f	0	.	.	96	1.28571	0.220671	h	h	h	a	-	h	h	h	a	a	h	h	a	h	a	h	a	h	h	a	h	a	a	a	h	h	a	h	h	a	h	a	h	h	a	h	h	a
TP91097	GBS_SNP	C/T	C	CIAT 26146	1f	1.926	1	39393840	102	1.26667	0.235056	h	h	h	a	a	h	h	h	a	a	h	h	a	h	a	h	a	h	h	a	h	a	a	a	h	h	a	h	h	a	h	a	h	h	a	h	-	a
TP189853	GBS_SNP	C/G	C	CIAT 26146	1f	1.959	1	39179923	98	1.51282	0.0433937	h	h	h	a	-	h	h	h	a	a	h	h	a	h	-	h	a	h	h	a	h	a	a	-	h	h	a	h	h	a	h	a	h	h	-	h	h	a
TP200223	GBS_SNP	C/T	T	CIAT 26146	1f	2.138	.	.	96	1.52632	0.0411458	h	h	h	a	a	-	h	h	a	-	h	h	a	h	a	h	a	h	h	-	h	-	-	a	h	h	a	h	h	a	h	a	h	h	a	h	h	a
TP33801	GBS_SNP	C/T	T	CIAT 26146	1f	4.92	1	36564535	82	1.5625	0.0468714	h	h	h	a	a	a	h	h	a	a	h	h	a	h	a	h	a	h	-	a	h	a	h	a	h	h	a	h	h	a	h	a	h	h	a	h	h	-
M-CAT/E-ACG430	AFLP	.	.	CIAT 26146	1f	4.92	na	na	101	1.29545	0.196259	h	h	h	a	a	a	h	h	a	a	h	h	a	h	a	h	a	h	h	a	h	a	h	-	h	h	a	h	h	a	h	a	h	h	a	h	h	a
TP82649	GBS_SNP	G/A	G	CIAT 26146	1f	5.891	1	36823810	102	1.37209	0.113126	h	h	h	a	a	h	h	h	a	a	h	h	a	h	a	h	a	h	h	a	h	a	h	a	h	h	a	h	h	a	h	a	h	h	a	h	h	a
TP63742	GBS_SNP	A/T	A	CIAT 26146	1f	5.891	.	.	97	1.36585	0.12772	h	h	h	-	a	h	-	-	a	a	h	h	a	h	a	h	a	h	h	a	h	a	h	a	h	h	a	h	h	a	h	-	h	h	a	h	h	a
TP100903	GBS_SNP	C/T	T	CIAT 26146	1f	8.867	.	.	96	1.82353	0.00425889	h	h	h	a	a	h	h	h	a	a	h	h	-	h	a	h	h	h	h	a	h	a	h	-	h	h	a	h	h	-	h	a	h	h	-	h	h	-
TP28104	GBS_SNP	A/G	G	CIAT 26146	1f	12.641	.	.	97	1.30952	0.187139	h	h	h	a	a	h	h	h	a	a	h	h	a	h	a	h	a	h	h	a	h	a	a	a	h	h	a	h	h	a	h	a	h	h	a	h	h	a
TP274140	GBS_SNP	A/G	G	CIAT 26146	1f	13.843	1	40268758	85	1.74194	0.0126315	h	h	h	a	a	h	h	h	a	a	h	h	a	h	a	h	a	h	h	a	h	a	a	h	h	h	a	h	h	a	h	a	h	h	a	h	h	a
TP51417	GBS_SNP	A/G	A	CIAT 26146	1f	14.819	1	40596584	99	1.41463	0.0874879	h	h	h	a	a	h	h	h	a	a	h	h	a	h	a	h	a	h	h	a	h	-	a	a	h	h	a	h	h	a	h	a	-	h	a	h	h	a
TP218503	GBS_SNP	C/T	C	CIAT 26146	1f	25.515	.	.	100	1.22222	0.317311	h	h	h	a	h	h	h	h	a	h	h	h	a	h	a	a	a	h	h	a	h	a	a	a	h	a	a	h	h	a	h	a	h	h	a	h	h	a
TP273211	GBS_SNP	C/T	T	CIAT 26146	1f	25.515	1	28246883	104	1.26087	0.240101	h	h	h	a	h	h	h	h	a	h	h	h	a	h	a	a	a	h	h	a	h	a	a	a	h	a	a	h	h	a	h	a	h	h	a	h	h	a
BCD060-3	SSR	.	.	CIAT 26146	1f	39.906	na	na	103	1.10204	0.624206	h	h	h	a	h	h	a	h	h	h	h	h	a	h	a	a	a	a	h	a	h	a	a	a	h	a	h	h	a	a	h	a	h	h	a	h	h	a
TP6303	GBS_SNP	C/T	C	CIAT 26146	1f	41.872	.	.	98	1.33333	0.157299	h	h	h	a	h	h	a	h	h	h	h	h	a	h	a	-	a	a	h	a	h	a	a	a	h	a	h	h	a	h	h	a	h	h	a	h	h	-
TP160734	GBS_SNP	C/G	C	CIAT 26146	1f	41.872	.	.	101	1.24444	0.273322	h	h	h	a	h	h	a	h	h	h	h	h	-	h	a	a	a	a	h	a	h	a	a	a	h	a	h	h	a	h	h	a	h	h	a	h	h	a
M-CAG/E-AAC232	AFLP	.	.	CIAT 26146	1f	42.843	na	na	103	1.14583	0.488422	h	h	h	a	h	h	a	h	h	h	h	h	a	h	a	a	a	a	h	a	h	a	a	a	h	a	h	h	a	h	h	a	h	h	a	h	h	a
TP94120	GBS_SNP	C/T	C	CIAT 26146	1f	42.843	.	.	103	1.19149	0.3741	h	h	h	a	h	h	a	h	h	h	h	h	a	h	a	a	a	a	h	a	h	a	a	a	h	a	h	h	a	h	h	a	h	h	a	h	h	-
TP111235	GBS_SNP	A/G	A	CIAT 26146	1f	45.342	.	.	95	0.938776	0.764177	h	h	h	a	h	h	a	h	h	h	-	-	a	h	a	a	a	a	h	a	h	a	a	a	h	a	h	h	a	h	h	a	h	h	a	h	h	a
TP271415	GBS_SNP	G/T	G	CIAT 26146	1f	48.364	.	.	90	1.19512	0.399444	-	h	h	-	h	h	a	h	h	h	-	h	a	h	a	a	a	-	h	a	h	a	a	a	h	-	h	h	-	h	a	a	h	h	a	h	h	a
M-CTT/E-ACT328	AFLP	.	.	CIAT 26146	1f	50.812	na	na	103	0.980769	0.920344	h	h	h	a	h	h	a	h	h	h	h	h	a	h	a	a	a	a	h	a	h	a	a	a	h	a	h	h	a	h	a	a	h	h	a	h	h	a
TP98633	GBS_SNP	A/T	A	CIAT 26146	1f	50.812	1	6396921	99	1.10638	0.617075	h	h	h	a	h	h	a	h	h	h	h	h	a	h	a	-	a	-	h	a	h	a	a	a	h	a	h	h	a	h	a	-	h	h	a	h	h	a
TP164507	GBS_SNP	G/T	T	CIAT 26146	1f	52.778	1	7994926	97	1.15556	0.475139	h	h	h	a	h	h	a	h	h	h	h	h	a	h	h	-	a	a	h	a	h	a	-	a	h	a	h	h	a	h	a	a	h	h	-	h	h	-
TP45559	GBS_SNP	C/T	C	CIAT 26146	1f	53.754	.	.	102	1.08163	0.689157	h	h	h	a	h	h	a	h	h	h	h	h	a	h	h	a	a	a	h	a	h	a	a	-	h	a	h	h	-	h	a	a	h	h	a	h	h	a
TP228798	GBS_SNP	A/C	C	CIAT 26146	1f	55.099	.	.	92	0.957447	0.841481	h	h	h	a	h	h	a	h	h	h	h	h	a	h	h	-	-	a	h	a	h	a	a	a	-	a	h	h	a	h	a	a	h	h	a	h	h	a
TP11731	GBS_SNP	A/G	G	CIAT 26146	1f	57.709	.	.	80	1.42424	0.117525	h	h	h	a	h	h	a	h	h	h	h	h	a	a	h	a	a	a	h	a	h	-	a	a	h	a	h	h	a	h	a	a	h	h	a	h	h	a
TP177528	GBS_SNP	C/T	T	CIAT 26146	1f	57.714	.	.	98	1.04167	0.841481	h	h	h	a	h	h	a	h	h	h	h	h	a	a	h	a	a	a	h	a	h	-	a	a	h	a	h	h	a	h	a	a	h	h	a	h	h	a
TP204753	GBS_SNP	G/T	T	CIAT 26146	1f	58.685	.	.	98	1.08511	0.689157	h	h	h	a	h	h	a	h	h	h	h	h	a	a	h	a	a	a	h	a	h	a	a	a	h	a	h	h	a	h	a	a	h	h	a	h	h	a
M-CTT/E-ACG180	AFLP	.	.	CIAT 26146	1f	60.646	na	na	103	0.980769	0.920344	h	h	h	a	h	h	a	h	h	h	h	h	a	a	h	a	a	a	h	a	h	a	a	a	h	a	h	h	a	h	a	a	h	h	a	h	h	a
TP272710	GBS_SNP	C/G	G	CIAT 26146	1f	61.617	.	.	84	1.625	0.0291285	h	h	h	a	h	h	a	h	h	h	h	h	-	a	h	a	a	a	h	a	h	-	a	a	h	-	h	h	-	h	-	-	h	h	a	h	h	-
TP40255	GBS_SNP	C/G	C	CIAT 26146	1f	61.617	.	.	84	1.54545	0.0494503	h	h	h	a	h	h	a	h	h	h	h	h	-	a	h	a	a	a	h	-	h	-	a	-	h	-	h	h	a	h	-	-	h	h	a	h	h	-
TP208223	GBS_SNP	C/T	C	CIAT 26146	1f	64.588	7	2254356	93	0.788462	0.254213	-	-	h	a	h	h	a	h	-	h	h	h	a	a	h	a	a	a	h	a	h	a	a	a	h	a	h	h	a	h	a	a	h	h	a	h	h	a
TP78656	GBS_SNP	C/G	C	CIAT 26146	1f	65.559	.	.	95	0.979167	0.920344	h	h	h	a	h	h	a	h	h	h	h	h	a	a	h	a	a	a	h	a	h	a	a	a	h	a	h	h	a	h	a	a	-	h	a	h	h	a
M-CAG/E-AGC393	AFLP	.	.	CIAT 26146	1f	65.559	na	na	102	0.961538	0.841481	h	h	h	a	h	h	a	h	h	h	h	h	a	a	h	a	a	a	h	a	h	a	a	a	h	a	h	h	a	h	a	a	h	h	a	h	h	a
M-CTG/E-AGC248	AFLP	.	.	CIAT 26146	1f	66.53	na	na	101	0.980392	0.920344	h	h	h	a	h	h	a	h	h	h	h	-	a	a	h	a	a	a	h	a	h	a	a	a	h	a	h	h	a	h	a	a	h	h	a	h	h	a
M-CAC/E-ACA301	AFLP	.	.	CIAT 26146	1f	67.501	na	na	102	1	1	h	h	h	a	h	h	a	h	h	h	h	h	a	a	h	a	a	a	h	a	h	a	a	a	h	a	h	h	a	h	a	a	h	h	a	h	-	a
M-CAC/E-AAC419	AFLP	.	.	CIAT 26146	1f	67.501	na	na	103	1.01961	0.920344	h	h	h	a	h	h	a	h	h	h	h	h	a	a	h	a	a	a	h	a	h	a	a	a	h	a	h	h	a	h	a	a	h	h	a	h	h	a
TP268048	GBS_SNP	A/G	G	CIAT 26146	1f	68.496	.	.	86	1.26316	0.281466	h	h	h	a	h	h	a	h	h	h	h	h	a	a	h	a	a	a	h	a	h	a	a	-	h	-	h	h	a	h	a	a	h	h	a	h	h	a
TP181075	GBS_SNP	C/T	T	CIAT 26146	1f	75.62	.	.	88	1.37838	0.135354	h	h	h	a	h	h	a	h	h	h	h	h	a	a	h	a	a	h	h	-	h	-	a	a	h	-	-	h	a	h	a	a	h	h	-	h	-	h
TP228459	GBS_SNP	C/T	T	CIAT 26146	1f	76.723	.	.	101	1.14894	0.483927	h	h	h	a	h	h	a	h	h	h	h	h	a	a	h	a	a	h	h	a	h	a	a	a	h	a	h	h	a	h	a	a	h	h	a	h	h	h
TP12490	GBS_SNP	C/T	C	CIAT 26146	1f	79.699	7	19925510	92	1.35897	0.144441	-	-	h	a	h	h	a	h	h	h	h	h	-	a	h	a	a	h	h	a	h	a	a	a	h	-	h	h	a	h	a	a	h	h	a	h	h	h
TP214935	GBS_SNP	A/G	G	CIAT 26146	1f	79.699	7	19925510	93	1.325	0.177313	h	-	h	a	h	h	a	h	h	h	h	h	-	a	h	a	a	h	h	a	h	a	a	a	h	a	h	h	a	h	a	a	h	h	a	h	h	h
M-CAT/E-ACG381	AFLP	.	.	CIAT 26146	1f	79.699	na	na	101	1.19565	0.371093	h	h	h	a	h	h	a	h	h	h	h	h	a	a	h	a	a	h	h	a	h	a	a	-	h	a	h	h	a	h	a	a	h	h	a	h	h	h
TP173586	GBS_SNP	C/T	T	CIAT 26146	1f	81.034	.	.	99	1.35714	0.1319	h	-	h	a	h	h	a	h	h	h	h	h	-	a	h	a	a	h	h	a	h	a	a	a	h	a	h	h	a	h	a	a	h	h	a	h	h	h
TP140885	GBS_SNP	G/T	T	CIAT 26146	1f	83.352	.	.	89	1.34211	0.168078	h	a	h	-	h	h	a	h	h	h	h	h	a	a	h	a	a	h	h	-	h	-	a	a	h	a	h	-	a	h	-	a	h	h	a	h	h	h
TP277505	GBS_SNP	A/G	G	CIAT 26146	1f	83.617	7	18017665	88	1.25641	0.285652	h	a	h	a	h	h	a	h	h	h	h	h	a	a	h	a	a	h	h	a	h	a	a	a	h	a	h	h	a	h	a	a	h	h	a	h	h	h
TP213831	GBS_SNP	C/T	C	CIAT 26146	1f	84.066	.	.	92	1.2439	0.296471	-	a	h	a	h	h	-	h	h	h	-	h	a	a	h	-	a	h	h	a	h	a	a	a	h	a	h	h	a	h	a	a	h	h	a	h	h	h
M-CTA/E-ACT316	AFLP	.	.	CIAT 26146	1f	84.583	na	na	103	1.14583	0.488422	h	a	h	a	h	h	a	h	h	h	h	h	a	a	h	a	a	h	h	a	h	a	a	a	h	a	h	h	a	h	a	a	h	h	a	h	h	h
BCTe034-1	SSR	.	.	CIAT 26146	1f	85.105	na	na	94	0.958333	0.841481	h	a	h	a	h	h	a	-	h	h	-	-	a	a	h	a	a	h	h	a	h	a	a	a	h	a	-	-	a	h	a	a	h	h	a	h	h	h
scaffold55130	KASP	T/C	C	CIAT 26146	1f	85.549	.	.	98	1.17778	0.420113	h	a	h	a	h	h	a	a	h	h	-	h	a	a	h	a	a	h	h	a	h	a	a	a	h	a	h	h	a	h	a	a	h	h	a	h	h	h
M-CAG/E-AGC181	AFLP	.	.	CIAT 26146	1f	87.51	na	na	97	0.901961	0.61012	a	a	h	a	h	-	a	a	h	-	h	h	a	a	h	a	a	-	h	a	h	a	a	a	h	a	-	h	a	h	a	a	h	h	a	h	h	h
TP118040	GBS_SNP	C/T	T	CIAT 26146	1f	89.476	7	23943575	93	1.44737	0.077813	h	a	h	a	h	h	a	a	h	h	h	h	a	a	h	a	a	h	h	-	h	a	-	a	h	a	h	h	-	h	a	a	h	h	a	h	h	h
TP175478	GBS_SNP	G/T	T	CIAT 26146	1f	92.458	.	.	91	0.93617	0.75183	h	a	h	a	h	h	a	a	h	h	h	-	a	-	h	a	a	h	h	a	-	a	a	a	h	a	h	h	a	-	a	a	h	h	a	-	h	h
M-CAG/E-AAC257	AFLP	.	.	CIAT 26146	1f	94.424	na	na	103	1.14583	0.488422	h	a	h	a	h	h	a	a	h	h	h	h	a	a	h	a	a	h	h	a	h	a	a	a	h	a	h	h	a	h	a	a	h	h	a	h	h	h
TP175714	GBS_SNP	C/T	T	CIAT 26146	1f	96.385	.	.	100	1.17391	0.423711	h	a	h	a	h	h	a	a	h	h	h	h	a	a	h	a	a	h	h	a	h	a	a	a	a	a	h	h	a	h	a	-	h	h	a	h	h	h
M-CTG/E-ACC324	AFLP	.	.	CIAT 26146	1f	96.385	na	na	103	1.06	0.764177	h	a	h	a	h	h	a	a	h	h	h	h	a	a	h	a	a	h	h	a	h	a	a	a	a	a	h	h	a	h	a	a	h	h	a	h	h	h
TP107536	GBS_SNP	G/T	T	CIAT 26146	1f	98.321	7	31442857	100	1.17391	0.423711	h	-	h	a	h	h	a	a	h	h	h	h	a	a	h	a	a	h	h	a	h	a	a	a	a	a	h	h	a	h	a	a	h	h	a	h	h	h
TP136777	GBS_SNP	T/C	C	CIAT 26146	1f	98.345	.	.	93	1.11364	0.603332	h	a	h	a	h	h	a	a	h	h	h	h	a	a	h	a	a	h	h	a	h	a	a	a	-	a	h	h	a	h	a	-	h	h	a	h	h	h
TP257378	GBS_SNP	C/T	T	CIAT 26146	1f	98.345	3	1804842	94	1.2381	0.303215	h	a	h	a	h	h	a	a	h	h	h	h	a	a	h	a	a	h	h	a	h	a	-	a	-	a	h	h	a	h	a	a	h	h	a	h	h	h
TP12750	GBS_SNP	C/T	C	CIAT 26146	1f	98.345	.	.	98	1.22727	0.312519	h	a	h	a	h	h	a	a	h	h	h	h	a	a	h	a	a	h	h	a	h	a	-	a	a	a	h	h	a	h	a	a	h	h	a	h	h	h
TP71270	GBS_SNP	G/T	G	CIAT 26146	1f	98.345	.	.	99	1.02041	0.920344	h	a	-	a	h	-	a	a	h	h	h	h	a	a	h	a	a	h	h	a	h	a	a	a	-	a	h	h	a	h	a	a	h	h	a	h	h	h
TP154271	GBS_SNP	A/C	A	CIAT 26146	1f	98.345	7	31442857	99	1.15217	0.483927	h	a	h	a	h	h	a	a	h	h	h	h	a	a	h	a	a	h	h	a	h	a	a	a	a	a	h	h	a	h	a	a	h	h	a	h	h	-
TP79626	GBS_SNP	A/G	G	CIAT 26146	1f	100.441	.	.	97	1.25581	0.263552	h	a	h	a	h	h	a	a	h	h	h	h	a	a	h	a	a	h	h	a	h	a	a	a	a	a	h	h	a	h	-	a	h	h	a	h	h	h
TP1743	GBS_SNP	A/G	A	CIAT 26146	2a	0	.	.	102	0.961538	0.841481	a	h	a	h	a	h	-	h	h	a	a	h	a	h	h	a	h	h	a	h	a	h	h	a	a	h	h	h	a	h	a	a	a	h	h	h	h	a
TP45508	GBS_SNP	A/G	A	CIAT 26146	2a	0	.	.	91	1.06818	0.75183	a	h	a	h	a	h	a	h	-	-	a	h	a	h	h	a	h	h	a	h	a	h	h	a	a	h	h	h	a	h	a	a	a	-	h	h	h	a
TP180699	GBS_SNP	A/G	A	CIAT 26146	2a	2.971	.	.	90	1	1	a	h	a	h	-	h	a	h	h	a	a	h	a	h	h	a	a	h	a	h	a	h	-	a	a	h	-	h	a	h	a	-	a	h	h	h	h	-
TP53914	GBS_SNP	C/G	G	CIAT 26146	2a	2.971	.	.	102	0.888889	0.554113	a	h	a	h	a	h	a	h	h	a	a	h	a	h	h	a	a	h	a	h	a	-	h	a	a	h	h	h	a	h	a	a	a	h	h	h	h	a
TP262859	GBS_SNP	A/G	A	CIAT 26146	2a	2.971	.	.	90	1.19512	0.399444	-	h	-	h	a	h	a	h	h	a	a	h	a	h	h	a	a	h	a	h	a	h	h	a	a	h	h	h	a	h	a	-	a	h	h	h	h	-
TP108592	GBS_SNP	A/G	A	CIAT 26146	2a	2.971	2	2417369	95	1.06522	0.764177	a	h	a	h	-	h	-	h	h	a	-	h	-	h	h	a	a	h	a	h	a	h	h	a	a	h	h	h	a	h	a	a	a	h	h	h	h	-
TP219105	GBS_SNP	A/G	A	CIAT 26146	2a	2.971	.	.	101	0.942308	0.764177	a	h	a	h	a	h	a	h	h	a	a	h	a	h	h	a	a	h	a	h	a	h	h	a	a	h	h	h	a	h	a	a	a	h	h	h	h	a
TP236546	GBS_SNP	T/C	C	CIAT 26146	2a	5.953	.	.	90	1	1	a	h	-	h	a	h	a	h	h	a	a	h	a	h	h	h	a	h	-	h	a	-	h	a	a	h	h	h	a	h	a	a	a	h	h	h	h	a
TP192133	GBS_SNP	A/T	A	CIAT 26146	2a	7.924	.	.	95	1.02128	0.920344	a	h	-	h	-	h	a	h	h	a	a	h	a	h	h	h	a	h	a	h	a	h	h	a	a	-	h	h	a	h	a	a	a	h	h	h	h	a
TP137023	GBS_SNP	C/T	T	CIAT 26146	2a	7.924	3	42888092	101	0.980392	0.920344	a	h	a	h	a	h	a	h	h	a	a	h	a	h	h	h	a	h	a	h	-	h	h	a	a	h	h	h	a	h	a	-	a	h	h	h	h	a
TP156544	GBS_SNP	G/T	G	CIAT 26146	2a	8.392	.	.	84	1.21053	0.383329	a	h	a	h	a	h	-	h	h	a	a	h	a	h	h	h	a	h	a	h	a	h	h	a	-	h	h	h	a	h	a	a	a	h	h	h	h	a
TP197306	GBS_SNP	C/T	T	CIAT 26146	2a	8.89	.	.	100	1.04082	0.841481	a	h	a	h	a	h	h	h	h	a	a	h	a	h	h	h	a	h	a	h	a	h	h	a	a	h	h	h	a	h	a	-	a	h	h	h	h	a
TP5961	GBS_SNP	C/T	T	CIAT 26146	2a	8.89	.	.	101	1.02	0.920344	a	h	a	h	a	h	h	h	h	a	a	h	a	h	h	h	a	h	a	h	a	h	h	a	a	h	h	h	a	h	a	a	a	h	h	h	h	a
M-CAC/E-ACG498	AFLP	.	.	CIAT 26146	2a	8.89	na	na	96	0.959184	0.841481	a	h	a	h	a	h	h	h	-	a	a	h	a	h	h	h	a	h	a	-	a	h	h	a	a	h	h	h	a	h	a	a	a	h	h	h	h	a
TP221494	GBS_SNP	A/G	A	CIAT 26146	2a	8.89	.	.	90	1.25	0.292082	a	h	a	h	-	h	h	h	h	a	a	h	a	h	h	h	a	h	a	h	a	h	h	a	a	h	h	h	a	h	-	a	a	h	h	h	h	a
TP127418	GBS_SNP	A/C	A	CIAT 26146	2a	8.928	.	.	99	1.02041	0.920344	a	h	a	h	a	h	h	h	h	a	a	h	a	h	h	h	a	h	a	h	a	h	h	a	a	h	h	h	a	h	a	a	a	h	h	h	h	a
TP217942	GBS_SNP	C/T	T	CIAT 26146	2a	12.894	2	6451148	98	0.96	0.841481	a	h	a	h	a	h	h	h	h	a	-	h	a	h	h	h	a	h	a	h	a	h	h	a	a	h	h	h	a	h	a	a	a	h	h	h	-	-
BCTr062-3	SSR	.	.	CIAT 26146	2a	16.912	na	na	102	0.888889	0.554113	a	h	a	h	a	h	h	h	h	a	a	h	a	h	h	h	a	h	a	h	a	h	h	a	a	h	h	h	a	a	a	a	a	h	h	h	h	a
M-CTA/E-ACG303	AFLP	.	.	CIAT 26146	2a	20.69	na	na	97	0.901961	0.61012	a	h	a	h	a	h	h	h	h	a	a	h	a	h	h	h	a	h	a	h	a	h	h	a	a	h	h	h	a	a	a	a	a	h	h	h	h	a
TP87633	GBS_SNP	A/T	T	CIAT 26146	2a	21.892	2	9121407	100	1.08333	0.689157	a	h	a	h	a	h	h	h	h	a	a	h	a	h	h	h	a	h	a	h	a	h	h	a	a	h	h	h	a	a	a	a	a	h	h	h	h	a
M-CTA/E-AAC185	AFLP	.	.	CIAT 26146	2a	21.892	na	na	103	0.980769	0.920344	a	h	a	h	a	h	h	h	h	a	a	h	a	h	h	h	a	h	a	h	a	h	h	a	a	h	h	h	a	a	a	a	a	h	h	h	h	a
TP210730	GBS_SNP	C/T	C	CIAT 26146	2a	21.892	.	.	94	1.13636	0.537603	a	h	a	h	a	h	h	h	h	a	a	h	-	h	h	h	a	h	a	h	a	h	h	a	a	h	h	h	a	a	a	-	a	h	h	h	h	a
TP136399	GBS_SNP	A/G	G	CIAT 26146	2a	22.863	2	10580567	99	1.0625	0.764177	-	h	a	h	a	h	h	h	h	a	a	h	a	h	h	h	a	h	a	h	a	h	a	a	a	h	h	h	a	a	-	a	a	h	h	h	h	a
TP103972	GBS_SNP	A/G	A	CIAT 26146	2a	22.863	.	.	95	1.06522	0.764177	a	h	a	h	a	h	h	-	h	a	a	h	a	h	h	h	a	h	a	h	a	h	a	a	a	h	h	h	a	a	a	a	a	h	h	h	h	a
TP71698	GBS_SNP	A/G	G	CIAT 26146	2a	22.863	2	11556123	103	0.980769	0.920344	a	h	a	h	a	h	h	h	h	a	a	h	a	h	h	h	a	h	a	h	a	h	a	a	a	h	h	h	a	a	a	a	a	h	h	h	h	-
TP283201	GBS_SNP	C/T	T	CIAT 26146	2a	22.863	2	10467932	99	0.98	0.920344	a	h	a	h	-	h	h	h	h	a	a	h	a	h	h	h	a	h	a	h	a	h	a	a	a	h	h	h	a	a	a	a	a	h	h	h	h	a
TP249940	GBS_SNP	C/G	G	CIAT 26146	2a	22.863	2	11921626	91	1.16667	0.462433	a	h	a	h	a	h	h	h	h	a	a	h	a	h	h	h	a	h	a	h	a	h	a	a	a	h	h	h	a	a	a	-	a	h	-	h	h	a
TP56923	GBS_SNP	A/G	A	CIAT 26146	2a	22.863	.	.	104	0.962264	0.841481	a	h	a	h	a	h	h	h	h	a	a	h	a	h	h	h	a	h	a	h	a	h	a	a	a	h	h	h	a	a	a	a	a	h	h	h	h	a
TP93205	GBS_SNP	A/G	A	CIAT 26146	2a	23.834	2	14238196	96	1	1	a	h	a	-	a	h	h	h	h	a	a	h	a	h	h	h	a	h	a	h	a	h	a	a	a	h	h	h	a	a	a	a	a	h	h	h	h	a
TP244355	GBS_SNP	A/T	A	CIAT 26146	2a	23.834	.	.	100	1	1	a	h	a	h	a	h	h	h	h	-	a	h	a	h	h	h	a	h	a	h	a	-	a	a	a	h	h	h	a	a	a	a	a	h	h	h	h	a
TP236783	GBS_SNP	C/T	T	CIAT 26146	2a	23.834	.	.	101	1.06122	0.764177	a	h	a	h	a	h	h	h	h	a	a	h	-	h	h	h	a	h	a	h	a	h	a	a	a	h	h	h	a	a	a	a	a	h	h	h	h	a
TP9822	GBS_SNP	C/T	T	CIAT 26146	2a	24.805	.	.	101	1.10417	0.617075	a	h	a	h	a	h	h	h	h	a	a	h	-	h	h	h	a	h	a	h	a	h	a	a	a	h	h	h	a	a	a	a	a	h	h	h	h	a
M-CTA/E-AAG134	AFLP	.	.	CIAT 26146	2a	25.776	na	na	103	1.06	0.764177	a	h	a	h	a	h	h	h	h	a	a	h	a	h	h	h	a	h	a	h	a	h	a	a	a	h	h	h	a	a	a	a	a	h	h	h	h	a
TP47409	GBS_SNP	C/T	C	CIAT 26146	2a	25.776	.	.	100	1.12766	0.548506	a	h	a	h	-	h	h	h	h	a	a	h	a	h	h	h	-	h	a	h	a	h	a	a	a	h	h	h	a	a	a	a	a	h	h	h	h	-
TP151562	GBS_SNP	A/G	A	CIAT 26146	2a	26.752	.	.	88	1.44444	0.0880319	a	h	a	h	a	-	h	h	h	a	a	h	a	h	h	h	a	h	a	h	a	h	a	a	a	h	h	h	a	a	a	-	a	h	h	h	-	a
TP173554	GBS_SNP	C/T	T	CIAT 26146	2a	27.727	.	.	82	1.5625	0.0468714	-	h	-	h	a	h	h	h	h	a	a	h	a	h	h	h	-	h	a	h	a	-	a	-	a	h	-	h	a	a	a	a	a	h	h	h	h	a
TP285210	GBS_SNP	C/T	C	CIAT 26146	2a	27.727	4	1008054	100	1.27273	0.230139	a	h	a	h	a	h	h	h	h	a	a	h	a	h	h	h	a	h	a	h	a	h	a	a	a	h	h	h	a	a	a	a	-	h	h	h	h	a
TP220260	GBS_SNP	C/T	T	CIAT 26146	2a	27.727	4	700465	94	1.41026	0.099098	a	h	a	h	a	h	h	h	h	a	a	h	-	h	h	h	a	h	a	h	a	h	a	a	a	h	h	h	a	a	a	a	a	h	h	h	h	a
TP221361	GBS_SNP	A/G	G	CIAT 26146	2a	27.727	.	.	88	1.51429	0.0550689	-	h	a	h	a	-	h	h	h	a	a	h	a	h	h	h	a	h	a	h	a	h	a	a	a	h	h	h	a	a	-	a	-	h	h	h	h	a
TP2213	GBS_SNP	C/G	C	CIAT 26146	2a	27.761	.	.	87	1.48571	0.0684418	-	h	a	h	a	h	h	h	h	a	a	h	-	h	h	h	a	h	a	h	a	h	a	a	a	-	h	h	a	a	a	a	-	h	h	h	h	-
TP58575	GBS_SNP	A/G	A	CIAT 26146	2a	29.687	1	40818822	104	1.26087	0.240101	a	h	a	h	a	h	h	h	h	a	a	h	a	h	h	h	a	h	a	h	a	h	a	a	a	h	h	h	a	a	a	a	a	h	h	h	h	h
TP132023	GBS_SNP	A/T	T	CIAT 26146	2a	31.648	4	3462403	95	1.11111	0.61012	a	h	a	h	a	h	h	h	h	a	a	h	a	h	h	h	a	h	a	h	a	-	a	a	a	h	h	h	a	a	a	a	a	h	h	h	h	h
M-CAG/E-ACA154	AFLP	.	.	CIAT 26146	2a	33.609	na	na	101	1.29545	0.196259	a	h	a	h	a	h	h	h	h	a	a	h	a	h	h	h	a	h	a	h	a	h	a	a	a	h	h	h	a	a	a	a	a	h	h	h	h	h
TP200218	GBS_SNP	A/G	A	CIAT 26146	2a	33.609	.	.	101	1.29545	0.196259	a	h	a	h	a	-	h	h	h	a	a	h	a	h	h	h	a	h	a	h	a	h	a	a	a	h	h	h	a	a	a	a	a	h	h	h	h	h
TP136256	GBS_SNP	C/T	T	CIAT 26146	2a	33.609	.	.	100	1.38095	0.109599	-	h	a	h	a	h	h	h	h	-	a	h	a	h	h	h	a	h	a	h	a	h	a	a	a	h	h	h	a	a	a	a	a	h	h	h	h	h
M-CAG/E-AAC154	AFLP	.	.	CIAT 26146	2a	33.609	na	na	103	1.23913	0.279401	a	h	a	h	a	h	h	h	h	a	a	h	a	h	h	h	a	h	a	h	a	h	a	a	a	h	h	h	a	a	a	a	a	h	h	h	h	h
TP171224	GBS_SNP	A/C	A	CIAT 26146	2a	33.609	4	5457278	102	1.31818	0.165857	a	h	a	h	a	h	h	h	h	a	a	h	a	h	h	h	a	h	a	h	a	h	a	a	a	h	h	h	a	a	a	a	a	h	h	h	h	h
TP131201	GBS_SNP	C/T	C	CIAT 26146	2a	33.609	.	.	101	1.34884	0.135354	a	h	a	h	a	h	h	h	h	a	a	h	a	h	h	h	a	h	a	h	a	h	a	a	a	h	h	h	-	a	a	-	a	h	h	h	h	h
TP257163	GBS_SNP	A/G	A	CIAT 26146	2a	33.609	.	.	99	1.35714	0.1319	a	h	a	h	a	h	h	h	h	a	a	h	a	h	h	h	a	h	a	h	a	h	a	a	-	h	h	h	a	a	a	a	a	h	h	h	h	h
TP265976	GBS_SNP	A/G	A	CIAT 26146	2a	33.609	4	4534580	97	1.48718	0.0537644	a	h	-	h	a	h	h	h	h	a	a	h	-	h	h	h	a	h	-	h	a	h	a	-	a	h	h	h	a	a	a	a	a	h	h	h	h	h
TP60352	GBS_SNP	C/T	T	CIAT 26146	2a	34.58	.	.	94	1.35	0.148266	-	h	a	h	a	h	h	h	h	a	a	h	a	h	h	h	a	h	a	h	a	h	a	a	a	-	h	h	a	a	a	a	a	h	h	h	h	h
TP170066	GBS_SNP	A/T	T	CIAT 26146	2a	34.58	.	.	96	1.46154	0.0659921	a	h	a	h	a	h	h	h	h	a	a	h	a	h	h	h	a	h	a	h	a	h	a	a	a	h	h	h	a	a	a	a	a	h	h	h	h	h
TP153752	GBS_SNP	A/G	G	CIAT 26146	2a	34.58	.	.	93	1.44737	0.077813	a	h	a	h	a	h	h	h	h	a	a	h	a	h	h	h	a	h	a	h	a	h	a	a	a	h	h	h	a	a	-	a	a	h	h	h	h	h
M-CAG/E-AAC295	AFLP	.	.	CIAT 26146	2a	37.551	na	na	101	1.46341	0.0588323	a	h	a	h	a	h	h	h	h	a	a	h	a	h	h	h	a	h	a	h	a	h	a	a	a	h	h	h	a	a	a	a	a	h	h	h	h	h
TP41217	GBS_SNP	C/T	T	CIAT 26146	2a	38.522	.	.	100	1.7027	0.00932238	-	h	a	h	a	h	h	h	h	a	a	h	a	h	h	h	a	h	a	h	a	h	a	a	a	h	h	h	a	a	a	-	a	h	h	h	h	h
TP2951	GBS_SNP	C/T	T	CIAT 26146	2a	39.493	.	.	100	1.77778	0.00511026	a	h	a	h	a	h	h	h	h	a	a	h	a	h	h	h	a	h	h	h	-	h	a	a	a	h	h	h	a	a	-	-	a	h	h	h	h	h
TP85020	GBS_SNP	C/T	C	CIAT 26146	2a	39.493	4	13298496	98	1.88235	0.00244674	a	h	a	h	-	h	h	h	h	a	a	h	a	h	h	h	-	h	h	h	-	h	a	a	a	h	h	h	-	a	a	a	a	h	h	h	h	h
TP117888	GBS_SNP	A/T	T	CIAT 26146	2a	39.493	.	.	94	1.9375	0.00197783	-	h	-	h	a	h	h	h	h	a	a	h	a	h	h	h	a	h	h	h	a	h	a	a	a	h	h	h	a	a	a	a	a	h	h	h	h	h
TP215905	GBS_SNP	A/G	A	CIAT 26146	2a	39.493	4	13319459	97	1.85294	0.00323491	a	h	-	h	a	h	h	h	h	a	a	h	a	h	h	h	a	h	h	h	a	h	a	a	a	h	h	h	a	a	a	a	a	h	h	h	h	h
TP278711	GBS_SNP	C/T	T	CIAT 26146	2a	40.464	.	.	97	1.69444	0.0111579	a	h	a	a	-	h	h	h	h	a	a	h	a	h	h	h	a	h	h	h	a	h	-	a	a	h	h	h	a	a	a	a	a	h	h	h	h	h
TP192228	GBS_SNP	A/G	A	CIAT 26146	2a	43.502	.	.	93	1.51351	0.0488646	a	h	a	-	a	h	h	h	h	a	a	h	a	h	h	h	a	h	h	h	a	h	a	a	a	h	h	h	a	a	a	a	a	h	h	h	-	h
TP25384	GBS_SNP	A/T	A	CIAT 26146	2a	46.427	8	40619805	103	1.71053	0.0077949	a	h	a	h	a	h	h	h	h	a	a	h	a	h	h	h	a	h	h	h	a	h	a	a	a	h	h	h	a	a	a	a	a	h	h	h	h	h
TP272857	GBS_SNP	A/G	A	CIAT 26146	2a	46.427	.	.	101	1.80556	0.00389957	a	h	a	h	a	h	h	h	h	-	-	h	a	h	h	h	a	h	h	h	a	h	a	a	a	h	h	h	a	a	a	a	a	h	h	h	h	h
TP124617	GBS_SNP	C/T	T	CIAT 26146	2a	46.427	.	.	103	1.71053	0.0077949	a	h	a	h	a	h	h	h	h	-	a	h	a	h	h	h	a	h	h	h	a	h	a	a	a	h	h	h	a	a	a	a	a	h	h	h	h	h
TP85618	GBS_SNP	C/T	T	CIAT 26146	2a	46.427	.	.	93	1.90625	0.00264136	a	h	a	h	a	h	h	h	h	a	a	h	a	h	h	h	a	h	h	h	a	h	a	a	a	h	h	h	a	a	a	a	a	h	h	h	h	h
TP226674	GBS_SNP	C/T	C	CIAT 26146	2a	46.427	.	.	102	1.75676	0.00555276	a	h	a	h	a	h	h	h	h	a	a	h	a	h	h	h	-	h	h	h	a	h	a	a	a	h	h	h	-	a	a	a	a	h	h	h	h	h
TP288841	GBS_SNP	C/T	T	CIAT 26146	2a	46.427	4	34850928	100	1.85714	0.0026998	a	h	a	h	a	h	h	h	h	-	a	h	-	h	h	h	a	h	h	h	a	h	-	a	a	h	h	h	a	a	a	-	a	h	h	h	h	h
TP19111	GBS_SNP	A/G	A	CIAT 26146	2a	47.398	.	.	85	1.74194	0.0126315	a	h	a	h	a	h	h	h	h	a	a	h	a	h	h	h	a	h	h	h	a	h	a	a	-	h	h	-	a	a	a	-	a	h	h	h	h	h
TP41710	GBS_SNP	A/G	A	CIAT 26146	2a	47.731	.	.	91	1.84375	0.00465197	a	h	a	h	a	h	h	h	h	a	a	h	a	h	h	h	a	h	h	h	a	h	a	a	a	h	h	h	a	a	a	a	-	-	h	h	h	h
TP102420	GBS_SNP	A/T	T	CIAT 26146	2a	48.364	.	.	102	1.75676	0.00555276	-	h	a	h	a	h	h	h	h	a	a	h	a	h	h	h	a	h	h	h	a	h	a	a	a	h	h	h	a	a	a	a	a	h	h	h	h	h
TP279547	GBS_SNP	C/T	T	CIAT 26146	2a	49.335	4	32553322	101	1.88571	0.00204355	a	h	a	h	a	h	h	h	h	-	a	h	a	h	h	h	a	h	h	h	a	h	a	a	a	h	h	h	a	a	a	a	a	h	h	h	h	h
TP287068	GBS_SNP	C/T	C	CIAT 26146	2a	50.316	.	.	85	1.93103	0.00339875	a	h	a	h	a	h	h	h	h	a	a	h	a	h	h	h	a	h	h	h	a	a	a	a	a	h	h	h	a	-	a	a	a	-	h	h	-	h
TP152759	GBS_SNP	A/G	A	CIAT 26146	2a	52.795	.	.	89	1.78125	0.00806042	-	-	a	h	a	h	h	h	h	-	a	h	a	h	h	h	a	-	h	h	a	h	a	a	-	h	h	h	a	a	a	a	a	h	h	h	h	-
TP208790	GBS_SNP	C/T	C	CIAT 26146	2a	55.273	.	.	99	1.91176	0.00183268	h	h	a	h	a	h	h	h	h	-	-	h	a	h	h	h	a	h	h	h	a	h	a	a	-	h	a	h	a	a	a	a	a	h	h	h	h	h
TP1608	GBS_SNP	C/T	C	CIAT 26146	2a	58.25	.	.	101	1.80556	0.00389957	h	h	a	h	a	h	h	h	h	-	a	h	a	h	h	h	a	h	h	h	a	h	a	a	a	h	a	h	h	a	a	a	a	h	h	h	h	h
TP14437	GBS_SNP	A/T	A	CIAT 26146	2a	59.225	4	40188232	101	1.97059	0.00102603	h	h	a	h	a	h	h	h	h	a	a	h	a	h	h	h	a	h	h	h	a	h	a	a	-	h	a	h	h	a	a	a	a	h	h	h	h	h
TP196966	GBS_SNP	A/G	G	CIAT 26146	2a	68.728	.	.	103	1.71053	0.0077949	h	h	a	h	a	h	h	h	h	a	a	h	a	h	h	h	a	h	h	h	a	h	a	a	a	a	a	h	h	a	a	a	h	h	h	h	h	h
TP281100	GBS_SNP	C/T	T	CIAT 26146	2a	68.728	.	.	99	1.75	0.00666908	h	h	a	h	a	h	h	h	h	a	a	h	a	h	h	h	a	h	h	h	a	h	a	a	-	a	a	h	h	a	a	a	h	h	h	h	h	h
TP283993	GBS_SNP	A/G	A	CIAT 26146	2a	68.728	.	.	97	1.69444	0.0111579	h	h	a	h	a	h	h	h	h	a	a	h	a	h	h	h	a	h	h	h	a	h	a	a	a	a	a	h	h	a	a	a	h	h	-	h	h	h
TP50656	GBS_SNP	A/G	G	CIAT 26146	2a	69.699	2	31781814	97	1.93939	0.00164383	h	h	a	h	-	h	h	h	h	a	a	h	a	h	h	h	-	h	h	h	-	h	a	-	a	a	a	a	h	a	a	-	h	h	h	h	h	h
TP286123	GBS_SNP	C/T	C	CIAT 26146	2a	69.699	2	31781744	96	2	0.00108887	h	h	a	h	-	h	h	h	h	a	a	h	-	h	h	h	-	h	h	h	-	h	a	a	a	a	-	a	h	a	a	-	h	h	h	h	h	h
TP213663	GBS_SNP	A/T	T	CIAT 26146	2a	69.699	2	31241287	98	1.8	0.00467773	h	h	a	h	a	h	h	h	h	a	a	h	-	h	h	h	a	h	h	h	a	h	a	a	a	a	a	a	h	a	a	a	h	h	h	h	h	h
TP37825	GBS_SNP	A/G	G	CIAT 26146	2a	73.701	2	37950023	103	1.64103	0.0137497	h	h	a	h	a	h	h	a	h	a	a	h	h	h	h	h	a	h	h	h	a	h	a	a	a	a	a	a	h	a	a	a	h	h	a	h	h	h
TP262468	GBS_SNP	C/T	C	CIAT 26146	2a	73.701	.	.	99	1.75	0.00666908	h	h	a	h	a	h	h	a	h	a	a	h	h	h	h	h	a	h	h	h	-	h	a	a	a	a	a	a	h	a	a	a	h	h	a	h	h	h
TP272089	GBS_SNP	A/G	A	CIAT 26146	2a	74.672	.	.	96	1.4	0.102256	h	h	a	h	a	-	-	a	h	a	a	h	h	h	h	h	a	h	-	h	a	h	a	a	a	a	a	a	h	a	a	a	h	h	a	h	h	h
TP206021	GBS_SNP	C/T	T	CIAT 26146	2a	79.764	.	.	87	1.55882	0.0416345	h	h	a	h	a	h	h	a	h	a	a	h	h	h	h	h	a	h	h	h	-	h	a	h	-	-	a	a	a	-	a	a	h	a	a	h	-	h
TP130629	GBS_SNP	A/G	G	CIAT 26146	2a	83.802	2	40675132	103	1.78378	0.00425889	h	h	a	h	a	h	h	a	h	h	a	h	h	h	h	h	a	h	h	h	a	h	a	h	a	a	a	a	h	a	a	a	h	h	a	h	h	h
TP39347	GBS_SNP	A/T	T	CIAT 26146	2a	83.802	.	.	102	1.83333	0.00297947	h	h	a	h	a	h	h	a	h	h	a	h	h	h	h	h	a	h	h	h	a	h	a	h	a	a	a	a	h	a	a	a	h	h	a	h	h	h
TP152288	GBS_SNP	G/T	T	CIAT 26146	2a	87.804	.	.	99	1.67568	0.0120059	h	h	a	h	a	h	h	a	h	h	a	h	h	a	h	h	a	h	h	h	a	h	a	h	a	a	a	-	h	a	a	a	h	h	a	h	h	h
TP61679	GBS_SNP	A/C	A	CIAT 26146	2a	87.809	2	43587195	84	1.33333	0.190985	-	h	a	h	a	h	h	a	h	h	a	h	h	a	h	h	a	h	h	-	a	-	a	h	a	a	a	a	h	a	a	a	h	h	a	h	h	h
TP201933	GBS_SNP	A/G	G	CIAT 26146	2a	91.806	2	46278145	101	1.72973	0.00720957	h	h	-	h	a	h	h	-	h	h	a	h	h	a	h	h	a	h	h	h	-	h	a	h	a	a	a	a	h	a	h	a	h	h	a	h	h	h
TP13873	GBS_SNP	A/G	A	CIAT 26146	2a	91.806	.	.	88	1.93333	0.00283613	h	h	a	h	a	h	h	a	h	h	a	h	h	a	h	h	a	h	h	h	a	h	a	h	a	a	a	a	h	a	h	a	h	h	a	h	h	h
TP88628	GBS_SNP	G/T	T	CIAT 26146	2a	91.806	.	.	101	1.525	0.036577	h	h	a	-	a	h	h	a	h	h	a	h	h	a	h	h	a	h	h	h	a	-	a	h	a	a	a	a	h	a	h	a	h	h	a	h	h	h
TP267455	GBS_SNP	C/T	T	CIAT 26146	2b	0	.	.	87	0.673077	0.0684418	a	a	a	-	h	a	h	a	a	a	a	a	a	a	h	a	h	a	h	h	h	a	h	h	h	-	h	a	h	-	h	h	a	h	-	a	a	a
TP138036	GBS_SNP	A/G	A	CIAT 26146	2b	0	.	.	87	0.673077	0.0684418	a	a	a	-	h	a	h	a	a	a	a	a	a	a	h	a	h	a	h	h	h	a	h	h	h	-	h	a	h	-	h	h	a	h	-	a	-	a
TP814	GBS_SNP	A/C	A	CIAT 26146	2b	1.04	.	.	96	0.548387	0.00425889	a	a	a	a	h	a	h	a	a	a	a	a	-	a	h	a	h	a	h	h	h	a	h	h	h	a	-	a	h	a	h	h	a	h	a	a	a	a
TP63922	GBS_SNP	A/G	A	CIAT 26146	2b	1.557	.	.	86	0.622642	0.0310535	a	a	-	a	h	a	h	a	a	-	a	a	a	a	h	a	h	a	h	h	h	a	h	h	h	a	-	a	h	a	-	h	-	-	-	a	a	-
TP68092	GBS_SNP	C/T	C	CIAT 26146	2b	3.05	.	.	100	0.612903	0.0163951	a	a	a	a	h	a	h	a	a	a	a	a	a	a	h	a	a	a	h	h	h	a	h	h	h	a	h	a	h	a	h	h	a	h	a	a	a	a
TP101437	GBS_SNP	C/T	T	CIAT 26146	2b	3.05	.	.	93	0.47619	0.000621651	a	a	a	a	h	a	h	a	a	a	a	a	a	a	h	a	a	a	h	h	h	a	h	h	h	a	h	a	h	a	h	h	a	h	a	a	a	a
TP254791	GBS_SNP	G/T	T	CIAT 26146	2b	5.011	.	.	99	0.677966	0.0560692	-	a	a	a	h	a	h	a	-	a	a	a	-	a	h	a	h	a	h	h	h	a	h	h	h	h	h	a	h	-	h	h	a	h	a	a	a	a
M-CAT/E-AAG228	AFLP	.	.	CIAT 26146	2b	10.066	na	na	103	0.66129	0.0385633	a	a	a	a	h	a	a	a	a	a	a	h	a	a	h	a	h	a	h	h	h	a	h	h	h	a	h	a	h	a	h	h	a	h	a	a	a	a
TP93866	GBS_SNP	A/G	A	CIAT 26146	2b	10.066	.	.	87	0.641509	0.0416345	a	a	a	a	h	a	a	a	a	a	a	h	a	a	h	a	h	a	h	-	h	-	h	h	-	a	h	a	h	a	h	h	a	h	a	a	a	a
TP72674	GBS_SNP	A/G	G	CIAT 26146	2b	10.066	2	5697102	99	0.677966	0.0560692	a	a	a	a	h	a	a	a	a	a	a	h	a	a	h	a	h	a	h	h	h	a	h	h	h	a	h	a	h	a	h	h	a	h	a	a	a	-
TP6281	GBS_SNP	A/T	T	CIAT 26146	2b	10.066	.	.	97	0.732143	0.12772	-	a	a	a	h	a	a	-	a	-	a	h	a	a	h	a	h	a	h	h	h	a	h	h	h	a	h	a	h	a	h	h	a	h	a	a	a	a
BCTr086-3	SSR	.	.	CIAT 26146	2b	10.066	na	na	101	0.655738	0.036577	a	a	a	a	h	a	a	a	a	a	a	h	a	a	h	a	h	a	h	-	h	a	h	h	h	a	h	-	h	a	h	h	a	h	a	a	a	a
TP87671	GBS_SNP	C/G	C	CIAT 26146	2b	10.066	.	.	86	0.829787	0.389661	a	a	a	a	h	a	a	a	a	a	a	h	-	a	h	a	h	a	h	h	h	-	h	h	h	a	h	a	h	a	h	h	-	h	-	a	a	a
TP37846	GBS_SNP	C/T	C	CIAT 26146	2b	14.068	.	.	99	0.767857	0.190985	a	a	a	a	h	h	a	a	-	a	a	h	a	a	h	a	h	a	h	h	h	a	h	h	h	a	h	a	h	a	h	h	a	h	a	a	a	a
TP241081	GBS_SNP	C/T	C	CIAT 26146	2b	14.068	.	.	92	0.877551	0.532299	-	-	-	a	h	h	-	a	a	a	a	h	a	a	h	a	h	-	h	h	h	a	h	h	h	a	h	a	h	a	h	h	a	h	a	a	a	a
TP22480	GBS_SNP	A/G	A	CIAT 26146	2b	14.068	.	.	88	0.955556	0.823063	a	a	a	a	h	h	a	a	a	a	a	h	a	a	h	a	h	a	h	h	h	a	h	h	h	a	h	a	h	a	h	h	a	h	a	a	a	a
TP12895	GBS_SNP	C/T	T	CIAT 26146	2b	14.121	.	.	101	0.741379	0.135354	-	a	a	a	h	h	a	a	a	a	a	h	a	a	h	-	h	a	h	h	h	a	h	h	h	a	h	a	h	a	h	h	a	h	a	a	a	a
TP209237	GBS_SNP	C/G	G	CIAT 26146	2b	16.032	6	32064014	99	0.833333	0.36518	a	a	a	a	h	h	a	-	a	a	a	h	a	a	h	h	h	a	h	h	h	a	h	h	h	a	h	a	h	a	h	h	a	h	a	a	a	-
TP166499	GBS_SNP	C/G	C	CIAT 26146	2b	17.763	6	32074113	97	0.796296	0.263552	a	a	a	a	h	h	a	-	a	a	a	h	a	a	h	-	h	a	h	h	h	a	h	h	h	a	h	a	h	a	h	h	a	h	a	-	a	-
TP220851	GBS_SNP	A/G	A	CIAT 26146	2b	18.116	.	.	98	0.719298	0.106192	a	a	a	a	h	h	a	a	a	a	a	h	a	a	h	a	h	-	h	h	h	a	h	h	h	a	h	a	h	a	h	-	-	h	a	a	a	a
TP102487	GBS_SNP	A/T	T	CIAT 26146	2b	20.433	.	.	89	0.78	0.243537	-	a	a	a	h	h	a	a	a	a	a	h	a	a	h	a	h	a	h	h	h	a	h	h	h	a	h	a	h	a	h	h	a	h	a	a	a	a
TP53668	GBS_SNP	A/G	A	CIAT 26146	2b	22.922	4	5386568	100	0.666667	0.0455003	a	a	a	a	h	h	a	a	a	a	a	h	a	a	h	a	h	-	h	h	h	a	h	h	h	a	h	a	h	a	h	h	a	h	a	a	a	a
TP23882	GBS_SNP	C/T	C	CIAT 26146	2b	22.922	.	.	81	0.76087	0.222216	a	a	a	-	-	h	a	a	a	a	a	-	-	a	h	a	h	a	h	h	h	-	h	h	h	-	h	a	h	a	h	h	a	-	-	a	a	-
TP24147	GBS_SNP	A/G	G	CIAT 26146	2b	22.922	.	.	81	0.76087	0.222216	a	a	-	-	-	h	a	a	a	a	a	-	-	a	h	a	h	a	h	h	h	-	h	h	h	-	-	a	h	a	h	h	a	-	a	a	a	-
TP50724	GBS_SNP	C/G	C	CIAT 26146	2b	22.922	2	33206929	92	0.803922	0.296471	a	a	-	a	h	h	a	a	a	a	a	h	-	a	h	a	h	a	h	-	h	a	h	h	h	a	h	a	h	-	h	h	-	h	a	a	-	a
TP68005	GBS_SNP	A/G	G	CIAT 26146	2b	22.922	4	1454532	101	0.711864	0.0908075	a	a	a	a	h	h	a	a	a	a	a	h	a	-	h	a	h	a	h	h	h	a	h	h	h	a	h	a	h	a	h	h	a	h	a	a	-	a
BCTr189-2	SSR	.	.	CIAT 26146	2b	26.385	na	na	103	0.609375	0.0137497	a	a	a	a	h	h	a	a	a	a	a	h	a	a	h	a	a	a	a	h	h	a	h	h	h	a	h	a	h	a	h	h	a	h	a	a	a	a
BCTr181-1	SSR	.	.	CIAT 26146	2b	29.89	na	na	103	0.688525	0.0613688	a	a	a	a	h	h	a	a	a	a	a	h	a	a	h	a	h	a	h	h	h	a	h	h	h	a	h	a	h	a	h	h	a	h	a	a	a	a
TP283403	GBS_SNP	A/T	T	CIAT 26146	2b	29.89	.	.	97	0.796296	0.263552	a	a	a	a	h	h	a	a	a	a	-	h	a	-	h	a	h	a	h	h	h	a	h	h	h	a	h	a	h	a	h	h	a	h	a	a	-	a
M-CAT/E-AAG148	AFLP	.	.	CIAT 26146	2b	33.887	na	na	103	0.66129	0.0385633	a	a	a	a	h	h	a	a	a	a	a	h	a	a	h	a	h	a	h	h	h	a	a	h	h	a	h	a	h	a	h	h	a	h	a	a	a	a
TP200434	GBS_SNP	C/T	C	CIAT 26146	2b	33.891	4	7441210	99	0.706897	0.0874879	a	a	a	a	h	h	a	a	a	a	a	h	-	a	h	a	h	a	h	h	h	a	a	h	h	a	h	a	h	a	h	h	a	h	a	a	a	a
TP25177	GBS_SNP	C/T	T	CIAT 26146	2b	35.172	.	.	97	0.672414	0.0537644	-	a	a	a	h	h	a	a	a	a	a	h	a	a	h	a	h	a	h	h	h	a	a	h	h	a	h	-	h	a	h	h	a	h	a	a	a	a
TP288925	GBS_SNP	A/G	A	CIAT 26146	2b	36.492	.	.	97	0.732143	0.12772	a	a	a	a	h	h	a	a	a	-	a	h	a	a	h	-	h	a	h	h	h	a	a	h	h	a	h	-	h	a	h	h	a	h	a	a	a	a
TP151508	GBS_SNP	A/G	A	CIAT 26146	2b	37.986	.	.	93	0.722222	0.119795	a	a	a	a	h	h	a	a	a	a	a	h	a	a	h	a	h	a	h	h	h	a	a	h	h	a	h	h	h	a	h	h	a	h	a	a	a	-
M-CAA/E-ACC99	AFLP	.	.	CIAT 26146	2b	45.032	na	na	101	0.655738	0.036577	a	a	a	a	h	a	a	a	a	a	h	h	a	a	h	a	h	a	a	h	h	a	a	h	h	a	h	h	h	a	h	h	a	h	a	a	a	a
M-CAA/E-ACC100	AFLP	.	.	CIAT 26146	2b	46.998	na	na	103	0.688525	0.0613688	a	a	a	a	h	h	a	a	a	a	h	h	a	a	h	a	h	a	a	h	h	a	a	h	h	a	h	h	h	a	h	h	a	h	a	a	a	a
TP161026	GBS_SNP	A/T	T	CIAT 26146	2b	47.022	.	.	91	0.75	0.172625	a	a	a	a	h	h	a	a	a	-	h	h	a	a	h	a	h	a	a	h	h	a	a	h	h	a	h	h	h	a	h	h	a	h	a	a	a	a
TP93853	GBS_SNP	A/G	G	CIAT 26146	2b	49.927	.	.	96	0.811321	0.307821	a	a	a	a	h	h	a	a	a	a	h	h	a	a	h	-	h	a	a	h	h	a	a	h	h	a	h	h	h	a	h	h	a	h	a	a	a	a
TP268618	GBS_SNP	C/T	T	CIAT 26146	2b	49.965	.	.	94	0.843137	0.409587	a	a	a	a	h	h	a	a	a	a	h	h	-	a	h	a	h	a	a	h	h	a	a	h	h	-	h	h	h	a	h	h	a	h	a	a	a	a
TP116067	GBS_SNP	C/T	C	CIAT 26146	2b	49.965	4	29877077	103	0.716667	0.0936784	a	a	a	a	h	h	a	a	a	a	h	h	a	a	h	a	h	a	a	h	h	a	a	h	h	a	h	h	h	a	h	h	a	h	a	a	a	a
TP127903	GBS_SNP	A/C	A	CIAT 26146	2b	50.468	4	28584881	97	0.701754	0.0842993	a	a	a	a	h	h	-	a	a	a	h	h	-	a	h	a	h	a	a	h	h	a	a	h	h	a	h	h	h	a	h	-	a	h	a	a	-	a
TP46971	GBS_SNP	G/T	T	CIAT 26146	2b	50.931	4	24056523	99	0.677966	0.0560692	a	a	a	a	h	h	a	a	a	a	h	h	a	a	h	a	h	-	a	h	h	a	a	h	-	a	h	h	h	a	h	h	a	h	a	a	a	a
TP242778	GBS_SNP	C/T	C	CIAT 26146	2b	51.902	.	.	100	0.754386	0.161513	a	a	-	a	h	h	a	a	a	a	h	h	a	a	h	a	h	a	a	h	h	a	a	h	h	a	h	h	h	a	h	h	a	h	-	a	a	a
TP132945	GBS_SNP	C/T	T	CIAT 26146	2b	51.902	.	.	101	0.741379	0.135354	a	a	a	a	h	h	a	a	a	a	h	h	a	a	h	a	h	a	a	h	h	a	a	h	h	a	h	h	h	a	h	h	a	h	a	a	a	a
TP194557	GBS_SNP	A/G	A	CIAT 26146	2b	51.955	.	.	96	0.811321	0.307821	a	a	a	a	h	h	a	a	a	-	h	h	a	a	h	a	h	a	a	h	h	a	-	h	h	a	h	h	h	a	h	h	a	h	a	a	-	a
TP108221	GBS_SNP	A/G	G	CIAT 26146	2b	54.403	4	33901312	83	0.97619	0.920344	a	a	a	-	h	h	a	a	a	a	h	h	-	a	h	a	h	-	a	h	h	a	a	h	h	-	h	h	h	-	h	h	a	h	a	a	a	-
TP137781	GBS_SNP	C/T	C	CIAT 26146	2b	54.857	4	34753043	100	0.724138	0.109599	a	a	a	a	h	h	a	a	a	a	h	h	a	a	h	a	h	a	a	h	h	a	a	h	h	a	h	h	h	a	h	h	a	h	a	a	a	a
TP140429	GBS_SNP	C/T	T	CIAT 26146	2b	56.818	4	32945026	101	0.655738	0.036577	a	a	a	a	h	h	a	a	h	a	h	h	a	a	h	a	h	a	a	h	h	a	a	h	h	a	h	h	h	a	h	h	a	h	a	a	a	a
TP163020	GBS_SNP	C/T	T	CIAT 26146	2b	57.789	.	.	93	0.86	0.466607	a	-	-	a	h	h	a	a	h	a	h	h	a	a	h	a	h	a	a	h	h	a	a	h	h	a	h	h	h	a	h	h	-	h	a	a	a	a
TP164348	GBS_SNP	C/T	C	CIAT 26146	2b	57.789	5	32208945	97	0.796296	0.263552	a	a	a	a	h	h	a	a	h	a	h	h	a	a	h	a	h	-	a	h	h	-	a	h	h	a	h	h	h	a	h	h	a	h	a	a	a	a
M-CAG/E-AGC109	AFLP	.	.	CIAT 26146	2b	57.789	na	na	103	0.716667	0.0936784	a	a	a	a	h	h	a	a	h	a	h	h	a	a	h	a	h	a	a	h	h	a	a	h	h	a	h	h	h	a	h	h	a	h	a	a	a	a
TP164415	GBS_SNP	C/T	C	CIAT 26146	2b	57.789	4	37629306	97	0.701754	0.0842993	a	a	a	a	h	h	a	a	h	a	h	h	a	a	h	a	h	a	a	h	h	a	a	h	h	a	-	h	h	a	h	h	a	h	a	a	a	a
TP6365	GBS_SNP	C/T	T	CIAT 26146	2b	57.789	4	32553322	102	0.728814	0.113126	a	a	a	a	h	h	a	a	h	a	h	h	a	-	h	a	h	a	a	h	h	a	a	h	h	a	h	h	h	a	h	h	a	h	a	a	a	a
TP239929	GBS_SNP	A/T	A	CIAT 26146	2b	57.789	4	33009068	95	0.610169	0.0182708	a	a	a	a	h	h	a	a	h	a	h	h	a	a	h	a	h	a	a	h	h	a	a	-	-	a	h	h	h	a	h	h	a	h	a	a	a	a
TP268498	GBS_SNP	C/T	C	CIAT 26146	2b	57.813	.	.	100	0.754386	0.161513	a	a	a	a	h	h	a	a	h	a	h	h	a	a	h	a	h	a	a	h	h	a	a	h	h	a	h	h	h	a	h	h	-	h	a	a	-	a
TP215631	GBS_SNP	C/T	C	CIAT 26146	2b	59.754	.	.	96	0.811321	0.307821	a	a	a	-	h	h	a	a	h	a	h	h	a	a	h	a	h	a	a	h	h	a	a	h	h	a	h	h	h	a	h	h	a	h	a	a	a	a
TP43332	GBS_SNP	C/G	G	CIAT 26146	2b	60.325	.	.	91	0.784314	0.248805	a	-	a	-	h	h	a	a	h	a	h	h	a	a	h	a	h	a	a	h	h	a	-	h	h	a	h	h	h	a	h	h	-	h	a	a	a	a
TP216902	GBS_SNP	A/G	G	CIAT 26146	2b	60.726	.	.	99	0.677966	0.0560692	a	-	a	a	h	h	a	a	h	-	h	h	a	a	h	a	h	a	a	h	h	a	a	h	h	a	h	h	h	a	h	h	a	h	a	a	a	a
TP101274	GBS_SNP	A/G	G	CIAT 26146	2b	60.726	2	19286838	95	0.759259	0.182149	a	a	a	a	h	h	a	-	h	a	h	h	-	a	h	a	h	a	a	h	h	a	a	h	h	a	h	h	h	a	h	h	a	h	a	a	a	a
TP87078	GBS_SNP	C/T	C	CIAT 26146	2b	62.687	2	24960260	96	0.714286	0.102256	-	a	a	a	h	h	a	a	h	a	h	h	a	-	h	a	h	a	a	h	-	a	a	h	h	-	h	h	h	-	h	h	a	h	-	a	a	a
TP49140	GBS_SNP	A/T	T	CIAT 26146	2b	63.658	.	.	102	0.672131	0.0477149	a	a	a	a	h	h	a	a	h	a	h	h	a	a	h	a	h	a	a	h	h	a	a	h	h	a	h	h	h	a	h	h	a	h	a	a	a	a
TP279616	GBS_SNP	A/G	A	CIAT 26146	2b	63.658	.	.	101	0.683333	0.0588323	-	a	a	a	h	h	a	a	h	a	h	h	-	a	h	a	h	a	a	h	h	a	a	h	h	a	h	h	h	a	h	h	a	h	a	a	a	a
TP245793	GBS_SNP	C/T	C	CIAT 26146	2b	63.662	.	.	92	0.614035	0.021821	a	a	a	a	-	h	a	a	h	a	h	h	a	a	h	a	h	a	a	-	h	a	a	h	h	a	h	h	h	a	h	h	a	h	a	a	a	a
TP246904	GBS_SNP	G/T	T	CIAT 26146	2b	66.628	.	.	102	0.758621	0.165857	a	a	a	a	h	h	a	a	h	h	h	h	a	a	h	a	h	a	a	h	h	-	a	h	h	a	h	h	h	a	h	h	h	h	a	a	a	a
TP57761	GBS_SNP	C/T	T	CIAT 26146	2b	69.61	.	.	92	0.769231	0.210207	a	a	-	-	-	h	a	a	h	h	h	h	a	a	h	a	h	a	a	h	h	a	a	h	a	a	h	h	-	-	h	h	h	h	a	a	a	a
TP286920	GBS_SNP	C/T	T	CIAT 26146	2b	71.581	.	.	98	0.849057	0.420113	a	a	-	a	h	h	a	a	h	h	h	h	a	a	h	a	h	a	a	h	h	a	a	h	h	a	h	h	h	a	h	h	h	h	a	a	a	-
TP220977	GBS_SNP	C/T	T	CIAT 26146	2b	72.552	.	.	100	0.785714	0.230139	a	a	a	-	h	h	a	a	h	h	h	h	a	-	h	a	h	a	a	h	h	-	a	h	h	a	h	h	h	a	h	h	h	h	a	a	a	a
TP79986	GBS_SNP	A/G	G	CIAT 26146	2b	72.552	.	.	99	0.736842	0.1319	a	a	a	a	h	h	a	a	h	h	h	h	a	a	h	a	h	a	a	h	h	a	a	h	h	a	h	h	h	a	h	h	h	h	a	a	a	a
M-CAT/E-ACT135	AFLP	.	.	CIAT 26146	2b	73.523	na	na	103	0.775862	0.200325	a	a	a	a	h	h	a	a	h	h	h	h	a	a	h	a	h	a	a	h	h	a	a	h	h	a	h	h	h	a	h	h	h	h	h	a	a	a
TP127918	GBS_SNP	G/T	G	CIAT 26146	2b	73.523	2	34490270	99	0.833333	0.36518	a	a	a	a	h	h	a	a	h	h	h	h	a	a	h	a	h	a	a	h	h	a	a	h	h	a	h	h	h	a	h	h	h	h	h	a	a	a
TP176875	GBS_SNP	A/T	T	CIAT 26146	2b	73.523	2	35295296	101	0.803571	0.273322	a	a	a	a	h	h	a	a	h	h	h	h	a	a	h	a	h	a	a	h	h	a	a	h	h	-	h	h	h	a	h	h	h	h	h	a	a	a
TP83897	GBS_SNP	A/G	A	CIAT 26146	2b	73.523	2	35627886	96	0.882353	0.537603	-	a	a	a	h	h	a	a	h	h	h	h	a	a	h	a	h	-	a	h	h	a	a	h	h	a	h	h	h	a	h	h	h	h	h	-	a	a
M-CTG/E-AGC101	AFLP	.	.	CIAT 26146	2b	73.523	na	na	101	0.741379	0.135354	a	a	a	a	h	h	a	a	h	h	h	-	a	a	h	a	h	a	a	h	h	a	a	h	h	a	h	h	h	a	h	h	h	h	h	a	a	a
TP288849	GBS_SNP	A/C	C	CIAT 26146	2b	73.523	2	34490270	98	0.849057	0.420113	a	a	a	a	h	h	a	a	h	h	h	h	a	a	h	a	h	a	a	h	h	a	a	h	h	a	h	h	h	a	h	h	h	h	h	a	a	a
TP51489	GBS_SNP	A/G	G	CIAT 26146	2b	73.523	2	35608307	98	0.849057	0.420113	a	a	a	a	h	h	a	a	h	h	h	h	a	a	h	-	h	a	a	h	h	a	a	h	h	a	h	h	h	a	h	h	h	h	h	a	a	a
TP216418	GBS_SNP	A/G	G	CIAT 26146	2b	74.494	.	.	103	0.807018	0.279401	a	a	a	a	h	h	a	a	h	h	h	h	a	a	h	a	h	a	a	h	h	a	a	h	h	a	h	h	h	a	h	h	h	h	h	a	a	a
TP117394	GBS_SNP	C/G	G	CIAT 26146	2b	75.465	.	.	103	0.807018	0.279401	a	a	a	a	h	h	a	a	h	h	h	h	a	a	h	a	h	a	a	h	h	a	a	h	h	a	h	h	h	a	h	h	h	h	h	a	a	a
TP262461	GBS_SNP	A/T	T	CIAT 26146	2b	75.465	.	.	84	1.15385	0.511989	-	-	a	a	h	h	a	-	h	h	h	h	a	a	h	a	h	a	a	h	h	-	a	h	h	a	h	h	h	a	h	h	h	-	h	a	a	a
TP157992	GBS_SNP	A/G	A	CIAT 26146	2b	81.167	2	39710215	88	0.795918	0.285652	a	a	a	a	h	h	-	a	h	h	h	h	a	a	h	a	h	a	a	h	h	-	-	a	h	a	-	h	h	a	h	a	h	h	h	a	a	a
TP245930	GBS_SNP	A/G	A	CIAT 26146	2b	85.656	.	.	103	0.839286	0.3741	a	a	a	a	h	h	h	a	h	h	h	h	a	a	h	a	h	a	a	h	h	a	a	a	h	a	h	h	h	a	h	h	h	h	h	a	a	a
TP174024	GBS_SNP	A/T	A	CIAT 26146	2b	85.656	.	.	95	0.979167	0.920344	a	-	a	a	h	h	h	a	h	h	h	h	a	a	h	a	h	a	a	h	h	a	-	a	h	a	h	h	h	a	h	h	h	h	h	a	a	a
TP82063	GBS_SNP	C/G	G	CIAT 26146	2b	85.656	.	.	102	0.854545	0.427355	a	a	a	a	h	h	h	a	h	h	h	h	a	a	h	a	h	a	a	h	h	a	a	a	h	a	h	h	h	a	h	h	h	h	h	a	a	a
TP62183	GBS_SNP	C/T	C	CIAT 26146	2b	85.656	.	.	97	0.94	0.764177	a	a	a	-	h	h	h	a	h	h	h	h	a	-	h	a	h	a	a	h	h	a	a	a	h	a	h	h	h	a	h	h	h	h	h	a	a	a
TP164433	GBS_SNP	C/T	T	CIAT 26146	2b	88.627	2	42243241	101	0.90566	0.617075	a	a	a	a	h	h	h	a	h	h	h	h	a	h	h	a	h	a	a	h	h	a	a	a	h	a	a	h	h	a	h	h	h	h	h	a	-	a
TP9047	GBS_SNP	C/T	C	CIAT 26146	2b	89.598	.	.	92	1	1	a	a	a	-	h	h	h	a	h	h	h	h	a	h	h	a	h	a	-	h	h	a	a	a	h	a	a	h	h	a	h	h	h	h	h	a	a	-
TP155802	GBS_SNP	C/T	C	CIAT 26146	2b	89.598	.	.	97	0.865385	0.475139	a	-	a	-	h	h	h	a	h	h	h	h	a	h	h	a	h	a	a	h	h	a	-	a	h	a	a	h	h	a	h	h	h	h	h	a	a	a
TP256745	GBS_SNP	A/C	A	CIAT 26146	2b	89.598	2	43585806	96	0.846154	0.413052	a	-	-	a	h	h	h	a	h	h	h	h	a	h	h	a	h	a	-	h	h	a	a	a	h	a	a	h	-	a	h	h	h	h	-	a	a	a
TP18706	GBS_SNP	C/G	G	CIAT 26146	2b	89.598	.	.	100	0.886792	0.548506	a	a	a	a	h	h	h	a	h	h	h	h	a	h	h	a	h	-	a	h	h	a	a	a	h	a	a	h	h	-	h	h	h	h	h	a	a	a
M-CTA/E-AGG242	AFLP	.	.	CIAT 26146	2b	90.569	na	na	103	0.872727	0.488422	a	a	a	a	h	h	h	a	h	h	h	h	a	h	h	a	h	a	a	h	h	a	a	a	h	a	a	h	h	a	h	h	h	h	h	a	a	a
TP14855	GBS_SNP	G/T	G	CIAT 26146	2b	90.569	.	.	101	0.87037	0.483927	a	a	a	a	h	h	h	a	h	h	h	h	a	h	h	a	h	a	a	h	h	a	a	a	-	a	a	h	h	a	h	h	h	h	h	a	a	a
TP275555	GBS_SNP	G/T	G	CIAT 26146	2b	90.569	.	.	98	0.921569	0.689157	a	a	a	a	h	h	h	a	h	h	h	h	a	h	h	a	h	a	a	h	-	a	a	a	h	-	a	h	h	a	h	h	h	h	h	a	a	a
TP125102	GBS_SNP	C/G	G	CIAT 26146	2b	90.569	.	.	85	1.125	0.590221	a	a	-	-	h	h	h	a	h	h	h	h	-	h	h	a	h	a	a	h	h	-	a	a	h	-	-	h	h	a	h	h	h	h	h	a	a	a
TP286903	GBS_SNP	A/C	A	CIAT 26146	2b	91.159	2	44801893	95	0.979167	0.920344	a	a	a	-	h	h	h	a	h	h	h	h	a	h	h	a	h	a	a	h	h	a	-	a	-	a	a	h	h	-	h	h	h	h	h	a	a	a
TP100671	GBS_SNP	A/G	G	CIAT 26146	2b	91.535	.	.	97	0.94	0.764177	a	a	-	a	h	h	h	a	h	h	h	h	a	h	h	a	h	a	a	h	h	a	a	a	a	a	a	h	h	a	h	h	h	h	h	a	-	-
TP36828	GBS_SNP	C/T	T	CIAT 26146	2b	91.535	2	44744711	100	0.886792	0.548506	a	a	a	a	h	h	h	a	h	h	h	h	a	h	h	a	h	a	a	h	h	a	a	a	a	a	a	h	h	-	h	h	h	h	h	a	a	-
TP3446	GBS_SNP	A/G	A	CIAT 26146	2b	95.538	.	.	84	1.04878	0.823063	a	a	a	-	h	h	h	a	h	h	a	h	a	h	h	a	h	a	-	h	h	-	a	a	a	a	-	h	h	a	h	h	h	h	h	a	-	a
TP186496	GBS_SNP	G/T	G	CIAT 26146	2b	95.538	.	.	91	0.978261	0.920344	a	a	-	a	h	h	h	a	h	h	a	h	a	h	h	a	h	a	a	h	h	a	-	a	a	a	a	h	h	-	h	h	h	h	h	a	a	-
TP206779	GBS_SNP	C/T	C	CIAT 26146	2b	95.538	.	.	99	0.8	0.269361	a	a	a	a	h	h	h	-	h	h	a	h	a	h	h	a	h	a	a	h	h	a	a	a	a	a	a	h	h	a	h	h	h	h	h	a	a	a
TP277745	GBS_SNP	A/T	T	CIAT 26146	2b	97.534	.	.	102	0.854545	0.427355	a	h	a	-	h	h	h	a	h	h	a	h	a	h	h	a	h	a	a	h	h	a	a	a	a	a	a	h	h	a	h	h	h	h	h	h	a	a
TP96965	GBS_SNP	A/G	G	CIAT 26146	2c	0	.	.	87	0.933333	0.75183	a	a	h	-	a	h	h	h	a	h	h	h	a	h	a	-	h	a	a	a	h	a	a	a	-	a	a	h	h	a	-	a	-	a	h	a	a	h
TP208162	GBS_SNP	C/T	T	CIAT 26146	2c	1.167	.	.	104	1.03922	0.841481	h	a	h	h	a	h	h	h	a	h	h	h	a	h	a	a	h	a	a	a	h	a	a	a	a	a	a	h	h	a	h	a	h	a	h	a	a	h
TP67283	GBS_SNP	A/G	G	CIAT 26146	2c	1.167	.	.	99	1.02041	0.920344	h	a	h	-	a	h	h	h	a	h	h	h	a	h	a	a	h	a	a	a	h	a	a	a	a	a	a	h	h	a	h	a	h	a	h	a	a	h
TP144206	GBS_SNP	C/T	T	CIAT 26146	2c	1.167	.	.	103	1.06	0.764177	h	a	h	h	a	h	h	h	a	h	h	h	a	h	a	a	h	a	a	a	h	a	a	a	a	a	-	h	h	a	h	a	h	a	h	a	a	h
TP109444	GBS_SNP	A/G	A	CIAT 26146	2c	2.138	.	.	100	1.08333	0.689157	h	a	h	h	-	h	h	h	a	h	h	h	a	h	a	a	h	a	-	a	h	a	a	a	a	a	a	h	h	a	h	a	h	a	h	a	a	h
TP70457	GBS_SNP	G/T	T	CIAT 26146	2c	2.138	.	.	99	1.10638	0.617075	h	a	h	h	a	h	h	h	a	h	h	h	a	h	a	a	h	-	a	a	h	a	a	a	a	a	a	h	h	a	h	a	h	a	h	a	a	h
TP202206	GBS_SNP	C/G	G	CIAT 26146	2c	2.138	.	.	103	1.01961	0.920344	h	a	h	h	a	h	h	h	a	h	h	h	a	h	a	a	h	a	a	a	h	a	a	a	a	a	a	h	h	a	h	a	h	a	h	a	a	h
M-CAG/E-ACA348	AFLP	.	.	CIAT 26146	2c	2.466	na	na	98	1.04167	0.841481	h	a	h	h	a	h	h	h	a	h	h	h	a	h	a	a	h	a	a	a	h	a	a	a	-	a	a	h	-	-	h	a	h	a	h	a	a	-
TP208819	GBS_SNP	A/G	G	CIAT 26146	2c	2.809	.	.	93	1.26829	0.254213	h	a	h	h	a	h	h	h	a	h	h	h	-	h	a	a	h	a	a	a	h	a	a	a	-	a	a	h	h	-	h	a	h	a	h	a	a	h
TP52643	GBS_SNP	T/A	A	CIAT 26146	2c	3.103	.	.	96	1.23256	0.307821	h	-	h	h	a	h	h	h	a	h	h	h	-	h	a	a	h	a	a	-	h	a	a	a	a	a	a	h	h	h	h	a	h	a	h	a	a	h
TP242360	GBS_SNP	C/G	C	CIAT 26146	2c	3.103	.	.	86	1.32432	0.196259	h	a	h	h	a	h	h	h	a	h	h	h	a	h	a	a	h	a	a	a	h	a	a	a	a	a	a	h	h	h	h	a	h	-	h	a	-	h
TP193047	GBS_SNP	A/C	A	CIAT 26146	2c	3.103	.	.	99	0.941176	0.764177	h	a	h	h	a	h	h	h	a	h	-	-	a	h	a	a	h	a	a	a	h	a	a	a	a	a	a	h	h	h	h	a	h	a	h	a	a	h
TP47907	GBS_SNP	A/G	A	CIAT 26146	2c	5.804	.	.	97	1.02083	0.920344	h	a	h	h	a	h	-	h	a	h	h	h	a	h	a	a	h	a	a	a	h	a	a	a	a	a	a	h	h	h	h	a	h	a	h	a	a	h
TP187814	GBS_SNP	A/C	C	CIAT 26146	2c	7.046	.	.	100	1.04082	0.841481	h	a	h	h	a	h	a	h	a	h	h	h	a	h	a	a	h	a	a	a	h	a	-	a	a	a	a	h	h	h	h	a	h	a	h	a	a	h
TP17777	GBS_SNP	C/G	G	CIAT 26146	2c	7.046	.	.	102	1	1	h	a	h	h	-	h	a	h	a	h	h	h	a	h	a	a	h	a	a	a	h	a	a	a	a	a	a	h	h	h	h	a	h	a	h	a	a	h
TP284958	GBS_SNP	C/T	T	CIAT 26146	2c	7.046	.	.	95	1.11111	0.61012	h	a	h	h	a	h	a	h	a	h	h	h	a	h	a	a	h	a	a	-	h	a	-	-	a	a	a	h	h	h	h	a	h	a	h	a	a	h
TP104464	GBS_SNP	C/G	C	CIAT 26146	2c	7.046	.	.	104	0.962264	0.841481	h	a	h	h	a	h	a	h	a	h	h	h	a	h	a	a	h	a	a	a	h	a	a	a	a	a	a	h	h	h	h	a	h	a	h	a	a	h
BCTr086-1	SSR	.	.	CIAT 26146	2c	7.553	na	na	98	1.08511	0.689157	h	a	h	h	a	h	a	h	a	h	h	h	a	h	a	a	h	a	a	a	h	a	a	a	a	a	a	h	h	h	h	a	h	a	h	a	a	h
TP126897	GBS_SNP	A/G	G	CIAT 26146	2c	8.012	.	.	98	1.04167	0.841481	h	a	h	h	a	h	a	h	-	h	h	h	a	h	a	a	-	a	-	a	h	a	a	a	a	a	a	h	h	h	h	a	h	a	h	a	a	h
TP255600	GBS_SNP	C/T	T	CIAT 26146	2c	8.012	.	.	102	1.04	0.841481	h	a	h	h	a	h	a	h	a	h	h	h	a	h	a	a	h	a	a	a	h	a	a	-	a	a	a	h	h	h	h	a	h	a	h	a	a	h
TP49686	GBS_SNP	A/G	A	CIAT 26146	2c	8.012	.	.	96	1.08696	0.680112	h	a	h	h	-	h	a	h	a	h	h	h	a	h	a	a	h	a	a	a	-	a	a	a	a	a	a	h	h	h	h	-	h	a	h	a	a	h
M-CTG/E-ACA122	AFLP	.	.	CIAT 26146	2c	8.012	na	na	103	1.01961	0.920344	h	a	h	h	a	h	a	h	a	h	h	h	a	h	a	a	h	a	a	a	h	a	a	a	a	a	a	h	h	h	h	a	h	a	h	a	a	h
TP29051	GBS_SNP	C/G	C	CIAT 26146	2c	8.012	9	12868722	90	1.19512	0.399444	h	a	h	-	a	h	a	h	a	h	h	h	a	h	a	a	h	a	a	a	h	a	a	a	a	a	a	h	h	h	h	a	h	a	h	a	a	h
BCD090-1	SSR	.	.	CIAT 26146	2c	10.993	na	na	103	1.14583	0.488422	h	a	h	h	a	h	a	h	a	h	h	h	a	h	a	a	h	a	a	a	h	a	a	a	a	a	a	h	h	h	h	a	h	a	h	h	a	h
TP250969	GBS_SNP	G/T	T	CIAT 26146	2c	18.278	2	11688571	89	0.745098	0.168078	h	a	h	h	a	h	a	h	a	h	h	h	a	h	a	a	h	a	a	a	h	a	a	a	a	a	a	h	h	h	h	a	h	a	h	a	a	h
M-CTC/E-AGG192	AFLP	.	.	CIAT 26146	2c	21.29	na	na	103	0.980769	0.920344	h	a	h	h	a	h	a	h	a	h	h	h	a	h	a	a	h	a	a	a	h	a	a	a	a	a	a	h	h	h	h	a	h	a	h	a	a	h
TP260297	GBS_SNP	C/T	T	CIAT 26146	2c	23.251	.	.	100	1	1	h	a	h	h	a	h	a	h	a	h	h	h	a	h	a	a	h	a	a	a	h	a	a	a	a	a	a	h	h	h	h	a	h	a	h	a	a	h
TP217591	GBS_SNP	C/T	T	CIAT 26146	2c	27.056	.	.	94	1	1	h	a	-	h	a	h	a	h	-	h	h	h	a	h	a	a	h	a	a	a	h	a	a	-	a	a	a	a	h	h	h	a	h	a	h	a	-	h
scaffold21619	KASP	G/A	A	CIAT 26146	2c	28.223	4	686199	103	0.943396	0.764177	h	a	h	h	a	h	a	h	a	h	h	h	a	a	a	a	h	a	a	a	h	a	a	a	a	a	a	a	h	h	h	a	h	a	h	a	a	h
TP131426	GBS_SNP	A/T	T	CIAT 26146	2c	28.223	.	.	94	1.08889	0.680112	h	a	h	h	a	h	a	h	a	h	h	h	a	a	-	a	h	a	-	a	h	a	-	a	a	a	a	a	h	h	h	a	h	a	h	a	a	h
TP141106	GBS_SNP	A/G	A	CIAT 26146	2c	31.199	4	2218609	86	1	1	h	a	h	-	a	h	a	h	a	h	h	h	a	a	a	a	h	a	a	h	h	a	-	a	a	a	a	a	-	h	h	a	a	a	-	a	-	h
TP108254	GBS_SNP	A/G	A	CIAT 26146	2c	33.165	4	4534580	96	0.846154	0.413052	h	a	-	h	a	h	a	h	a	h	h	h	a	a	a	a	h	a	a	h	h	a	a	a	a	a	a	a	h	h	h	a	a	a	h	a	a	h
TP34524	GBS_SNP	A/G	G	CIAT 26146	2c	34.136	.	.	100	0.923077	0.689157	h	a	h	h	-	h	a	h	a	h	h	h	a	a	a	a	h	a	-	h	h	a	a	a	a	a	a	a	h	h	h	a	a	a	h	a	a	h
TP210570	GBS_SNP	C/T	T	CIAT 26146	2c	35.338	.	.	92	1	1	h	a	h	h	a	h	-	h	a	h	h	h	a	a	-	a	h	a	a	h	h	a	a	a	a	a	a	a	h	h	h	a	a	a	h	a	a	h
TP125279	GBS_SNP	C/T	C	CIAT 26146	2c	40.154	.	.	102	0.888889	0.554113	h	a	h	h	-	h	a	h	a	h	h	h	a	a	a	a	h	a	a	h	h	a	h	a	a	a	a	a	h	h	h	a	a	a	a	a	a	h
TP253164	GBS_SNP	A/T	A	CIAT 26146	2c	40.154	.	.	96	0.92	0.680112	h	a	h	h	a	h	a	h	-	h	h	h	a	a	a	a	h	a	a	h	h	a	h	a	a	a	a	a	h	h	h	a	a	a	a	a	-	h
TP241682	GBS_SNP	C/T	T	CIAT 26146	2c	40.154	.	.	85	0.888889	0.590221	h	a	h	h	a	h	a	h	a	h	h	h	a	a	a	a	h	a	a	h	h	a	h	a	a	a	a	a	h	h	h	a	a	a	a	a	a	h
TP9633	GBS_SNP	C/G	C	CIAT 26146	2c	40.154	.	.	101	0.90566	0.617075	h	a	h	h	a	h	a	h	a	h	h	h	a	a	-	a	h	a	a	h	h	a	h	a	a	a	a	a	h	h	h	a	a	a	a	a	-	h
TP130440	GBS_SNP	C/T	T	CIAT 26146	2c	42.82	.	.	92	0.877551	0.532299	h	a	h	h	a	h	a	a	-	h	a	h	a	a	a	a	h	a	a	h	h	a	h	a	-	a	a	a	h	h	h	a	a	a	a	a	a	h
TP14698	GBS_SNP	C/G	C	CIAT 26146	2c	44.106	.	.	98	0.849057	0.420113	h	a	h	h	a	h	a	a	a	h	a	h	a	a	a	a	h	a	a	h	h	-	h	a	a	a	a	a	h	h	h	-	a	a	a	a	-	h
TP38093	GBS_SNP	C/T	T	CIAT 26146	2c	45.076	4	13357941	99	0.903846	0.617075	h	a	h	h	a	h	a	a	a	h	a	h	a	a	a	a	h	a	h	h	h	-	h	a	a	a	a	-	h	h	h	a	a	-	a	a	a	h
M-CAC/E-ACA138	AFLP	.	.	CIAT 26146	2c	45.076	na	na	102	0.854545	0.427355	h	a	h	h	a	h	a	a	a	h	a	h	a	a	a	a	h	a	h	h	h	a	h	a	a	a	a	a	h	h	h	a	a	a	a	a	-	h
M-CAG/E-ACC132	AFLP	.	.	CIAT 26146	2c	45.076	na	na	102	0.854545	0.427355	h	a	h	h	a	h	a	a	a	h	a	h	a	a	a	a	h	a	h	h	h	a	h	-	a	a	a	a	h	h	h	a	a	a	a	a	a	h
M-CAC/E-AAG138	AFLP	.	.	CIAT 26146	2c	45.076	na	na	103	0.839286	0.3741	h	a	h	h	a	h	a	a	a	h	a	h	a	a	a	a	h	a	h	h	h	a	h	a	a	a	a	a	h	h	h	a	a	a	a	a	a	h
TP101964	GBS_SNP	C/T	C	CIAT 26146	2c	55.512	.	.	86	0.482759	0.00121329	h	a	a	a	-	-	-	a	a	a	a	h	-	a	a	a	-	a	h	-	h	a	h	a	a	a	a	a	h	h	h	a	a	a	a	a	a	-
M-CAT/E-ACC650	AFLP	.	.	CIAT 26146	2c	62.095	na	na	103	0.775862	0.200325	h	a	h	h	a	h	a	a	a	h	a	h	a	a	a	a	h	a	h	h	h	a	h	a	a	a	a	a	h	h	h	a	a	a	a	a	a	h
TP46749	GBS_SNP	C/T	T	CIAT 26146	2c	62.095	.	.	98	0.814815	0.312519	h	a	h	h	a	h	a	a	a	h	a	h	a	a	a	a	h	a	h	-	h	a	h	a	a	a	a	a	h	h	h	a	a	a	-	a	-	h
TP210210	GBS_SNP	A/G	G	CIAT 26146	2c	63.066	.	.	100	0.851852	0.423711	h	a	h	h	a	h	a	a	a	h	-	h	a	a	a	-	h	a	h	h	h	a	h	a	a	a	a	a	h	h	h	a	a	a	a	a	a	h
TP142117	GBS_SNP	A/G	A	CIAT 26146	2c	63.1	.	.	96	0.846154	0.413052	h	a	h	h	a	h	a	a	a	h	a	h	a	a	a	-	h	-	h	h	h	a	h	a	a	a	a	a	h	h	h	a	a	a	a	a	a	h
BTr044-1	SSR	.	.	CIAT 26146	2c	65.026	na	na	101	0.77193	0.196259	h	a	h	h	a	h	a	a	a	h	a	h	a	a	a	a	h	a	h	h	h	a	h	a	-	a	a	a	h	h	h	a	a	a	a	a	a	h
TP13565	GBS_SNP	A/C	C	CIAT 26146	2c	66.001	.	.	87	1.07143	0.75183	h	a	h	h	a	h	a	a	a	h	a	h	a	a	a	a	h	a	h	h	h	a	h	-	a	-	a	a	h	h	h	a	a	a	-	a	-	h
TP172410	GBS_SNP	A/G	G	CIAT 26146	2c	66.977	4	29877077	101	0.836364	0.371093	h	a	h	h	a	h	a	a	a	h	a	h	a	a	a	a	h	a	h	h	h	a	h	a	a	a	a	a	h	h	h	a	h	a	a	a	a	h
TP236345	GBS_SNP	C/T	C	CIAT 26146	2c	68.436	.	.	98	0.781818	0.225346	h	a	h	h	a	h	a	a	a	h	a	h	a	a	a	a	h	a	h	h	h	a	h	a	a	a	a	a	h	-	h	a	a	a	a	a	-	h
TP217320	GBS_SNP	A/T	T	CIAT 26146	2c	69.914	.	.	100	0.818182	0.317311	h	a	h	h	a	h	a	a	a	h	a	h	a	a	-	a	h	a	h	h	h	-	h	a	a	-	a	a	h	h	a	a	a	a	a	a	a	h
TP265702	GBS_SNP	A/G	A	CIAT 26146	2c	70.885	.	.	101	0.77193	0.196259	h	a	h	h	a	h	a	-	a	h	a	h	-	a	a	a	h	a	h	h	h	a	h	a	a	a	a	a	h	h	a	a	a	a	a	a	a	h
TP103384	GBS_SNP	G/T	T	CIAT 26146	2c	73.856	4	33396388	98	0.849057	0.420113	h	a	h	h	a	h	a	a	a	h	a	h	a	a	a	a	h	a	h	h	h	a	h	h	a	a	a	a	h	h	a	a	a	a	a	-	a	h
TP14018	GBS_SNP	C/T	C	CIAT 26146	2c	73.856	.	.	98	0.849057	0.420113	h	a	h	h	a	h	a	a	a	h	a	h	a	a	a	a	h	-	h	h	h	a	h	h	a	a	a	a	h	h	a	a	a	a	a	a	a	h
TP41076	GBS_SNP	C/T	T	CIAT 26146	2c	73.856	.	.	84	1	1	h	a	h	h	a	h	a	a	a	h	a	h	a	a	a	a	h	a	h	h	h	a	h	h	a	-	-	a	h	h	a	a	a	a	a	-	-	h
M-CTA/E-AAC144	AFLP	.	.	CIAT 26146	2c	73.856	na	na	101	0.803571	0.273322	h	a	h	h	a	h	a	a	a	h	-	h	a	a	a	a	h	a	h	h	h	a	h	h	a	a	a	a	h	h	a	a	a	a	a	a	a	h
TP98793	GBS_SNP	A/G	A	CIAT 26146	2c	75.354	.	.	84	0.584906	0.0163951	-	a	-	h	a	h	-	a	a	-	a	h	a	a	a	a	h	a	h	h	h	-	-	h	a	a	a	a	h	h	-	a	a	a	a	a	a	h
TP278666	GBS_SNP	C/T	T	CIAT 26146	2c	76.783	.	.	87	0.977273	0.920344	a	a	h	h	a	h	a	a	a	h	a	h	a	a	a	a	h	a	h	h	h	-	h	h	-	-	a	a	h	h	a	a	a	a	a	-	a	h
TP250851	GBS_SNP	C/G	C	CIAT 26146	2c	76.783	.	.	90	0.914894	0.671373	a	a	h	h	a	h	a	a	a	h	a	h	a	a	a	a	h	a	h	h	h	a	h	h	a	a	a	-	h	h	a	-	a	a	a	a	-	h
TP142943	GBS_SNP	A/G	G	CIAT 26146	2c	76.783	4	38610851	103	0.745763	0.139814	a	a	h	h	a	h	a	a	a	h	a	h	a	a	a	a	h	a	h	h	h	a	h	h	a	a	a	a	h	h	a	a	a	a	a	a	a	h
TP285066	GBS_SNP	A/G	A	CIAT 26146	2c	77.754	4	37242625	99	0.833333	0.36518	a	a	h	h	a	h	a	a	a	h	a	h	a	a	a	a	h	a	h	h	h	-	h	h	a	a	h	a	h	h	a	a	a	a	a	a	a	h
TP1146	GBS_SNP	A/C	C	CIAT 26146	2c	78.73	4	36704935	101	0.77193	0.196259	a	a	h	h	a	h	a	a	-	h	a	h	a	a	a	a	h	a	h	h	h	-	h	h	a	a	h	a	a	h	a	a	a	a	a	a	a	h
TP10332	GBS_SNP	C/T	T	CIAT 26146	2c	79.706	.	.	98	0.849057	0.420113	a	a	h	h	a	h	a	a	a	h	a	h	a	-	a	h	h	a	h	h	h	-	h	h	a	a	h	a	a	h	a	a	a	a	a	a	a	h
TP178063	GBS_SNP	A/G	G	CIAT 26146	2c	80.677	4	40125210	101	0.836364	0.371093	a	a	h	h	a	h	a	a	a	h	a	h	a	a	a	h	h	a	h	h	h	a	h	h	a	-	h	a	a	h	a	a	a	a	a	a	a	h
TP67430	GBS_SNP	C/T	T	CIAT 26146	2c	85.413	.	.	90	0.836735	0.399444	a	-	h	h	a	h	a	a	a	h	a	h	a	a	a	h	h	a	h	h	h	-	h	h	a	a	h	a	a	h	a	a	a	a	a	a	-	h
TP114822	GBS_SNP	C/T	T	CIAT 26146	2c	87.705	.	.	100	0.754386	0.161513	a	a	h	h	a	h	a	a	a	h	a	h	a	a	a	h	h	a	h	h	h	a	h	h	a	a	h	a	a	h	-	a	a	a	a	a	a	a
TP86797	GBS_SNP	A/C	A	CIAT 26146	2c	87.705	2	28509069	95	0.792453	0.259767	a	a	h	h	a	h	a	a	a	h	a	h	a	a	a	h	h	a	h	h	h	a	h	h	a	a	h	a	a	h	a	a	a	a	a	a	a	a
TP112401	GBS_SNP	A/G	G	CIAT 26146	2c	89.667	.	.	100	0.754386	0.161513	a	-	h	h	-	h	a	a	a	h	a	h	a	a	a	h	h	a	h	h	h	a	h	h	a	a	h	a	a	h	a	a	a	a	h	a	a	-
TP256855	GBS_SNP	A/G	G	CIAT 26146	2c	91.628	2	30923905	99	0.65	0.0349012	a	a	h	h	a	h	a	a	a	h	a	h	a	a	a	h	h	a	h	h	h	a	-	h	a	a	h	a	a	h	a	a	a	a	a	a	a	a
M-CTA/E-ACT341	AFLP	.	.	CIAT 26146	2c	92.598	na	na	103	0.688525	0.0613688	a	a	h	h	a	h	a	a	a	h	a	h	a	a	a	h	h	a	h	h	h	a	h	h	a	a	h	a	a	h	a	a	a	a	a	a	a	a
TP279640	GBS_SNP	C/T	T	CIAT 26146	2c	93.569	.	.	100	0.754386	0.161513	a	a	h	h	-	h	a	a	a	h	a	h	a	h	a	h	h	a	h	h	h	a	h	h	a	a	h	a	a	h	a	a	a	a	a	a	a	a
TP224982	GBS_SNP	C/T	T	CIAT 26146	2c	99.699	.	.	86	0.829787	0.389661	a	-	h	h	a	h	a	a	a	h	a	h	a	h	a	h	h	h	h	h	h	-	h	h	a	a	h	a	a	h	a	a	a	a	a	a	-	a
TP220308	GBS_SNP	A/G	G	CIAT 26146	2c	99.699	2	37612770	84	0.866667	0.511989	a	a	h	h	a	h	a	a	a	h	a	h	-	h	a	h	h	h	h	h	h	-	h	h	a	a	h	a	a	h	a	a	a	a	a	a	a	a
M-CAG/E-ACT560	AFLP	.	.	CIAT 26146	2c	99.699	na	na	102	0.789474	0.235056	a	a	h	h	a	h	a	a	a	h	a	h	a	h	a	h	h	h	h	h	h	a	h	h	a	a	h	a	a	h	a	a	a	a	a	a	a	a
TP9621	GBS_SNP	C/T	T	CIAT 26146	2c	99.699	2	37612770	83	0.886364	0.583882	-	a	h	h	a	h	a	a	a	h	a	h	-	h	a	h	h	h	h	h	h	-	h	h	a	a	h	a	a	h	a	a	a	a	a	a	a	a
TP159713	GBS_SNP	C/G	G	CIAT 26146	2c	100.67	2	40376594	90	0.8	0.292082	a	h	-	h	a	h	a	a	a	h	a	h	a	h	-	h	h	h	h	h	h	a	h	h	a	a	h	a	a	h	a	a	a	a	a	a	a	a
BCD084-3	SSR	.	.	CIAT 26146	2c	101.641	na	na	103	0.839286	0.3741	a	h	h	h	a	h	a	a	a	h	a	h	a	h	a	h	h	h	h	h	h	a	h	h	a	a	h	h	a	h	a	a	a	a	a	a	a	a
scaffold42739	KASP	A/T	T	CIAT 26146	2c	101.906	2	40380200	98	0.75	0.157299	a	h	h	h	a	h	a	a	a	h	a	h	a	h	a	h	h	h	h	h	h	a	h	h	a	a	h	-	a	-	a	a	a	a	a	a	a	a
TP55030	GBS_SNP	C/T	C	CIAT 26146	2c	102.838	2	40212957	89	1.02273	0.920344	-	h	h	h	a	h	a	a	a	h	a	h	a	h	a	h	h	h	h	h	h	-	h	h	-	a	h	a	a	h	a	a	a	a	a	a	a	a
TP220141	GBS_SNP	G/T	T	CIAT 26146	2c	105.58	.	.	97	0.732143	0.12772	a	h	h	h	a	h	a	a	a	h	a	h	a	h	a	h	h	h	h	h	-	-	h	h	a	a	h	a	a	h	a	a	a	a	a	a	a	a
TP13530	GBS_SNP	A/C	A	CIAT 26146	2c	106.551	.	.	102	0.758621	0.165857	a	h	h	h	a	h	a	a	a	h	a	h	a	h	a	h	h	h	h	h	h	a	h	h	a	-	h	a	a	h	a	a	a	a	a	a	a	a
TP56132	GBS_SNP	C/T	C	CIAT 26146	2c	106.551	.	.	100	0.724138	0.109599	a	h	h	h	a	h	a	a	a	h	a	h	a	h	a	h	h	h	h	h	h	a	h	h	a	-	h	a	a	h	a	a	a	a	a	a	a	a
TP201379	GBS_SNP	C/T	C	CIAT 26146	2c	108.233	2	45087125	81	0.97561	0.920344	a	-	h	h	-	h	a	-	a	h	a	h	a	h	a	h	h	h	h	h	h	a	h	h	h	-	h	-	a	-	a	-	a	a	a	a	a	-
TP186070	GBS_SNP	A/G	G	CIAT 26146	2c	108.735	2	44853878	99	0.736842	0.1319	a	h	h	h	a	h	a	a	a	h	a	-	a	h	a	h	h	h	h	h	-	-	h	h	h	a	h	a	a	h	a	a	a	a	a	a	a	a
M-CAG/E-ACC175	AFLP	.	.	CIAT 26146	2c	110.467	na	na	102	0.789474	0.235056	a	h	h	h	a	h	a	a	a	h	a	h	a	h	a	h	h	h	h	h	h	h	h	-	h	a	h	h	a	h	a	a	a	a	a	a	a	a
TP202775	GBS_SNP	A/G	A	CIAT 26146	2c	111.438	8	7755137	88	1	1	a	h	h	h	a	h	a	a	a	h	-	h	-	h	a	h	h	h	h	h	h	h	h	h	h	a	h	a	a	h	a	-	a	a	a	a	a	a
TP159941	GBS_SNP	C/T	C	CIAT 26146	2c	112.419	1	32505801	94	0.88	0.537603	a	h	h	h	-	h	a	a	a	h	a	h	a	h	a	h	h	h	h	h	h	h	h	h	h	a	h	a	a	h	a	a	a	a	a	a	a	a
TP32214	GBS_SNP	A/G	A	CIAT 26146	2c	114.39	.	.	102	0.728814	0.113126	a	h	h	h	a	h	a	a	a	h	a	h	a	h	a	h	h	h	h	h	h	h	h	h	h	a	h	a	a	h	a	a	a	a	-	a	a	a
scaffold4438	KASP	T/C	C	CIAT 26146	2c	115.361	.	.	101	0.77193	0.196259	a	h	h	h	a	h	a	a	a	h	a	h	a	h	h	h	h	h	h	h	h	h	h	h	h	a	h	-	a	-	a	a	a	a	a	a	a	a
TP35373	GBS_SNP	C/T	C	CIAT 26146	2c	115.361	.	.	94	0.918367	0.680112	a	h	h	h	a	h	a	a	a	h	a	h	a	h	h	h	h	h	h	h	h	h	h	h	h	a	h	a	a	h	a	-	a	-	a	a	a	a
TP207577	GBS_SNP	C/T	C	CIAT 26146	2c	116.503	.	.	94	0.88	0.537603	a	h	h	h	a	-	-	a	a	h	a	h	a	h	h	h	h	h	h	h	h	h	h	h	-	a	h	a	a	h	a	a	a	a	a	a	a	a
TP42202	GBS_SNP	C/T	C	CIAT 26146	2c	129.347	.	.	82	1.10256	0.654721	a	h	h	h	a	h	a	-	a	h	a	h	-	h	a	h	h	h	h	h	h	a	h	h	-	-	h	a	a	-	a	a	a	-	a	a	-	a
TP18929	GBS_SNP	C/T	T	CIAT 26146	2c	138.664	.	.	90	1.57143	0.0351062	-	a	h	h	-	h	a	a	a	h	a	h	a	h	-	h	h	h	h	h	h	-	h	h	h	a	h	-	h	h	h	a	a	a	a	a	-	h
TP278854	GBS_SNP	G/T	T	CIAT 26146	2d	0	.	.	102	1.42857	0.0745447	h	a	h	a	-	a	a	h	h	h	-	a	h	a	h	h	h	h	h	a	a	h	a	h	h	h	a	h	a	a	a	h	h	h	a	h	h	h
TP78339	GBS_SNP	C/T	C	CIAT 26146	2d	0	.	.	103	1.39535	0.0936784	h	a	h	a	a	a	a	h	h	h	a	a	h	a	h	h	h	h	h	a	a	h	a	h	h	h	a	h	a	a	a	h	h	h	a	h	h	h
TP32456	GBS_SNP	A/G	G	CIAT 26146	2d	0	.	.	103	1.39535	0.0936784	h	a	h	a	-	a	a	h	h	h	a	a	h	a	h	h	h	h	h	a	a	h	a	h	h	h	a	h	a	a	a	h	h	h	a	h	h	h
M-CAA/E-ACG249	AFLP	.	.	CIAT 26146	2d	0	na	na	103	1.34091	0.139814	h	a	h	a	a	a	a	h	h	h	a	a	h	a	h	h	h	h	h	a	a	h	a	h	h	h	a	h	a	a	a	h	h	h	a	h	h	h
TP147740	GBS_SNP	A/G	A	CIAT 26146	2d	0.493	.	.	88	1.83871	0.00558362	h	a	h	a	a	a	a	h	h	h	-	a	h	a	h	h	h	h	h	-	a	h	a	h	h	h	a	h	a	a	a	h	h	h	-	h	h	h
TP129238	GBS_SNP	G/T	G	CIAT 26146	2d	0.976	.	.	90	1.43243	0.0919442	h	a	h	a	a	a	a	h	h	h	a	a	h	a	h	h	h	h	h	a	a	h	a	h	h	h	a	h	a	a	a	h	h	h	a	h	h	h
TP223976	GBS_SNP	A/C	A	CIAT 26146	2d	1.116	.	.	88	1.75	0.0104884	h	a	h	a	-	a	a	h	h	h	a	a	h	a	h	h	h	h	-	a	a	h	-	h	h	h	a	h	a	a	a	h	h	h	a	h	h	h
TP237371	GBS_SNP	C/G	G	CIAT 26146	2d	2.337	2	3408512	95	1.31707	0.182149	h	a	h	a	a	a	-	h	h	h	a	a	h	a	h	h	h	h	h	a	a	h	a	h	h	h	a	h	a	a	a	h	h	-	a	h	h	h
TP199740	GBS_SNP	A/G	A	CIAT 26146	2d	3.905	.	.	100	1.38095	0.109599	h	a	h	a	a	a	a	h	h	h	a	a	h	a	h	h	h	h	h	-	a	h	a	h	h	h	a	h	a	a	a	h	h	a	a	h	h	h
TP20594	GBS_SNP	A/G	G	CIAT 26146	2d	6.886	2	4852444	101	1.29545	0.196259	h	a	h	a	a	a	h	h	h	h	a	a	h	a	h	h	h	h	h	a	a	h	a	h	h	h	a	h	a	a	a	h	h	a	a	h	h	h
M-CAC/E-AGG318	AFLP	.	.	CIAT 26146	2d	10.221	na	na	97	1.55263	0.0329187	h	a	h	a	a	a	h	h	h	h	a	a	h	a	h	h	h	h	h	a	a	h	h	h	h	h	a	h	-	-	a	h	h	a	a	h	h	h
TP203497	GBS_SNP	C/T	C	CIAT 26146	2d	16.7	.	.	87	1.07143	0.75183	h	a	h	a	a	a	h	-	h	h	a	a	h	a	h	-	h	h	h	a	a	a	a	h	h	-	a	h	a	a	a	h	-	a	a	h	h	h
M-CAG/E-ACG477	AFLP	.	.	CIAT 26146	2d	18.721	na	na	97	1.25581	0.263552	h	a	h	a	a	a	h	h	h	h	a	a	h	a	h	h	h	h	h	a	a	-	a	h	h	h	a	h	a	a	a	h	h	a	a	h	h	h
TP12919	GBS_SNP	A/T	T	CIAT 26146	2d	20.096	.	.	94	1.68571	0.0132907	h	a	h	-	-	-	h	h	h	h	a	a	h	a	h	h	h	h	h	a	a	h	a	h	h	h	a	h	a	h	a	h	h	a	a	h	h	h
TP237999	GBS_SNP	C/T	C	CIAT 26146	2d	20.096	.	.	102	1.42857	0.0745447	h	a	h	a	a	a	h	h	h	h	a	a	h	a	h	h	h	h	h	-	a	h	a	h	h	h	a	h	a	h	a	h	h	a	a	h	h	h
TP108426	GBS_SNP	C/T	C	CIAT 26146	2d	20.096	.	.	97	1.62162	0.0195683	h	a	h	a	a	a	h	h	h	h	a	-	h	a	h	h	h	h	h	a	a	h	-	h	h	h	a	h	-	h	a	h	h	a	a	h	h	h
TP146687	GBS_SNP	A/C	A	CIAT 26146	2d	20.096	.	.	101	1.46341	0.0588323	h	a	h	a	a	a	h	h	h	h	a	-	h	a	h	h	h	h	h	a	a	h	a	h	h	h	a	h	a	h	-	h	h	a	a	h	h	h
TP131510	GBS_SNP	C/T	T	CIAT 26146	2d	21.067	.	.	92	1.62857	0.021821	h	a	h	a	a	a	h	h	h	h	a	a	h	a	h	h	h	h	h	a	a	h	a	h	h	h	a	h	a	h	a	h	h	a	a	h	h	h
TP138878	GBS_SNP	A/G	A	CIAT 26146	2d	24.664	.	.	98	1.64865	0.0153138	h	h	h	a	a	a	h	h	h	h	a	a	h	a	h	h	h	h	h	a	a	h	h	h	h	h	a	h	a	h	a	h	h	a	a	h	h	h
M-CTT/E-ACC136	AFLP	.	.	CIAT 26146	2d	27.017	na	na	103	1.39535	0.0936784	h	h	h	a	a	a	h	h	h	h	a	a	h	a	h	h	h	h	h	a	a	h	h	h	h	h	a	h	a	h	a	h	h	a	a	h	h	h
TP185246	GBS_SNP	G/T	T	CIAT 26146	2d	27.017	.	.	89	1.87097	0.00421219	h	h	h	a	a	a	h	h	h	h	a	a	h	a	h	h	h	h	h	a	a	h	h	h	h	h	-	h	a	h	a	h	h	a	a	h	h	h
BCTr179	SSR	.	.	CIAT 26146	2d	27.988	na	na	102	1.31818	0.165857	h	h	h	a	a	a	h	h	h	h	a	a	h	a	h	h	h	h	h	a	a	h	h	h	h	h	a	h	a	h	a	h	h	a	a	h	h	h
TP148938	GBS_SNP	A/G	A	CIAT 26146	2d	27.988	.	.	103	1.39535	0.0936784	h	h	h	a	a	a	h	h	h	h	a	a	h	a	h	h	h	h	h	a	a	h	h	h	h	h	a	h	a	h	a	h	h	a	a	h	h	h
M-CTA/E-AAG254	AFLP	.	.	CIAT 26146	2d	27.988	na	na	103	1.34091	0.139814	h	h	h	a	a	a	h	h	h	h	a	a	h	a	h	h	h	h	h	a	a	h	h	h	h	h	a	h	a	h	a	h	h	a	a	h	h	h
M-CAG/E-AGC193	AFLP	.	.	CIAT 26146	2d	29.949	na	na	103	1.45238	0.0613688	h	h	h	a	a	a	h	h	h	h	a	a	h	h	h	h	h	h	h	a	a	h	h	h	h	h	a	h	a	h	a	h	h	a	a	h	h	h
TP194028	GBS_SNP	A/G	G	CIAT 26146	2d	32.905	.	.	99	1.67568	0.0120059	h	h	h	a	a	a	h	h	h	h	a	a	h	h	h	h	h	h	h	a	a	h	h	h	h	h	a	h	h	h	a	h	h	a	a	h	h	h
TP131704	GBS_SNP	C/T	T	CIAT 26146	2d	32.919	.	.	101	1.58974	0.0220733	h	h	h	-	a	a	h	h	h	h	a	a	h	h	h	h	h	h	h	a	a	h	h	h	h	h	a	h	h	h	a	h	h	a	a	h	h	h
TP44436	GBS_SNP	G/T	T	CIAT 26146	2d	33.9	4	1563674	86	1.6875	0.0176556	h	h	h	a	a	-	h	h	h	-	a	a	h	h	h	h	h	h	h	a	a	h	h	h	-	-	a	h	h	h	-	h	h	a	a	h	-	h
TP269432	GBS_SNP	A/G	G	CIAT 26146	2d	35.876	4	5342512	101	1.58974	0.0220733	h	h	h	a	a	a	h	h	h	h	a	a	h	h	h	h	h	h	h	a	a	h	h	h	h	h	a	h	h	h	a	h	h	a	a	h	h	a
TP283343	GBS_SNP	C/T	T	CIAT 26146	2d	36.852	.	.	103	1.45238	0.0613688	h	h	h	a	a	a	h	h	h	h	a	a	h	h	h	h	h	h	h	a	a	h	h	h	h	h	a	h	h	h	a	h	h	a	a	h	h	a
TP225298	GBS_SNP	A/C	A	CIAT 26146	2d	39.833	4	8051846	102	1.68421	0.0100275	h	h	h	a	a	-	h	h	h	h	a	a	h	h	h	h	h	h	h	a	a	h	h	h	h	h	a	h	h	h	a	h	h	a	h	h	h	a
TP100873	GBS_SNP	C/G	C	CIAT 26146	2d	39.833	4	7679233	101	1.72973	0.00720957	h	h	h	a	a	a	h	h	h	h	a	a	h	h	h	h	h	h	h	a	a	h	h	h	h	h	a	h	h	h	-	h	h	a	h	h	h	a
TP117404	GBS_SNP	A/G	A	CIAT 26146	2d	39.833	.	.	98	1.64865	0.0153138	h	h	h	-	a	a	h	h	h	h	a	a	h	h	h	h	h	h	h	a	a	h	h	-	h	h	a	h	h	h	a	h	h	a	h	h	h	a
TP250955	GBS_SNP	A/C	C	CIAT 26146	2d	41.794	.	.	102	1.55	0.0292983	h	h	h	a	a	a	h	h	h	h	a	a	h	h	h	h	h	h	h	a	a	h	h	h	h	h	a	a	h	h	a	h	h	a	h	h	h	a
TP31968	GBS_SNP	C/T	T	CIAT 26146	2d	43.099	4	9665561	96	1.46154	0.0659921	h	h	h	a	a	a	h	h	h	h	a	a	h	h	h	h	h	h	h	a	a	h	h	h	-	h	a	a	h	h	a	h	h	a	h	h	h	a
TP244043	GBS_SNP	C/T	T	CIAT 26146	2d	45.725	.	.	102	1.55	0.0292983	h	h	h	a	a	a	h	h	h	h	a	a	h	h	h	h	h	h	h	a	a	h	h	h	h	h	a	a	h	h	a	h	h	-	h	h	h	a
TP51205	GBS_SNP	A/G	A	CIAT 26146	2d	46.13	.	.	101	1.525	0.036577	h	h	h	a	a	a	h	h	h	h	a	a	h	h	h	h	h	h	h	a	a	h	h	h	h	h	a	a	h	h	a	h	h	-	h	h	h	a
TP35799	GBS_SNP	C/T	C	CIAT 26146	2d	46.691	.	.	101	1.40476	0.0908075	h	h	h	a	a	a	h	h	h	h	a	a	h	h	h	h	h	h	h	a	a	h	h	h	h	h	a	a	h	h	a	h	h	a	h	h	h	a
TP235410	GBS_SNP	C/T	C	CIAT 26146	2d	46.691	4	36288632	99	1.60526	0.0208415	h	h	h	a	a	a	h	h	h	h	a	a	h	h	h	h	h	h	h	a	-	h	h	h	h	h	a	a	h	h	a	h	h	a	h	h	h	-
TP8521	GBS_SNP	A/G	A	CIAT 26146	2d	46.691	.	.	101	1.525	0.036577	h	h	h	a	a	a	h	h	h	h	a	a	h	h	h	h	h	h	h	a	a	h	h	h	h	h	a	a	h	h	a	h	h	-	h	h	h	a
TP9570	GBS_SNP	A/G	G	CIAT 26146	2d	46.691	.	.	100	1.5641	0.0278069	h	h	h	a	a	a	h	h	h	h	a	a	h	h	h	h	h	h	h	-	a	h	h	h	h	h	a	a	h	h	a	h	h	-	h	h	h	a
TP263349	GBS_SNP	A/T	T	CIAT 26146	2d	46.691	.	.	104	1.4186	0.0773368	h	h	h	a	a	a	h	h	h	h	a	a	h	h	h	h	h	h	h	a	a	h	h	h	h	h	a	a	h	h	a	h	h	a	h	h	h	a
M-CTA/E-AAG404	AFLP	.	.	CIAT 26146	2d	47.662	na	na	103	1.45238	0.0613688	h	h	h	a	a	a	h	h	h	h	a	a	h	h	h	h	h	h	h	a	a	h	h	h	h	h	a	h	h	h	a	h	h	a	h	h	h	a
M-CAA/E-ACT237	AFLP	.	.	CIAT 26146	2d	48.633	na	na	103	1.39535	0.0936784	h	h	h	a	a	a	h	h	h	h	a	a	h	h	h	h	h	h	h	a	a	h	h	h	h	h	a	h	h	h	a	h	h	a	h	h	h	a
M-CTA/E-AGG404	AFLP	.	.	CIAT 26146	2d	50.554	na	na	100	1.5	0.0455003	h	h	h	a	a	a	h	h	h	h	a	a	h	h	h	h	h	h	h	a	a	h	h	h	h	h	a	-	h	h	-	h	h	a	h	h	h	a
TP119864	GBS_SNP	C/T	T	CIAT 26146	2d	52.555	.	.	100	1.7027	0.00932238	h	h	h	a	a	a	h	h	h	h	a	a	h	h	h	h	h	h	h	a	a	h	h	h	h	h	-	a	h	h	h	h	h	-	h	h	h	a
TP126900	GBS_SNP	C/T	C	CIAT 26146	2d	53.56	4	35636708	84	2.11111	0.00106558	h	h	h	a	a	a	h	h	h	h	a	a	h	h	h	h	h	h	h	a	a	h	h	h	h	h	a	a	h	h	h	h	h	a	h	h	h	a
TP223321	GBS_SNP	A/G	G	CIAT 26146	2d	54.497	4	33419027	99	1.75	0.00666908	h	h	h	a	a	a	h	h	h	h	-	a	h	h	h	h	h	h	h	-	a	h	h	h	h	h	a	a	h	h	h	h	h	a	h	h	h	a
M-CTA/E-ACA297	AFLP	.	.	CIAT 26146	2d	55.468	na	na	102	1.42857	0.0745447	h	h	h	a	a	a	h	h	a	h	a	a	h	h	h	h	h	h	h	a	a	h	h	h	h	h	a	a	h	h	h	h	h	a	h	h	h	a
TP229209	GBS_SNP	C/G	G	CIAT 26146	2d	56.439	4	31504811	102	1.61538	0.0174554	h	h	h	a	a	a	h	h	a	h	-	a	h	h	h	h	h	h	h	a	a	h	h	h	h	h	a	a	h	h	h	h	h	a	h	h	h	a
TP267138	GBS_SNP	C/T	C	CIAT 26146	2d	57.409	4	38500056	100	1.43902	0.0718606	h	h	h	a	a	a	h	h	a	h	a	a	h	h	h	h	h	h	h	a	a	h	h	h	h	h	a	a	h	h	h	h	h	a	h	h	h	a
TP195593	GBS_SNP	A/T	T	CIAT 26146	2d	57.912	4	38083195	99	1.53846	0.0349012	h	h	h	a	a	a	h	h	a	h	a	a	h	h	h	h	h	h	h	a	a	h	h	h	h	h	a	a	h	h	h	h	h	a	h	h	h	a
TP75802	GBS_SNP	G/T	T	CIAT 26146	2d	58.376	4	1104107	97	1.77143	0.00610177	h	h	h	a	a	a	h	h	a	h	-	a	h	h	h	h	h	h	h	a	a	h	h	h	-	h	a	a	h	h	h	h	h	a	h	h	h	a
M-CTC/E-AAG244	AFLP	.	.	CIAT 26146	2d	61.352	na	na	100	1.27273	0.230139	h	h	h	a	a	a	h	h	a	h	a	a	h	h	h	h	h	h	h	a	a	h	h	a	h	h	a	a	h	h	h	h	h	a	h	h	h	a
TP32049	GBS_SNP	A/G	A	CIAT 26146	2d	62.328	.	.	101	1.525	0.036577	h	h	h	a	-	a	h	h	a	h	a	-	h	h	h	h	h	h	h	a	a	h	h	a	h	h	a	a	h	h	h	h	h	a	h	h	h	a
TP7308	GBS_SNP	C/T	T	CIAT 26146	2d	63.299	.	.	100	1.63158	0.0163951	h	h	h	-	a	a	h	h	a	h	-	a	h	h	h	h	h	h	h	a	a	h	h	a	h	h	a	a	h	h	h	h	h	a	h	h	h	a
TP237456	GBS_SNP	A/G	A	CIAT 26146	2d	66.28	.	.	99	1.75	0.00666908	h	h	h	-	a	a	h	h	a	h	a	-	h	h	h	h	h	h	h	a	a	h	h	a	h	h	a	a	h	h	h	h	h	a	h	h	h	a
TP266921	GBS_SNP	C/T	T	CIAT 26146	2d	68.251	.	.	85	1.83333	0.00670628	h	h	h	-	a	a	h	h	a	a	a	a	h	h	h	h	h	h	h	a	a	h	h	a	h	h	a	a	h	h	h	h	a	a	h	h	h	a
TP221120	GBS_SNP	A/G	A	CIAT 26146	2d	68.251	.	.	101	1.46341	0.0588323	h	h	h	a	a	a	h	h	a	a	a	a	h	h	h	h	h	h	h	a	a	h	h	a	h	h	a	-	h	h	h	h	a	a	h	h	h	a
TP121384	GBS_SNP	C/G	G	CIAT 26146	2d	69.222	.	.	99	1.475	0.0560692	h	h	h	a	a	a	h	h	a	a	a	a	h	h	h	h	h	h	h	a	a	h	h	a	h	h	a	a	h	-	h	h	a	-	h	h	h	a
M-CAT/E-AAG576	AFLP	.	.	CIAT 26146	2d	70.193	na	na	98	1.45	0.0688595	h	h	h	a	a	a	h	h	a	a	a	a	h	h	h	h	h	h	h	a	a	h	h	a	h	h	a	h	h	h	h	h	a	a	h	h	h	a
TP91683	GBS_SNP	C/T	T	CIAT 26146	2d	71.164	2	30359010	96	1.52632	0.0411458	h	h	h	a	a	-	h	h	a	a	a	a	h	h	h	h	h	h	h	a	a	h	h	a	h	h	-	a	h	h	h	h	a	a	h	h	h	a
TP116669	GBS_SNP	G/T	T	CIAT 26146	2d	72.135	2	32014509	100	1.43902	0.0718606	h	h	h	a	a	a	h	h	a	a	a	a	h	h	h	h	h	h	h	a	-	h	h	a	h	h	a	a	h	h	h	h	a	a	h	h	h	a
TP164987	GBS_SNP	A/T	T	CIAT 26146	2d	74.412	2	33264754	95	1.11111	0.61012	-	h	h	a	a	a	h	h	a	a	a	a	h	h	h	h	h	h	h	a	a	h	h	a	h	-	a	a	h	-	h	h	a	a	h	h	h	a
TP161340	GBS_SNP	A/T	A	CIAT 26146	2d	74.412	2	33264754	95	1.15909	0.470842	h	h	h	a	a	a	h	h	a	a	a	a	h	h	h	h	h	h	h	a	a	h	h	a	h	-	a	a	h	-	h	h	a	a	h	h	h	a
TP272866	GBS_SNP	A/G	A	CIAT 26146	2d	80.201	.	.	96	1.23256	0.307821	h	h	h	a	a	a	h	h	a	a	a	a	h	h	h	h	h	h	h	a	a	h	h	a	h	h	a	a	h	h	h	h	a	a	h	h	h	a
TP202757	GBS_SNP	C/G	G	CIAT 26146	2d	81.172	.	.	98	1.17778	0.420113	h	h	h	a	a	a	h	h	a	a	a	a	h	h	h	h	h	h	h	a	a	h	h	a	h	h	a	a	h	h	h	h	a	a	h	h	h	a
TP159557	GBS_SNP	C/T	C	CIAT 26146	2d	82.142	2	36928497	99	1.2	0.36518	h	h	-	a	a	a	h	h	a	a	a	a	h	h	h	h	h	h	h	a	a	h	h	a	h	h	a	a	h	h	h	h	a	a	h	h	h	a
TP251295	GBS_SNP	C/T	T	CIAT 26146	2d	83.113	2	36704807	98	1.13043	0.543004	h	h	h	a	a	a	h	h	a	a	a	a	h	h	h	h	h	h	h	a	a	h	h	a	-	h	a	a	h	h	h	h	a	a	h	h	h	a
TP232540	GBS_SNP	C/T	C	CIAT 26146	2d	85.074	2	38274352	99	1.10638	0.617075	h	h	h	a	a	a	h	h	a	a	a	a	h	h	h	h	h	h	h	a	a	a	h	a	h	h	a	a	h	h	h	h	-	a	h	h	h	a
TP18931	GBS_SNP	A/T	A	CIAT 26146	2d	85.074	2	37881451	103	1.10204	0.624206	h	h	h	a	a	a	h	h	a	a	a	a	h	h	h	h	h	h	h	a	a	a	h	a	h	h	a	a	h	h	h	h	a	a	h	h	h	a
M-CAC/E-ACT469	AFLP	.	.	CIAT 26146	2d	88.046	na	na	99	0.941176	0.764177	h	a	h	a	a	a	h	h	a	a	a	a	h	h	h	h	h	h	h	a	a	a	a	a	h	h	a	h	-	h	h	h	a	a	h	h	h	a
TP17120	GBS_SNP	C/T	T	CIAT 26146	2d	91.017	2	40903707	102	1.125	0.554113	h	a	h	a	a	a	h	h	a	a	a	a	h	h	h	h	h	h	h	a	a	a	a	a	h	h	a	a	h	h	h	h	a	a	h	h	h	a
TP196605	GBS_SNP	G/T	T	CIAT 26146	2d	91.988	2	40840935	92	1.3	0.210207	h	a	h	a	a	a	h	h	a	a	a	a	h	h	h	h	h	h	h	a	a	a	a	a	h	h	a	a	h	h	h	h	a	a	h	h	h	a
TP12778	GBS_SNP	A/G	G	CIAT 26146	2d	92.959	2	41469688	102	1	1	h	a	h	a	a	a	h	h	a	a	a	a	h	h	h	h	h	h	h	a	a	a	a	a	h	h	a	a	h	-	h	h	a	a	h	h	h	a
TP11318	GBS_SNP	C/T	T	CIAT 26146	2d	96.201	9	25813224	86	1.09756	0.662917	h	a	h	a	-	a	-	h	a	a	a	a	h	h	h	h	h	h	h	a	a	a	a	a	h	h	-	-	h	h	a	h	a	a	h	h	-	-
M-CAC/E-ACT546	AFLP	.	.	CIAT 26146	2d	100.506	na	na	100	1.08333	0.689157	h	a	h	a	a	a	h	h	a	a	a	a	h	h	h	h	h	h	h	a	a	a	a	a	h	h	h	h	-	h	h	h	a	a	h	h	h	a
TP15591	GBS_SNP	C/T	T	CIAT 26146	2d	104.036	.	.	95	1.15909	0.470842	h	a	h	a	a	-	h	h	a	a	a	a	h	h	h	h	h	h	h	a	a	a	a	a	h	h	h	a	h	h	a	h	a	a	h	h	h	a
TP6772	GBS_SNP	C/G	G	CIAT 26146	2d	105.017	.	.	100	1.08333	0.689157	h	a	h	a	a	a	h	h	a	a	a	a	h	h	h	h	h	h	h	a	a	a	a	a	h	h	h	a	h	h	a	h	a	a	h	h	h	a
TP169841	GBS_SNP	A/G	A	CIAT 26146	2d	105.017	.	.	98	1.13043	0.543004	h	a	h	a	-	a	h	h	a	a	a	a	h	h	h	h	h	h	h	a	a	a	a	a	h	h	h	a	h	h	a	h	a	a	h	h	h	a
M-CAT/E-ACG266	AFLP	.	.	CIAT 26146	2d	106.53	na	na	101	0.980392	0.920344	h	a	h	a	a	a	h	h	a	a	a	a	h	h	h	h	h	h	h	a	a	a	a	-	h	h	h	a	h	h	a	h	a	a	h	h	h	a
TP117292	GBS_SNP	A/C	A	CIAT 26146	2d	107.944	.	.	98	1.17778	0.420113	h	a	h	a	a	a	h	h	a	a	a	a	h	h	h	h	h	h	h	a	a	a	a	a	h	h	h	a	h	h	a	h	a	a	h	h	h	-
TP89358	GBS_SNP	A/C	C	CIAT 26146	2d	108.915	2	46970659	98	1.22727	0.312519	h	a	h	a	a	a	h	h	a	a	h	a	h	h	h	h	h	h	h	a	a	a	a	a	h	h	h	a	h	h	a	h	a	a	h	h	h	-
TP175125	GBS_SNP	C/T	C	CIAT 26146	2d	108.915	.	.	100	1.08333	0.689157	h	a	h	a	a	a	h	h	a	a	h	a	h	h	-	h	h	h	h	a	a	a	a	a	h	h	h	a	h	h	a	h	-	a	h	h	h	a
M-CAG/E-ACT346	AFLP	.	.	CIAT 26146	2d	109.886	na	na	103	1.01961	0.920344	h	a	h	a	a	a	h	h	a	a	a	a	h	h	h	h	h	h	h	a	a	a	a	a	h	h	h	a	h	h	a	h	a	a	h	h	h	a
TP124290	GBS_SNP	A/C	A	CIAT 26146	2d	109.886	2	45696699	97	1.20455	0.359397	h	a	h	a	a	a	h	h	a	a	a	a	h	h	h	h	h	h	h	a	a	a	a	a	h	h	h	a	h	h	a	h	-	a	h	h	h	a
TP278009	GBS_SNP	A/T	T	CIAT 26146	2d	111.857	2	45782640	103	1.06	0.764177	h	a	h	a	a	a	h	h	a	a	a	a	h	h	h	h	h	h	h	a	a	a	a	a	h	h	h	a	h	h	a	h	a	a	h	h	h	a
TP244798	GBS_SNP	A/G	A	CIAT 26146	2e	0	.	.	87	1.02326	0.920344	h	h	h	h	h	a	h	-	a	h	h	h	-	a	a	h	a	a	a	-	h	a	h	a	h	-	-	-	a	h	h	h	a	a	a	h	a	h
M-CTC/E-AGC115	AFLP	.	.	CIAT 26146	2e	2.393	na	na	100	0.923077	0.689157	h	h	h	h	h	a	h	a	a	h	h	h	h	a	a	h	a	a	a	h	h	a	h	a	a	a	h	a	a	h	h	h	a	a	a	h	a	h
TP23555	GBS_SNP	C/T	T	CIAT 26146	2e	3.379	.	.	99	1.0625	0.764177	h	h	h	h	h	a	h	a	a	h	h	h	h	a	a	h	a	a	a	h	h	-	h	a	h	a	h	a	a	h	h	h	-	a	a	h	-	h
TP9343	GBS_SNP	A/C	C	CIAT 26146	2e	3.379	.	.	91	1.21951	0.345477	h	h	h	h	h	a	h	a	a	h	h	h	h	a	a	h	-	a	a	h	h	-	h	a	h	-	h	-	a	h	h	h	a	a	a	h	-	h
TP216558	GBS_SNP	A/G	G	CIAT 26146	2e	3.379	.	.	102	1	1	h	h	h	h	h	a	h	a	a	h	h	h	h	a	a	h	a	a	a	h	h	a	h	a	h	a	h	a	a	h	h	h	a	a	-	h	a	h
TP223161	GBS_SNP	C/T	T	CIAT 26146	2e	4.349	.	.	91	1.11628	0.603332	h	h	h	h	-	a	h	a	a	h	h	h	h	a	a	h	a	a	a	h	h	a	-	a	h	a	h	a	a	h	h	h	a	a	a	h	-	h
TP284504	GBS_SNP	C/T	C	CIAT 26146	2e	4.349	.	.	96	1	1	h	-	h	h	h	a	h	a	a	h	h	h	h	a	a	h	a	a	-	h	h	a	h	a	h	a	h	a	a	-	h	h	a	a	a	h	a	h
TP153300	GBS_SNP	A/T	T	CIAT 26146	2e	4.407	2	2060950	88	1.09524	0.671373	h	h	h	h	h	a	h	a	a	h	-	h	h	a	a	h	a	a	a	h	h	a	h	-	-	-	h	-	a	-	h	h	a	a	a	h	-	h
M-CTC/E-ACT113	AFLP	.	.	CIAT 26146	2e	8.347	na	na	103	1.10204	0.624206	h	h	h	h	h	a	h	a	a	h	h	h	h	a	a	h	a	a	a	h	h	a	h	a	h	a	h	h	a	a	h	h	a	h	a	h	a	h
M-CTT/E-AGC193	AFLP	.	.	CIAT 26146	2e	10.308	na	na	103	1.10204	0.624206	h	h	h	h	h	a	h	a	a	h	h	h	h	a	a	a	a	a	a	h	h	h	h	a	h	a	h	h	a	a	h	h	a	h	a	h	a	h
TP67877	GBS_SNP	A/G	G	CIAT 26146	2e	12.269	.	.	102	1.125	0.554113	h	h	h	h	h	a	h	a	a	h	h	h	h	a	a	a	a	a	-	h	h	h	h	a	h	a	h	a	a	a	h	h	a	h	a	h	a	h
TP77875	GBS_SNP	G/T	T	CIAT 26146	2e	13.24	.	.	94	1.18605	0.409587	h	h	h	-	h	a	h	a	a	h	h	h	h	a	a	a	a	a	a	h	h	h	h	a	h	a	h	a	a	-	h	h	a	h	a	h	-	h
TP102305	GBS_SNP	A/T	T	CIAT 26146	2e	13.24	.	.	97	1.06383	0.764177	h	h	h	h	h	a	h	a	a	h	h	h	h	a	a	a	a	a	a	h	h	h	h	a	h	-	h	a	a	a	h	h	a	h	a	h	a	h
TP20088	GBS_SNP	A/G	G	CIAT 26146	2e	13.24	.	.	100	1.12766	0.548506	h	h	h	h	h	-	h	a	a	h	h	h	h	a	a	a	a	a	a	h	h	h	h	a	h	a	h	a	a	a	h	h	a	h	-	h	a	h
TP240857	GBS_SNP	A/T	T	CIAT 26146	2e	13.24	.	.	87	1.35135	0.163669	h	h	h	h	h	a	h	a	a	h	h	h	-	a	a	a	a	a	a	h	h	h	h	-	h	a	h	a	a	a	h	h	a	h	a	h	-	h
TP146502	GBS_SNP	A/G	G	CIAT 26146	2e	15.567	.	.	85	1.23684	0.329719	h	-	h	h	h	-	h	a	a	h	h	a	h	a	a	a	a	a	a	h	h	h	h	a	h	-	h	a	a	a	h	h	a	h	-	h	-	h
TP192712	GBS_SNP	C/T	T	CIAT 26146	2e	18.041	.	.	88	1.2	0.392883	h	h	h	h	h	-	h	a	-	h	h	a	h	a	a	-	a	a	a	h	h	h	h	a	h	a	h	a	a	a	h	h	-	h	-	h	a	h
TP275806	GBS_SNP	C/T	T	CIAT 26146	2e	19.174	.	.	101	0.980392	0.920344	h	h	h	h	h	a	h	a	a	h	h	a	h	a	a	a	a	a	a	h	h	h	h	a	h	a	h	a	h	a	h	h	a	h	a	h	a	h
TP197201	GBS_SNP	C/T	C	CIAT 26146	2e	20.145	.	.	97	1.06383	0.764177	h	h	h	h	h	a	h	a	-	h	h	a	h	a	-	-	a	a	a	h	h	h	h	a	h	a	h	a	a	a	h	h	a	h	a	h	a	h
TP128819	GBS_SNP	C/T	C	CIAT 26146	2e	20.145	2	12348464	94	1.08889	0.680112	h	h	h	h	h	-	h	a	a	h	h	a	h	a	a	a	a	a	a	h	h	h	h	-	h	-	h	a	a	a	h	h	a	h	a	h	-	h
TP175566	GBS_SNP	A/G	A	CIAT 26146	2e	20.145	.	.	102	0.961538	0.841481	h	h	h	h	h	a	h	a	a	h	h	a	h	a	a	a	a	a	a	h	h	h	h	a	h	a	h	a	a	a	h	h	a	h	a	h	a	h
TP759	GBS_SNP	C/T	C	CIAT 26146	2e	20.618	.	.	94	1.08889	0.680112	h	h	h	h	h	-	h	-	a	h	h	a	h	a	a	a	a	a	a	h	h	h	h	a	h	a	h	-	a	a	h	h	a	h	a	h	a	h
TP105617	GBS_SNP	C/G	C	CIAT 26146	2e	21.111	4	532948	87	0.74	0.163669	h	-	h	h	h	a	h	a	a	-	h	a	h	a	a	a	a	a	a	-	h	h	h	a	h	a	h	h	a	a	-	-	a	h	a	h	-	-
TP182786	GBS_SNP	C/T	T	CIAT 26146	2e	23.072	.	.	102	1.08163	0.689157	h	h	h	h	h	a	h	a	a	h	h	a	h	a	a	a	a	a	a	h	h	h	h	a	h	a	h	h	a	a	h	h	a	h	a	h	a	h
TP102320	GBS_SNP	C/T	C	CIAT 26146	2e	26.669	4	1399434	89	1.06977	0.75183	h	-	h	h	h	a	h	a	a	a	h	a	h	a	a	a	a	a	a	h	h	-	a	-	-	-	h	h	a	a	h	h	a	h	a	h	a	h
TP64153	GBS_SNP	A/G	G	CIAT 26146	2e	29.047	.	.	92	1.2439	0.296471	h	h	h	h	h	-	h	a	a	h	h	a	h	a	a	a	a	a	-	h	h	h	h	a	h	a	h	h	a	a	h	h	a	h	a	h	a	h
TP73523	GBS_SNP	C/G	C	CIAT 26146	2e	30.023	.	.	97	1.02083	0.920344	h	h	h	h	h	a	h	a	a	h	h	a	h	a	-	a	a	a	a	a	h	h	h	a	h	a	h	h	-	a	h	h	a	h	a	h	a	h
TP278581	GBS_SNP	C/G	G	CIAT 26146	2e	30.023	.	.	99	1.02041	0.920344	h	h	h	h	h	a	h	a	a	h	h	a	h	a	-	a	a	a	a	a	h	h	h	a	h	a	h	h	-	a	h	h	a	h	a	h	a	h
TP3040	GBS_SNP	A/T	T	CIAT 26146	2e	38.013	.	.	84	1.47059	0.0807371	h	h	h	h	h	a	h	-	a	h	h	a	h	a	a	a	a	a	a	-	-	h	h	-	h	a	h	h	-	a	h	h	h	h	-	h	a	h
TP221424	GBS_SNP	C/T	T	CIAT 26146	2e	39.735	.	.	92	1.3	0.210207	h	h	h	h	h	a	h	-	a	h	h	a	h	a	a	a	a	a	a	-	h	h	h	-	h	a	h	h	a	a	h	h	h	h	-	h	a	h
TP283211	GBS_SNP	A/G	A	CIAT 26146	2e	42.411	.	.	85	0.931818	0.740144	-	-	h	h	h	a	h	a	a	h	h	a	a	a	a	a	a	a	a	a	h	h	h	a	h	-	h	h	a	a	h	h	h	h	a	-	a	h
TP242592	GBS_SNP	C/G	C	CIAT 26146	2e	45.413	.	.	101	1.19565	0.371093	h	h	h	h	h	a	h	a	a	h	h	a	h	a	-	a	a	a	a	a	h	h	h	a	h	a	h	h	-	a	h	h	h	h	a	h	a	h
TP248789	GBS_SNP	C/G	G	CIAT 26146	2e	45.413	.	.	100	1.22222	0.317311	h	h	h	h	h	a	h	a	a	h	h	a	h	a	a	a	a	a	a	a	h	h	h	a	h	a	h	h	a	a	h	h	h	h	a	h	a	h
M-CTT/E-ACT208	AFLP	.	.	CIAT 26146	2e	46.384	na	na	103	1.10204	0.624206	h	h	h	h	h	a	h	a	a	h	h	a	h	a	a	a	a	a	a	a	h	h	h	a	h	a	h	h	a	a	h	h	h	h	a	h	a	h
TP167851	GBS_SNP	C/T	T	CIAT 26146	2e	48.26	.	.	83	1.12821	0.583882	h	h	h	h	h	a	h	-	a	h	h	a	h	a	a	a	a	a	a	a	h	h	h	a	h	a	h	h	a	a	h	h	h	h	a	h	a	h
TP112093	GBS_SNP	G/T	T	CIAT 26146	2e	50.316	.	.	97	1.25581	0.263552	h	h	h	h	h	-	h	a	a	h	h	a	h	a	a	a	a	a	a	a	h	h	h	a	h	a	h	h	a	-	h	h	h	h	a	h	a	h
TP267224	GBS_SNP	A/C	A	CIAT 26146	2e	50.316	.	.	92	1.2439	0.296471	h	h	h	h	h	a	h	a	a	h	h	a	h	a	a	a	a	a	a	a	h	h	h	-	-	a	h	h	a	a	h	-	h	h	a	h	a	h
TP248045	GBS_SNP	C/T	T	CIAT 26146	2e	51.067	4	18380992	86	1.09756	0.662917	h	h	h	h	h	a	h	a	a	h	h	a	h	a	a	a	a	a	a	-	h	h	h	a	h	a	h	h	a	a	h	h	h	h	a	h	a	h
scaffold9216	KASP	G/A	A	CIAT 26146	2e	51.284	.	.	103	1.14583	0.488422	h	h	h	h	h	a	h	a	a	h	h	a	h	a	a	a	a	a	a	a	h	h	h	a	h	a	h	h	a	a	h	h	h	h	a	h	a	h
TP230932	GBS_SNP	C/T	C	CIAT 26146	2e	51.786	.	.	99	1.2	0.36518	h	h	h	h	h	a	-	a	a	h	h	a	h	a	-	a	a	a	a	a	h	h	h	a	h	a	h	h	a	a	h	h	h	h	a	h	a	h
TP210109	GBS_SNP	A/C	A	CIAT 26146	2e	52.25	4	31905186	102	1.21739	0.322199	h	h	h	h	h	a	h	a	a	h	h	a	h	a	a	a	a	a	a	a	h	h	h	a	h	a	h	h	a	a	h	h	h	h	a	h	a	h
TP90000	GBS_SNP	C/G	G	CIAT 26146	2e	52.25	.	.	100	1.27273	0.230139	h	h	h	h	h	a	h	a	a	h	h	a	h	a	a	a	a	a	a	a	h	h	h	a	h	a	h	h	a	a	h	h	h	h	a	h	a	h
TP117716	GBS_SNP	C/G	C	CIAT 26146	2e	52.25	.	.	97	1.36585	0.12772	h	h	h	h	h	a	h	a	a	h	h	a	h	a	a	a	a	a	a	a	h	h	h	a	h	a	h	h	a	a	h	h	h	h	a	h	a	h
TP107259	GBS_SNP	A/G	A	CIAT 26146	2e	52.641	.	.	82	1.82759	0.00806042	h	h	h	h	h	-	h	a	a	h	h	-	h	a	a	a	a	a	a	-	h	h	h	-	h	-	h	h	a	-	h	h	h	h	-	h	a	h
TP3110	GBS_SNP	A/G	G	CIAT 26146	2e	53.216	.	.	104	1.21277	0.327187	h	h	h	h	h	a	h	a	a	h	h	a	h	a	a	a	a	a	a	a	h	h	h	a	h	a	h	h	a	a	h	h	h	h	h	h	a	h
TP278730	GBS_SNP	C/T	T	CIAT 26146	2e	56.741	.	.	86	1	1	h	h	-	h	h	-	h	a	a	h	h	a	h	a	a	a	a	a	a	-	h	-	-	-	-	a	h	-	a	a	h	h	h	h	a	h	a	-
M-CAG/E-AGC128	AFLP	.	.	CIAT 26146	2e	59.165	na	na	103	1.14583	0.488422	h	h	h	h	h	a	h	a	a	h	h	a	h	a	a	a	a	a	a	a	h	h	h	a	h	a	h	h	a	a	h	h	h	h	a	h	a	h
TP91946	GBS_SNP	C/T	T	CIAT 26146	2e	59.165	.	.	89	1.28205	0.243537	h	h	h	h	h	a	h	a	a	h	h	a	-	a	a	a	a	a	a	-	h	h	h	a	h	a	h	h	a	-	h	h	h	h	a	h	-	h
TP272525	GBS_SNP	A/G	A	CIAT 26146	2e	60.136	.	.	101	1.19565	0.371093	h	h	h	h	h	a	h	a	a	h	h	a	h	a	a	a	a	a	a	a	h	h	h	a	h	a	h	h	a	a	h	h	h	h	a	h	a	h
TP267098	GBS_SNP	A/G	A	CIAT 26146	2e	60.136	.	.	95	1.375	0.123687	h	h	h	h	h	-	h	a	a	h	h	a	h	-	a	a	-	a	a	a	h	h	h	a	h	a	h	h	a	a	h	h	h	h	a	h	a	h
TP274414	GBS_SNP	C/G	G	CIAT 26146	2e	60.136	.	.	100	1.27273	0.230139	h	h	h	h	h	a	h	a	a	h	h	a	h	-	a	a	a	a	a	a	h	h	h	a	h	a	h	h	-	a	h	h	h	h	a	h	a	h
TP255929	GBS_SNP	C/G	C	CIAT 26146	2e	61.106	4	38978138	101	1.19565	0.371093	h	h	h	h	h	a	h	a	a	h	h	a	h	a	a	a	a	a	a	a	h	h	h	a	h	a	a	h	a	a	h	h	h	h	a	h	-	h
TP36735	GBS_SNP	A/T	A	CIAT 26146	2e	61.106	.	.	100	1.17391	0.423711	h	h	h	h	h	a	h	a	a	h	h	a	h	a	-	a	a	a	a	a	h	h	h	a	h	a	a	h	a	a	h	h	h	h	a	h	a	h
M-CTC/E-ACT184	AFLP	.	.	CIAT 26146	2e	64.078	na	na	103	1.01961	0.920344	a	a	h	h	h	a	h	a	a	h	h	a	h	a	a	a	a	a	a	a	h	h	h	a	h	a	a	h	a	a	h	h	h	h	a	h	a	h
TP179554	GBS_SNP	A/T	T	CIAT 26146	2e	71.135	.	.	98	1.39024	0.106192	h	h	h	h	h	a	h	a	a	h	h	a	h	a	a	a	a	a	a	a	h	h	h	h	h	a	a	h	a	-	h	h	h	h	a	h	a	h
TP277085	GBS_SNP	A/G	A	CIAT 26146	2e	72.268	.	.	102	1.125	0.554113	h	h	h	h	-	a	h	a	a	h	h	a	h	a	a	a	a	a	a	a	h	h	h	h	h	a	a	h	a	a	h	h	h	h	a	h	a	h
TP238910	GBS_SNP	A/G	A	CIAT 26146	2e	76.28	2	24966605	92	0.957447	0.841481	h	h	h	a	-	a	-	-	a	a	h	a	-	a	a	a	a	a	a	a	h	h	h	h	-	a	a	h	a	a	h	-	h	h	a	h	a	h
TP65391	GBS_SNP	C/T	T	CIAT 26146	2e	80.293	2	25536093	87	1.07143	0.75183	h	h	-	h	h	a	h	a	a	h	h	a	h	a	a	a	a	a	a	a	-	h	-	h	h	a	a	-	a	-	h	h	h	h	a	h	a	h
TP268703	GBS_SNP	A/T	T	CIAT 26146	2e	80.293	2	35790993	100	1.17391	0.423711	h	h	h	h	h	a	h	a	a	h	h	a	h	a	a	a	a	a	a	a	h	h	h	h	h	a	a	h	a	a	h	h	h	h	a	h	a	h
TP78595	GBS_SNP	C/T	C	CIAT 26146	2e	80.322	2	26202611	87	1.175	0.45426	h	h	h	h	h	a	h	a	a	h	h	a	h	a	a	a	a	a	a	a	h	h	h	-	h	a	a	h	a	a	h	h	h	h	a	h	a	h
TP280171	GBS_SNP	A/C	A	CIAT 26146	2e	80.326	.	.	101	1.34884	0.135354	h	h	h	h	h	-	h	a	a	h	h	-	h	a	a	a	a	a	a	a	h	h	h	h	h	a	a	h	a	a	h	h	h	h	a	h	a	h
TP28611	GBS_SNP	A/C	A	CIAT 26146	2e	81.592	.	.	88	1.25641	0.285652	-	h	h	h	h	a	h	a	a	h	h	a	h	a	a	a	a	a	a	a	h	h	-	h	h	a	a	h	a	-	h	h	h	h	a	h	a	h
TP285166	GBS_SNP	A/G	A	CIAT 26146	2e	83.859	.	.	94	1.54054	0.0390199	h	h	h	h	h	-	h	a	-	h	h	a	h	a	-	a	a	-	a	a	h	h	h	h	h	a	a	h	a	a	h	h	h	h	-	h	a	h
TP244875	GBS_SNP	A/G	G	CIAT 26146	2e	84.41	2	35790993	95	1.71429	0.0103131	h	h	h	h	h	-	h	a	a	h	h	a	h	-	a	a	a	a	a	a	h	h	h	h	h	-	a	h	a	a	h	h	h	h	h	h	a	h
TP23011	GBS_SNP	C/T	T	CIAT 26146	2e	87.173	.	.	90	1.30769	0.205903	h	h	h	h	-	a	h	a	a	h	h	a	h	a	a	a	a	a	a	a	h	h	h	h	-	h	-	h	a	a	h	h	h	h	-	h	a	h
TP92526	GBS_SNP	C/T	C	CIAT 26146	2e	87.197	.	.	99	1.475	0.0560692	h	h	h	h	h	a	h	a	a	h	h	a	h	a	a	-	a	a	a	a	h	h	h	h	h	h	a	h	a	a	h	h	h	h	a	h	-	h
TP126344	GBS_SNP	A/G	A	CIAT 26146	2e	87.51	2	28471343	80	1.28571	0.263552	-	h	-	h	h	a	-	a	a	-	h	a	h	a	a	a	a	a	a	a	h	h	-	h	h	-	a	h	a	-	h	h	h	-	a	h	-	h
M-CTA/E-ACA172	AFLP	.	.	CIAT 26146	2e	88.164	na	na	103	1.28889	0.200325	h	h	h	h	h	a	h	a	a	h	h	a	h	a	a	a	a	a	a	a	h	h	h	h	h	h	a	h	a	a	h	h	h	h	a	h	a	h
TP237603	GBS_SNP	A/G	G	CIAT 26146	2e	89.135	2	29367756	104	1.31111	0.170334	h	h	h	h	h	a	h	a	a	h	h	a	h	a	a	a	a	a	a	a	h	h	h	h	h	h	a	h	a	a	h	h	h	h	a	h	a	h
TP151093	GBS_SNP	A/G	G	CIAT 26146	2e	91.096	.	.	87	1.71875	0.0136721	h	h	h	h	h	-	h	a	a	h	h	a	h	a	a	a	a	a	a	a	h	h	h	h	h	h	a	h	a	a	h	h	h	h	a	h	a	h
TP280880	GBS_SNP	C/G	G	CIAT 26146	2e	92.071	2	36354909	92	1.55556	0.0370089	h	h	h	h	h	a	h	a	a	h	h	a	h	a	a	a	a	a	a	a	h	h	h	h	h	h	a	h	a	a	h	h	h	h	a	h	a	h
TP162720	GBS_SNP	G/T	T	CIAT 26146	2e	93.51	.	.	94	1.68571	0.0132907	h	h	h	h	h	a	h	h	a	h	h	a	h	a	a	a	a	a	a	a	h	h	h	h	h	h	a	h	a	a	h	h	h	h	a	h	a	h
TP255968	GBS_SNP	C/G	C	CIAT 26146	2e	95.003	2	37949592	103	1.575	0.0233806	h	h	h	h	h	a	h	h	a	h	h	a	h	a	a	a	a	a	a	a	h	h	h	h	h	h	a	h	a	a	h	h	h	h	a	h	a	h
TP158232	GBS_SNP	A/T	A	CIAT 26146	2e	95.09	2	37956146	86	2.07143	0.00121329	h	h	h	h	-	-	h	h	a	-	h	a	h	a	a	a	a	a	a	a	h	h	-	h	h	h	-	h	a	a	h	h	h	h	-	h	-	h
TP37356	GBS_SNP	A/G	A	CIAT 26146	2e	96.891	9	12868722	88	1.93333	0.00283613	h	h	h	h	h	a	-	h	a	a	h	-	h	-	a	-	a	-	-	a	h	h	h	h	h	h	a	h	a	-	h	h	h	h	a	h	a	h
TP163870	GBS_SNP	A/C	A	CIAT 26146	2e	96.959	2	39457705	102	1.42857	0.0745447	h	h	-	h	h	a	a	h	a	a	h	a	h	a	a	a	a	a	a	a	h	h	h	h	h	h	a	h	a	a	h	h	h	h	a	h	a	h
M-CTA/E-AAG554	AFLP	.	.	CIAT 26146	2e	96.959	na	na	103	1.45238	0.0613688	h	h	h	h	h	a	a	h	a	a	h	a	h	a	a	a	a	a	a	a	h	h	h	h	h	h	a	h	a	a	h	h	h	h	a	h	a	h
TP7147	GBS_SNP	C/T	T	CIAT 26146	2e	96.959	.	.	97	1.69444	0.0111579	h	h	h	h	h	a	a	h	a	a	h	a	h	a	a	a	a	a	a	a	h	h	h	h	h	h	a	h	a	a	h	h	h	h	a	h	-	h
TP286139	GBS_SNP	C/T	T	CIAT 26146	2e	96.959	2	40257048	98	1.64865	0.0153138	h	h	h	h	h	-	a	h	a	-	h	a	h	a	a	-	a	a	-	a	h	h	h	h	h	h	a	h	a	a	h	h	h	h	a	h	a	h
TP288969	GBS_SNP	C/T	C	CIAT 26146	2e	102.083	.	.	87	1.71875	0.0136721	h	h	h	h	h	a	a	h	a	a	h	a	h	a	a	a	a	-	a	-	a	h	h	h	h	h	a	h	a	-	h	h	h	h	a	h	a	h
TP146104	GBS_SNP	A/G	A	CIAT 26146	2e	104.109	.	.	94	1.35	0.148266	h	h	h	h	h	a	a	h	a	a	h	a	h	a	-	a	a	a	a	a	a	h	h	h	h	h	a	h	a	-	a	h	h	h	a	h	a	h
TP77941	GBS_SNP	C/T	T	CIAT 26146	2e	104.109	2	44853878	103	1.23913	0.279401	h	h	h	h	h	a	a	h	a	a	h	a	h	a	a	a	a	a	a	a	a	h	h	h	h	h	a	h	a	a	a	h	h	h	a	h	a	h
TP259316	GBS_SNP	A/G	A	CIAT 26146	2e	106.07	.	.	86	1.60606	0.0310535	h	h	h	h	h	-	a	h	a	a	h	-	h	a	a	a	a	a	a	-	-	a	h	-	h	h	a	h	a	a	-	h	h	-	a	h	a	h
TP136047	GBS_SNP	A/G	A	CIAT 26146	2e	106.07	2	48425191	89	1.17073	0.458318	h	h	h	h	h	a	a	h	a	a	h	a	h	a	a	a	a	a	a	a	a	a	h	h	h	h	a	h	a	a	a	h	h	h	a	h	a	h
TP201200	GBS_SNP	C/T	C	CIAT 26146	2e	106.07	.	.	91	1.6	0.0276461	h	h	h	h	h	a	a	h	a	a	h	a	-	a	a	a	a	-	a	a	a	a	h	h	h	h	a	h	a	a	a	h	h	h	a	h	a	h
TP277078	GBS_SNP	C/G	C	CIAT 26146	2e	106.07	.	.	101	1.34884	0.135354	h	h	h	h	h	a	-	h	a	a	h	a	h	a	a	a	a	a	a	a	a	a	h	h	h	h	a	h	a	a	a	h	h	h	a	h	a	h
M-CAC/E-AGG181	AFLP	.	.	CIAT 26146	2f	0	na	na	103	1.28889	0.200325	a	h	a	a	h	h	a	a	h	a	h	a	h	h	a	h	a	h	h	a	a	a	a	h	a	h	a	a	h	h	a	a	h	a	h	a	h	a
TP67279	GBS_SNP	C/T	T	CIAT 26146	2f	0	.	.	98	1.33333	0.157299	a	h	a	a	-	h	a	a	h	a	h	a	h	h	a	h	a	h	h	a	a	a	a	h	a	h	a	a	h	h	-	a	h	-	h	a	h	a
TP129911	GBS_SNP	A/G	A	CIAT 26146	2f	0.101	.	.	94	1.41026	0.099098	a	h	a	-	h	h	a	a	h	a	h	a	h	h	a	h	a	h	h	a	a	a	a	h	a	h	a	-	h	h	a	a	h	a	h	a	h	a
TP112994	GBS_SNP	A/G	G	CIAT 26146	2f	1.853	.	.	97	1.48718	0.0537644	a	h	a	a	h	h	a	a	h	a	h	a	h	h	a	h	a	h	h	a	a	a	a	-	a	h	a	a	h	h	a	a	h	a	h	a	h	a
TP220327	GBS_SNP	A/G	G	CIAT 26146	2f	1.963	2	2417369	103	1.34091	0.139814	a	h	a	a	h	h	a	a	h	a	h	a	h	h	a	h	a	h	h	a	a	a	a	h	a	h	a	a	h	h	a	a	h	a	h	a	h	a
TP52555	GBS_SNP	A/T	A	CIAT 26146	2f	2.364	2	2516208	99	1.30233	0.190985	a	h	a	a	h	h	a	a	h	a	h	a	h	h	a	h	a	h	h	a	a	a	a	h	a	-	a	a	h	h	a	a	h	a	h	a	h	a
M-CAG/E-ACA461	AFLP	.	.	CIAT 26146	2f	2.93	na	na	98	1.33333	0.157299	a	h	a	a	h	h	a	a	h	a	h	a	h	h	a	h	a	h	h	a	a	a	a	h	-	h	a	a	-	-	a	a	h	a	h	a	h	-
TP180698	GBS_SNP	C/G	C	CIAT 26146	2f	2.93	.	.	99	1.25	0.269361	a	h	a	a	h	h	a	a	h	a	h	a	-	h	a	h	a	h	h	a	a	a	a	-	a	h	a	a	h	h	a	a	h	a	h	a	h	a
M-CAA/E-ACG198	AFLP	.	.	CIAT 26146	2f	2.93	na	na	103	1.34091	0.139814	a	h	a	a	h	h	a	a	h	a	h	a	h	h	a	h	a	h	h	a	a	a	a	h	a	h	a	a	h	h	a	a	h	a	h	a	h	a
TP72984	GBS_SNP	A/C	C	CIAT 26146	2f	3.379	.	.	87	2.10714	0.000886872	-	h	-	-	h	h	a	a	h	a	h	a	h	h	a	h	a	h	h	a	a	a	a	h	-	h	a	a	h	h	a	a	h	-	h	-	h	-
TP111120	GBS_SNP	C/T	C	CIAT 26146	2f	3.653	.	.	100	1.5	0.0455003	a	h	a	-	h	h	a	a	h	a	h	a	h	h	a	h	a	h	h	a	a	a	a	h	a	h	a	a	h	h	a	a	h	a	h	a	h	a
TP195286	GBS_SNP	A/G	A	CIAT 26146	2f	3.894	.	.	99	1.53846	0.0349012	a	h	a	a	h	h	a	a	h	a	h	a	h	h	a	h	a	h	h	a	a	a	a	h	a	h	a	a	h	h	a	a	h	-	h	a	h	a
TP2849	GBS_SNP	A/C	A	CIAT 26146	2f	3.894	.	.	101	1.525	0.036577	a	h	a	a	h	h	a	a	h	-	h	a	h	h	a	h	a	h	h	a	a	a	a	h	a	h	a	a	h	h	a	a	h	a	h	a	h	a
M-CAC/E-ACG265	AFLP	.	.	CIAT 26146	2f	3.894	na	na	103	1.39535	0.0936784	a	h	a	a	h	h	a	a	h	a	h	a	h	h	a	h	a	h	h	a	a	a	a	h	a	h	a	a	h	h	a	a	h	a	h	a	h	a
TP151518	GBS_SNP	G/T	T	CIAT 26146	2f	4.865	.	.	99	1.53846	0.0349012	a	h	a	a	h	h	a	a	h	a	h	a	h	h	-	h	a	h	h	a	a	-	a	h	a	h	a	a	h	h	a	a	h	a	h	a	h	a
TP20338	GBS_SNP	G/A	A	CIAT 26146	2f	4.875	2	6954355	101	1.34884	0.135354	a	h	a	a	h	h	a	a	h	a	h	a	h	h	a	h	a	h	h	-	a	a	a	h	a	h	a	a	h	h	a	a	h	a	h	a	h	a
TP99358	GBS_SNP	A/G	G	CIAT 26146	2f	7.841	2	6209445	92	1.3	0.210207	a	h	a	a	h	h	a	a	h	a	h	a	h	h	a	h	a	h	h	a	a	a	a	h	a	h	a	a	h	h	a	a	h	a	h	a	h	a
TP123022	GBS_SNP	A/G	A	CIAT 26146	2f	11.859	.	.	99	1.30233	0.190985	a	a	a	a	h	h	-	a	h	a	h	-	h	h	a	h	a	h	-	a	-	a	a	h	a	h	a	a	h	h	a	a	h	a	h	a	h	a
TP243774	GBS_SNP	C/T	T	CIAT 26146	2f	13.835	2	9644132	85	1.2973	0.233403	a	a	a	a	h	a	a	a	h	a	h	a	h	h	a	h	a	h	h	a	-	a	a	h	a	h	a	a	h	h	a	a	h	-	h	a	-	a
TP195159	GBS_SNP	A/C	A	CIAT 26146	2f	15.811	.	.	103	1.14583	0.488422	a	a	a	a	h	a	a	a	h	a	h	a	h	h	a	h	a	h	h	a	-	a	a	h	a	h	a	a	h	h	a	a	h	a	h	a	h	a
TP156256	GBS_SNP	A/G	G	CIAT 26146	2f	15.811	2	11992649	101	1.19565	0.371093	a	a	a	a	h	a	a	a	h	a	h	a	h	h	a	h	a	h	h	a	a	a	a	h	a	h	a	a	h	h	a	a	h	a	h	a	h	-
TP221479	GBS_SNP	A/C	A	CIAT 26146	2f	16.406	.	.	98	1.22727	0.312519	-	-	a	a	h	a	a	a	h	a	h	a	h	h	a	h	a	h	h	a	a	-	a	h	a	h	a	a	h	h	a	a	h	a	h	a	h	a
TP238725	GBS_SNP	A/G	G	CIAT 26146	2f	16.777	2	15432424	103	1.10204	0.624206	a	a	a	a	h	a	a	a	h	a	h	a	h	h	a	h	a	h	h	a	a	a	a	h	a	h	a	a	h	h	a	a	h	a	h	a	h	a
TP151222	GBS_SNP	C/T	T	CIAT 26146	2f	22.718	.	.	100	1	1	a	a	a	a	h	a	a	a	h	a	h	a	h	h	a	h	a	h	h	a	a	a	a	h	-	h	a	a	a	h	a	a	h	a	h	h	h	a
TP4469	GBS_SNP	C/T	C	CIAT 26146	2f	23.86	.	.	99	0.903846	0.617075	a	a	a	a	h	a	a	-	h	-	h	a	h	h	a	h	a	h	h	a	a	a	a	h	a	h	a	a	a	h	a	a	h	a	h	a	-	a
M-CTG/E-AAG138	AFLP	.	.	CIAT 26146	2f	24.831	na	na	102	0.821429	0.322199	a	a	a	a	h	a	a	a	h	a	h	a	h	h	a	h	a	h	h	a	a	a	a	h	a	h	a	a	a	h	a	a	h	a	h	a	h	a
BCTr181-3	SSR	.	.	CIAT 26146	2f	28.854	na	na	102	0.7	0.0745447	a	a	a	a	h	a	a	a	h	a	h	a	h	h	a	h	a	h	h	a	a	a	a	h	a	h	a	a	a	h	a	a	h	a	h	a	h	a
TP135849	GBS_SNP	C/T	T	CIAT 26146	2f	37.247	4	6936739	102	0.821429	0.322199	a	a	a	a	h	a	a	a	h	a	h	a	h	h	a	h	a	h	h	a	a	a	a	h	a	h	a	a	a	h	a	a	h	a	h	a	h	-
TP16089	GBS_SNP	A/G	G	CIAT 26146	2f	39.223	.	.	103	0.807018	0.279401	a	a	a	a	h	a	a	a	h	a	h	a	h	h	a	h	a	h	h	a	a	a	a	h	a	h	a	a	a	h	a	a	h	a	h	a	h	a
TP124238	GBS_SNP	T/C	T	CIAT 26146	2f	40.297	.	.	87	0.673077	0.0684418	a	a	a	-	h	a	a	-	h	a	h	a	h	h	a	h	a	h	h	a	a	a	a	h	a	-	a	a	a	-	-	a	h	a	h	a	h	a
M-CTA/E-ACA557	AFLP	.	.	CIAT 26146	2f	41.165	na	na	99	0.833333	0.36518	a	a	a	a	h	a	a	h	h	a	h	a	h	h	a	h	a	h	h	a	a	a	a	h	a	h	a	a	a	h	a	a	h	a	h	a	h	a
TP71449	GBS_SNP	A/G	G	CIAT 26146	2f	41.546	.	.	95	0.862745	0.470842	a	a	a	a	h	a	a	h	h	a	h	a	h	h	a	h	-	h	-	a	a	a	a	h	-	h	a	a	a	h	a	a	h	a	h	a	h	a
TP22726	GBS_SNP	G/T	T	CIAT 26146	2f	42.131	4	17917080	98	0.75	0.157299	a	a	a	a	h	a	a	h	h	a	h	a	h	h	a	h	a	h	a	a	a	a	a	h	a	h	a	a	a	h	a	a	h	a	h	a	h	a
TP250307	GBS_SNP	C/T	C	CIAT 26146	2f	42.131	4	13461272	101	0.803571	0.273322	-	a	a	a	h	a	a	h	h	a	h	a	h	h	a	h	a	h	a	a	a	a	a	h	a	h	a	a	a	h	a	a	h	a	h	a	h	a
TP178476	GBS_SNP	A/G	A	CIAT 26146	2f	42.131	.	.	95	0.792453	0.259767	a	-	a	a	h	a	a	h	h	a	h	a	h	h	a	h	a	h	a	a	a	-	a	h	a	h	a	a	a	h	a	a	h	a	h	a	h	a
TP206065	GBS_SNP	C/G	C	CIAT 26146	2f	42.131	.	.	100	0.724138	0.109599	a	a	a	a	h	a	a	h	h	a	h	a	h	h	a	h	a	h	a	a	a	a	a	h	a	h	a	a	a	-	a	a	h	a	h	a	h	a
TP286412	GBS_SNP	C/T	C	CIAT 26146	2f	47.769	.	.	83	0.596154	0.0212034	-	a	-	-	h	a	a	-	a	a	h	a	-	-	a	a	a	h	a	a	a	a	-	h	a	h	a	a	a	-	a	a	h	a	h	a	h	a
TP262174	GBS_SNP	A/G	G	CIAT 26146	2f	53.316	.	.	101	0.77193	0.196259	a	a	a	a	h	a	a	h	h	a	h	a	h	h	a	h	a	h	a	a	a	a	a	h	a	h	a	a	a	h	a	a	h	a	h	a	h	a
TP57321	GBS_SNP	A/C	C	CIAT 26146	2f	54.38	.	.	102	0.728814	0.113126	a	a	a	a	h	a	a	h	h	a	h	a	h	h	a	h	a	h	a	a	a	a	a	h	a	h	a	a	a	h	a	a	h	a	h	a	h	-
TP287762	GBS_SNP	A/G	G	CIAT 26146	2f	54.38	5	46588171	95	0.759259	0.182149	a	a	a	a	h	a	a	h	h	a	h	a	h	h	a	h	a	h	a	a	a	-	a	h	a	h	a	-	a	h	a	a	h	a	h	a	h	-
TP17662	GBS_SNP	C/T	T	CIAT 26146	2f	54.418	4	34083827	90	0.836735	0.399444	-	a	-	-	h	a	-	h	h	a	h	a	h	h	a	h	a	h	a	a	a	a	a	-	a	h	a	a	a	h	a	a	h	a	h	a	h	-
TP204207	GBS_SNP	C/G	G	CIAT 26146	2f	56.339	.	.	100	0.612903	0.0163951	a	a	a	a	h	a	a	h	h	a	h	a	h	h	a	h	a	h	a	a	a	a	a	a	a	h	a	a	a	h	a	a	h	a	h	a	h	a
TP181799	GBS_SNP	A/T	T	CIAT 26146	2f	56.339	3	34292640	102	0.672131	0.0477149	a	a	a	a	h	a	a	h	h	a	h	a	h	h	-	h	a	h	a	a	a	a	a	a	a	h	a	a	a	h	a	a	h	a	h	a	h	a
TP270989	GBS_SNP	C/G	G	CIAT 26146	2f	57.31	.	.	101	0.711864	0.0908075	a	a	a	a	h	a	a	h	h	a	h	a	h	h	a	h	a	h	-	h	a	a	a	a	a	h	a	a	a	h	a	a	h	a	h	a	h	a
TP230729	GBS_SNP	C/T	C	CIAT 26146	2f	58.086	.	.	86	0.72	0.131052	a	a	a	a	h	a	a	h	-	a	h	a	h	h	a	h	a	h	a	-	a	a	a	a	-	h	-	a	a	h	a	a	h	a	h	a	h	a
TP141087	GBS_SNP	C/T	C	CIAT 26146	2f	59.204	4	37629306	99	0.622951	0.0208415	a	a	a	a	h	a	a	-	h	a	h	a	h	h	a	h	a	h	a	a	a	a	a	a	-	h	-	a	a	h	a	a	h	a	h	a	h	a
TP70729	GBS_SNP	C/T	T	CIAT 26146	2f	59.261	.	.	102	0.7	0.0745447	a	a	a	a	h	a	a	h	h	a	h	a	h	h	a	h	a	h	a	a	a	a	a	a	a	h	h	a	a	h	a	a	h	a	h	a	h	a
TP50666	GBS_SNP	C/T	C	CIAT 26146	2f	59.391	.	.	97	0.701754	0.0842993	a	a	a	a	h	a	a	h	h	a	h	a	h	h	a	-	a	h	a	a	-	a	a	a	a	h	h	a	a	h	a	a	h	a	h	a	h	a
TP70290	GBS_SNP	C/T	T	CIAT 26146	2f	62.225	2	23957698	97	0.672414	0.0537644	a	a	a	a	h	a	a	h	h	a	h	a	h	h	a	a	a	h	a	a	a	a	a	a	a	h	h	-	a	a	a	a	h	a	h	a	h	a
TP56226	GBS_SNP	A/G	A	CIAT 26146	2f	62.225	.	.	102	0.619048	0.0174554	a	a	a	a	h	a	a	h	h	a	h	a	h	h	a	a	a	h	a	a	a	a	a	a	a	h	h	a	a	a	a	a	h	a	h	a	h	a
TP109074	GBS_SNP	C/G	C	CIAT 26146	2f	63.679	2	25777202	87	0.5	0.00187301	a	a	a	a	h	a	a	-	h	a	h	a	h	h	-	-	a	h	a	-	-	a	a	a	a	h	h	a	a	a	a	-	a	a	h	a	-	a
TP74550	GBS_SNP	A/G	A	CIAT 26146	2f	65.152	2	28231439	95	0.666667	0.0512526	a	a	a	a	h	a	a	h	h	a	h	a	h	h	a	a	a	h	a	a	a	-	a	a	a	h	h	a	a	a	a	a	a	a	h	a	h	a
TP287815	GBS_SNP	C/T	T	CIAT 26146	2f	65.152	2	28231439	95	0.637931	0.031235	a	a	a	a	h	a	a	h	h	a	h	a	h	h	a	a	a	h	a	a	a	-	a	a	a	h	h	a	a	a	a	a	a	a	h	a	h	a
TP125889	GBS_SNP	A/C	A	CIAT 26146	2f	67.118	.	.	96	0.627119	0.0247685	a	a	a	a	h	a	a	-	h	a	h	a	h	h	a	a	a	h	a	a	a	a	a	a	a	-	-	a	a	a	a	a	-	a	h	a	h	h
TP3919	GBS_SNP	A/T	T	CIAT 26146	2f	68.094	2	29943072	95	0.759259	0.182149	a	a	a	a	h	a	a	h	h	a	h	a	h	h	a	a	a	h	a	a	-	a	a	a	-	h	h	h	a	a	a	a	a	a	h	a	h	h
TP59298	GBS_SNP	G/T	G	CIAT 26146	2f	68.094	.	.	99	0.622951	0.0208415	a	a	a	a	h	a	a	h	-	a	h	a	h	h	a	a	a	h	a	-	a	a	a	a	a	h	h	h	a	a	a	a	a	a	h	a	h	h
TP166565	GBS_SNP	C/T	T	CIAT 26146	2f	68.094	.	.	97	0.701754	0.0842993	a	a	a	a	h	a	a	h	h	a	h	a	h	h	a	a	a	h	a	a	a	a	a	a	a	h	h	h	a	a	a	a	a	a	h	a	h	h
TP191878	GBS_SNP	C/T	T	CIAT 26146	2f	68.094	2	30923905	102	0.672131	0.0477149	a	a	a	a	h	a	a	h	h	a	h	a	h	h	a	a	a	h	a	a	a	a	a	a	a	h	h	h	a	a	a	a	a	a	h	a	h	h
TP276434	GBS_SNP	C/T	T	CIAT 26146	2f	71.805	.	.	97	0.732143	0.12772	a	a	a	a	h	a	a	h	h	a	h	a	h	a	a	a	a	h	a	a	a	a	-	a	a	h	h	h	a	a	a	a	a	a	h	a	h	h
TP31193	GBS_SNP	A/G	A	CIAT 26146	2f	73.056	.	.	103	0.634921	0.0233806	a	a	a	a	h	a	a	h	h	a	h	a	h	a	a	a	a	h	a	a	a	a	a	a	a	h	h	h	a	a	a	a	a	a	h	a	h	h
TP219707	GBS_SNP	A/G	G	CIAT 26146	2f	76.022	.	.	95	0.583333	0.0103131	-	a	a	a	h	a	a	h	h	a	h	a	a	a	a	a	a	-	-	a	a	a	a	a	a	h	h	h	a	a	a	a	a	a	h	a	h	h
TP148179	GBS_SNP	C/G	G	CIAT 26146	2f	76.032	2	36046412	100	0.5625	0.00511026	a	a	a	a	h	a	a	h	h	a	h	a	a	a	a	a	a	a	a	a	a	a	a	a	a	h	h	h	a	a	a	a	a	a	h	a	h	h
TP144873	GBS_SNP	C/T	T	CIAT 26146	2f	76.07	2	36939634	87	0.705882	0.10754	a	-	a	a	-	a	a	h	h	a	h	a	a	a	a	a	a	a	a	a	a	-	-	a	-	h	h	h	a	a	a	-	a	a	h	a	h	h
TP57564	GBS_SNP	C/T	T	CIAT 26146	2f	76.094	2	35822485	99	0.596774	0.0120059	a	a	a	a	h	a	a	h	h	a	h	a	a	a	a	a	a	a	a	a	a	-	a	a	a	h	h	h	a	a	a	a	a	a	h	a	h	h
TP122524	GBS_SNP	G/T	T	CIAT 26146	2f	77.991	.	.	90	0.607143	0.0203689	a	a	a	a	-	a	a	h	h	a	h	a	-	a	a	a	a	a	a	a	a	h	a	a	a	h	h	h	a	-	a	a	a	a	h	a	h	h
TP26028	GBS_SNP	A/C	A	CIAT 26146	2f	77.991	.	.	89	0.618182	0.0259402	a	a	-	a	-	a	a	h	h	a	h	a	-	a	a	a	a	a	a	a	a	h	a	a	-	h	h	h	a	-	a	a	a	a	h	a	h	h
TP4744	GBS_SNP	C/G	C	CIAT 26146	2f	80.631	.	.	97	0.492308	0.000804856	a	a	a	a	h	a	a	h	-	a	h	a	a	a	a	a	a	a	a	a	a	h	a	a	a	h	h	h	a	a	a	a	a	a	-	a	h	h
TP124041	GBS_SNP	C/T	T	CIAT 26146	2f	81.922	2	39513925	97	0.672414	0.0537644	a	-	a	a	h	a	a	h	h	a	h	a	a	a	a	a	a	a	a	a	a	h	a	a	a	h	h	h	-	a	-	-	a	a	h	a	h	h
TP192310	GBS_SNP	C/T	C	CIAT 26146	2f	81.922	.	.	88	0.660377	0.0550689	a	a	a	-	h	a	-	h	h	a	-	a	a	-	a	a	a	a	a	a	-	-	a	a	a	h	h	-	a	a	a	a	a	a	h	a	h	h
TP256805	GBS_SNP	A/G	G	CIAT 26146	2f	82.893	2	40063748	95	0.727273	0.123687	a	a	a	a	h	a	a	h	h	a	h	a	a	a	a	a	-	a	a	a	a	h	h	a	a	h	h	h	a	a	a	a	-	a	h	a	h	h
TP102437	GBS_SNP	G/T	T	CIAT 26146	2f	84.134	2	41333570	93	0.788462	0.254213	a	-	-	a	h	a	a	h	h	a	h	a	a	a	a	a	a	a	a	-	a	h	h	a	a	h	h	h	a	a	a	a	a	a	h	a	h	h
TP48191	GBS_SNP	C/G	C	CIAT 26146	2f	87.85	.	.	96	0.882353	0.537603	a	a	a	a	h	a	a	h	h	a	h	a	a	a	-	a	a	a	a	a	h	h	h	a	a	h	h	h	a	a	h	a	a	a	h	a	h	h
TP85359	GBS_SNP	A/G	G	CIAT 26146	2f	88.821	.	.	91	0.82	0.345477	a	a	a	a	-	a	a	h	h	a	h	a	-	a	a	a	a	a	a	a	h	h	-	a	a	h	h	h	a	-	h	-	a	a	h	a	h	h
TP45616	GBS_SNP	C/G	G	CIAT 26146	2f	89.792	.	.	99	0.767857	0.190985	a	a	a	a	h	a	a	h	h	a	h	a	a	a	a	a	a	a	-	a	h	h	h	a	-	h	h	h	-	-	h	a	a	a	h	a	h	h
TP18787	GBS_SNP	G/T	T	CIAT 26146	2f	89.792	.	.	97	0.701754	0.0842993	a	a	a	a	h	a	a	h	h	a	h	a	a	a	a	a	a	a	a	a	h	h	h	a	a	h	-	h	a	a	h	a	a	-	h	a	h	h
TP152381	GBS_SNP	A/G	G	CIAT 26146	2f	89.792	.	.	97	0.796296	0.263552	a	-	a	a	h	a	-	h	h	a	h	-	a	a	a	a	a	a	a	a	h	h	h	a	a	h	h	h	a	-	h	a	a	a	h	a	h	h
TP277363	GBS_SNP	A/G	G	CIAT 26146	2f	89.792	.	.	97	0.796296	0.263552	a	a	a	a	h	a	a	h	h	a	h	-	a	a	a	a	-	a	a	a	h	h	h	a	a	h	h	h	-	-	h	a	a	a	h	a	h	h
TP85552	GBS_SNP	G/T	T	CIAT 26146	3a	0	.	.	96	0.745455	0.15321	a	a	h	h	a	h	a	a	h	h	a	a	a	h	a	a	h	a	h	a	h	h	a	h	a	a	h	a	a	h	h	a	h	h	h	h	h	h
TP130816	GBS_SNP	C/T	T	CIAT 26146	3a	5.311	.	.	83	1.02439	0.920344	h	a	-	h	a	h	a	a	h	h	a	a	a	h	a	a	h	a	h	a	h	-	-	-	-	a	h	a	a	-	h	a	h	h	h	h	h	h
TP30008	GBS_SNP	C/T	C	CIAT 26146	3a	6.518	.	.	97	1.1087	0.61012	h	a	h	h	a	h	h	a	h	h	a	a	a	h	a	a	h	a	h	a	h	h	a	h	a	a	h	a	a	h	h	a	h	h	h	h	h	h
M-CAC/E-AGG231	AFLP	.	.	CIAT 26146	3a	6.518	na	na	102	1	1	h	-	h	h	a	h	h	a	h	h	a	a	a	h	a	a	h	a	h	a	h	h	a	h	a	a	h	a	a	h	h	a	h	h	h	h	h	h
TP67226	GBS_SNP	A/T	T	CIAT 26146	3a	6.518	3	6133458	98	1.13043	0.543004	h	a	h	h	a	h	h	a	h	h	a	a	a	h	a	a	h	a	h	a	h	h	a	h	a	a	h	a	a	h	h	a	h	h	h	h	h	h
TP218679	GBS_SNP	C/T	T	CIAT 26146	3a	6.518	.	.	97	1.06383	0.764177	h	a	h	h	a	h	h	a	h	h	a	a	a	h	a	a	h	a	h	a	h	h	a	h	-	a	h	a	a	h	h	a	h	h	h	h	h	h
TP79269	GBS_SNP	A/G	G	CIAT 26146	3a	6.518	3	5323066	87	1.12195	0.590221	h	a	h	h	a	h	h	a	h	h	a	a	a	h	a	a	h	a	h	a	h	-	-	-	a	a	h	a	a	h	h	a	h	h	h	h	h	h
M-CTC/E-AGC453	AFLP	.	.	CIAT 26146	3a	10.203	na	na	102	0.854545	0.427355	h	a	h	h	a	h	a	a	h	h	a	a	a	h	a	a	h	a	h	a	h	h	a	h	a	a	h	a	a	h	h	a	h	h	h	h	a	a
TP243719	GBS_SNP	G/T	G	CIAT 26146	3a	11.479	.	.	100	0.923077	0.689157	h	a	h	h	a	h	a	a	h	h	a	a	a	h	a	a	h	a	h	a	h	h	a	h	a	a	h	a	a	h	h	a	h	h	h	h	a	h
TP95724	GBS_SNP	A/G	G	CIAT 26146	3a	13.445	3	2681416	86	1.09756	0.662917	h	a	h	h	h	h	a	a	h	h	a	a	-	h	a	a	h	a	h	a	h	h	a	h	a	a	h	a	a	h	h	-	h	h	h	h	a	h
TP187229	GBS_SNP	A/C	C	CIAT 26146	3a	13.445	3	3144791	99	0.903846	0.617075	h	a	h	h	h	h	a	a	h	h	a	a	a	h	a	a	h	a	h	a	h	h	a	h	a	a	h	a	a	h	h	a	h	h	h	h	-	h
TP1593	GBS_SNP	A/C	A	CIAT 26146	3a	13.875	.	.	100	0.886792	0.548506	h	a	h	h	h	h	a	a	h	h	a	a	a	h	a	a	h	a	h	a	h	h	a	-	a	a	h	a	a	h	h	a	h	h	h	h	a	h
M-CAG/E-AGC139	AFLP	.	.	CIAT 26146	3a	14.411	na	na	103	0.872727	0.488422	h	a	h	h	h	h	a	a	h	h	a	a	a	h	a	a	h	a	h	a	h	h	a	h	a	a	h	a	a	h	h	a	h	h	h	h	a	h
TP7251	GBS_SNP	A/G	G	CIAT 26146	3a	14.421	3	3504281	100	0.923077	0.689157	h	a	h	h	h	h	-	a	h	h	a	a	-	h	a	a	h	-	h	a	h	h	a	h	a	a	h	a	a	h	h	a	h	h	h	h	a	h
TP207545	GBS_SNP	A/G	G	CIAT 26146	3a	17.387	.	.	102	0.924528	0.689157	h	a	h	h	h	h	a	h	h	h	a	a	h	h	a	a	h	a	h	a	h	h	a	h	a	a	h	a	a	a	h	a	h	h	h	h	a	h
TP137228	GBS_SNP	A/C	C	CIAT 26146	3a	19.358	.	.	94	1	1	a	a	-	h	h	h	a	h	h	h	a	a	h	h	a	a	h	a	h	a	h	h	a	h	-	a	h	a	a	-	h	a	h	h	h	h	a	h
TP218510	GBS_SNP	A/G	G	CIAT 26146	3a	20.334	.	.	102	0.888889	0.554113	a	a	h	h	h	h	a	h	h	h	a	a	h	h	a	a	h	a	h	a	h	h	a	h	a	a	h	a	a	a	h	a	a	h	h	h	a	h
TP108524	GBS_SNP	A/T	A	CIAT 26146	3a	20.334	.	.	101	0.836364	0.371093	a	a	h	h	h	h	a	h	h	h	a	a	h	h	a	a	h	a	h	a	h	h	a	h	a	a	h	a	a	a	h	a	a	h	h	h	a	h
TP58965	GBS_SNP	G/T	T	CIAT 26146	3a	20.334	.	.	100	0.886792	0.548506	a	a	h	h	h	h	a	h	h	h	a	a	h	h	a	a	h	a	h	a	h	h	a	h	a	a	h	a	a	a	h	a	a	h	h	h	a	h
TP281637	GBS_SNP	A/G	G	CIAT 26146	3a	23.305	.	.	103	0.907407	0.624206	a	a	h	h	h	h	a	h	h	h	a	a	h	h	h	a	h	a	h	h	h	a	a	h	a	a	h	a	a	a	h	a	a	h	h	h	a	h
TP50728	GBS_SNP	A/C	A	CIAT 26146	3a	23.305	3	11494509	93	1.06667	0.75183	a	a	h	-	h	h	-	h	h	h	a	a	h	h	h	a	h	a	h	h	h	a	a	h	a	a	h	-	a	a	h	a	a	h	h	h	a	h
TP146421	GBS_SNP	C/T	C	CIAT 26146	3a	23.305	.	.	102	0.924528	0.689157	a	a	h	h	h	h	a	h	h	h	a	a	h	h	h	a	h	a	h	h	h	a	a	h	a	a	h	a	a	a	h	a	a	h	h	h	a	h
TP75895	GBS_SNP	G/T	T	CIAT 26146	3a	24.276	3	12361105	99	1.02041	0.920344	a	a	h	h	h	h	a	h	h	h	a	a	h	h	h	-	h	a	h	h	h	a	a	h	a	a	h	a	h	a	h	a	-	h	h	h	a	h
TP152972	GBS_SNP	A/G	A	CIAT 26146	3a	24.276	3	11949583	100	1	1	a	a	h	h	h	h	-	h	h	h	a	a	h	h	h	a	h	a	h	h	h	a	a	h	-	a	h	a	h	a	h	a	a	h	h	h	a	h
TP165610	GBS_SNP	A/G	G	CIAT 26146	3a	25.252	3	13145786	102	0.888889	0.554113	a	a	h	h	h	h	a	h	h	h	a	a	h	h	h	a	h	a	h	h	h	a	a	h	a	a	h	a	h	a	h	a	a	h	h	h	a	h
M-CAT/E-ACC340	AFLP	.	.	CIAT 26146	3a	32.132	na	na	98	1.13043	0.543004	h	a	h	h	h	h	a	h	h	h	a	a	h	h	h	a	h	a	a	h	h	a	a	h	a	a	h	a	h	a	h	a	a	h	h	h	a	h
TP71867	GBS_SNP	A/C	C	CIAT 26146	3a	35.461	3	15268049	103	0.907407	0.624206	a	a	h	h	h	h	a	h	h	h	a	a	h	h	h	a	h	a	a	h	h	a	a	h	a	a	h	a	h	a	h	a	a	h	h	h	a	h
TP170172	GBS_SNP	C/T	T	CIAT 26146	3a	39.516	.	.	89	0.679245	0.0714235	a	a	-	-	a	h	a	-	h	-	a	a	h	h	h	a	h	a	a	h	h	a	a	h	a	-	h	a	h	a	h	a	a	h	h	h	a	h
TP81318	GBS_SNP	A/T	A	CIAT 26146	3a	44.624	.	.	96	0.882353	0.537603	a	a	-	h	h	h	a	h	h	h	a	-	h	h	h	a	h	a	a	h	h	-	a	h	a	a	h	a	h	a	h	a	a	h	h	h	a	h
TP32947	GBS_SNP	A/T	T	CIAT 26146	3a	44.624	.	.	96	0.92	0.680112	a	a	-	h	h	h	a	h	h	h	a	-	h	h	h	a	h	a	a	h	h	-	a	h	a	a	h	a	h	a	h	a	a	h	h	h	a	h
TP271918	GBS_SNP	A/T	T	CIAT 26146	3a	45.141	6	11080698	99	0.903846	0.617075	a	a	h	h	h	h	a	h	h	h	a	a	h	h	h	a	h	a	a	h	h	a	a	h	a	a	h	-	h	a	h	a	a	h	h	-	a	h
TP48477	GBS_SNP	A/C	C	CIAT 26146	3a	45.59	.	.	101	0.87037	0.483927	a	a	h	h	h	h	a	h	h	h	a	a	h	h	h	a	h	a	a	h	h	a	a	h	a	a	h	a	h	a	h	a	-	h	h	a	a	h
TP35781	GBS_SNP	A/G	A	CIAT 26146	3a	49.358	.	.	86	0.791667	0.281466	a	a	-	-	h	h	a	h	h	-	a	a	h	h	h	a	h	a	a	h	h	a	-	h	a	a	h	-	h	a	h	a	a	h	h	a	a	-
TP274628	GBS_SNP	C/G	G	CIAT 26146	3a	50.56	.	.	90	0.875	0.527089	a	-	-	h	h	h	-	h	h	h	a	a	h	-	h	a	h	a	a	h	h	-	a	h	a	-	h	a	h	a	h	a	a	h	h	a	a	a
TP237727	GBS_SNP	A/G	G	CIAT 26146	3a	50.56	3	25830547	100	0.851852	0.423711	a	a	h	h	h	h	a	h	h	h	a	a	h	h	h	a	h	a	a	h	h	-	a	h	a	a	h	a	h	a	h	a	a	h	h	a	a	a
TP101471	GBS_SNP	C/T	T	CIAT 26146	3a	50.56	.	.	99	0.8	0.269361	a	a	h	h	h	h	a	h	h	h	a	a	h	h	h	a	h	a	a	h	h	a	a	h	a	a	h	a	h	a	h	a	a	h	h	a	a	a
TP216636	GBS_SNP	A/G	G	CIAT 26146	3a	50.56	3	24830655	99	0.867925	0.483927	a	a	h	h	h	h	a	h	h	h	-	a	h	h	h	a	h	a	a	h	h	a	a	h	a	a	h	-	h	a	h	a	a	h	h	a	a	a
TP193168	GBS_SNP	C/T	T	CIAT 26146	3a	51.165	.	.	90	0.875	0.527089	a	a	h	h	h	h	a	h	h	h	a	a	h	h	h	a	h	a	a	h	h	a	a	h	a	a	h	a	h	a	h	a	a	h	h	a	a	a
BCTr040-4	SSR	.	.	CIAT 26146	3a	51.527	na	na	101	0.803571	0.273322	a	a	h	h	h	h	a	h	h	h	a	a	h	h	h	a	h	a	a	h	h	a	a	h	a	a	h	a	h	a	h	a	a	h	h	a	a	a
TP197621	GBS_SNP	C/T	C	CIAT 26146	3a	51.527	.	.	99	0.833333	0.36518	a	a	h	h	h	h	a	h	h	h	a	a	h	h	h	a	h	a	a	h	h	a	a	h	-	a	h	a	h	a	h	a	a	h	h	a	a	-
TP193231	GBS_SNP	A/G	G	CIAT 26146	3a	51.527	.	.	86	1	1	-	-	h	h	h	h	a	h	h	h	a	a	h	h	h	a	h	a	a	h	h	a	a	h	-	a	h	-	h	a	h	a	a	h	h	a	a	a
TP125746	GBS_SNP	A/G	A	CIAT 26146	3a	51.527	.	.	101	0.741379	0.135354	a	a	-	h	h	h	a	h	h	h	a	a	h	h	h	a	h	a	a	h	h	a	a	h	a	a	h	a	h	a	h	a	a	h	h	a	a	a
TP224525	GBS_SNP	A/C	C	CIAT 26146	3a	51.527	.	.	101	0.803571	0.273322	a	a	h	h	h	h	-	h	h	h	a	a	h	h	h	a	h	a	a	h	h	a	a	h	a	a	h	-	h	a	h	a	a	h	h	a	a	a
M-CAC/E-AAC252	AFLP	.	.	CIAT 26146	3a	51.527	na	na	103	0.775862	0.200325	a	a	h	h	h	h	a	h	h	h	a	a	h	h	h	a	h	a	a	h	h	a	a	h	a	a	h	a	h	a	h	a	a	h	h	a	a	a
TP174151	GBS_SNP	A/T	T	CIAT 26146	3a	51.527	.	.	86	1	1	a	a	h	h	h	h	a	h	h	h	a	-	h	h	h	a	h	a	a	h	h	a	-	h	a	a	h	a	h	a	h	a	a	h	h	a	a	a
TP116570	GBS_SNP	C/T	C	CIAT 26146	3a	52.502	.	.	83	0.729167	0.15321	a	a	h	h	h	h	-	h	h	h	a	a	h	h	h	a	h	a	a	h	-	a	a	h	a	a	h	a	h	a	h	a	-	h	h	a	a	a
M-CAT/E-ACT493	AFLP	.	.	CIAT 26146	3a	55.479	na	na	103	0.775862	0.200325	a	a	h	h	h	h	a	h	h	h	a	a	h	h	h	a	h	a	a	h	h	a	a	h	a	a	h	a	h	a	h	h	a	h	h	a	a	a
TP81235	GBS_SNP	A/T	A	CIAT 26146	3a	56.917	.	.	94	0.843137	0.409587	a	a	a	h	h	h	a	h	h	h	a	a	h	h	h	a	h	a	a	h	h	a	a	h	a	-	h	a	h	a	h	h	a	h	h	a	a	a
TP2153	GBS_SNP	A/G	A	CIAT 26146	3a	58.406	9	6721566	89	0.934783	0.75183	a	a	h	h	h	h	a	h	h	h	a	a	h	h	h	a	h	a	a	h	h	a	a	h	-	a	h	-	h	a	h	h	a	h	h	a	a	a
TP19642	GBS_SNP	A/G	A	CIAT 26146	3a	58.406	.	.	99	0.867925	0.483927	a	a	h	h	h	h	a	h	h	h	a	a	h	h	h	-	h	a	a	h	h	a	a	h	a	-	h	a	h	a	h	h	a	h	h	a	a	a
TP27314	GBS_SNP	A/G	A	CIAT 26146	3a	59.377	.	.	102	0.758621	0.165857	a	a	h	h	h	h	a	h	h	h	a	a	h	h	h	a	h	a	-	h	h	a	a	h	a	a	h	a	h	a	h	h	a	h	h	a	a	a
M-CAA/E-AGC239	AFLP	.	.	CIAT 26146	3a	59.377	na	na	103	0.775862	0.200325	a	a	h	h	h	h	a	h	h	h	a	a	h	h	h	a	h	a	a	h	h	a	a	h	a	a	h	a	h	a	h	h	a	h	h	a	a	a
TP219037	GBS_SNP	A/G	G	CIAT 26146	3a	59.377	.	.	94	0.918367	0.680112	a	a	h	h	h	h	a	h	h	h	a	a	h	h	h	a	h	a	a	h	h	-	a	h	a	a	h	a	h	a	h	h	a	h	h	-	a	a
M-CAC/E-ACT136	AFLP	.	.	CIAT 26146	3a	59.377	na	na	102	0.758621	0.165857	a	a	h	h	h	h	a	h	h	h	a	a	h	h	h	a	h	a	a	h	h	a	a	h	a	a	h	a	h	a	h	h	a	h	h	a	a	a
TP101344	GBS_SNP	A/G	G	CIAT 26146	3a	59.377	.	.	98	0.849057	0.420113	a	a	h	h	h	h	a	h	h	h	a	a	h	h	h	-	h	a	a	h	h	-	a	h	a	a	h	a	h	a	h	h	a	h	h	a	a	a
TP46939	GBS_SNP	A/T	T	CIAT 26146	3a	61.338	9	38044072	100	0.666667	0.0455003	a	a	-	h	h	h	a	h	h	h	a	a	h	h	h	a	h	a	a	h	h	a	a	h	a	a	h	a	h	a	h	h	a	h	h	a	a	a
TP54450	GBS_SNP	A/C	C	CIAT 26146	3a	63.299	3	45087059	103	0.775862	0.200325	a	a	h	h	h	h	a	h	h	h	a	a	h	h	h	a	h	a	a	h	h	a	a	h	a	a	h	a	h	a	h	h	a	h	h	a	a	a
M-CTG/E-AAG219	AFLP	.	.	CIAT 26146	3a	63.299	na	na	102	0.758621	0.165857	a	a	h	h	h	h	a	h	h	h	a	a	h	h	h	a	h	a	a	h	h	a	a	h	a	a	h	a	h	a	h	h	a	h	h	a	a	a
M-CAG/E-AAC213	AFLP	.	.	CIAT 26146	3a	66.275	na	na	103	0.872727	0.488422	a	a	h	h	h	h	a	h	h	h	a	a	h	h	h	a	h	a	h	h	h	a	a	h	a	a	h	a	h	a	h	h	a	h	h	a	a	a
M-CAT/E-ACG253	AFLP	.	.	CIAT 26146	3a	67.251	na	na	100	0.923077	0.689157	a	h	h	h	h	h	a	h	h	h	a	a	h	h	h	a	h	a	h	h	h	a	a	-	a	a	h	a	h	a	h	h	a	h	h	a	a	a
TP169044	GBS_SNP	C/T	C	CIAT 26146	3a	69.212	9	34566469	100	0.923077	0.689157	a	h	h	a	h	h	a	h	h	h	h	a	h	h	h	a	h	a	h	h	h	a	a	h	a	a	h	a	h	-	h	h	a	h	h	a	a	a
M-CTA/E-AAG192	AFLP	.	.	CIAT 26146	3a	70.183	na	na	103	0.943396	0.764177	a	h	h	a	h	h	a	h	h	h	h	a	h	h	h	a	h	a	h	h	h	a	a	h	a	h	h	a	h	a	h	h	a	h	h	a	a	a
TP90532	GBS_SNP	C/T	T	CIAT 26146	3a	70.183	.	.	103	0.943396	0.764177	a	h	h	a	h	h	a	h	h	h	h	a	h	h	h	a	h	-	h	h	h	a	a	h	a	h	h	a	h	a	h	h	a	h	h	a	a	a
TP244896	GBS_SNP	A/G	A	CIAT 26146	3a	74.93	.	.	97	0.901961	0.61012	-	h	h	a	h	a	-	h	h	h	h	a	h	h	h	a	h	a	h	h	a	a	a	h	a	h	h	a	h	a	a	h	a	h	h	a	a	a
M-CTG/E-ACC165	AFLP	.	.	CIAT 26146	3a	77.207	na	na	103	0.775862	0.200325	a	h	h	a	h	a	a	h	h	h	h	a	h	a	h	a	h	a	h	h	a	a	a	h	a	h	h	a	h	a	a	h	a	h	h	a	a	a
TP14885	GBS_SNP	C/T	T	CIAT 26146	3a	78.183	.	.	98	0.814815	0.312519	a	h	h	a	h	a	a	h	h	h	h	a	h	a	h	a	h	a	h	h	a	a	h	h	a	h	h	a	h	a	a	h	a	h	h	a	a	a
TP181418	GBS_SNP	C/T	T	CIAT 26146	3a	80.144	.	.	99	0.867925	0.483927	a	h	h	a	h	a	-	h	h	h	h	a	h	a	h	a	h	a	h	h	a	a	h	h	a	h	h	a	h	a	a	h	a	h	h	a	-	a
TP219125	GBS_SNP	C/G	C	CIAT 26146	3a	80.144	.	.	100	0.818182	0.317311	a	h	h	a	h	a	a	h	h	h	h	a	h	a	h	a	h	a	h	h	a	a	h	h	a	h	h	a	h	a	a	h	a	h	h	a	a	a
TP264292	GBS_SNP	A/G	A	CIAT 26146	3a	83.115	.	.	98	0.781818	0.225346	a	h	h	a	h	a	a	h	h	h	h	a	h	a	h	a	h	a	h	h	a	a	h	h	a	h	h	a	h	a	a	h	a	h	h	a	a	a
TP84396	GBS_SNP	C/T	C	CIAT 26146	3a	84.086	.	.	102	0.821429	0.322199	-	h	h	a	h	a	a	h	h	h	h	a	h	a	h	a	h	a	h	h	a	a	h	h	a	h	h	a	h	a	-	h	a	h	h	a	a	a
TP146589	GBS_SNP	C/T	T	CIAT 26146	3a	84.603	.	.	96	0.846154	0.413052	a	h	h	a	h	a	a	h	h	h	h	a	h	a	h	a	h	a	h	h	a	a	h	-	-	h	h	a	h	a	a	h	a	h	h	-	a	a
TP281004	GBS_SNP	A/G	A	CIAT 26146	3a	85.12	.	.	99	0.8	0.269361	a	h	h	a	h	a	a	h	h	h	h	a	h	a	h	a	h	a	h	h	a	a	h	a	-	h	h	a	h	a	a	h	a	h	h	a	a	a
TP145616	GBS_SNP	C/G	C	CIAT 26146	3b	0	.	.	99	1.0625	0.764177	-	h	h	h	h	a	a	h	h	h	h	h	h	h	h	a	a	h	a	a	a	a	a	a	a	h	a	a	a	h	h	h	a	a	h	h	-	a
TP155211	GBS_SNP	A/G	G	CIAT 26146	3b	0	.	.	102	1.04	0.841481	a	h	h	h	h	a	a	h	h	h	h	h	h	h	h	a	a	h	a	a	a	a	a	-	a	h	a	a	a	h	h	h	a	a	h	h	a	a
TP117207	GBS_SNP	A/G	G	CIAT 26146	3b	0	.	.	97	1.15556	0.475139	a	h	h	h	h	a	a	h	h	h	h	h	h	h	h	a	a	h	a	-	a	a	a	a	a	h	a	-	a	h	h	h	a	a	h	h	-	-
M-CAT/E-AAG611	AFLP	.	.	CIAT 26146	3b	0.005	na	na	99	1.02041	0.920344	a	h	h	h	h	a	a	h	h	h	h	h	h	h	h	a	a	h	a	a	a	a	a	a	a	h	a	-	a	h	h	h	a	a	h	h	a	a
M-CAC/E-AAG373	AFLP	.	.	CIAT 26146	3b	2.971	na	na	103	1.06	0.764177	a	h	h	a	h	a	a	h	h	h	h	h	h	h	h	h	a	h	a	a	a	a	a	a	a	h	a	h	a	h	h	h	a	a	h	h	a	a
M-CTA/E-AAG201	AFLP	.	.	CIAT 26146	3b	3.454	na	na	101	1.02	0.920344	a	h	h	a	h	a	a	h	h	h	h	h	h	h	h	h	a	h	a	a	a	a	a	a	a	h	a	-	a	h	h	h	a	a	h	h	a	a
TP74765	GBS_SNP	A/C	A	CIAT 26146	3b	3.937	.	.	99	1.10638	0.617075	a	h	h	a	h	a	a	h	h	h	h	h	h	h	h	h	a	h	a	a	a	a	a	a	a	h	a	a	a	h	h	h	a	-	h	h	a	-
TP71330	GBS_SNP	C/T	C	CIAT 26146	3b	3.937	.	.	84	1.47059	0.0807371	-	h	h	a	h	-	a	h	h	h	h	h	h	h	h	h	a	h	a	a	a	a	a	-	a	h	a	a	a	h	h	h	a	-	h	h	a	-
TP182873	GBS_SNP	C/G	G	CIAT 26146	3b	3.937	.	.	99	1.10638	0.617075	-	h	h	a	h	a	a	h	h	h	h	h	h	h	h	h	a	h	a	-	a	a	a	a	a	h	a	a	a	h	h	h	a	a	h	h	a	a
TP140280	GBS_SNP	C/T	T	CIAT 26146	3b	3.937	.	.	93	1.06667	0.75183	a	h	h	a	h	a	a	h	h	h	h	h	h	h	h	h	a	h	a	a	a	a	a	a	a	h	a	a	a	h	h	h	a	a	h	h	-	-
TP235553	GBS_SNP	C/T	C	CIAT 26146	3b	3.961	3	6421044	98	1.04167	0.841481	a	h	h	a	h	a	a	h	h	h	h	h	h	h	h	h	a	h	a	a	a	a	a	a	a	h	a	-	a	h	h	h	a	a	h	h	a	a
TP270146	GBS_SNP	A/G	G	CIAT 26146	3b	5.897	.	.	101	1.02	0.920344	a	a	h	a	h	a	a	h	h	h	h	h	h	h	h	h	a	h	a	a	a	a	a	a	a	h	a	a	a	h	h	h	a	a	h	h	a	-
TP276313	GBS_SNP	A/C	A	CIAT 26146	3b	5.897	.	.	96	1.13333	0.537603	a	a	h	a	h	a	a	h	h	h	h	h	h	h	h	h	a	h	a	a	a	a	a	a	a	h	a	a	a	h	h	h	a	a	h	h	a	a
TP89178	GBS_SNP	C/T	T	CIAT 26146	3b	7.858	.	.	99	1.15217	0.483927	a	a	h	a	h	a	h	h	h	h	h	h	h	h	h	h	a	h	a	a	h	a	a	a	a	h	-	a	a	h	h	h	a	a	h	h	a	a
TP202417	GBS_SNP	A/G	A	CIAT 26146	3b	8.336	3	3869142	86	0.911111	0.662917	a	a	h	a	h	a	h	h	h	-	h	h	h	h	h	h	a	h	a	a	h	a	a	a	a	h	a	a	a	-	h	h	a	a	-	h	a	a
TP94572	GBS_SNP	A/G	A	CIAT 26146	3b	8.824	.	.	93	1.44737	0.077813	a	a	h	a	h	a	h	h	h	h	h	h	h	h	h	h	a	h	a	a	h	a	a	a	-	h	-	a	a	h	h	h	a	a	h	h	a	a
TP3319	GBS_SNP	C/T	T	CIAT 26146	3b	8.824	8	31051773	102	1.17021	0.427355	a	a	h	a	h	-	h	h	h	h	h	h	h	h	h	h	a	h	a	a	h	a	a	a	a	h	a	a	a	h	h	h	a	a	h	h	a	a
TP1835	GBS_SNP	G/T	T	CIAT 26146	3b	8.887	.	.	81	1.7931	0.010607	-	a	h	-	h	-	h	h	h	h	h	h	h	h	h	h	a	h	a	a	h	a	-	a	-	h	-	a	a	h	h	h	a	a	h	h	a	a
TP287915	GBS_SNP	C/T	C	CIAT 26146	3b	10.768	3	3330040	101	1.10417	0.617075	a	a	h	a	h	a	h	h	h	h	h	h	h	h	h	h	a	h	a	a	h	a	a	a	a	h	a	a	a	h	h	h	a	a	h	h	a	a
TP284053	GBS_SNP	C/T	C	CIAT 26146	3b	10.782	.	.	97	1.30952	0.187139	a	a	h	a	h	a	h	h	h	h	h	h	h	h	h	h	a	h	a	a	h	a	a	a	a	h	a	a	-	h	h	h	a	a	h	h	a	a
TP137200	GBS_SNP	C/T	T	CIAT 26146	3b	10.782	.	.	104	1.12245	0.554113	a	a	h	a	h	a	h	h	h	h	h	h	h	h	h	h	a	h	a	a	h	a	a	a	a	h	a	a	a	h	h	h	a	a	h	h	a	a
M-CAC/E-AAG270	AFLP	.	.	CIAT 26146	3b	11.753	na	na	102	1.125	0.554113	a	a	h	a	h	a	h	h	h	h	h	h	h	h	h	h	a	h	a	a	h	a	a	a	a	h	a	-	a	h	h	h	a	a	h	h	a	a
TP112879	GBS_SNP	A/G	A	CIAT 26146	3b	11.753	.	.	98	1.08511	0.689157	a	a	h	a	h	a	h	h	h	h	h	h	h	h	h	h	a	h	a	a	h	a	a	a	a	h	-	a	a	h	h	-	a	a	h	h	a	a
TP173004	GBS_SNP	T/C	T	CIAT 26146	3b	15.755	.	.	101	1.10417	0.617075	-	a	h	a	h	a	h	h	h	h	h	a	h	h	h	h	a	h	a	a	h	a	a	a	h	h	a	-	a	h	h	h	a	a	h	h	a	a
TP260451	GBS_SNP	G/T	G	CIAT 26146	3b	16.712	.	.	90	1.36842	0.139814	a	a	h	a	h	a	h	h	h	h	h	a	h	h	h	h	a	h	-	a	h	a	a	a	h	h	a	-	a	h	h	h	a	a	h	h	a	a
TP63477	GBS_SNP	A/C	A	CIAT 26146	3b	17.697	.	.	100	1.08333	0.689157	a	a	h	a	h	a	h	h	h	h	h	a	h	h	h	h	a	h	a	a	h	a	a	a	h	h	a	a	a	h	h	h	a	a	h	h	a	a
scaffold29132	KASP	A/G	G	CIAT 26146	3b	17.697	.	.	100	1.04082	0.841481	a	a	h	a	h	a	h	h	h	h	h	a	h	h	h	h	a	h	a	a	h	a	a	a	h	h	a	-	a	h	h	h	a	a	h	h	a	a
TP210611	GBS_SNP	C/T	T	CIAT 26146	3b	17.697	.	.	101	1.06122	0.764177	a	a	h	a	h	a	h	h	h	h	h	a	h	h	h	h	a	h	a	a	h	a	a	a	h	h	a	a	a	h	h	h	a	a	h	h	a	-
M-CAC/E-AGG504	AFLP	.	.	CIAT 26146	3b	17.697	na	na	98	1.04167	0.841481	a	-	h	a	h	a	h	h	h	h	h	-	h	h	h	h	a	h	a	a	h	a	a	a	h	h	a	a	a	h	h	h	a	a	h	h	a	a
TP239075	GBS_SNP	C/T	C	CIAT 26146	3b	19.658	.	.	102	0.961538	0.841481	a	a	h	a	a	a	h	h	h	h	h	a	h	h	h	h	a	h	a	a	h	a	a	a	h	h	a	a	a	h	h	h	a	a	h	h	a	-
TP50372	GBS_SNP	A/G	A	CIAT 26146	3b	20.634	.	.	92	1.04444	0.841481	a	a	h	a	a	a	h	h	h	h	h	a	h	h	h	h	a	h	a	a	h	a	a	a	h	h	a	a	a	h	h	h	a	a	-	h	a	a
TP90217	GBS_SNP	A/G	G	CIAT 26146	3b	23.163	.	.	101	0.90566	0.617075	a	a	a	a	a	a	h	a	h	h	h	a	h	h	h	h	a	h	a	-	h	a	a	a	h	h	a	a	a	h	h	h	a	a	h	h	a	a
TP3187	GBS_SNP	A/C	A	CIAT 26146	3b	25.149	.	.	84	1.21053	0.383329	-	-	-	a	-	a	-	a	h	h	h	-	h	h	h	h	a	h	a	-	h	-	a	a	h	h	a	a	a	h	h	h	a	-	h	h	a	a
TP24950	GBS_SNP	A/G	G	CIAT 26146	3b	26.539	3	19178565	95	1.06522	0.764177	a	a	a	a	a	a	h	a	h	h	h	a	h	h	h	h	a	h	a	a	h	a	a	a	h	h	a	a	-	h	h	h	a	a	h	h	a	a
TP41254	GBS_SNP	C/T	T	CIAT 26146	3b	26.539	.	.	103	0.907407	0.624206	a	a	a	a	a	a	h	a	h	h	h	a	h	h	h	h	a	h	a	a	h	a	a	a	h	h	a	a	a	h	h	h	a	a	h	h	a	a
TP97504	GBS_SNP	A/G	A	CIAT 26146	3b	26.539	3	19137746	98	0.96	0.841481	a	a	a	a	a	a	h	a	h	h	h	-	h	h	h	h	a	h	a	a	h	a	a	a	h	h	a	a	a	h	h	h	a	a	-	h	a	a
TP31586	GBS_SNP	C/T	C	CIAT 26146	3b	26.539	.	.	96	0.959184	0.841481	a	a	a	a	a	a	h	a	h	h	h	a	h	h	h	h	a	h	-	-	h	a	a	a	h	h	a	a	a	h	h	h	a	a	h	h	a	a
TP66599	GBS_SNP	G/T	T	CIAT 26146	3b	26.539	.	.	101	0.942308	0.764177	a	a	a	a	a	a	h	a	h	h	h	a	h	h	h	h	a	h	-	a	h	a	a	a	h	h	a	a	a	h	h	h	a	a	h	h	a	a
TP179383	GBS_SNP	C/T	C	CIAT 26146	3b	26.539	5	35769516	101	0.942308	0.764177	-	a	a	a	a	a	h	a	h	h	h	a	h	h	h	h	a	h	a	a	h	a	a	a	h	h	a	a	a	h	h	h	a	-	h	h	a	a
TP255682	GBS_SNP	C/T	T	CIAT 26146	3b	27.515	3	19137746	102	0.961538	0.841481	a	a	a	a	a	a	h	a	h	h	h	a	h	h	h	h	a	h	a	a	h	a	a	a	h	h	a	a	a	h	h	h	h	-	h	h	a	a
TP31041	GBS_SNP	C/G	G	CIAT 26146	3b	29.481	.	.	100	1	1	-	a	a	a	a	a	h	a	h	h	h	a	h	h	h	h	a	h	a	-	h	a	a	a	h	h	a	a	a	h	h	h	a	a	h	h	a	h
TP253474	GBS_SNP	C/T	T	CIAT 26146	3b	30.451	3	24693453	98	0.921569	0.689157	a	a	a	a	a	a	h	a	h	h	h	a	h	h	h	h	a	h	a	a	-	a	a	a	h	h	a	a	a	h	a	h	a	a	h	h	-	h
TP267760	GBS_SNP	C/T	C	CIAT 26146	3b	31.422	.	.	83	1.51515	0.0621147	-	-	-	-	-	-	h	a	h	h	h	a	h	h	h	h	a	h	a	a	h	a	a	a	h	h	-	a	a	h	h	h	a	a	h	h	-	h
M-CAT/E-ACA371	AFLP	.	.	CIAT 26146	3b	32.393	na	na	102	1	1	a	a	a	a	a	a	h	a	h	h	h	a	h	h	h	h	a	h	a	a	h	a	a	a	h	h	a	a	a	h	h	h	a	a	h	h	a	h
M-CAC/E-AGG348	AFLP	.	.	CIAT 26146	3b	33.369	na	na	102	1	1	a	a	a	a	a	a	h	a	h	h	h	a	h	h	h	h	a	h	a	a	h	a	a	a	h	h	a	h	a	h	h	h	a	a	h	h	a	h
TP72482	GBS_SNP	G/T	G	CIAT 26146	3b	34.34	.	.	98	1.08511	0.689157	a	a	a	a	a	a	h	a	h	h	h	a	h	h	h	h	a	h	-	a	h	a	a	a	h	h	-	a	a	h	h	h	-	a	h	h	a	h
TP59576	GBS_SNP	C/T	C	CIAT 26146	3b	34.906	3	37106315	87	0.933333	0.75183	a	a	a	a	a	a	h	a	h	-	h	a	-	h	h	h	a	h	a	a	h	a	a	a	h	h	a	a	a	h	h	h	a	a	-	h	a	h
TP229695	GBS_SNP	C/T	T	CIAT 26146	3b	35.311	.	.	102	0.961538	0.841481	a	a	a	a	a	a	h	a	h	h	h	a	h	h	h	h	a	h	a	a	h	a	a	a	h	h	a	a	a	h	h	h	a	a	h	h	a	h
TP232085	GBS_SNP	C/T	T	CIAT 26146	3b	35.311	.	.	93	1.06667	0.75183	-	a	a	a	a	-	h	a	h	h	h	a	h	h	h	h	a	h	a	a	h	-	-	a	h	h	a	a	a	h	h	h	a	a	h	h	a	h
TP188862	GBS_SNP	G/T	G	CIAT 26146	3b	35.736	.	.	98	1	1	a	a	a	a	a	a	h	a	h	h	h	a	h	h	h	h	a	h	a	a	h	a	a	a	h	h	a	a	a	h	h	h	a	a	h	h	a	h
TP177041	GBS_SNP	C/G	G	CIAT 26146	3b	36.282	.	.	95	0.979167	0.920344	a	a	-	a	a	a	h	a	h	h	h	a	h	h	h	h	a	h	a	a	h	a	a	a	h	h	a	a	a	h	h	h	a	a	h	h	a	h
TP159350	GBS_SNP	C/T	T	CIAT 26146	3b	37.263	.	.	82	1.05	0.823063	a	a	-	a	a	-	h	a	h	h	h	a	-	h	h	h	a	h	a	-	h	a	a	a	h	h	-	a	a	h	h	h	a	a	h	h	a	-
M-CAA/E-ACC79	AFLP	.	.	CIAT 26146	3b	39.239	na	na	103	0.943396	0.764177	a	a	a	a	a	a	h	a	h	h	h	a	h	h	h	h	a	h	a	a	h	a	a	a	h	h	a	h	a	h	h	h	a	a	h	h	a	h
M-CTA/E-ACG162	AFLP	.	.	CIAT 26146	3b	42.976	na	na	102	0.888889	0.554113	a	a	a	a	a	a	h	a	h	h	h	a	h	h	h	h	a	h	a	a	h	a	a	a	h	h	a	-	a	h	h	h	a	a	h	h	a	h
TP286304	GBS_SNP	C/T	T	CIAT 26146	3b	44.198	.	.	95	0.979167	0.920344	-	a	a	-	-	a	h	a	h	h	h	a	h	h	h	h	a	h	a	-	h	-	a	a	h	h	a	a	-	h	h	h	a	a	h	h	a	h
TP50197	GBS_SNP	G/T	G	CIAT 26146	3b	45.169	.	.	101	0.836364	0.371093	a	a	a	a	a	a	h	a	h	h	h	a	h	h	h	h	a	h	a	a	h	a	a	a	h	h	a	a	a	h	h	a	a	a	h	h	a	h
TP161560	GBS_SNP	A/G	G	CIAT 26146	3b	45.169	.	.	98	0.814815	0.312519	a	a	a	a	a	a	h	a	h	h	h	a	h	h	h	h	a	h	a	a	h	a	a	a	h	h	a	a	a	h	h	a	-	a	h	h	a	h
TP248447	GBS_SNP	C/T	T	CIAT 26146	3b	46.662	.	.	87	0.891304	0.590221	a	a	a	a	a	a	h	a	h	h	h	a	h	h	h	h	a	h	a	a	h	a	a	a	h	h	-	a	a	h	h	a	a	a	h	h	a	h
TP155488	GBS_SNP	A/T	T	CIAT 26146	3b	48.096	.	.	103	0.839286	0.3741	a	a	a	a	a	a	h	a	h	h	h	a	h	h	h	h	a	h	a	a	h	a	a	a	h	h	a	a	a	h	h	a	a	a	h	h	a	h
TP41123	GBS_SNP	A/T	A	CIAT 26146	3b	48.096	.	.	102	0.821429	0.322199	a	a	a	a	a	a	h	a	h	h	-	a	h	h	h	h	a	h	a	a	h	a	a	a	h	h	a	a	a	h	h	a	a	a	h	h	a	h
M-CAT/E-ACG249	AFLP	.	.	CIAT 26146	3b	48.149	na	na	101	0.87037	0.483927	a	a	a	a	a	a	h	a	h	h	h	a	h	h	h	h	a	h	a	a	h	a	a	-	h	h	a	a	a	h	h	a	a	a	h	h	a	h
TP199664	GBS_SNP	A/G	G	CIAT 26146	3b	50.055	.	.	99	0.98	0.920344	-	a	a	a	a	a	h	a	h	h	h	a	h	h	h	h	a	h	a	a	h	a	a	a	h	h	a	-	a	h	h	a	a	a	h	h	h	h
TP20872	GBS_SNP	C/T	T	CIAT 26146	3b	50.06	.	.	99	0.98	0.920344	a	-	a	-	a	a	h	a	h	h	h	a	h	h	h	h	a	h	a	a	h	a	a	a	h	h	a	a	a	h	h	-	a	a	h	h	h	h
M-CAC/E-AGC254	AFLP	.	.	CIAT 26146	3b	53.031	na	na	102	0.854545	0.427355	a	a	a	h	a	a	h	a	h	h	a	a	h	h	h	h	a	h	a	a	h	a	a	a	h	a	a	a	a	h	h	a	a	-	h	h	h	h
TP151550	GBS_SNP	A/T	A	CIAT 26146	3b	54.007	.	.	101	0.942308	0.764177	a	a	a	h	a	a	h	a	h	h	h	a	h	h	h	h	a	h	a	-	h	a	a	a	h	a	a	a	a	h	h	a	a	a	h	h	h	h
TP170085	GBS_SNP	C/G	G	CIAT 26146	3b	54.007	.	.	100	0.923077	0.689157	a	a	a	h	a	a	h	a	h	h	h	a	h	h	h	h	-	h	-	a	h	a	a	a	h	a	a	a	a	h	h	a	a	a	h	h	h	h
TP229330	GBS_SNP	A/G	G	CIAT 26146	3b	55.968	3	47460417	102	0.924528	0.689157	a	a	a	h	a	a	h	a	h	h	h	a	h	h	h	h	a	h	a	a	h	a	a	a	h	a	-	-	h	h	h	a	a	a	h	h	h	h
TP23331	GBS_SNP	A/C	A	CIAT 26146	3b	55.968	3	47191442	96	0.92	0.680112	a	a	a	h	a	a	h	a	h	h	h	a	h	h	h	h	a	h	a	a	h	a	a	a	h	a	a	a	h	h	h	a	a	a	h	h	h	h
M-CTA/E-AGG305	AFLP	.	.	CIAT 26146	3b	56.948	na	na	102	0.854545	0.427355	a	a	a	h	a	a	h	a	h	h	h	a	h	h	h	h	a	h	a	a	h	a	a	a	h	a	a	a	h	h	h	a	a	a	h	h	h	h
TP147413	GBS_SNP	A/G	A	CIAT 26146	3b	62.014	.	.	99	0.941176	0.764177	a	a	a	h	a	a	h	a	h	h	h	a	h	h	h	h	a	h	a	a	h	a	a	a	h	a	a	-	h	h	h	a	h	h	h	h	h	h
TP250819	GBS_SNP	C/T	T	CIAT 26146	3b	63.975	.	.	101	0.942308	0.764177	a	a	a	h	-	a	h	a	h	h	h	a	h	h	h	h	a	h	a	a	h	a	a	a	h	a	a	a	h	h	h	a	h	h	h	h	h	h
TP202073	GBS_SNP	A/G	A	CIAT 26146	3b	66.423	7	16126079	84	1.15385	0.511989	a	a	-	h	a	a	h	-	-	h	-	a	-	h	h	h	a	h	a	a	h	a	a	a	h	a	a	-	h	h	h	a	h	h	h	-	h	h
M-CTT/E-AGG234	AFLP	.	.	CIAT 26146	3b	68.932	na	na	103	0.907407	0.624206	a	a	a	h	a	a	h	a	h	h	h	a	h	h	h	h	a	h	a	a	h	a	a	a	h	a	a	a	h	h	h	a	h	h	h	h	h	h
TP283690	GBS_SNP	A/G	G	CIAT 26146	3c	0	.	.	98	1.22727	0.312519	h	h	h	h	h	h	-	a	a	h	h	h	h	a	h	h	h	h	h	a	a	a	h	a	h	a	h	h	a	-	h	a	a	a	a	a	a	h
TP277559	GBS_SNP	A/T	A	CIAT 26146	3c	0.609	.	.	101	1.14894	0.483927	h	h	h	h	h	h	a	a	-	h	h	h	h	a	h	h	h	h	h	a	a	a	h	a	h	a	h	h	a	a	h	a	a	a	a	a	a	h
TP142450	GBS_SNP	C/T	C	CIAT 26146	3c	1.02	.	.	96	1.4	0.102256	h	h	h	h	h	h	-	a	h	h	h	h	h	-	h	h	h	h	h	a	a	a	h	a	h	a	h	h	a	-	h	a	a	a	-	a	a	h
M-CTG/E-AGG243	AFLP	.	.	CIAT 26146	3c	4.001	na	na	103	1.23913	0.279401	h	h	h	h	h	h	a	a	h	h	h	h	h	a	h	h	h	h	h	a	a	a	h	a	h	a	h	h	h	a	h	a	a	a	a	a	a	h
TP264370	GBS_SNP	G/T	T	CIAT 26146	3c	4.977	3	3969251	90	1.72727	0.011412	h	h	h	h	h	h	a	a	h	h	h	h	h	a	h	h	h	h	h	a	a	a	h	-	h	a	h	h	h	-	h	a	a	-	a	a	a	h
TP25049	GBS_SNP	G/T	G	CIAT 26146	3c	5.368	3	3747812	98	1.27907	0.225346	h	h	h	h	h	h	-	a	h	h	h	h	h	a	h	h	h	h	h	a	a	a	h	a	h	a	h	h	h	a	-	a	a	a	a	a	a	h
TP205615	GBS_SNP	C/G	G	CIAT 26146	3c	5.948	3	2867882	103	1.23913	0.279401	h	h	h	h	h	h	a	a	h	h	h	h	h	a	h	h	h	h	h	a	a	a	h	a	h	a	h	h	h	a	h	a	a	a	a	a	a	h
TP176810	GBS_SNP	C/T	T	CIAT 26146	3c	6.097	.	.	97	1.15556	0.475139	h	h	h	h	h	h	a	a	h	h	h	h	h	a	h	h	h	h	h	a	a	a	h	a	h	a	h	h	h	-	h	a	a	a	a	a	a	h
TP207440	GBS_SNP	A/C	C	CIAT 26146	3c	7.72	.	.	95	1.11111	0.61012	h	h	h	-	h	h	a	a	h	h	h	h	h	a	h	h	h	h	h	a	a	a	h	a	h	a	h	h	h	h	-	a	a	a	a	a	a	h
TP173306	GBS_SNP	C/T	T	CIAT 26146	3c	7.898	.	.	102	1.26667	0.235056	h	h	h	h	h	h	a	a	h	h	h	h	h	a	h	h	h	h	h	a	a	a	h	-	h	a	h	h	h	h	a	a	a	a	a	a	a	h
TP258637	GBS_SNP	C/T	T	CIAT 26146	3c	12.953	3	7405952	102	1.125	0.554113	h	h	h	h	h	h	a	a	h	h	h	h	a	a	h	h	h	h	h	a	a	a	h	a	h	a	h	h	h	h	a	a	a	a	a	a	a	h
TP98505	GBS_SNP	C/T	C	CIAT 26146	3c	13.924	.	.	94	1.35	0.148266	h	h	h	h	h	h	a	-	h	h	h	h	a	a	h	h	h	h	h	a	a	a	h	a	h	-	h	h	h	h	-	a	a	a	a	-	a	h
TP115597	GBS_SNP	A/G	G	CIAT 26146	3c	17.931	.	.	97	1.55263	0.0329187	h	h	h	h	h	h	a	a	h	h	h	h	a	a	h	h	h	h	h	a	a	a	h	a	h	a	h	h	h	h	a	a	h	a	a	-	-	h
TP150951	GBS_SNP	G/T	G	CIAT 26146	3c	21.938	3	10092563	102	1.17021	0.427355	h	h	h	h	h	h	a	a	h	h	h	h	a	a	h	h	h	h	h	a	a	a	h	a	h	a	h	h	h	h	a	a	h	a	a	a	a	h
TP263396	GBS_SNP	C/T	C	CIAT 26146	3c	21.938	3	10290619	100	1.17391	0.423711	h	h	h	h	h	h	a	a	h	h	h	h	a	a	h	h	h	h	h	a	a	a	h	a	h	-	h	h	h	h	a	a	h	a	a	a	a	h
TP276501	GBS_SNP	A/C	C	CIAT 26146	3c	21.938	3	10092563	102	1.17021	0.427355	h	h	h	h	h	h	a	a	h	h	h	h	a	a	h	h	h	h	h	a	a	a	h	a	h	a	h	h	h	h	a	a	h	-	a	a	a	h
TP15522	GBS_SNP	G/T	G	CIAT 26146	3c	22.01	.	.	95	1.2093	0.356552	h	h	h	h	h	h	a	a	h	h	h	h	a	a	h	h	h	h	h	a	a	-	h	a	h	a	h	h	h	h	a	a	h	a	a	a	a	h
TP56224	GBS_SNP	A/G	G	CIAT 26146	3c	23.897	.	.	103	1.23913	0.279401	h	h	h	h	h	h	a	a	h	h	h	h	a	a	h	h	h	h	h	a	a	h	h	a	h	a	h	h	h	h	a	a	h	a	a	a	a	h
TP187060	GBS_SNP	A/G	A	CIAT 26146	3c	23.897	.	.	97	1.15556	0.475139	-	h	h	h	h	h	a	a	h	h	h	h	a	a	h	h	h	h	h	a	a	h	h	a	h	a	h	h	h	h	a	a	h	a	a	a	a	h
TP126258	GBS_SNP	C/T	T	CIAT 26146	3c	23.897	3	14029726	100	1.32558	0.161513	h	h	h	h	h	h	a	a	h	h	h	h	a	a	h	h	h	h	h	a	a	h	h	a	h	a	h	h	h	h	a	a	h	a	a	a	a	h
TP72142	GBS_SNP	A/C	A	CIAT 26146	3c	23.897	.	.	83	1.44118	0.099721	h	h	h	h	h	h	-	a	h	h	h	-	a	a	h	h	h	h	h	a	a	h	-	a	h	a	h	h	h	h	a	a	h	a	a	a	a	h
TP211319	GBS_SNP	A/G	G	CIAT 26146	3c	24.867	.	.	96	1.28571	0.220671	h	h	a	h	h	h	a	a	h	h	h	h	a	a	h	h	h	h	h	a	a	h	h	a	h	-	h	h	h	h	a	a	h	a	a	a	a	h
TP116050	GBS_SNP	A/T	A	CIAT 26146	3c	24.867	2	24810259	97	1.25581	0.263552	h	h	a	h	h	h	a	a	h	h	h	h	a	a	h	h	h	h	h	a	a	h	h	a	h	-	h	h	h	h	a	a	h	a	a	a	a	h
TP227344	GBS_SNP	C/G	G	CIAT 26146	3c	24.867	3	14609846	102	1.21739	0.322199	h	h	a	h	h	h	a	a	h	h	h	h	a	a	h	h	h	h	h	a	a	h	h	a	h	a	h	h	h	h	a	a	h	a	a	-	a	h
TP99447	GBS_SNP	C/T	T	CIAT 26146	3c	25.843	3	17693220	103	1.23913	0.279401	h	h	a	h	h	h	-	a	h	h	h	h	a	a	h	h	h	h	h	a	a	h	h	a	h	a	h	h	h	h	a	a	h	a	a	a	a	h
TP261617	GBS_SNP	A/G	A	CIAT 26146	3c	28.819	.	.	101	1.34884	0.135354	h	h	a	h	h	h	a	a	h	h	h	h	a	a	h	h	h	h	h	a	a	h	h	a	h	a	h	h	h	h	a	a	h	-	a	h	a	h
TP53843	GBS_SNP	C/T	T	CIAT 26146	3c	30.571	.	.	95	1.375	0.123687	h	h	-	h	a	h	a	a	h	h	h	h	a	a	h	h	h	h	h	a	a	h	h	a	h	a	h	h	h	h	a	a	h	a	a	h	a	h
TP267755	GBS_SNP	C/T	T	CIAT 26146	3c	30.957	.	.	91	1.67647	0.0159353	h	h	-	h	a	h	-	a	h	h	h	h	a	a	h	h	h	h	h	a	-	h	h	a	h	a	h	h	h	h	a	a	h	-	a	h	-	-
TP75546	GBS_SNP	C/T	T	CIAT 26146	3c	33.72	.	.	96	1.28571	0.220671	h	h	a	h	a	h	-	a	h	h	h	h	a	-	h	h	h	h	h	a	a	h	h	a	h	a	h	h	h	h	a	a	h	a	a	h	a	a
TP128676	GBS_SNP	C/T	T	CIAT 26146	3c	33.744	.	.	86	1.52941	0.0521796	h	h	a	h	-	h	a	a	h	h	h	h	a	a	h	h	h	h	h	a	-	h	h	a	h	-	h	h	h	h	a	a	h	a	-	h	-	a
TP103202	GBS_SNP	A/C	A	CIAT 26146	3c	33.744	.	.	103	1.14583	0.488422	h	h	a	h	a	h	a	a	h	h	h	h	a	a	h	h	h	h	h	a	a	h	h	a	h	a	h	h	h	h	a	a	h	a	a	h	a	a
TP203291	GBS_SNP	A/G	A	CIAT 26146	3c	35.69	.	.	94	1.29268	0.216112	h	h	a	h	a	h	-	a	h	h	h	h	a	-	h	h	-	h	h	a	a	-	h	a	h	a	h	h	h	h	a	h	h	a	a	h	a	a
TP210705	GBS_SNP	A/G	A	CIAT 26146	3c	35.704	.	.	100	1.22222	0.317311	h	h	a	h	a	h	a	a	h	h	h	h	a	a	h	h	a	h	h	a	a	h	h	a	h	a	h	h	h	h	a	h	h	a	a	h	a	-
TP224292	GBS_SNP	G/T	T	CIAT 26146	3c	36.68	.	.	97	1.25581	0.263552	h	h	a	h	a	h	-	a	h	h	h	h	-	a	h	h	a	h	h	-	a	h	a	a	h	a	h	h	h	h	a	h	h	a	a	h	a	a
M-CTA/E-AGG237	AFLP	.	.	CIAT 26146	3c	37.656	na	na	103	1.06	0.764177	h	h	a	h	a	h	a	a	h	h	h	h	a	a	h	h	a	h	h	a	a	h	a	a	h	a	h	h	h	h	a	h	h	a	a	h	a	a
TP163918	GBS_SNP	C/G	C	CIAT 26146	3c	38.627	.	.	102	1.125	0.554113	h	h	a	h	a	h	a	a	h	h	h	h	a	a	h	h	a	h	h	a	a	h	a	a	h	a	h	h	h	h	a	h	h	a	a	h	a	a
TP12861	GBS_SNP	A/G	G	CIAT 26146	3c	42.769	.	.	87	1.12195	0.590221	h	h	a	h	a	a	a	a	h	h	h	h	a	a	h	h	-	h	h	a	a	h	-	a	h	a	a	h	h	-	a	h	h	a	a	h	-	a
TP277987	GBS_SNP	A/C	C	CIAT 26146	3c	49.937	.	.	103	1.34091	0.139814	h	h	a	h	a	h	a	a	h	h	h	h	a	a	h	h	a	h	h	a	a	h	a	a	h	a	h	h	h	h	a	h	h	a	a	h	h	a
TP280449	GBS_SNP	T/A	A	CIAT 26146	3c	51.904	.	.	95	1.31707	0.182149	h	h	a	-	a	a	a	a	h	h	h	h	a	a	h	h	a	h	h	a	a	-	-	a	h	a	h	h	h	h	-	h	h	a	-	h	h	-
TP112720	GBS_SNP	G/A	A	CIAT 26146	3c	55.911	3	45432458	91	1.33333	0.172625	h	-	-	h	a	a	a	a	h	h	h	a	a	a	h	h	a	h	h	a	a	h	a	a	h	a	h	h	h	h	a	h	h	-	a	h	-	a
M-CAC/E-AGG292	AFLP	.	.	CIAT 26146	3c	55.911	na	na	102	1.17021	0.427355	h	a	a	h	a	a	a	a	h	h	h	a	a	a	h	h	a	h	h	a	a	h	a	a	h	a	h	h	h	h	a	h	h	a	a	h	h	a
TP19882	GBS_SNP	A/C	A	CIAT 26146	3c	55.911	.	.	101	1.24444	0.273322	h	a	a	h	a	a	a	a	h	h	h	a	a	a	h	h	a	h	h	a	a	h	a	a	h	a	h	h	h	h	a	h	h	a	a	h	h	a
TP138979	GBS_SNP	A/G	G	CIAT 26146	3c	56.882	.	.	92	1.48649	0.0606324	h	a	a	h	-	-	a	a	h	h	h	-	a	a	h	h	a	h	h	a	a	h	a	a	h	a	h	h	h	h	a	h	h	a	a	h	h	a
TP203063	GBS_SNP	A/G	A	CIAT 26146	3c	57.853	9	57552034	94	1.41026	0.099098	h	a	-	h	a	a	a	-	h	h	a	-	-	a	h	h	a	h	h	a	a	h	a	-	h	a	h	h	h	h	a	h	h	a	a	h	h	a
TP44821	GBS_SNP	C/T	T	CIAT 26146	3c	57.853	9	57552034	93	1.44737	0.077813	h	a	-	h	a	a	a	-	h	h	a	-	-	a	h	h	a	h	h	a	a	h	a	-	h	a	h	h	h	h	a	h	h	a	a	h	h	a
TP127451	GBS_SNP	A/G	G	CIAT 26146	3c	57.862	.	.	101	1.19565	0.371093	h	a	a	h	a	a	a	a	h	h	a	a	a	a	h	h	a	h	h	a	a	h	a	a	h	a	h	h	h	h	a	h	h	a	a	h	h	a
BCTe006-4	SSR	.	.	CIAT 26146	3c	61.859	na	na	100	1.12766	0.548506	h	a	a	h	a	a	a	a	h	h	a	a	a	a	h	h	a	h	h	a	h	h	-	a	h	a	h	h	h	h	a	h	h	a	a	h	h	a
TP286993	GBS_SNP	C/G	C	CIAT 26146	3c	63.825	.	.	100	1.12766	0.548506	h	a	a	h	a	-	a	a	h	h	a	a	a	a	h	h	a	h	h	a	h	h	a	a	h	a	h	h	h	h	a	h	h	a	a	h	h	a
TP94100	GBS_SNP	C/T	C	CIAT 26146	3c	63.825	2	43136884	100	1.12766	0.548506	h	a	-	h	a	a	a	a	h	h	a	a	a	a	h	h	a	h	h	a	h	h	a	a	h	a	h	h	h	h	a	h	h	a	a	h	h	a
TP96736	GBS_SNP	C/T	C	CIAT 26146	3c	65.786	.	.	103	1.14583	0.488422	h	a	a	h	a	a	a	h	h	h	a	a	a	h	h	h	a	h	h	a	h	h	a	a	h	a	h	h	h	h	a	h	h	a	a	h	h	a
TP133753	GBS_SNP	A/G	A	CIAT 26146	3c	65.786	3	48132794	97	1.25581	0.263552	-	a	-	h	a	a	a	h	h	h	a	a	a	h	h	h	a	h	h	a	h	h	a	a	h	a	h	h	h	h	a	h	h	a	a	h	h	a
M-CAC/E-AGC176	AFLP	.	.	CIAT 26146	3c	65.786	na	na	103	1.10204	0.624206	h	a	a	h	a	a	a	h	h	h	a	a	a	h	h	h	a	h	h	a	h	h	a	a	h	a	h	h	h	h	a	h	h	a	a	h	h	a
TP278772	GBS_SNP	A/T	T	CIAT 26146	3c	65.786	.	.	90	1.5	0.0577796	h	a	a	h	-	-	-	h	h	h	-	a	a	h	h	h	a	h	h	a	h	h	a	a	h	a	h	h	h	h	a	h	h	-	a	h	h	a
TP238061	GBS_SNP	G/T	T	CIAT 26146	3c	65.786	.	.	100	1.22222	0.317311	h	-	-	h	a	a	a	h	h	h	a	a	-	h	h	h	a	h	h	a	h	h	a	a	h	a	h	h	h	h	a	h	h	a	a	h	h	a
TP252694	GBS_SNP	A/G	G	CIAT 26146	3c	69.498	3	48554179	83	1.44118	0.099721	h	-	a	h	a	a	a	h	h	-	a	a	a	h	h	h	a	h	h	a	h	h	-	-	h	a	h	h	h	h	a	h	h	-	a	h	h	a
M-CAT/E-AAG262	AFLP	.	.	CIAT 26146	3c	70.763	na	na	102	1.08163	0.689157	h	a	a	h	a	a	a	h	h	a	a	a	a	h	h	h	a	h	h	a	h	h	a	a	h	a	h	h	h	h	a	h	h	a	a	h	h	a
M-CAT/E-ACG262	AFLP	.	.	CIAT 26146	3c	71.734	na	na	101	1.02	0.920344	h	a	a	h	a	a	a	h	h	a	a	a	a	h	h	h	a	h	h	a	h	h	a	-	h	a	h	h	h	h	a	h	h	a	a	h	h	a
TP56602	GBS_SNP	A/G	A	CIAT 26146	3c	72.705	.	.	100	1.12766	0.548506	h	a	a	h	a	a	a	h	h	a	a	a	a	h	h	h	-	h	h	a	h	h	a	a	h	a	h	h	h	h	a	h	h	a	-	h	h	a
TP134361	GBS_SNP	C/T	C	CIAT 26146	3c	73.676	.	.	94	1.13636	0.537603	h	a	a	-	a	a	a	h	h	a	a	a	a	h	h	h	a	h	h	a	h	h	a	a	-	a	h	h	-	h	a	h	h	a	a	h	h	a
TP169244	GBS_SNP	C/T	T	CIAT 26146	3c	73.686	.	.	89	1.40541	0.1117	h	a	-	h	a	a	a	h	h	a	a	a	a	h	h	h	a	h	h	a	h	-	a	a	h	a	h	h	h	h	a	h	h	a	a	h	h	-
TP83074	GBS_SNP	C/T	T	CIAT 26146	3c	77.839	4	32820992	97	1.30952	0.187139	h	a	a	h	a	a	a	h	h	a	a	a	a	h	h	a	a	a	h	-	h	h	-	a	h	a	h	h	h	h	a	h	h	a	a	h	h	a
TP192733	GBS_SNP	A/G	A	CIAT 26146	3c	78.903	.	.	94	1.47368	0.0632518	h	a	a	h	a	a	a	h	h	a	-	a	-	h	h	a	a	a	h	a	h	h	-	a	h	-	h	h	h	h	a	h	h	a	a	h	h	a
BCC001-1	SSR	.	.	CIAT 26146	3d	0	na	na	101	1.19565	0.371093	a	a	a	a	h	h	a	h	h	a	a	h	a	a	a	a	a	h	h	h	h	h	h	h	h	h	a	h	h	h	h	h	a	h	h	a	h	a
M-CTA/E-AAG110	AFLP	.	.	CIAT 26146	3d	6.305	na	na	103	1.19149	0.3741	a	a	a	a	h	h	a	h	h	a	a	h	a	a	a	a	a	h	a	h	h	h	h	h	h	h	a	h	h	h	a	h	h	h	h	a	h	a
TP21592	GBS_SNP	C/T	C	CIAT 26146	3d	7.295	1	25671985	99	1.2	0.36518	a	a	a	a	h	h	a	h	h	a	a	h	-	a	a	a	-	h	a	h	h	h	h	h	h	h	a	a	h	h	a	-	h	h	h	a	h	a
TP152014	GBS_SNP	A/G	G	CIAT 26146	3d	7.295	.	.	102	1.125	0.554113	a	a	a	a	h	h	a	h	h	a	a	h	a	a	a	a	a	h	a	h	h	h	h	h	h	h	a	a	h	h	a	h	h	h	h	a	h	a
TP62931	GBS_SNP	C/G	G	CIAT 26146	3d	8.778	6	31533866	98	1.27907	0.225346	a	a	a	a	h	h	a	h	h	-	a	h	a	a	a	a	a	h	h	h	h	h	h	h	h	h	a	a	h	h	a	h	h	h	h	a	h	-
TP57141	GBS_SNP	A/T	T	CIAT 26146	3d	10.222	.	.	98	1.13043	0.543004	a	a	a	-	h	h	a	h	h	a	a	h	a	a	a	a	a	h	a	h	h	h	h	h	h	-	a	a	h	h	a	h	-	h	h	a	h	a
TP161422	GBS_SNP	A/G	G	CIAT 26146	3d	10.222	.	.	89	1.54286	0.0439105	a	-	-	a	-	h	a	h	h	-	a	h	a	a	a	a	a	h	a	h	h	h	h	h	h	h	a	a	h	h	a	h	h	h	h	a	h	a
TP56202	GBS_SNP	A/C	C	CIAT 26146	3d	10.222	.	.	87	1.48571	0.0684418	-	a	-	a	h	h	a	h	h	a	a	h	a	a	a	a	a	h	a	h	h	h	h	h	h	h	a	a	h	h	a	h	h	h	h	a	h	-
TP252523	GBS_SNP	A/G	G	CIAT 26146	3d	11.193	.	.	98	1.04167	0.841481	a	a	-	a	h	h	a	h	a	a	a	h	a	a	a	a	a	h	a	h	h	h	h	h	h	h	a	a	h	h	a	h	h	h	h	a	h	a
TP272870	GBS_SNP	A/G	A	CIAT 26146	3d	11.193	.	.	86	1.20513	0.389661	a	a	a	a	h	h	a	h	a	a	a	h	a	-	a	a	a	h	a	h	h	-	h	h	h	h	a	a	h	h	a	h	h	h	h	a	h	a
TP140552	GBS_SNP	A/G	G	CIAT 26146	3d	11.193	.	.	100	1.17391	0.423711	a	a	a	a	h	h	a	h	a	a	-	h	-	a	a	a	a	h	a	h	h	h	h	h	h	h	a	a	h	h	a	h	h	h	h	a	h	-
TP201726	GBS_SNP	G/T	G	CIAT 26146	3d	11.193	.	.	96	1.08696	0.680112	a	-	a	a	h	h	a	h	a	a	a	h	a	a	a	a	a	h	a	h	-	h	h	h	h	h	a	a	h	h	a	h	h	h	h	a	h	a
M-CAA/E-AGG112	AFLP	.	.	CIAT 26146	3d	14.164	na	na	95	1.15909	0.470842	a	a	a	a	h	h	a	h	a	a	a	h	a	a	a	a	-	h	a	h	h	h	h	h	h	h	a	h	a	h	a	h	h	h	h	a	h	a
TP181521	GBS_SNP	C/T	C	CIAT 26146	3d	16.125	3	3893230	100	1.04082	0.841481	a	a	a	a	h	h	a	h	a	a	-	h	a	a	a	a	a	h	a	h	-	h	h	h	h	h	a	a	a	h	a	h	h	h	h	a	h	a
TP38037	GBS_SNP	C/T	C	CIAT 26146	3d	17.302	.	.	96	1.13333	0.537603	a	-	-	a	-	h	a	h	a	a	a	h	a	a	a	a	a	h	-	h	h	h	h	h	h	h	a	a	a	h	a	h	h	h	h	a	h	a
TP240887	GBS_SNP	A/T	A	CIAT 26146	3d	17.307	.	.	100	1.12766	0.548506	a	a	a	a	-	h	a	h	a	a	a	h	a	a	a	a	a	h	-	h	h	h	h	h	h	h	a	a	a	h	a	h	h	h	h	a	h	-
TP227671	GBS_SNP	A/T	T	CIAT 26146	3d	23.107	.	.	98	1.22727	0.312519	a	a	a	a	a	h	a	h	a	a	a	h	a	a	a	a	a	h	a	h	h	h	h	h	-	h	a	h	a	h	a	h	h	h	h	-	h	a
TP173696	GBS_SNP	G/T	T	CIAT 26146	3d	23.741	5	27336405	99	1.10638	0.617075	a	a	a	a	a	h	a	h	-	-	a	h	a	a	a	a	-	h	a	h	h	h	h	h	a	h	a	-	a	h	a	h	h	h	h	a	h	a
TP109378	GBS_SNP	A/C	A	CIAT 26146	3d	24.17	5	27336405	98	1.08511	0.689157	a	a	a	a	a	h	a	h	-	-	a	h	a	a	a	a	a	h	a	h	h	h	h	h	a	h	a	a	a	h	a	h	h	h	h	a	-	a
TP65768	GBS_SNP	C/T	T	CIAT 26146	3d	28.147	.	.	93	0.86	0.466607	a	a	a	a	a	h	a	h	a	a	a	h	a	a	a	a	a	h	a	h	h	a	h	h	a	h	a	a	a	h	a	h	h	-	h	a	h	a
TP17307	GBS_SNP	A/G	G	CIAT 26146	3d	32.086	3	11390736	95	1.2619	0.259767	a	a	a	a	a	h	a	h	a	a	a	h	a	-	a	a	a	h	a	h	h	h	h	h	a	h	a	a	a	h	a	h	h	h	h	a	h	a
TP267653	GBS_SNP	C/G	C	CIAT 26146	3d	33.689	3	12529940	92	1.09091	0.680112	a	a	a	a	a	h	a	h	a	a	a	h	a	a	a	a	a	h	a	-	h	h	h	h	a	h	a	a	-	h	a	h	h	h	h	a	h	a
TP222425	GBS_SNP	A/G	A	CIAT 26146	3d	38.251	3	17692581	97	1.30952	0.187139	-	-	a	a	a	h	a	h	a	a	-	h	a	a	-	a	a	h	h	a	h	h	h	h	-	h	a	a	a	h	a	h	h	h	h	a	h	a
TP99449	GBS_SNP	C/T	T	CIAT 26146	3d	38.251	3	17693256	102	1.17021	0.427355	a	a	a	a	a	h	a	h	a	a	a	h	a	a	a	a	-	h	h	a	h	h	h	h	a	h	a	a	a	h	a	h	h	h	h	-	h	a
TP271236	GBS_SNP	A/G	A	CIAT 26146	3d	41.222	.	.	95	0.862745	0.470842	a	a	a	a	a	a	a	h	a	a	a	h	a	a	a	a	a	h	h	a	a	h	h	h	a	h	a	a	a	h	a	h	h	h	h	a	h	a
TP158667	GBS_SNP	A/G	A	CIAT 26146	3d	44.178	.	.	85	1.2973	0.233403	a	a	a	-	-	h	a	h	a	a	-	h	a	a	a	a	a	h	h	a	a	h	h	h	a	h	-	a	a	h	a	h	h	-	h	a	h	a
TP188829	GBS_SNP	C/G	G	CIAT 26146	3d	44.193	.	.	103	1.14583	0.488422	a	a	a	a	a	h	a	h	a	a	a	h	a	a	a	a	a	h	h	a	-	h	h	h	a	h	a	a	a	h	a	h	h	h	h	a	h	a
TP32910	GBS_SNP	A/C	C	CIAT 26146	3d	45.168	.	.	98	1.08511	0.689157	a	a	a	a	a	h	a	h	a	a	a	h	a	a	a	a	a	h	h	a	a	h	h	h	a	h	a	a	a	h	a	h	h	h	h	a	h	a
TP91509	GBS_SNP	A/G	G	CIAT 26146	3d	46.469	3	24270910	99	1.10638	0.617075	a	a	a	a	a	h	a	h	a	-	a	h	a	a	a	a	a	h	h	a	a	h	h	h	a	h	a	a	a	h	a	h	h	h	h	a	-	h
TP180508	GBS_SNP	A/T	A	CIAT 26146	3d	48.696	.	.	92	0.916667	0.680112	a	a	a	a	a	h	a	h	a	a	a	-	a	a	a	a	a	h	h	a	a	h	h	h	a	h	a	a	a	h	a	-	h	h	h	a	-	a
TP63383	GBS_SNP	T/C	C	CIAT 26146	3d	50.075	.	.	92	1.09091	0.680112	a	a	-	a	a	h	a	h	a	a	a	h	a	a	a	a	a	h	h	a	a	h	h	h	a	h	-	a	a	h	a	h	h	h	-	a	h	a
TP54515	GBS_SNP	A/G	G	CIAT 26146	3d	52.776	1	22129418	82	1.27778	0.269361	a	a	-	a	-	h	a	h	a	a	a	-	a	a	a	a	a	h	h	a	-	h	h	h	a	h	a	a	a	-	-	h	h	h	h	-	h	-
TP14903	GBS_SNP	C/T	T	CIAT 26146	3d	55.048	.	.	89	1.02273	0.920344	a	a	a	a	a	h	a	h	a	a	a	h	a	a	a	a	a	h	h	-	a	h	h	h	a	h	a	a	a	h	a	h	h	h	h	a	h	a
TP258628	GBS_SNP	C/T	C	CIAT 26146	3d	55.063	.	.	100	1.17391	0.423711	a	a	a	a	a	h	a	h	a	a	a	h	a	a	a	a	a	h	h	a	a	h	h	h	a	h	a	a	a	h	a	h	h	h	h	a	h	a
TP276953	GBS_SNP	A/G	A	CIAT 26146	3d	55.072	.	.	100	1.17391	0.423711	a	a	a	a	a	h	a	h	a	-	a	h	a	a	a	a	a	h	h	a	a	h	h	h	a	h	a	a	a	h	a	h	h	h	h	a	h	a
scaffold69264	KASP	T/G	G	CIAT 26146	3d	59.064	.	.	101	1.29545	0.196259	a	a	a	a	a	h	a	h	a	a	a	h	a	-	a	a	h	h	h	a	a	h	h	h	a	h	a	h	a	h	a	h	h	h	h	a	h	a
TP42242	GBS_SNP	A/C	A	CIAT 26146	3d	60.035	3	37634784	97	1.425	0.0842993	a	-	a	-	a	h	a	h	a	a	a	h	a	a	-	a	h	h	h	a	a	h	h	h	a	h	a	a	a	h	a	h	h	h	h	a	h	a
TP140330	GBS_SNP	C/T	C	CIAT 26146	3d	61.011	3	35410255	99	1.25	0.269361	a	a	a	a	a	h	a	h	a	a	a	h	a	a	a	a	h	h	h	-	a	h	h	h	a	h	-	a	a	h	a	a	h	h	h	a	h	a
TP144386	GBS_SNP	A/C	A	CIAT 26146	3d	64.784	.	.	96	1.23256	0.307821	a	-	a	a	a	h	a	h	a	a	a	h	a	a	a	a	h	h	h	a	a	h	h	h	a	h	a	a	a	h	a	a	h	h	a	a	h	a
TP228201	GBS_SNP	A/G	G	CIAT 26146	3d	65.976	6	34341273	82	1.27778	0.269361	-	a	a	-	a	h	-	h	a	a	a	h	-	a	a	a	h	h	h	a	-	h	h	h	a	h	-	a	-	h	a	a	h	h	a	a	-	-
TP167423	GBS_SNP	A/G	G	CIAT 26146	3d	66.044	.	.	82	1.48485	0.0773368	a	a	a	a	a	h	a	h	a	a	a	h	a	a	a	a	h	h	h	a	a	h	h	h	a	h	a	a	a	h	a	-	h	h	a	a	h	a
TP223193	GBS_SNP	A/T	T	CIAT 26146	3d	69.973	.	.	95	1.31707	0.182149	a	a	a	-	a	h	a	h	a	a	a	h	a	a	a	a	h	h	h	a	a	h	h	h	a	h	a	a	a	h	-	-	h	h	a	a	h	a
TP188886	GBS_SNP	A/G	A	CIAT 26146	3d	71.934	.	.	102	1.08163	0.689157	a	a	a	a	a	h	a	h	a	a	a	h	a	a	a	a	h	a	h	a	a	h	h	h	a	h	a	a	a	h	a	a	h	-	a	a	h	a
TP268592	GBS_SNP	A/C	C	CIAT 26146	3d	72.91	.	.	101	1.24444	0.273322	h	a	a	a	a	h	a	h	a	-	a	h	a	a	a	a	h	a	h	a	a	h	h	h	a	h	a	a	a	h	a	a	h	h	a	a	h	a
TP57090	GBS_SNP	A/G	G	CIAT 26146	3d	75.886	.	.	96	1.13333	0.537603	a	a	-	a	a	h	a	h	a	a	a	h	-	a	a	a	h	a	h	a	a	h	h	h	a	h	a	a	a	h	a	a	h	h	a	a	a	a
TP253538	GBS_SNP	A/C	C	CIAT 26146	3d	75.886	.	.	101	1.06122	0.764177	a	a	a	a	a	h	a	h	a	a	a	h	a	a	a	a	h	a	h	a	a	h	h	h	a	h	a	a	a	h	a	a	h	h	a	a	a	a
TP27771	GBS_SNP	C/T	C	CIAT 26146	3d	75.886	.	.	97	1.15556	0.475139	a	a	a	-	a	h	a	h	a	-	a	-	a	a	a	a	h	a	h	a	a	h	h	h	a	h	a	a	a	h	a	-	h	h	-	a	a	a
TP216868	GBS_SNP	G/T	G	CIAT 26146	3d	75.886	.	.	100	1.04082	0.841481	a	a	a	a	a	h	a	h	a	a	a	h	a	a	a	a	h	a	h	a	a	h	h	h	a	h	a	a	a	h	a	a	h	h	a	a	a	a
TP250753	GBS_SNP	A/G	A	CIAT 26146	3d	75.886	.	.	98	1.17778	0.420113	a	a	a	a	a	h	a	h	a	a	a	h	a	a	a	a	h	a	h	a	a	h	h	h	a	h	a	a	a	h	a	a	h	h	a	a	a	a
M-CAT/E-ACC458	AFLP	.	.	CIAT 26146	3d	80.941	na	na	103	1.19149	0.3741	a	a	a	a	a	h	a	h	a	a	a	h	a	a	a	a	h	a	h	a	a	h	h	h	a	h	a	h	a	h	h	a	h	h	a	a	a	a
TP1342	GBS_SNP	C/T	T	CIAT 26146	3d	81.912	3	40996545	100	1.22222	0.317311	a	a	a	a	a	h	a	h	a	a	a	h	a	a	a	a	h	a	h	a	a	h	h	h	-	h	a	a	a	h	h	a	h	h	a	a	a	a
TP273559	GBS_SNP	C/T	T	CIAT 26146	3d	82.883	.	.	90	1.25	0.292082	a	a	-	-	a	h	a	h	a	a	a	h	a	a	a	a	h	a	h	a	-	h	h	h	a	h	a	a	a	h	h	a	h	h	a	a	a	a
TP282736	GBS_SNP	G/T	T	CIAT 26146	3d	83.854	.	.	102	1.17021	0.427355	a	a	a	a	a	h	a	h	a	a	-	h	a	a	a	a	h	a	h	a	a	h	h	h	a	h	a	a	a	h	h	a	h	h	a	a	a	a
TP25511	GBS_SNP	C/T	T	CIAT 26146	3d	87.856	3	4139904	100	1.22222	0.317311	a	a	a	a	a	h	a	a	a	a	a	h	a	a	a	a	h	a	h	a	a	h	h	h	-	h	a	a	a	h	h	a	h	h	a	a	a	a
TP18301	GBS_SNP	A/G	A	CIAT 26146	3d	87.856	.	.	98	1.17778	0.420113	a	a	a	a	a	h	a	a	a	a	a	h	a	a	a	a	h	a	h	a	a	h	h	h	-	h	a	a	a	h	h	a	h	h	a	a	a	a
TP143380	GBS_SNP	A/G	A	CIAT 26146	3d	92.911	3	50497615	102	1.17021	0.427355	a	h	a	a	a	h	a	a	a	a	a	h	a	a	a	a	h	a	h	a	a	h	h	h	a	h	a	a	a	h	h	a	h	a	a	a	a	a
TP158048	GBS_SNP	A/G	A	CIAT 26146	3d	92.911	.	.	95	1.2093	0.356552	a	h	a	a	a	h	-	a	a	a	a	h	a	a	a	a	h	-	h	-	a	h	h	h	a	h	a	a	a	h	h	a	h	a	a	a	a	a
M-CTA/E-AAG273	AFLP	.	.	CIAT 26146	3d	93.906	na	na	103	1.23913	0.279401	a	h	a	a	a	h	a	a	a	a	a	h	a	a	a	a	h	a	h	a	a	h	h	h	a	h	a	h	a	h	h	a	h	a	a	a	a	a
TP115072	GBS_SNP	C/T	T	CIAT 26146	3e	0	7	33807870	100	1.17391	0.423711	a	a	a	h	a	a	h	h	a	-	h	a	h	h	h	h	h	a	h	h	h	a	a	a	h	a	a	h	h	a	a	h	h	h	-	h	h	h
TP28228	GBS_SNP	A/C	C	CIAT 26146	3e	2.066	.	.	87	1.41667	0.10754	a	h	a	h	a	a	-	h	a	a	h	a	h	h	h	h	h	a	h	h	h	-	a	a	h	h	a	h	h	a	a	h	h	h	a	h	h	h
TP263150	GBS_SNP	A/C	A	CIAT 26146	3e	6.089	.	.	93	0.978723	0.920344	a	h	a	h	a	a	-	h	a	-	h	a	-	h	h	h	h	a	h	h	a	a	a	a	h	-	a	-	h	a	a	h	h	h	a	h	h	h
TP240798	GBS_SNP	C/T	T	CIAT 26146	3e	9.081	.	.	97	1.25581	0.263552	a	h	a	h	a	a	h	h	a	a	h	a	h	h	h	h	h	-	h	h	a	a	-	a	h	h	-	h	h	a	-	h	h	h	a	a	h	h
TP33908	GBS_SNP	C/T	C	CIAT 26146	3e	9.081	.	.	102	1.125	0.554113	a	h	a	h	-	a	h	h	a	a	h	a	h	h	h	h	h	a	h	h	a	a	a	a	h	h	a	h	h	a	a	h	h	h	a	a	h	h
TP216024	GBS_SNP	A/G	A	CIAT 26146	3e	9.081	3	4482632	101	1.06122	0.764177	a	h	a	-	a	a	h	h	a	a	h	a	h	h	h	h	h	a	h	h	a	a	a	a	h	h	a	h	h	a	a	-	h	h	a	a	h	h
M-CTA/E-ACC220	AFLP	.	.	CIAT 26146	3e	13.083	na	na	101	1.19565	0.371093	a	h	a	h	a	a	h	h	a	a	h	a	a	h	h	h	h	a	h	h	h	a	a	a	h	h	a	h	h	a	a	h	h	h	a	a	h	h
TP216576	GBS_SNP	C/T	T	CIAT 26146	3e	17.2	.	.	91	0.93617	0.75183	a	h	a	h	a	a	h	h	a	a	h	a	a	h	h	h	h	a	h	h	a	a	a	a	h	h	a	h	h	a	a	h	h	h	a	a	h	h
TP115401	GBS_SNP	C/G	C	CIAT 26146	3e	20.54	3	3182271	90	1	1	a	h	a	h	a	a	h	h	a	a	h	a	a	h	h	h	h	a	h	h	a	a	-	a	h	h	a	h	h	a	a	h	h	h	a	a	h	h
TP251597	GBS_SNP	A/G	A	CIAT 26146	3e	22.766	.	.	98	1.13043	0.543004	a	h	a	h	a	a	h	h	a	a	h	a	a	h	h	h	h	a	h	h	a	a	a	a	h	h	a	h	h	a	a	h	h	h	a	a	h	h
TP173552	GBS_SNP	G/T	T	CIAT 26146	3e	23.835	3	2287403	94	0.918367	0.680112	a	h	a	h	a	a	h	a	a	a	h	a	a	h	h	h	h	a	h	h	a	a	a	a	h	h	a	h	h	a	a	h	h	h	a	a	h	h
TP277561	GBS_SNP	G/T	T	CIAT 26146	3e	25.992	.	.	97	1.15556	0.475139	a	h	a	h	a	a	h	a	a	a	h	a	a	h	h	h	h	a	h	h	a	a	-	a	h	h	a	h	h	a	a	h	h	h	a	a	h	h
TP33228	GBS_SNP	C/T	C	CIAT 26146	3e	26.001	.	.	100	1.08333	0.689157	a	h	a	h	a	a	h	a	a	-	h	a	a	h	h	h	h	a	h	h	-	a	a	a	h	h	a	h	h	a	a	h	h	h	a	a	h	h
TP30550	GBS_SNP	C/T	T	CIAT 26146	3e	26.972	.	.	91	1.39474	0.116038	h	h	a	h	a	-	h	a	a	a	h	a	a	h	h	h	h	a	h	h	a	a	a	a	h	h	a	h	h	-	a	h	h	h	a	a	h	h
TP250700	GBS_SNP	A/G	A	CIAT 26146	3e	27.943	.	.	93	1.11364	0.603332	h	h	a	h	a	a	h	a	a	a	h	a	a	h	h	h	h	a	h	h	a	a	a	a	h	h	a	h	h	a	a	h	h	h	a	a	h	h
M-CTC/E-ACT267	AFLP	.	.	CIAT 26146	3e	27.943	na	na	103	1.01961	0.920344	h	h	a	h	a	a	h	a	a	a	h	a	a	h	h	h	h	a	h	h	a	a	a	a	h	h	a	h	h	a	a	h	h	h	a	a	h	h
TP107850	GBS_SNP	A/C	A	CIAT 26146	3e	29.904	.	.	101	1.10417	0.617075	h	h	a	h	a	a	h	a	a	a	h	a	a	h	a	h	h	a	h	h	a	a	a	a	h	h	a	h	h	a	a	h	h	h	a	a	h	h
TP206242	GBS_SNP	C/T	T	CIAT 26146	3e	31.87	9	34414009	98	1.22727	0.312519	h	h	a	h	a	a	h	a	a	a	h	a	a	h	a	h	h	a	h	h	a	a	a	a	h	h	a	h	h	a	-	h	h	h	a	a	h	h
TP62265	GBS_SNP	A/G	A	CIAT 26146	3e	33.836	.	.	98	1.22727	0.312519	h	h	h	h	a	a	h	a	a	a	h	a	-	h	a	h	h	a	h	h	a	a	a	a	h	h	a	h	h	a	-	h	h	h	a	a	h	h
TP99092	GBS_SNP	A/T	A	CIAT 26146	3e	33.836	.	.	103	1.10204	0.624206	h	h	h	h	a	a	h	a	a	a	h	a	a	h	a	h	h	a	h	h	a	a	a	a	h	h	a	h	h	a	a	h	h	h	a	a	h	h
TP258557	GBS_SNP	A/G	A	CIAT 26146	3e	36.807	.	.	97	1.1087	0.61012	h	h	h	h	a	a	h	a	a	a	h	a	a	h	a	h	h	a	h	h	a	-	-	a	h	h	a	h	h	a	a	h	h	h	-	a	h	-
TP159287	GBS_SNP	C/T	T	CIAT 26146	3e	36.807	.	.	97	1.06383	0.764177	h	h	h	h	a	a	h	a	a	a	h	a	a	h	a	h	h	a	h	h	a	-	-	a	h	h	a	h	h	a	a	h	h	h	-	a	h	-
TP264220	GBS_SNP	C/G	G	CIAT 26146	3e	37.778	.	.	101	1.10417	0.617075	h	h	h	h	a	a	h	a	a	a	h	a	a	h	a	h	h	a	h	h	a	a	a	a	h	h	a	h	h	a	a	h	h	h	a	a	h	h
M-CAT/E-ACC339	AFLP	.	.	CIAT 26146	3e	37.778	na	na	103	1.01961	0.920344	h	h	h	h	a	a	h	a	a	a	h	a	a	h	a	h	h	a	h	h	a	a	a	a	h	h	a	h	h	a	a	h	h	h	a	a	h	h
TP30243	GBS_SNP	C/T	T	CIAT 26146	3e	39.242	.	.	85	1.2973	0.233403	h	h	h	h	h	a	h	a	a	a	h	a	a	h	a	h	h	a	h	h	a	-	-	a	h	h	a	h	h	-	a	-	h	h	a	a	h	h
TP41451	GBS_SNP	A/G	A	CIAT 26146	3e	40.73	.	.	97	1.1087	0.61012	h	h	h	h	h	a	h	a	a	a	h	a	a	h	a	h	h	a	h	h	a	a	a	a	h	h	h	h	h	-	a	h	h	h	a	a	h	h
TP218581	GBS_SNP	C/T	T	CIAT 26146	3e	41.174	.	.	85	1.57576	0.0392503	h	h	h	h	h	a	h	-	a	a	h	a	-	h	-	h	h	a	h	h	a	-	-	-	h	h	h	h	h	a	-	h	h	h	-	a	-	-
TP76328	GBS_SNP	A/G	A	CIAT 26146	3e	41.701	.	.	93	1.06667	0.75183	h	h	h	h	-	a	h	a	a	-	h	a	a	h	a	h	h	a	h	h	a	a	a	a	h	h	h	-	h	a	a	h	h	h	a	a	h	-
TP239387	GBS_SNP	C/T	T	CIAT 26146	3e	41.701	.	.	100	1.17391	0.423711	h	h	h	h	h	a	h	a	a	-	h	-	a	-	a	h	h	a	h	h	a	a	a	a	h	h	h	h	h	a	a	h	h	h	a	a	h	h
TP272781	GBS_SNP	G/T	T	CIAT 26146	3e	41.701	.	.	99	1.25	0.269361	h	h	h	h	h	a	h	a	a	a	h	a	a	h	a	h	h	a	h	h	-	a	a	a	h	h	h	h	h	a	a	h	h	h	-	a	h	h
TP270639	GBS_SNP	C/G	C	CIAT 26146	3e	41.701	.	.	94	1.41026	0.099098	h	h	h	h	h	a	h	a	a	a	h	a	-	h	a	h	h	a	h	h	a	a	a	a	h	h	h	h	h	a	a	h	h	h	a	a	h	h
TP88550	GBS_SNP	C/T	T	CIAT 26146	3e	41.701	.	.	102	1.17021	0.427355	h	h	h	h	h	a	h	a	a	a	h	a	a	h	a	h	h	-	h	h	a	a	a	a	h	h	h	h	h	a	a	h	h	h	a	a	h	h
TP59361	GBS_SNP	G/T	T	CIAT 26146	3e	41.701	.	.	97	1.30952	0.187139	h	h	h	h	h	a	h	a	a	a	h	a	a	h	-	h	h	a	h	h	a	a	a	-	h	h	h	h	h	a	a	h	h	h	a	a	h	h
TP40368	GBS_SNP	C/G	C	CIAT 26146	3e	41.701	.	.	100	1.22222	0.317311	h	h	h	h	h	a	h	a	a	-	h	a	a	h	a	h	h	-	h	h	a	a	a	a	h	h	h	h	h	-	a	h	h	h	a	a	h	h
M-CTA/E-ACC288	AFLP	.	.	CIAT 26146	3e	41.701	na	na	103	1.10204	0.624206	h	h	h	h	h	a	h	a	a	a	h	a	a	h	a	h	h	a	h	h	a	a	a	a	h	h	h	h	h	a	a	h	h	h	a	a	h	h
TP216729	GBS_SNP	C/T	T	CIAT 26146	3e	41.701	.	.	98	1.27907	0.225346	h	h	h	h	h	a	h	a	a	a	h	a	a	h	-	h	h	a	h	h	-	a	a	a	h	h	h	h	h	a	-	h	h	h	-	a	h	h
TP17439	GBS_SNP	C/G	G	CIAT 26146	3e	41.701	.	.	92	1.42105	0.0954482	h	h	h	h	h	a	h	a	-	a	h	a	-	h	a	h	h	a	h	h	a	a	a	-	h	h	h	h	h	a	a	h	h	h	a	a	h	h
TP45849	GBS_SNP	G/A	A	CIAT 26146	3e	41.701	.	.	98	1.22727	0.312519	h	h	h	h	h	a	h	a	a	a	h	a	a	-	a	h	h	a	h	h	-	a	a	a	h	h	h	h	h	a	a	h	h	h	-	a	h	h
TP148822	GBS_SNP	A/T	A	CIAT 26146	3e	41.701	3	27573933	98	1.22727	0.312519	h	h	h	h	h	a	h	a	a	a	h	a	a	h	a	h	h	a	h	h	-	a	-	a	h	h	h	h	h	a	a	h	h	h	a	-	h	h
TP245291	GBS_SNP	A/G	G	CIAT 26146	3e	41.701	.	.	96	1.28571	0.220671	h	h	h	h	h	a	h	a	a	a	h	-	a	h	a	h	h	a	h	h	a	-	a	-	h	h	h	h	h	a	a	h	h	h	a	a	h	h
TP89987	GBS_SNP	C/T	T	CIAT 26146	3e	41.706	.	.	102	1.17021	0.427355	h	h	h	h	h	a	h	a	a	a	h	a	a	h	a	h	h	a	h	h	a	a	a	a	h	h	h	h	h	a	a	h	h	h	a	-	h	h
TP218938	GBS_SNP	A/G	G	CIAT 26146	3e	44.291	.	.	89	1.40541	0.1117	h	h	h	h	h	a	h	a	a	a	h	a	-	h	a	h	h	a	h	h	a	h	a	a	h	h	h	h	h	a	a	h	h	h	a	a	h	h
TP281662	GBS_SNP	C/T	T	CIAT 26146	3e	45.631	.	.	101	1.40476	0.0908075	h	h	h	h	h	a	h	a	a	a	h	a	a	h	a	h	h	a	h	h	a	h	h	a	h	h	h	h	h	a	a	h	h	h	a	a	h	h
TP204408	GBS_SNP	G/T	T	CIAT 26146	3e	46.085	.	.	98	1.33333	0.157299	h	h	h	h	h	a	h	a	a	a	h	a	a	h	a	h	h	a	h	h	a	h	h	a	-	h	h	h	h	a	a	h	h	h	a	a	h	h
TP87632	GBS_SNP	A/C	A	CIAT 26146	3e	46.602	.	.	99	1.41463	0.0874879	h	h	h	h	h	-	h	a	a	-	h	a	a	h	a	h	h	a	h	h	a	h	h	a	h	h	h	h	h	a	a	h	h	h	-	a	h	h
TP24884	GBS_SNP	A/T	A	CIAT 26146	3e	50.22	.	.	84	1.89655	0.00455037	h	h	h	h	h	-	h	a	a	a	h	a	a	h	a	h	h	-	h	h	a	h	h	a	h	h	h	h	h	-	a	h	h	h	a	a	-	h
M-CAT/E-ACT233	AFLP	.	.	CIAT 26146	3e	52.598	na	na	103	1.19149	0.3741	h	h	h	h	h	a	h	a	a	a	h	a	a	h	a	h	h	a	h	h	a	h	h	a	h	h	h	h	h	a	a	h	h	h	a	a	a	h
TP86853	GBS_SNP	A/G	A	CIAT 26146	3e	52.598	.	.	101	1.24444	0.273322	h	h	h	h	h	a	h	-	a	a	h	a	a	h	a	h	h	a	h	h	a	h	h	a	h	h	h	h	h	a	a	h	h	h	a	a	a	h
TP207905	GBS_SNP	A/C	A	CIAT 26146	3e	54.559	.	.	102	1.125	0.554113	h	h	h	h	h	a	h	a	a	-	h	a	a	h	a	h	h	a	h	h	a	h	h	a	h	h	h	h	h	a	a	h	h	h	a	a	a	h
TP260627	GBS_SNP	A/T	T	CIAT 26146	3e	55.53	.	.	103	1.01961	0.920344	h	h	h	h	h	a	h	a	a	a	h	a	a	h	a	h	h	a	h	h	a	h	h	a	h	h	h	h	h	a	a	h	h	h	a	a	a	h
TP193097	GBS_SNP	C/T	T	CIAT 26146	3e	58.516	.	.	93	0.9375	0.75183	h	h	h	a	-	a	h	a	a	a	h	a	a	h	a	h	h	a	a	h	a	h	h	a	h	h	h	h	-	a	a	h	-	h	a	a	a	h
TP201036	GBS_SNP	A/G	G	CIAT 26146	3e	63.19	3	46688079	86	1.38889	0.131052	h	h	h	-	h	h	h	-	a	-	a	a	a	h	a	h	h	a	a	h	a	h	h	-	h	h	h	h	h	-	a	a	h	h	a	a	-	h
TP149366	GBS_SNP	A/G	A	CIAT 26146	3e	66.391	2	26413570	86	1	1	h	h	h	h	h	-	h	a	a	a	a	-	a	h	a	h	h	a	a	h	a	h	h	a	h	h	h	h	a	a	-	a	h	h	a	a	a	h
TP268344	GBS_SNP	A/C	A	CIAT 26146	3e	67.283	.	.	100	0.923077	0.689157	h	h	h	h	h	h	h	a	a	a	a	a	a	h	a	h	h	a	a	h	a	h	h	a	h	h	h	h	a	a	a	a	h	h	a	a	a	h
TP250977	GBS_SNP	G/T	T	CIAT 26146	3e	67.592	.	.	103	0.980769	0.920344	h	h	h	h	h	h	h	a	a	a	a	a	a	h	a	h	h	a	a	h	a	h	h	a	h	h	h	h	a	a	a	a	h	h	a	a	a	h
M-CAC/E-AGG252	AFLP	.	.	CIAT 26146	3e	72.652	na	na	103	0.872727	0.488422	h	h	h	h	h	h	h	a	a	a	a	a	a	h	a	h	h	a	a	h	a	h	h	a	h	h	h	h	a	a	a	a	h	a	a	a	a	h
M-CTA/E-ACC197	AFLP	.	.	CIAT 26146	3e	76.66	na	na	103	0.872727	0.488422	h	h	h	h	h	h	h	a	a	a	a	a	a	h	a	h	h	h	a	h	a	h	h	a	h	h	h	h	a	a	a	a	a	a	a	a	a	h
TP260515	GBS_SNP	C/T	T	CIAT 26146	3e	77.797	.	.	86	0.869565	0.516937	h	h	h	-	h	h	h	a	a	a	a	a	a	h	a	h	h	-	a	h	-	h	h	a	h	h	h	h	a	a	-	-	a	a	a	a	-	h
TP108967	GBS_SNP	G/A	A	CIAT 26146	3f	0	.	.	87	0.641509	0.0416345	h	-	a	a	a	a	h	a	a	a	a	a	a	a	a	a	a	a	a	h	a	h	h	h	a	a	h	h	h	a	a	a	a	-	a	a	-	a
TP76700	GBS_SNP	G/T	T	CIAT 26146	3f	6	7	33461314	84	0.75	0.190985	h	h	a	a	a	a	h	a	a	a	a	a	a	a	a	a	a	a	a	h	a	h	h	h	a	h	h	h	h	a	a	a	a	a	a	a	a	a
TP263856	GBS_SNP	C/G	G	CIAT 26146	3f	6.029	.	.	98	0.781818	0.225346	h	h	a	a	a	a	h	a	a	a	a	a	a	a	a	a	a	a	a	h	a	h	h	h	a	-	h	h	h	a	-	a	a	a	a	-	a	a
TP225719	GBS_SNP	A/G	A	CIAT 26146	3f	7	.	.	95	0.666667	0.0512526	h	h	a	a	a	a	h	a	a	a	a	a	a	a	a	a	a	a	a	h	a	h	h	h	a	h	h	-	h	a	a	a	a	a	a	a	a	a
TP124053	GBS_SNP	C/T	C	CIAT 26146	3f	7	.	.	98	0.814815	0.312519	h	h	a	a	-	a	h	a	a	a	a	a	a	a	a	a	a	-	a	h	a	h	h	h	-	h	h	h	h	a	a	a	a	a	a	-	a	a
TP61045	GBS_SNP	A/G	A	CIAT 26146	3f	7	.	.	102	0.728814	0.113126	h	h	a	-	a	a	h	a	a	a	a	a	a	a	a	a	a	a	a	h	a	h	-	h	a	h	h	h	h	a	a	a	a	a	a	a	a	a
TP6509	GBS_SNP	C/T	T	CIAT 26146	3f	7	5	34957477	99	0.8	0.269361	h	h	a	a	a	a	h	a	a	a	a	a	a	a	a	a	a	a	a	h	a	h	h	h	a	h	h	h	h	a	-	a	a	a	a	a	a	a
TP140854	GBS_SNP	A/T	T	CIAT 26146	3f	7	.	.	102	0.758621	0.165857	h	h	a	-	a	a	h	a	a	a	a	a	a	a	a	a	a	a	a	h	a	h	h	h	a	h	h	h	h	a	a	a	a	a	a	a	a	a
TP197729	GBS_SNP	C/T	T	CIAT 26146	3f	8.966	.	.	102	0.821429	0.322199	h	h	a	a	a	h	h	a	a	a	a	a	a	a	a	a	a	-	a	h	a	h	h	h	a	h	h	h	h	a	a	a	a	a	a	a	a	a
TP4788	GBS_SNP	G/T	T	CIAT 26146	3f	16.798	.	.	93	0.978723	0.920344	h	h	a	a	a	-	h	-	a	a	a	-	a	-	a	-	h	a	a	h	a	h	h	h	-	a	h	h	h	a	-	a	a	-	-	h	h	a
TP3054	GBS_SNP	A/T	T	CIAT 26146	3f	19.227	3	3869142	91	0.75	0.172625	h	h	a	a	a	a	h	a	a	a	a	-	a	a	a	a	a	a	a	h	a	h	h	-	a	a	-	h	h	a	a	a	a	a	a	h	h	a
TP266006	GBS_SNP	A/G	A	CIAT 26146	3f	19.246	3	4171350	97	0.732143	0.12772	h	h	a	a	a	a	h	a	a	a	a	a	a	a	a	a	a	a	a	h	a	h	h	h	a	a	h	h	h	a	a	a	a	a	a	h	h	-
TP34371	GBS_SNP	A/C	C	CIAT 26146	3f	22.227	.	.	86	1.09756	0.662917	h	h	a	-	a	-	h	a	-	a	a	a	h	a	a	a	a	a	a	h	a	h	h	h	-	a	h	-	h	a	a	a	a	a	a	h	h	a
TP141110	GBS_SNP	A/G	G	CIAT 26146	3f	22.328	.	.	87	0.8125	0.334863	h	h	a	a	a	a	h	a	a	a	a	a	h	a	a	a	a	a	a	h	a	-	h	h	-	a	h	h	h	a	a	-	a	a	a	h	h	a
TP85178	GBS_SNP	C/T	T	CIAT 26146	3f	24.199	3	3729477	100	0.886792	0.548506	h	h	a	a	a	a	h	a	a	a	a	a	h	a	a	a	a	a	a	h	a	a	h	h	a	a	h	h	h	a	h	a	a	a	a	h	h	a
TP164374	GBS_SNP	A/C	C	CIAT 26146	3f	26.683	.	.	88	1	1	h	h	a	a	a	a	h	a	a	a	a	a	h	a	a	a	a	a	a	h	-	h	h	h	a	a	h	h	h	a	h	a	a	a	a	h	h	a
M-CAC/E-AGG505	AFLP	.	.	CIAT 26146	3f	34.538	na	na	99	0.903846	0.617075	h	-	a	a	a	a	h	a	a	a	a	h	h	a	a	a	a	a	a	h	a	h	h	h	a	a	h	h	h	a	h	a	a	a	a	h	h	a
TP192454	GBS_SNP	A/G	G	CIAT 26146	3f	34.866	3	11085669	82	1.21622	0.377141	h	h	a	-	-	a	h	a	a	a	a	h	h	a	a	a	a	a	-	h	a	h	h	h	-	a	h	h	h	a	h	a	a	a	-	h	h	a
TP56893	GBS_SNP	G/T	T	CIAT 26146	3f	35.51	.	.	95	1.06522	0.764177	h	h	a	a	h	-	h	a	a	a	a	h	h	-	-	a	a	a	a	h	-	h	h	h	a	a	h	h	h	a	h	a	a	a	a	h	-	a
TP214338	GBS_SNP	A/G	A	CIAT 26146	3f	35.51	.	.	99	1.10638	0.617075	h	h	a	a	h	a	h	a	a	a	a	h	h	a	a	a	a	a	a	h	a	h	h	h	a	a	h	h	h	a	h	a	a	a	a	h	h	a
M-CAG/E-ACT147	AFLP	.	.	CIAT 26146	3f	35.51	na	na	103	0.980769	0.920344	h	h	a	a	h	a	h	a	a	a	a	h	h	a	a	a	a	a	a	h	a	h	h	h	a	a	h	h	h	a	h	a	a	a	a	h	h	a
TP248583	GBS_SNP	C/G	G	CIAT 26146	3f	35.51	3	11408091	98	1.08511	0.689157	h	h	a	a	h	a	h	a	a	a	a	h	h	a	a	a	a	a	a	h	a	h	h	h	a	a	h	h	h	a	h	a	a	-	a	h	h	a
TP152761	GBS_SNP	G/T	G	CIAT 26146	3f	37.476	.	.	95	1.06522	0.764177	h	h	a	a	h	a	h	a	a	a	a	h	h	a	a	a	a	a	a	h	a	h	h	h	-	a	h	h	a	a	h	a	a	a	a	h	h	a
TP80974	GBS_SNP	C/T	C	CIAT 26146	3f	38.452	.	.	99	1.0625	0.764177	h	h	a	a	h	a	h	a	a	a	a	h	h	a	a	-	-	a	a	h	a	h	h	h	a	a	h	h	a	a	h	a	a	a	a	h	h	a
TP177078	GBS_SNP	C/T	C	CIAT 26146	3f	39.423	3	13972005	98	1.08511	0.689157	h	h	a	a	h	a	h	h	a	a	a	h	h	a	a	a	a	a	a	h	a	h	h	h	a	a	h	h	a	a	h	a	a	a	a	h	h	a
M-CAC/E-AGG605	AFLP	.	.	CIAT 26146	3f	41.384	na	na	99	0.941176	0.764177	h	-	h	a	h	a	h	h	a	a	a	h	h	a	a	a	a	a	a	h	a	h	h	h	a	a	h	h	a	a	h	a	a	a	a	h	h	a
M-CAG/E-AAG139	AFLP	.	.	CIAT 26146	3f	41.384	na	na	103	0.980769	0.920344	h	h	h	a	h	a	h	h	a	a	a	h	h	a	a	a	a	a	a	h	a	h	h	h	a	a	h	h	a	a	h	a	a	a	a	h	h	a
M-CAG/E-ACC325	AFLP	.	.	CIAT 26146	3f	42.355	na	na	101	0.942308	0.764177	h	h	h	a	h	a	h	h	a	a	a	h	h	a	a	a	a	a	a	h	a	h	h	-	a	a	h	h	a	a	h	a	a	a	a	h	h	a
TP164201	GBS_SNP	C/T	T	CIAT 26146	3f	44.296	.	.	89	1.17073	0.458318	h	h	h	a	h	a	h	h	a	a	a	h	-	a	a	a	a	a	a	h	-	h	h	h	a	a	h	h	a	a	-	a	a	a	-	h	h	a
M-CAT/E-ACT411	AFLP	.	.	CIAT 26146	3f	44.324	na	na	103	0.943396	0.764177	h	h	h	a	h	a	h	h	a	a	a	h	h	a	a	a	a	a	a	h	h	h	h	h	a	a	h	h	a	a	h	a	a	a	a	h	h	a
TP33023	GBS_SNP	A/G	A	CIAT 26146	3f	47.301	.	.	90	1.09302	0.671373	h	h	h	a	h	a	h	h	a	a	a	h	h	a	a	-	a	a	a	h	h	h	h	h	a	-	a	-	a	-	h	a	a	-	a	h	h	a
TP119876	GBS_SNP	G/T	T	CIAT 26146	3f	48.276	3	23154944	94	1.18605	0.409587	h	h	h	a	h	-	h	h	a	a	a	h	h	a	a	a	a	a	a	h	h	h	h	h	a	a	a	h	a	a	h	a	a	a	a	h	h	a
TP13865	GBS_SNP	A/G	G	CIAT 26146	3f	49.247	.	.	102	1.04	0.841481	h	h	h	a	h	a	h	h	a	a	a	h	h	a	a	a	a	a	a	h	h	h	h	h	-	a	a	h	a	a	h	a	a	a	a	h	h	h
TP254306	GBS_SNP	C/T	C	CIAT 26146	3f	49.247	.	.	87	1.41667	0.10754	h	h	h	a	h	a	h	h	a	a	a	h	h	a	a	a	a	a	a	h	h	h	h	h	-	a	a	h	a	a	h	a	a	-	a	h	h	h
M-CAC/E-AAG153	AFLP	.	.	CIAT 26146	3f	49.247	na	na	103	0.980769	0.920344	h	h	h	a	h	a	h	h	a	a	a	h	h	a	a	a	a	a	a	h	h	h	h	h	a	a	a	h	a	a	h	a	a	a	a	h	h	h
TP224911	GBS_SNP	A/G	A	CIAT 26146	3f	49.247	.	.	90	1.30769	0.205903	h	h	h	a	h	a	h	h	a	a	a	h	h	a	a	a	a	a	a	h	h	h	h	h	-	a	a	h	a	a	h	a	a	a	a	h	h	h
TP3108	GBS_SNP	A/G	A	CIAT 26146	3f	49.257	.	.	85	1.02381	0.920344	h	h	h	a	h	a	h	h	a	a	a	h	h	a	-	a	a	a	a	h	h	h	h	h	a	a	a	h	a	a	h	a	a	a	a	h	h	h
M-CTA/E-AGG262	AFLP	.	.	CIAT 26146	3f	52.218	na	na	103	0.943396	0.764177	h	h	h	a	h	a	h	h	a	a	a	h	h	a	a	a	a	a	a	h	h	a	h	h	a	a	a	h	a	a	h	a	a	a	h	h	h	h
M-CTA/E-AAG263	AFLP	.	.	CIAT 26146	3f	53.189	na	na	103	0.980769	0.920344	h	h	h	a	h	a	h	h	a	a	a	h	h	a	a	a	a	a	a	h	h	a	h	h	a	a	a	h	h	a	h	a	a	a	h	h	h	h
TP25021	GBS_SNP	C/T	T	CIAT 26146	3f	57.794	.	.	95	1.2093	0.356552	h	h	h	a	h	-	h	h	a	a	-	h	h	a	a	-	a	a	a	h	h	a	h	h	a	a	a	h	a	a	h	a	a	a	h	h	h	h
TP192345	GBS_SNP	A/G	G	CIAT 26146	3f	61.226	.	.	90	1.19512	0.399444	h	h	h	a	h	h	h	h	a	a	a	h	h	a	a	a	a	h	a	h	h	a	h	h	a	a	a	h	a	-	h	a	a	a	h	h	h	h
TP205522	GBS_SNP	C/T	T	CIAT 26146	3f	61.231	.	.	99	1.2	0.36518	h	h	h	a	h	h	h	h	a	a	a	h	h	a	a	a	a	h	a	h	h	a	h	h	a	a	a	h	a	a	h	a	a	a	h	h	h	h
M-CAT/E-ACA513	AFLP	.	.	CIAT 26146	3f	61.231	na	na	102	1.04	0.841481	h	h	h	a	h	h	h	h	a	a	a	h	h	a	a	a	a	h	a	h	h	a	h	h	a	a	a	h	a	a	h	a	a	a	h	h	h	h
TP96850	GBS_SNP	A/G	A	CIAT 26146	3f	61.231	.	.	99	1.2	0.36518	h	h	h	a	h	h	h	h	a	a	a	h	h	a	a	a	a	h	a	h	h	a	h	h	a	a	a	h	a	a	h	-	a	-	h	h	h	h
TP222329	GBS_SNP	C/T	T	CIAT 26146	3f	61.25	.	.	84	1.21053	0.383329	h	-	h	a	h	h	h	h	a	a	a	h	h	a	a	a	a	h	a	h	h	a	h	h	a	a	a	h	a	a	h	a	a	a	h	h	h	h
TP151108	GBS_SNP	G/T	T	CIAT 26146	3f	63.901	.	.	87	1.63636	0.0243434	h	h	h	a	h	h	h	h	a	-	h	h	h	a	a	a	a	h	a	h	h	a	h	h	-	a	a	h	a	a	h	a	a	a	h	h	h	h
TP123048	GBS_SNP	C/G	C	CIAT 26146	3f	65.172	3	9267942	104	1.16667	0.431047	h	h	h	a	h	h	h	h	a	a	h	h	h	a	a	a	a	h	a	h	h	a	h	h	a	a	a	h	a	a	h	h	a	a	h	h	h	h
TP275299	GBS_SNP	G/T	G	CIAT 26146	3f	65.172	.	.	101	1.19565	0.371093	h	h	h	a	h	h	h	h	a	a	h	h	h	a	a	a	-	h	a	h	h	a	h	h	a	a	a	h	a	a	h	h	a	a	-	h	h	h
BTr262	SSR	.	.	CIAT 26146	3f	66.143	na	na	103	1.10204	0.624206	h	h	h	a	h	h	h	h	a	a	h	h	h	a	a	a	a	h	a	h	h	a	h	h	a	a	a	h	a	a	h	h	a	a	h	h	h	h
TP133961	GBS_SNP	C/T	T	CIAT 26146	3f	67.114	.	.	100	1.27273	0.230139	h	h	h	-	h	h	h	h	a	a	h	h	h	a	a	a	a	h	a	h	h	a	h	h	a	a	a	h	a	-	h	h	a	a	h	h	h	h
M-CTT/E-AGG175	AFLP	.	.	CIAT 26146	3f	72.168	na	na	103	1.19149	0.3741	h	h	h	a	h	h	h	h	a	a	h	h	h	a	a	a	a	h	a	h	h	a	a	h	a	a	a	h	a	a	h	h	a	h	h	h	h	h
TP95376	GBS_SNP	C/T	T	CIAT 26146	3f	81.67	.	.	94	1.2381	0.303215	h	a	h	a	h	h	h	h	a	h	h	h	h	a	a	h	a	h	a	h	h	a	a	h	a	a	a	h	a	a	h	h	a	h	h	h	h	h
TP10401	GBS_SNP	G/T	G	CIAT 26146	3f	81.67	3	50623016	90	1.19512	0.399444	h	a	h	a	h	h	h	h	a	h	h	h	h	a	a	h	a	h	a	h	h	a	a	h	a	a	a	h	-	a	h	h	a	h	h	h	h	h
TP32092	GBS_SNP	C/G	C	CIAT 26146	4a	0	.	.	83	0.66	0.0621147	a	h	h	-	h	a	a	a	h	h	h	a	h	a	-	a	a	a	a	h	a	h	h	h	a	h	a	h	h	-	h	-	h	h	a	a	-	h
TP253506	GBS_SNP	G/T	T	CIAT 26146	4a	2.478	.	.	96	0.777778	0.220671	a	h	h	a	h	a	a	a	h	h	h	a	-	a	h	a	a	a	a	-	a	h	h	h	a	h	a	h	h	h	h	a	h	h	a	a	a	h
TP78051	GBS_SNP	C/T	T	CIAT 26146	4a	4.509	5	12969384	100	1	1	a	h	h	a	h	a	a	a	h	h	h	a	h	-	h	a	a	a	a	h	a	h	h	h	a	h	a	h	h	h	h	a	h	h	a	a	h	h
TP272086	GBS_SNP	C/T	C	CIAT 26146	4a	4.509	.	.	101	0.942308	0.764177	a	h	h	a	h	a	a	a	h	h	h	a	h	a	h	a	a	a	a	h	-	h	h	h	a	h	a	h	h	h	h	a	h	h	a	a	h	h
TP272682	GBS_SNP	G/T	G	CIAT 26146	4a	8.066	5	5228280	93	0.788462	0.254213	a	h	h	a	h	a	a	a	h	h	h	a	h	a	h	a	a	-	a	h	a	h	-	h	a	h	a	h	h	h	h	a	h	h	a	a	h	-
TP136417	GBS_SNP	G/T	T	CIAT 26146	4a	10.458	5	5305946	103	1.01961	0.920344	a	h	h	a	h	a	a	a	h	h	h	a	h	a	h	-	a	h	a	h	a	h	h	h	a	h	a	h	h	h	h	a	h	h	a	a	h	h
TP81986	GBS_SNP	C/T	C	CIAT 26146	4a	10.458	5	10293472	100	1.08333	0.689157	a	h	h	a	h	a	a	a	h	h	h	a	h	a	h	a	a	h	a	h	a	h	h	h	a	h	a	h	h	h	h	-	h	h	a	-	h	h
TP78845	GBS_SNP	A/T	A	CIAT 26146	4a	10.458	5	8064093	100	1.08333	0.689157	a	h	h	a	h	a	a	a	h	h	h	a	h	a	h	a	a	h	a	h	a	h	h	h	a	h	a	h	h	h	h	-	h	h	a	a	h	h
TP287893	GBS_SNP	C/T	C	CIAT 26146	4a	10.458	.	.	99	1.10638	0.617075	a	h	h	-	h	a	a	a	h	h	h	a	h	-	h	a	a	h	a	h	a	h	h	h	a	h	a	h	h	h	h	-	h	h	a	a	h	h
TP259504	GBS_SNP	G/T	G	CIAT 26146	4a	10.458	3	24021768	102	1.04	0.841481	a	h	h	a	h	a	a	a	h	h	h	-	h	a	h	a	a	h	a	h	a	h	h	h	a	h	a	h	h	h	h	a	h	h	a	-	h	h
TP208391	GBS_SNP	A/G	A	CIAT 26146	4a	10.458	5	10589283	88	0.87234	0.52197	a	h	h	a	h	a	a	a	h	-	h	a	h	a	h	a	a	h	a	h	a	h	h	h	a	-	a	h	h	h	h	a	h	h	a	a	h	h
TP37348	GBS_SNP	C/T	C	CIAT 26146	4a	10.54	5	9357128	89	1.40541	0.1117	a	h	h	-	h	-	a	-	h	h	h	a	h	a	h	a	a	h	a	h	a	h	h	h	a	h	-	h	h	h	h	a	h	h	a	a	h	h
TP256479	GBS_SNP	G/T	T	CIAT 26146	4a	12.416	5	9588145	101	1.14894	0.483927	a	h	h	a	h	a	a	a	h	h	h	a	h	a	h	-	a	h	-	h	a	h	h	h	a	h	h	h	h	h	h	a	h	h	h	a	h	h
TP239059	GBS_SNP	A/G	A	CIAT 26146	4a	15.108	.	.	85	1.2973	0.233403	a	h	h	a	h	a	a	a	h	h	h	-	h	a	h	a	a	h	a	h	a	h	h	h	a	h	-	h	h	h	h	a	h	h	a	a	h	h
TP198358	GBS_SNP	A/G	G	CIAT 26146	4a	15.373	5	9577425	99	1.15217	0.483927	-	h	h	a	h	a	a	a	h	h	h	a	h	a	h	a	a	h	a	h	a	h	h	h	a	h	a	h	h	h	h	a	h	h	a	-	h	h
TP90466	GBS_SNP	A/G	A	CIAT 26146	4a	16.344	.	.	102	1.04	0.841481	a	h	h	a	h	a	a	a	h	h	h	a	h	a	h	a	a	h	a	h	a	h	h	h	a	h	a	h	h	h	h	a	h	h	a	a	h	h
BTr336	SSR	.	.	CIAT 26146	4a	17.32	na	na	98	1	1	a	-	h	a	h	a	a	a	-	h	h	a	h	a	h	-	a	h	-	h	a	h	h	h	a	h	a	h	h	h	h	a	h	h	a	a	h	h
TP279922	GBS_SNP	A/G	A	CIAT 26146	4a	21.327	.	.	82	1.05	0.823063	a	h	h	a	h	a	a	a	h	h	h	a	h	a	a	a	a	h	a	a	a	h	h	h	a	h	a	h	h	h	h	a	h	h	a	a	h	h
TP114658	GBS_SNP	G/T	T	CIAT 26146	4a	21.327	.	.	102	1	1	a	h	-	a	h	a	a	a	h	h	h	a	h	a	a	a	a	h	a	a	a	h	h	h	a	h	a	h	h	-	h	a	h	h	a	a	h	h
TP7985	GBS_SNP	A/C	A	CIAT 26146	4a	21.327	6	33012256	102	1.08163	0.689157	a	h	h	a	h	a	a	a	h	h	h	a	h	a	a	a	a	h	a	a	a	h	h	h	a	h	a	h	h	h	h	a	h	h	a	a	h	h
TP169772	GBS_SNP	C/T	T	CIAT 26146	4a	21.327	.	.	95	0.938776	0.764177	a	h	h	a	-	a	a	a	h	h	h	a	h	a	a	a	a	h	a	a	a	h	h	-	a	h	a	h	h	h	h	a	h	h	a	a	h	h
TP116574	GBS_SNP	C/T	T	CIAT 26146	4a	22.308	.	.	81	1.25	0.317311	-	h	h	a	h	-	a	-	h	h	h	-	h	a	a	a	a	h	a	a	a	h	h	h	a	h	a	h	h	h	h	a	h	h	a	a	h	h
TP141088	GBS_SNP	A/G	A	CIAT 26146	4a	24.943	.	.	90	0.914894	0.671373	a	-	h	a	h	a	a	a	h	h	h	a	h	a	a	a	a	h	a	a	a	h	h	h	a	a	a	h	h	h	h	a	h	h	a	a	h	h
TP29377	GBS_SNP	C/T	T	CIAT 26146	4a	25.592	.	.	88	1	1	a	-	h	-	h	-	a	a	h	h	h	a	h	a	a	a	a	h	a	a	a	h	-	h	a	a	a	h	h	h	h	a	h	h	a	a	h	h
TP129106	GBS_SNP	A/T	A	CIAT 26146	4a	26.259	.	.	92	1.04444	0.841481	a	h	h	a	h	h	a	a	h	h	h	a	h	a	a	a	a	h	a	a	a	h	h	h	-	a	a	h	h	h	h	a	h	h	a	a	h	h
TP260267	GBS_SNP	C/T	T	CIAT 26146	4a	27.23	.	.	98	1.08511	0.689157	a	h	h	a	h	h	a	a	h	h	h	a	h	a	a	a	a	h	a	a	a	h	h	h	a	h	a	h	h	h	h	a	-	h	a	a	h	h
M-CAC/E-ACG173	AFLP	.	.	CIAT 26146	4a	27.23	na	na	99	0.941176	0.764177	a	h	h	a	h	h	a	a	h	h	h	a	h	a	a	a	a	h	a	a	a	h	-	-	a	h	a	h	h	h	h	a	h	h	a	a	h	h
M-CAC/E-AAG173	AFLP	.	.	CIAT 26146	4a	27.23	na	na	103	1.01961	0.920344	a	h	h	a	h	h	a	a	h	h	h	a	h	a	a	a	a	h	a	a	a	h	h	h	a	h	a	h	h	h	h	a	h	h	a	a	h	h
TP13847	GBS_SNP	G/T	T	CIAT 26146	4a	29.191	.	.	98	1	1	a	h	h	a	h	h	a	a	h	h	h	a	h	a	a	a	a	h	a	a	a	h	h	h	a	a	a	h	h	h	h	a	h	h	-	a	h	h
TP219083	GBS_SNP	A/G	G	CIAT 26146	4a	29.374	.	.	82	1.05	0.823063	a	h	h	a	h	h	a	a	h	h	h	a	h	-	-	a	a	h	a	a	a	h	h	h	a	a	a	h	h	h	h	a	h	h	a	a	h	-
M-CTA/E-AAG105	AFLP	.	.	CIAT 26146	4a	30.399	na	na	91	1.21951	0.345477	a	h	h	a	h	h	a	a	h	h	h	a	h	a	a	a	-	h	-	-	a	h	h	-	a	a	-	h	h	h	h	a	h	h	a	a	h	h
TP7756	GBS_SNP	A/G	A	CIAT 26146	4a	33.126	.	.	101	0.980392	0.920344	a	h	h	a	h	h	-	a	h	h	h	a	h	a	a	a	a	h	a	a	a	h	h	a	a	a	a	h	h	h	h	a	h	h	a	a	h	h
TP53931	GBS_SNP	C/T	T	CIAT 26146	4a	33.131	.	.	100	1.04082	0.841481	a	h	h	a	h	h	-	a	h	h	h	a	h	a	a	-	a	h	a	a	a	h	h	a	a	a	a	h	h	h	h	a	h	h	a	a	h	h
TP206118	GBS_SNP	C/T	C	CIAT 26146	4a	34.102	6	29879547	99	1.02041	0.920344	a	h	h	a	h	h	a	-	h	h	h	a	h	a	a	a	-	h	a	a	a	h	h	a	a	a	a	h	h	h	h	a	h	h	a	a	h	h
TP253338	GBS_SNP	C/T	T	CIAT 26146	4a	36.063	.	.	103	0.872727	0.488422	a	h	h	a	h	h	a	a	h	h	h	a	h	a	a	a	a	h	a	a	a	h	h	a	a	a	a	h	h	h	a	a	h	h	-	a	h	h
TP80109	GBS_SNP	A/G	A	CIAT 26146	4a	36.063	1	6616610	97	0.979592	0.920344	a	h	h	a	h	h	a	a	h	h	h	a	h	a	a	a	a	h	a	a	a	h	h	-	a	a	-	h	h	h	a	a	h	h	a	a	h	h
M-CTA/E-AGG314	AFLP	.	.	CIAT 26146	4a	36.063	na	na	100	0.851852	0.423711	a	h	h	a	h	h	a	a	h	h	h	a	h	a	a	a	a	h	a	a	a	h	h	a	a	a	a	h	h	h	a	a	h	h	a	a	h	h
M-CAT/E-ACC408	AFLP	.	.	CIAT 26146	4a	37.034	na	na	103	0.872727	0.488422	a	h	h	a	h	h	a	a	h	h	h	a	h	a	a	a	a	h	a	a	a	h	h	a	a	a	a	h	h	h	a	a	h	h	a	a	h	h
TP254546	GBS_SNP	C/T	C	CIAT 26146	4a	37.034	.	.	101	0.90566	0.617075	a	h	h	a	h	h	a	a	h	h	h	a	h	a	a	a	a	h	a	a	-	-	h	a	a	a	a	h	h	h	a	a	h	h	a	a	h	h
TP217774	GBS_SNP	A/T	T	CIAT 26146	4a	37.034	.	.	91	1.11628	0.603332	a	h	h	a	h	h	a	a	h	h	h	a	h	-	a	a	a	h	a	a	a	h	h	a	a	a	a	h	h	h	a	a	h	h	a	a	h	h
TP142677	GBS_SNP	C/G	C	CIAT 26146	4a	37.034	.	.	94	1	1	a	h	h	a	h	h	a	a	h	h	h	a	h	a	a	a	-	h	a	a	-	h	h	a	a	a	a	h	h	h	a	a	h	h	a	a	h	h
TP82496	GBS_SNP	A/G	A	CIAT 26146	4a	37.034	.	.	100	0.960784	0.841481	a	h	h	a	h	h	a	a	h	h	h	a	h	a	a	a	a	h	a	a	a	h	h	a	a	a	a	h	h	h	a	a	h	h	a	a	h	h
TP48444	GBS_SNP	A/G	G	CIAT 26146	4a	37.034	.	.	101	0.942308	0.764177	a	h	h	a	h	h	a	a	h	h	h	a	h	a	a	a	a	h	a	a	a	h	h	a	a	a	a	h	h	h	a	a	h	h	a	a	h	h
TP279976	GBS_SNP	C/T	T	CIAT 26146	4a	38.005	.	.	98	0.921569	0.689157	a	h	-	a	h	h	-	a	h	h	h	a	h	a	a	a	a	h	a	a	a	h	h	a	-	a	a	h	h	h	a	a	h	h	a	a	h	h
TP1834	GBS_SNP	A/G	A	CIAT 26146	4a	38.976	.	.	103	0.907407	0.624206	a	h	h	a	h	h	a	a	h	h	h	a	h	a	a	a	a	h	a	a	a	h	h	a	-	a	a	h	h	h	a	a	h	h	a	a	h	h
TP183513	GBS_SNP	C/T	T	CIAT 26146	4a	39.947	.	.	99	0.867925	0.483927	a	h	h	a	h	h	a	a	h	h	h	a	h	a	a	a	a	h	a	a	a	h	h	a	a	a	a	h	h	h	a	a	h	h	a	a	-	h
TP75564	GBS_SNP	G/T	T	CIAT 26146	4a	39.947	.	.	97	0.94	0.764177	a	h	h	a	h	h	a	a	h	h	h	a	h	a	a	a	a	h	a	a	a	h	h	a	a	a	a	h	h	h	a	a	h	h	a	a	h	h
TP285273	GBS_SNP	C/T	C	CIAT 26146	4a	43.97	6	23671382	91	0.716981	0.116038	a	h	h	a	h	h	a	a	h	h	h	a	h	a	a	a	a	h	a	a	a	h	h	a	a	a	-	a	-	h	a	a	h	h	a	a	-	a
TP158218	GBS_SNP	C/T	T	CIAT 26146	4a	46.615	.	.	97	0.830189	0.359397	a	h	h	a	h	h	a	-	h	h	h	a	h	a	a	a	a	h	a	a	a	-	h	a	a	a	a	h	h	h	a	a	h	h	a	a	h	a
TP256546	GBS_SNP	A/G	A	CIAT 26146	4a	47.921	.	.	89	0.78	0.243537	a	h	h	a	h	h	a	a	h	h	h	a	h	a	a	a	a	h	a	a	a	h	h	a	a	a	a	h	h	-	a	a	h	h	a	a	h	a
TP68147	GBS_SNP	A/G	G	CIAT 26146	4a	48.891	.	.	103	0.907407	0.624206	a	h	h	a	h	h	a	a	h	h	h	a	h	a	a	a	a	h	a	a	a	h	h	a	a	a	a	h	h	h	a	a	h	h	a	a	h	a
TP45015	GBS_SNP	A/G	A	CIAT 26146	4a	48.935	.	.	93	0.978723	0.920344	-	h	h	a	h	h	a	a	h	h	h	a	h	a	a	a	a	h	a	a	a	h	h	a	a	a	a	h	h	h	a	a	h	h	a	a	h	a
TP86910	GBS_SNP	A/C	A	CIAT 26146	4a	50.856	.	.	88	0.795918	0.285652	a	h	h	a	h	h	a	a	a	h	h	a	h	a	a	a	a	h	a	a	a	-	h	a	a	a	-	h	h	h	a	a	h	h	-	a	-	a
TP179172	GBS_SNP	C/T	C	CIAT 26146	4a	51.832	.	.	101	0.980392	0.920344	a	h	h	a	h	h	a	a	a	h	h	a	h	a	a	a	a	h	a	a	a	h	h	a	a	a	a	h	h	h	a	a	h	h	a	a	h	a
M-CAA/E-AGG249	AFLP	.	.	CIAT 26146	4a	52.803	na	na	101	0.942308	0.764177	a	h	h	a	h	h	a	a	h	h	h	a	h	a	a	a	a	h	a	a	a	h	h	a	a	a	a	h	h	h	a	a	h	h	a	a	h	a
TP6040	GBS_SNP	A/G	A	CIAT 26146	4a	52.803	.	.	98	1.08511	0.689157	a	h	h	-	h	h	a	a	h	h	h	a	h	a	a	a	a	h	a	a	-	h	h	-	a	a	a	h	h	h	a	a	h	h	a	a	h	-
M-CTA/E-ACG132	AFLP	.	.	CIAT 26146	4a	52.803	na	na	103	0.943396	0.764177	a	h	h	a	h	h	a	a	h	h	h	a	h	a	a	a	a	h	a	a	a	h	h	a	a	a	a	h	h	h	a	a	h	h	a	a	h	a
M-CTA/E-AAG132	AFLP	.	.	CIAT 26146	4a	54.764	na	na	102	1.04	0.841481	a	h	h	a	h	h	a	a	h	h	h	a	h	a	a	a	a	h	a	a	a	h	h	a	a	a	a	h	h	h	a	a	h	h	a	a	h	a
TP107852	GBS_SNP	A/G	G	CIAT 26146	4a	59.824	.	.	98	1.04167	0.841481	a	h	h	a	h	h	a	a	a	h	h	a	h	a	a	a	-	h	-	a	a	h	h	a	a	a	a	h	h	h	a	h	h	h	a	-	h	-
TP41344	GBS_SNP	A/G	A	CIAT 26146	4a	62.434	.	.	91	0.895833	0.603332	a	h	-	h	h	h	a	a	a	h	h	a	h	a	a	a	a	h	a	a	a	h	h	-	a	a	a	h	h	h	a	h	h	h	a	a	h	a
TP190128	GBS_SNP	A/G	G	CIAT 26146	4a	67.686	6	2995981	95	1.02128	0.920344	a	h	h	h	h	h	a	a	a	h	h	a	h	a	a	a	a	h	a	a	a	h	h	a	a	a	a	h	h	h	a	h	h	h	a	-	h	a
TP280628	GBS_SNP	A/G	A	CIAT 26146	4a	68.839	6	4923024	99	0.941176	0.764177	a	h	h	h	h	h	a	a	a	h	h	a	h	a	a	a	a	h	a	a	a	h	h	a	a	a	-	h	h	h	a	h	h	h	a	a	h	a
M-CAC/E-ACA221	AFLP	.	.	CIAT 26146	4a	69.809	na	na	101	0.90566	0.617075	a	h	h	h	h	h	a	a	a	h	h	a	h	a	a	a	a	h	a	a	a	h	h	a	a	a	a	h	h	h	a	h	h	h	a	a	-	a
TP53152	GBS_SNP	A/G	G	CIAT 26146	4a	69.809	6	3285365	85	1.2973	0.233403	-	h	h	h	h	h	a	a	a	h	h	a	h	a	a	a	a	h	a	a	a	h	h	a	a	a	a	h	h	h	a	h	h	h	a	a	h	-
TP238406	GBS_SNP	C/T	T	CIAT 26146	4a	69.809	6	3709960	99	1.02041	0.920344	a	h	h	h	h	h	a	a	a	h	h	a	h	a	a	a	a	h	a	a	a	h	h	a	-	a	a	h	h	h	a	h	h	h	a	a	h	a
TP78499	GBS_SNP	A/G	A	CIAT 26146	4a	69.809	6	3709960	99	1.02041	0.920344	a	h	h	h	h	h	a	a	a	h	h	a	h	a	a	a	a	h	a	a	a	h	h	a	-	a	a	h	h	h	a	h	h	h	a	a	h	a
TP20621	GBS_SNP	C/T	T	CIAT 26146	4a	69.809	.	.	93	1.02174	0.920344	a	h	h	h	h	h	a	a	-	h	h	a	h	-	a	a	a	h	a	a	a	h	h	a	a	a	a	h	h	h	a	h	h	h	a	a	h	a
M-CAC/E-AGG314	AFLP	.	.	CIAT 26146	4a	73.817	na	na	102	0.821429	0.322199	a	-	h	h	h	h	a	a	a	h	h	a	h	a	a	a	a	h	h	a	a	h	h	a	a	a	a	h	h	h	a	h	h	h	a	a	h	a
TP1986	GBS_SNP	G/T	T	CIAT 26146	4a	76.793	6	210016	96	1.04255	0.841481	h	h	h	h	h	h	a	a	a	h	h	a	h	a	a	a	a	h	h	a	a	h	h	-	a	a	-	a	h	h	a	h	h	h	a	a	h	a
TP35700	GBS_SNP	A/G	A	CIAT 26146	4a	78.694	.	.	90	0.875	0.527089	a	h	h	h	-	-	a	-	a	h	h	a	h	a	a	a	a	h	h	a	a	h	h	a	a	a	a	a	h	h	a	h	h	h	a	a	h	a
TP258119	GBS_SNP	C/T	C	CIAT 26146	4a	78.757	.	.	97	0.94	0.764177	a	h	h	h	h	h	a	a	a	h	h	a	h	a	a	a	a	h	h	a	a	h	h	a	-	a	a	a	h	h	a	h	h	h	a	a	h	a
TP238220	GBS_SNP	C/T	T	CIAT 26146	4a	79.732	.	.	99	0.941176	0.764177	a	h	h	h	h	h	a	a	a	h	h	a	h	a	a	a	a	h	h	a	a	h	h	a	a	a	a	a	h	h	a	h	h	h	a	a	h	a
TP172140	GBS_SNP	A/G	A	CIAT 26146	4a	82.704	.	.	101	0.836364	0.371093	a	h	-	h	h	h	a	a	a	h	h	a	-	a	a	a	a	h	h	a	a	h	h	a	a	a	a	a	h	h	a	h	h	h	a	a	h	a
TP23485	GBS_SNP	C/T	T	CIAT 26146	4a	82.704	.	.	99	0.867925	0.483927	a	h	-	h	h	h	a	a	-	h	h	a	-	a	a	a	a	h	h	a	a	h	h	a	a	a	a	-	h	h	a	h	h	h	a	a	h	a
TP285023	GBS_SNP	A/G	A	CIAT 26146	4a	82.752	.	.	80	1.10526	0.654721	-	h	a	h	h	h	a	a	-	h	h	a	h	a	a	a	a	h	h	-	a	h	h	a	-	a	a	a	h	h	a	h	h	-	a	a	h	a
TP12865	GBS_SNP	A/G	G	CIAT 26146	4a	85.682	.	.	103	0.872727	0.488422	a	h	a	h	h	h	a	a	a	h	h	a	h	a	a	a	a	h	h	a	a	h	h	a	-	a	a	a	h	h	a	h	h	h	a	a	h	a
TP221583	GBS_SNP	G/A	G	CIAT 26146	4a	85.682	.	.	98	0.849057	0.420113	a	h	a	h	h	h	a	a	a	h	h	a	h	a	a	a	a	h	h	a	a	h	h	a	a	a	a	a	h	h	a	h	h	h	a	a	h	-
TP66630	GBS_SNP	C/T	C	CIAT 26146	4a	85.682	.	.	100	0.851852	0.423711	a	h	a	h	h	h	a	a	a	h	h	a	h	a	a	a	a	h	h	a	a	h	h	a	a	a	a	a	h	h	a	h	h	h	a	a	h	a
TP271977	GBS_SNP	C/T	T	CIAT 26146	4a	90.737	5	34434457	103	0.839286	0.3741	a	h	a	h	h	h	a	a	a	h	h	a	h	a	a	a	a	a	h	a	a	h	h	-	a	a	a	a	h	h	a	h	h	h	a	a	h	a
TP113258	GBS_SNP	A/G	A	CIAT 26146	4a	90.737	.	.	88	1.09524	0.671373	a	h	a	h	h	h	a	a	a	h	h	a	h	a	a	a	a	a	h	a	a	h	h	-	a	a	a	a	h	h	a	h	h	h	a	a	h	-
TP231110	GBS_SNP	A/G	A	CIAT 26146	4a	100.233	2	47718782	84	1.15385	0.511989	a	h	a	-	h	h	h	a	a	h	h	a	h	h	a	a	a	a	h	a	h	h	h	-	-	a	-	a	h	h	a	h	h	h	a	a	h	a
TP36554	GBS_SNP	C/T	T	CIAT 26146	4a	100.238	.	.	102	1.125	0.554113	a	h	a	h	h	h	h	a	a	h	h	a	h	h	a	a	a	a	h	a	h	h	h	a	a	a	a	a	h	h	a	h	h	h	a	a	h	a
TP24938	GBS_SNP	A/G	A	CIAT 26146	4a	100.238	.	.	101	1.06122	0.764177	a	h	a	h	h	h	h	a	a	h	h	a	h	h	a	a	a	a	h	a	h	h	h	a	a	a	a	a	h	h	a	h	h	h	a	a	h	a
TP259656	GBS_SNP	G/T	T	CIAT 26146	4a	102.199	5	40787973	101	1.14894	0.483927	a	h	a	a	h	h	h	a	a	h	h	a	h	h	-	a	h	a	h	a	h	h	h	-	a	a	a	-	h	h	a	h	h	h	a	a	h	a
TP192412	GBS_SNP	A/G	G	CIAT 26146	4a	103.17	5	39588194	85	1.17949	0.446312	a	h	a	a	h	h	h	-	a	h	h	a	h	h	a	a	a	a	h	a	h	h	h	a	a	a	a	a	h	h	a	h	h	h	a	a	h	a
TP87627	GBS_SNP	A/G	A	CIAT 26146	4a	103.17	5	42456978	83	1.37143	0.15321	a	h	a	a	h	h	h	a	a	h	h	a	h	h	a	a	a	a	h	a	h	h	h	a	a	a	a	a	h	h	a	h	h	h	a	a	h	a
TP201282	GBS_SNP	C/T	T	CIAT 26146	4a	103.17	.	.	104	1.03922	0.841481	a	h	a	a	h	h	h	a	a	h	h	a	h	h	a	a	a	a	h	a	h	h	h	a	a	a	a	a	h	h	a	h	h	h	a	a	h	a
TP223790	GBS_SNP	A/T	T	CIAT 26146	4a	104.912	5	42121476	86	1.09756	0.662917	-	h	a	-	h	-	h	a	a	h	h	a	h	h	a	a	a	a	h	-	h	h	-	-	a	a	a	-	h	h	a	h	h	h	a	a	h	a
TP263537	GBS_SNP	G/T	G	CIAT 26146	4a	105.264	.	.	93	1.06667	0.75183	a	h	a	a	h	a	h	a	a	h	h	a	h	h	a	a	a	a	h	a	h	h	h	a	a	a	a	a	h	h	a	h	h	h	a	a	h	a
M-CAG/E-ACA250	AFLP	.	.	CIAT 26146	4a	108.138	na	na	103	0.907407	0.624206	a	h	a	a	h	a	h	a	a	h	h	a	h	h	a	a	a	a	h	a	h	h	h	a	a	a	a	a	a	a	a	h	h	h	a	a	h	a
TP200757	GBS_SNP	A/G	G	CIAT 26146	4a	111.125	.	.	92	1.2439	0.296471	a	h	a	a	h	a	h	a	a	h	h	a	h	h	a	a	a	a	h	a	h	h	h	-	a	-	-	a	h	h	a	h	h	h	a	h	h	a
TP247520	GBS_SNP	C/T	T	CIAT 26146	4a	114.101	5	47141485	101	0.980392	0.920344	a	-	a	a	h	a	h	a	a	h	h	a	a	h	a	a	a	a	h	a	h	h	h	a	a	a	a	a	h	h	a	h	h	h	a	h	h	a
TP15155	GBS_SNP	A/G	A	CIAT 26146	4a	114.173	.	.	83	1.075	0.740144	a	a	a	a	h	a	h	a	a	h	h	-	a	h	a	a	a	a	h	a	h	h	h	a	a	a	a	a	h	h	a	h	h	h	a	h	h	a
TP87816	GBS_SNP	A/G	A	CIAT 26146	4b	0	.	.	88	0.660377	0.0550689	a	a	-	a	h	a	a	a	h	a	a	h	h	h	a	h	a	a	h	a	h	a	a	h	a	a	a	a	a	a	h	h	h	h	a	h	-	a
TP247844	GBS_SNP	C/T	T	CIAT 26146	4b	1.114	.	.	91	0.857143	0.462433	a	a	h	a	h	-	a	a	h	a	a	h	h	h	a	h	a	a	h	a	h	a	a	h	a	a	a	a	a	a	h	h	h	h	a	h	a	a
TP41572	GBS_SNP	A/G	A	CIAT 26146	4b	2.114	.	.	102	0.728814	0.113126	a	a	h	a	h	a	a	-	h	a	a	h	h	h	a	h	a	a	h	a	h	a	a	h	a	a	a	a	a	a	h	h	h	h	a	h	a	a
TP67643	GBS_SNP	A/C	A	CIAT 26146	4b	5.846	.	.	87	0.673077	0.0684418	a	a	h	a	h	a	a	a	h	a	a	h	h	h	a	h	a	a	h	a	h	a	a	h	a	a	a	a	a	a	h	h	h	h	h	h	a	a
TP5586	GBS_SNP	C/T	C	CIAT 26146	4b	7.117	.	.	87	0.891304	0.590221	-	a	h	a	h	a	a	a	h	a	a	h	h	h	a	h	a	a	h	a	h	a	a	h	-	a	a	a	a	a	h	h	h	h	h	h	-	a
TP270118	GBS_SNP	C/T	C	CIAT 26146	4b	7.117	6	27393772	101	0.836364	0.371093	a	a	h	a	h	a	a	a	h	a	a	h	h	h	a	h	a	a	h	a	h	a	a	h	a	a	a	a	a	a	h	h	h	h	h	h	a	a
TP57819	GBS_SNP	A/G	G	CIAT 26146	4b	8.088	1	236452	101	0.803571	0.273322	a	a	h	a	h	a	a	a	h	a	a	h	h	h	a	h	a	a	h	a	h	a	a	h	a	a	a	a	a	a	h	h	h	h	h	h	a	a
TP288081	GBS_SNP	G/T	G	CIAT 26146	4b	8.088	.	.	98	0.814815	0.312519	a	a	h	a	h	a	-	a	h	a	a	h	h	h	a	h	a	-	h	a	h	a	a	h	a	a	a	a	a	a	h	h	h	h	h	h	a	a
TP124071	GBS_SNP	A/G	A	CIAT 26146	4b	8.571	.	.	84	0.909091	0.662917	-	a	h	a	h	-	a	a	h	a	a	h	h	h	a	h	a	a	h	a	h	a	a	h	a	-	-	-	a	a	h	h	h	h	h	h	-	a
M-CAG/E-ACG589	AFLP	.	.	CIAT 26146	4b	9.054	na	na	97	0.901961	0.61012	a	a	h	a	h	a	a	a	h	a	a	h	h	h	a	h	a	a	h	a	h	-	a	h	a	a	a	h	a	a	h	h	h	h	h	h	a	a
M-CTG/E-ACT191	AFLP	.	.	CIAT 26146	4b	11.015	na	na	103	0.745763	0.139814	a	a	h	a	h	a	a	a	h	a	a	h	h	h	a	h	a	a	h	a	h	a	a	h	a	a	a	h	a	a	h	h	h	h	h	h	a	a
M-CAC/E-AAC470	AFLP	.	.	CIAT 26146	4b	11.488	na	na	102	0.728814	0.113126	a	a	h	a	h	a	a	a	h	a	a	h	h	h	a	h	a	a	h	a	h	a	a	h	a	a	a	-	a	a	h	h	h	h	h	h	a	a
TP147537	GBS_SNP	A/T	A	CIAT 26146	4b	11.981	.	.	98	0.719298	0.106192	a	-	h	a	h	a	a	a	h	a	a	h	h	h	a	h	a	a	h	a	h	-	a	h	a	a	a	a	a	a	h	h	h	h	h	h	a	a
TP58112	GBS_SNP	A/G	A	CIAT 26146	4b	11.981	.	.	90	0.730769	0.139814	a	a	h	a	h	a	-	a	h	a	a	h	h	-	a	h	a	a	h	a	h	a	a	h	-	a	a	a	a	a	h	h	-	h	h	h	a	a
TP262284	GBS_SNP	A/G	G	CIAT 26146	4b	12.121	.	.	90	0.875	0.527089	a	a	h	a	h	a	a	a	h	a	a	h	h	h	a	h	a	a	h	a	h	a	a	h	a	a	a	a	a	a	h	h	h	h	h	h	a	a
TP26546	GBS_SNP	C/T	C	CIAT 26146	4b	14.604	5	5170113	89	0.816327	0.340114	a	a	h	a	h	a	a	a	h	a	a	h	h	h	a	h	a	a	h	a	a	a	a	h	a	a	a	a	a	a	h	h	h	h	h	h	a	a
TP160116	GBS_SNP	A/C	C	CIAT 26146	4b	15.905	5	5352275	102	0.728814	0.113126	a	a	h	a	h	-	a	a	h	a	a	h	h	h	a	h	a	a	h	a	h	a	a	h	a	a	a	a	a	a	h	h	h	h	h	h	a	a
TP205473	GBS_SNP	A/G	A	CIAT 26146	4b	15.905	5	5086657	98	0.719298	0.106192	a	a	h	a	h	a	a	a	h	a	a	h	h	h	a	h	a	a	h	a	h	a	a	h	a	a	-	a	a	a	h	h	h	h	h	h	a	a
TP247716	GBS_SNP	A/G	G	CIAT 26146	4b	15.905	.	.	102	0.728814	0.113126	a	a	h	a	h	a	a	a	h	a	a	h	h	h	a	h	a	a	h	a	h	a	a	h	a	a	a	a	a	a	h	h	h	h	h	h	a	a
TP189667	GBS_SNP	A/G	G	CIAT 26146	4b	17.349	5	4667032	98	0.814815	0.312519	a	a	h	a	h	a	a	a	h	a	a	h	h	h	a	h	-	-	h	a	h	a	a	h	a	h	a	a	a	a	h	h	h	h	h	h	a	a
TP126083	GBS_SNP	C/T	C	CIAT 26146	4b	18.832	5	3733913	101	0.77193	0.196259	a	a	h	a	h	a	a	a	h	a	a	h	h	h	a	h	a	a	h	a	h	a	a	h	a	a	a	a	a	a	h	h	h	h	h	h	a	a
M-CTG/E-AGG271	AFLP	.	.	CIAT 26146	4b	19.803	na	na	102	0.728814	0.113126	a	a	h	a	h	a	a	a	h	a	a	h	h	h	a	h	a	a	h	a	h	a	a	h	a	a	a	-	a	a	h	h	h	h	h	a	a	a
TP15648	GBS_SNP	C/T	T	CIAT 26146	4b	23.847	.	.	82	0.54717	0.00806042	a	a	-	a	h	a	a	a	h	a	-	h	h	-	a	a	a	a	h	a	h	a	a	h	a	a	-	a	a	a	-	h	h	h	h	a	a	a
TP245098	GBS_SNP	A/T	T	CIAT 26146	4b	27.89	5	14846043	99	0.767857	0.190985	a	a	h	a	h	a	a	h	h	a	-	h	h	h	a	h	a	a	h	a	h	a	a	h	a	a	a	a	a	a	h	h	h	h	h	a	a	a
TP232324	GBS_SNP	A/T	A	CIAT 26146	4b	27.89	5	14846043	100	0.754386	0.161513	a	a	h	a	h	a	a	h	h	a	a	h	h	h	a	h	a	a	h	a	h	a	a	h	a	a	a	a	-	a	h	h	h	h	h	a	a	a
TP66851	GBS_SNP	A/T	A	CIAT 26146	4b	27.89	.	.	102	0.728814	0.113126	a	a	h	a	h	a	a	h	h	a	a	h	h	h	a	h	a	a	h	a	h	a	a	h	a	-	a	a	a	a	h	h	h	h	h	a	a	a
TP267554	GBS_SNP	A/G	A	CIAT 26146	4b	28.861	.	.	97	0.796296	0.263552	a	a	h	a	h	a	a	h	h	a	a	h	h	h	a	h	a	a	h	a	h	a	a	h	a	-	a	a	a	a	h	h	h	h	h	a	a	a
TP13134	GBS_SNP	C/G	G	CIAT 26146	4b	31.833	6	31657630	94	0.678571	0.0632518	a	a	h	a	h	a	a	h	a	a	a	h	h	h	h	h	a	a	h	a	h	a	a	h	a	a	a	a	a	a	h	h	h	h	h	a	a	a
TP24780	GBS_SNP	C/G	C	CIAT 26146	4b	33.794	6	32057893	99	0.833333	0.36518	a	a	h	a	h	a	a	h	h	-	-	h	h	h	h	h	a	a	h	a	h	-	a	h	a	a	a	a	a	a	h	h	h	h	h	a	a	a
TP253578	GBS_SNP	A/G	G	CIAT 26146	4b	35.755	.	.	102	0.789474	0.235056	a	a	h	a	h	a	a	h	h	a	a	h	h	h	h	h	a	a	h	a	h	a	-	h	a	h	a	a	a	a	h	h	h	h	h	a	a	a
TP219537	GBS_SNP	A/G	A	CIAT 26146	4b	35.755	.	.	100	0.818182	0.317311	a	a	h	a	h	-	a	h	h	a	a	h	h	h	h	h	a	a	h	a	h	a	a	h	a	h	a	a	a	a	h	h	h	h	h	a	a	a
TP38370	GBS_SNP	A/T	T	CIAT 26146	4b	38.726	6	29506336	100	0.666667	0.0455003	a	a	h	a	h	a	a	h	h	a	a	h	h	h	h	h	a	a	h	a	h	a	a	h	a	h	a	a	a	a	h	h	h	h	h	a	a	a
M-CAT/E-AGC175	AFLP	.	.	CIAT 26146	4b	41.697	na	na	103	0.775862	0.200325	a	a	h	a	h	a	a	h	h	a	a	h	h	h	h	h	a	a	h	a	h	a	a	h	a	h	a	h	a	a	h	h	h	h	h	a	a	a
TP175312	GBS_SNP	C/G	G	CIAT 26146	4b	43.673	.	.	87	0.933333	0.75183	a	a	h	a	h	-	a	h	h	a	a	h	-	h	h	h	a	a	h	a	h	-	a	h	a	h	a	-	-	a	h	h	h	h	h	a	-	a
TP159954	GBS_SNP	C/T	T	CIAT 26146	4b	44.659	.	.	100	0.785714	0.230139	a	a	h	a	h	a	a	h	h	a	a	h	h	h	h	h	a	a	h	a	h	a	a	a	a	h	a	h	a	a	h	h	h	h	h	a	a	a
TP56081	GBS_SNP	A/G	G	CIAT 26146	4b	45.629	.	.	98	0.781818	0.225346	a	a	h	a	h	a	a	h	h	a	a	h	h	h	h	h	a	a	h	a	h	a	a	a	a	h	-	h	a	a	h	h	h	h	h	a	a	h
TP11915	GBS_SNP	A/G	G	CIAT 26146	4b	45.629	.	.	85	1.07317	0.740144	-	a	h	a	h	a	a	h	h	a	a	h	h	h	h	h	-	a	h	a	h	a	a	a	a	h	a	h	a	a	h	h	h	h	h	a	a	h
TP169956	GBS_SNP	C/T	T	CIAT 26146	4b	46.6	.	.	88	0.795918	0.285652	a	a	-	a	h	a	a	-	h	a	a	h	h	h	h	h	a	a	h	a	h	a	-	a	a	h	a	h	a	a	h	h	h	h	h	a	-	h
TP203235	GBS_SNP	A/G	A	CIAT 26146	4b	47.571	.	.	98	0.814815	0.312519	a	a	h	a	h	a	-	h	h	a	a	h	h	h	h	h	a	a	h	a	h	a	a	a	a	h	a	h	a	a	h	h	h	h	h	a	a	h
TP7319	GBS_SNP	A/G	A	CIAT 26146	4b	47.571	.	.	99	0.867925	0.483927	a	a	-	a	h	-	a	h	h	a	a	h	h	h	h	h	a	a	h	a	h	a	a	a	-	h	a	h	a	a	h	h	h	h	h	a	-	h
TP121946	GBS_SNP	C/T	T	CIAT 26146	4b	47.571	.	.	103	0.839286	0.3741	a	a	h	a	h	a	a	h	h	a	a	h	h	h	h	h	a	a	h	a	h	a	a	a	a	h	a	h	a	a	h	h	h	h	h	a	a	h
TP285316	GBS_SNP	T/A	A	CIAT 26146	4b	47.716	6	19826708	103	0.839286	0.3741	a	a	h	a	h	a	a	h	h	a	a	h	h	h	h	h	a	a	h	a	h	a	a	a	a	h	a	h	a	a	h	h	h	h	h	a	a	h
TP102983	GBS_SNP	C/T	T	CIAT 26146	4b	48.982	.	.	99	0.903846	0.617075	a	a	h	a	h	-	a	h	h	a	a	h	h	h	h	h	a	-	h	a	h	a	a	a	a	h	a	h	a	a	h	h	h	h	h	a	a	h
TP112337	GBS_SNP	C/T	T	CIAT 26146	4b	50.495	.	.	100	0.851852	0.423711	a	a	h	a	h	a	a	h	h	a	a	h	h	h	h	h	a	a	h	a	h	a	a	a	-	h	a	h	a	-	h	h	h	h	h	a	a	h
TP77984	GBS_SNP	A/C	A	CIAT 26146	4b	50.495	.	.	98	0.781818	0.225346	a	a	h	a	h	a	a	h	h	a	a	h	h	h	h	h	a	a	h	a	h	a	a	a	a	h	a	h	a	a	h	h	h	h	h	a	a	h
M-CAC/E-AAC384	AFLP	.	.	CIAT 26146	4b	50.495	na	na	103	0.807018	0.279401	a	a	h	a	h	a	a	h	h	a	a	h	h	h	h	h	a	a	h	a	h	a	a	a	a	h	a	h	a	a	h	h	h	h	h	a	a	h
M-CAC/E-ACA384	AFLP	.	.	CIAT 26146	4b	50.495	na	na	102	0.821429	0.322199	a	a	h	a	h	a	a	h	h	a	a	h	h	h	h	h	a	a	h	a	h	a	a	a	a	h	a	h	a	a	h	h	h	h	h	a	-	h
TP208251	GBS_SNP	A/G	A	CIAT 26146	4b	51.177	.	.	82	1	1	a	a	h	a	h	-	a	h	h	a	a	h	h	-	h	h	a	a	h	a	h	a	a	a	a	h	a	-	a	a	h	h	h	h	h	a	a	h
TP39120	GBS_SNP	A/C	A	CIAT 26146	4b	51.462	6	10252619	102	0.854545	0.427355	a	a	h	a	h	a	a	h	h	a	a	h	h	h	h	h	a	a	h	a	h	a	a	a	-	h	a	h	a	a	h	h	h	h	h	a	a	h
M-CAT/E-AAG265	AFLP	.	.	CIAT 26146	4b	51.462	na	na	102	0.854545	0.427355	a	a	h	a	h	a	a	h	h	a	a	h	h	h	h	h	a	a	h	a	h	a	a	a	a	h	a	h	a	a	h	h	h	h	h	a	a	h
M-CTC/E-ACA230	AFLP	.	.	CIAT 26146	4b	54.433	na	na	99	0.903846	0.617075	h	h	h	-	h	a	a	h	h	a	a	h	h	h	h	h	a	a	h	a	h	a	a	a	a	h	a	h	a	a	h	h	h	h	h	a	a	h
TP63786	GBS_SNP	A/G	A	CIAT 26146	4b	57.404	.	.	97	0.865385	0.475139	a	a	h	a	h	a	a	h	h	a	a	h	h	h	h	h	a	a	h	a	h	-	a	a	-	h	a	h	a	a	h	h	h	h	h	a	a	h
TP158191	GBS_SNP	A/G	G	CIAT 26146	4b	57.404	6	3020429	103	0.839286	0.3741	a	a	h	a	h	a	a	h	h	a	a	h	h	h	h	h	a	a	h	a	h	a	a	a	a	h	a	h	a	a	h	h	h	h	h	a	a	h
TP128155	GBS_SNP	A/G	G	CIAT 26146	4b	59.365	.	.	84	1	1	a	a	h	-	h	-	a	h	h	a	a	h	a	h	h	h	a	a	h	a	h	-	a	a	a	h	a	h	a	a	h	h	h	h	h	a	a	h
TP60464	GBS_SNP	A/G	G	CIAT 26146	4b	61.336	.	.	99	0.98	0.920344	a	a	h	h	h	a	a	h	h	a	a	h	h	h	h	h	a	a	h	a	h	a	a	a	a	h	a	h	a	a	h	h	h	h	h	a	-	h
TP59936	GBS_SNP	C/T	T	CIAT 26146	4b	61.336	2	6459483	102	0.924528	0.689157	a	a	h	h	h	a	a	h	h	a	a	h	h	h	h	h	a	a	h	a	h	a	a	a	-	h	a	h	a	a	h	h	h	h	h	a	a	h
TP89742	GBS_SNP	A/G	A	CIAT 26146	4b	64.307	.	.	93	1.06667	0.75183	a	a	h	h	h	a	a	h	h	a	a	h	h	a	h	a	a	a	h	h	h	a	a	a	a	h	a	h	a	a	h	h	h	h	h	a	-	h
TP280816	GBS_SNP	A/C	A	CIAT 26146	4b	67.278	.	.	99	0.98	0.920344	a	a	h	h	h	a	a	h	h	a	a	h	h	a	h	a	a	a	a	h	h	a	h	a	a	h	a	h	a	a	h	h	h	h	h	a	-	h
TP289268	GBS_SNP	A/G	G	CIAT 26146	4b	67.278	6	827867	101	0.942308	0.764177	a	a	h	h	h	a	a	h	h	a	a	h	h	a	h	a	a	a	a	h	h	a	h	a	a	h	a	h	a	a	h	h	h	h	h	a	a	h
TP193618	GBS_SNP	A/G	A	CIAT 26146	4b	67.278	.	.	101	0.90566	0.617075	a	a	h	h	h	a	a	h	h	a	a	h	h	a	h	a	a	a	a	h	h	a	h	a	a	h	a	h	a	a	h	h	h	h	h	a	a	h
TP175819	GBS_SNP	A/G	G	CIAT 26146	4b	67.278	.	.	98	1	1	a	-	h	h	h	a	a	h	h	a	a	h	h	a	h	a	a	a	a	h	h	a	h	a	a	h	a	h	a	a	h	h	h	h	h	a	a	h
TP216632	GBS_SNP	C/T	C	CIAT 26146	4b	67.278	.	.	98	1	1	a	-	h	h	h	a	a	h	h	a	a	h	h	a	h	a	a	a	a	h	h	a	h	a	a	h	a	h	-	a	h	h	h	h	h	a	a	h
TP286799	GBS_SNP	C/T	T	CIAT 26146	4b	71.281	.	.	102	1.08163	0.689157	h	a	h	h	h	a	a	h	h	-	a	h	h	a	h	a	a	a	a	h	h	a	h	a	a	h	a	h	a	a	h	h	h	h	h	a	a	h
TP95351	GBS_SNP	C/T	C	CIAT 26146	4b	73.242	.	.	99	1.15217	0.483927	h	a	h	h	h	a	a	h	h	a	a	h	h	a	h	a	a	a	a	h	h	a	h	a	-	h	a	h	a	a	h	h	h	h	h	a	-	h
TP63810	GBS_SNP	A/G	A	CIAT 26146	4b	74.217	.	.	88	0.955556	0.823063	h	a	h	-	h	a	a	-	h	a	a	h	h	a	h	a	a	a	a	h	h	a	h	a	a	h	a	h	-	a	h	h	h	h	h	a	a	h
TP238881	GBS_SNP	A/G	G	CIAT 26146	4b	75.193	.	.	97	1.1087	0.61012	h	a	h	h	h	a	a	h	h	a	a	h	h	-	h	a	a	a	a	h	h	a	h	a	-	h	a	h	a	a	h	h	h	h	h	a	a	h
TP153841	GBS_SNP	A/G	G	CIAT 26146	4b	75.193	.	.	99	1.15217	0.483927	h	-	h	h	h	a	a	h	h	a	a	h	h	a	h	-	a	a	a	h	h	a	h	a	-	h	a	h	a	a	h	h	h	h	h	a	-	h
TP211300	GBS_SNP	C/T	T	CIAT 26146	4b	77.154	5	31754969	102	1	1	h	a	a	h	h	a	a	h	h	a	a	h	h	a	h	a	a	a	a	h	h	a	h	a	a	h	a	h	a	a	h	h	h	h	h	a	a	h
TP137490	GBS_SNP	A/C	A	CIAT 26146	4b	77.207	5	31919529	89	0.854167	0.458318	h	a	a	h	h	a	a	h	h	a	a	h	h	a	h	a	a	-	a	h	h	a	h	a	a	h	a	h	a	a	h	h	h	h	-	a	a	h
TP88971	GBS_SNP	G/T	G	CIAT 26146	4b	79.048	.	.	94	1.18605	0.409587	h	a	a	h	h	a	a	h	h	a	a	h	h	a	h	-	a	-	a	h	h	a	h	a	a	h	a	h	a	a	h	h	h	h	h	a	a	h
TP97649	GBS_SNP	A/G	G	CIAT 26146	4b	79.111	.	.	92	1.09091	0.680112	h	a	a	h	h	a	a	h	h	a	a	h	-	a	h	a	a	a	a	h	h	a	h	-	a	h	a	h	a	-	h	h	h	h	h	a	a	h
TP147381	GBS_SNP	C/T	C	CIAT 26146	4b	79.111	.	.	90	1.14286	0.527089	h	a	a	h	h	a	a	h	h	a	a	h	-	a	h	a	a	a	a	h	h	-	h	-	a	h	a	h	a	-	h	h	h	h	h	a	a	h
TP97028	GBS_SNP	C/T	T	CIAT 26146	4b	80.082	.	.	97	1.15556	0.475139	h	a	a	h	h	-	a	h	h	a	a	h	h	-	h	a	h	a	a	h	h	a	h	a	a	h	a	h	a	a	h	h	h	h	h	a	a	h
TP268563	GBS_SNP	A/G	G	CIAT 26146	4b	81.053	.	.	101	0.980392	0.920344	h	a	a	h	h	a	a	h	h	a	a	h	h	a	h	a	h	a	a	h	h	a	h	a	a	h	a	h	a	a	h	h	h	h	h	a	a	h
TP198495	GBS_SNP	A/G	A	CIAT 26146	4b	84.024	5	30393278	101	0.980392	0.920344	h	a	a	h	h	a	a	h	h	a	a	h	h	a	h	a	h	a	a	h	h	a	h	-	a	h	a	h	a	a	h	a	h	h	h	a	a	h
TP180744	GBS_SNP	A/T	A	CIAT 26146	4b	84.024	.	.	97	1.02083	0.920344	h	a	a	h	h	a	a	h	h	a	a	h	h	-	h	a	h	a	a	h	h	a	h	a	a	h	a	h	a	a	h	a	h	h	h	a	-	h
TP41780	GBS_SNP	C/G	C	CIAT 26146	4b	85.985	.	.	100	1	1	h	a	a	h	h	a	-	h	h	a	h	h	h	a	h	a	h	a	a	h	h	a	h	a	a	-	a	h	a	a	h	a	h	h	h	a	a	h
TP242456	GBS_SNP	C/G	G	CIAT 26146	4b	87.443	.	.	86	1.32432	0.196259	h	a	-	h	h	a	-	h	h	a	h	h	h	a	h	a	h	a	a	h	h	-	h	a	-	h	a	h	a	-	h	a	h	h	h	a	a	h
TP85409	GBS_SNP	C/G	G	CIAT 26146	4b	88.932	.	.	86	1.20513	0.389661	h	a	a	-	h	a	-	h	h	a	h	h	h	a	h	a	h	h	a	h	h	-	h	a	-	h	a	h	a	a	h	a	h	h	h	a	-	h
TP75267	GBS_SNP	C/T	C	CIAT 26146	4b	90.893	.	.	97	1.20455	0.359397	h	-	a	h	h	a	a	h	h	a	h	h	h	a	h	-	h	h	a	h	h	a	h	a	a	h	a	h	a	a	h	a	h	h	h	a	-	h
TP169518	GBS_SNP	A/G	A	CIAT 26146	4b	90.893	5	34350302	100	1.12766	0.548506	h	a	-	h	h	a	-	h	h	a	h	h	h	a	h	a	h	h	-	h	h	a	h	a	a	h	a	h	a	a	h	a	h	h	h	a	a	h
TP139707	GBS_SNP	G/T	T	CIAT 26146	4b	90.922	.	.	85	1.17949	0.446312	-	a	a	h	h	a	a	h	h	a	h	h	h	a	h	a	h	h	a	h	h	a	h	a	a	h	a	h	a	a	h	a	h	h	h	a	a	h
TP241242	GBS_SNP	A/C	C	CIAT 26146	4b	92.853	.	.	98	1.08511	0.689157	h	a	a	h	h	-	a	h	h	a	h	h	h	-	h	a	h	h	a	h	h	a	h	a	a	h	a	h	a	-	h	a	h	h	h	a	a	h
M-CTA/E-AAG267	AFLP	.	.	CIAT 26146	4b	92.853	na	na	103	0.980769	0.920344	h	a	a	h	h	a	a	h	h	a	h	h	h	a	h	a	h	h	a	h	h	a	h	a	a	h	a	h	a	a	h	a	h	h	h	a	a	h
TP49634	GBS_SNP	C/G	C	CIAT 26146	4b	95.2	.	.	99	1.0625	0.764177	h	a	-	h	h	a	a	h	h	a	h	h	h	a	h	a	h	h	-	h	h	a	h	a	-	h	a	h	a	-	h	a	h	h	h	a	a	h
TP137410	GBS_SNP	C/T	T	CIAT 26146	4b	97.583	5	41127702	102	1.08163	0.689157	h	a	a	h	h	a	a	h	h	a	h	h	h	a	h	a	h	h	a	h	h	a	h	-	-	h	a	h	h	a	h	a	h	h	h	a	a	h
TP25007	GBS_SNP	G/T	T	CIAT 26146	4b	98.755	5	41948421	98	1.17778	0.420113	h	a	a	h	h	h	a	h	h	a	h	h	h	-	h	a	h	h	a	h	h	a	h	a	h	h	a	h	h	a	h	a	h	h	h	a	a	h
TP97707	GBS_SNP	A/G	G	CIAT 26146	4b	100.263	.	.	95	1.2619	0.259767	h	a	-	h	h	-	a	h	h	a	h	h	h	a	h	a	h	h	-	h	h	a	h	a	a	h	-	h	h	a	h	-	h	h	h	a	a	h
M-CAG/E-ACA249	AFLP	.	.	CIAT 26146	4b	101.687	na	na	100	1.17391	0.423711	h	a	a	h	h	h	a	h	h	a	h	h	h	a	h	a	h	h	a	h	h	a	h	a	a	h	a	h	-	-	h	a	h	h	h	a	a	h
BD244	SSR	.	.	CIAT 26146	4b	102.663	na	na	103	1.14583	0.488422	h	a	a	h	h	a	a	h	h	a	h	h	h	a	h	a	h	h	a	h	h	a	h	a	a	h	a	h	h	a	h	a	h	h	h	a	a	h
TP271834	GBS_SNP	G/T	T	CIAT 26146	4b	102.663	5	44393171	103	1.10204	0.624206	h	a	a	h	h	a	a	h	h	a	h	h	h	a	h	a	h	h	a	h	h	a	h	a	a	h	a	h	h	a	h	a	h	h	h	a	a	h
TP85996	GBS_SNP	A/C	C	CIAT 26146	4b	102.663	.	.	102	1.17021	0.427355	h	a	a	h	h	a	a	h	h	a	h	h	h	a	h	a	h	h	a	h	h	a	h	a	a	h	a	h	h	a	h	a	h	h	h	a	a	h
TP91511	GBS_SNP	A/T	A	CIAT 26146	4b	104.624	.	.	98	1.04167	0.841481	h	a	a	h	h	a	a	h	h	a	h	h	h	a	h	a	h	h	a	h	h	a	h	a	a	h	-	h	h	a	h	a	h	h	h	a	a	h
TP118646	GBS_SNP	C/T	T	CIAT 26146	4b	107.6	5	47020588	95	1.11111	0.61012	h	a	a	h	h	a	a	h	h	h	h	h	h	a	h	a	h	h	a	-	h	a	h	a	a	h	a	h	h	a	h	a	h	h	h	a	a	-
TP198201	GBS_SNP	C/T	T	CIAT 26146	4b	108.64	.	.	99	1.35714	0.1319	h	a	a	h	h	a	a	h	h	h	h	h	h	a	h	a	h	h	a	h	h	a	h	a	-	h	a	h	h	-	h	a	h	h	h	a	a	h
M-CAT/E-AAG187	AFLP	.	.	CIAT 26146	4c	0	na	na	103	0.943396	0.764177	h	h	a	h	a	h	h	h	a	h	h	a	a	h	h	a	a	h	a	h	h	h	h	a	h	a	h	h	h	a	a	h	a	h	a	a	h	a
M-CTA/E-AAG412	AFLP	.	.	CIAT 26146	4c	0	na	na	102	0.961538	0.841481	h	h	a	h	a	h	h	h	a	h	h	a	a	h	h	a	a	h	a	h	h	h	h	a	h	a	h	h	h	a	a	h	a	h	a	a	h	a
TP27820	GBS_SNP	C/G	G	CIAT 26146	4c	1.291	.	.	95	0.826923	0.356552	h	h	a	h	a	h	h	h	a	-	-	a	a	h	h	a	a	h	a	h	h	h	h	a	h	a	h	a	h	a	a	h	a	h	a	a	h	a
TP115735	GBS_SNP	A/G	G	CIAT 26146	4c	1.536	.	.	85	1.23684	0.329719	h	h	-	h	-	h	h	h	a	h	h	a	a	h	h	a	a	h	-	h	h	-	h	a	h	a	h	a	h	a	a	h	a	h	-	a	-	a
TP99602	GBS_SNP	A/G	G	CIAT 26146	4c	3.507	5	3861801	82	1.15789	0.507122	h	h	a	h	a	h	h	h	a	h	h	a	a	h	h	a	a	h	a	h	h	h	h	a	h	a	h	a	h	a	a	h	a	h	a	a	h	a
TP236772	GBS_SNP	C/T	T	CIAT 26146	4c	4.292	5	6498887	84	1.21053	0.383329	h	h	-	h	a	h	h	h	a	h	h	a	a	h	h	a	a	h	a	h	h	h	h	a	h	a	h	a	h	a	a	h	a	h	a	a	h	a
TP251481	GBS_SNP	C/G	C	CIAT 26146	4c	4.882	.	.	83	1.12821	0.583882	h	h	a	h	a	h	h	h	-	h	h	a	a	h	h	a	a	h	a	h	h	h	h	a	h	a	h	-	h	a	a	h	a	h	a	a	h	a
TP102172	GBS_SNP	A/G	A	CIAT 26146	4c	4.882	.	.	91	0.93617	0.75183	h	-	a	-	a	h	h	-	a	h	h	a	a	h	h	a	-	h	a	h	h	h	h	a	h	a	h	a	h	a	a	h	a	h	-	a	h	a
TP263022	GBS_SNP	A/C	A	CIAT 26146	4c	4.882	5	6102904	102	1.04	0.841481	h	h	a	h	a	h	h	h	a	h	h	a	a	h	h	a	-	h	a	h	h	h	h	a	h	a	h	a	h	a	a	h	a	h	a	a	h	a
TP70149	GBS_SNP	A/T	A	CIAT 26146	4c	4.882	5	5984258	101	1.06122	0.764177	h	h	a	h	a	h	h	h	a	h	h	a	-	h	h	a	a	h	a	h	h	h	h	a	h	a	h	a	h	a	a	h	a	h	a	a	h	a
TP16636	GBS_SNP	G/T	T	CIAT 26146	4c	5.853	5	5264927	103	1.06	0.764177	h	h	a	h	-	h	h	h	a	h	h	a	a	h	h	a	a	h	a	h	h	h	h	a	h	a	h	a	h	a	a	h	a	h	a	a	h	a
TP52187	GBS_SNP	A/G	G	CIAT 26146	4c	7.789	.	.	97	0.901961	0.61012	-	h	a	h	a	h	h	h	a	h	h	a	a	h	h	a	a	h	a	h	h	h	h	a	h	a	h	a	h	a	a	h	a	h	a	-	h	a
M-CAG/E-ACA173	AFLP	.	.	CIAT 26146	4c	7.813	na	na	103	1.01961	0.920344	h	h	a	h	a	h	h	h	a	h	h	a	a	h	h	a	a	h	a	h	h	h	h	a	h	a	h	a	h	a	a	h	a	h	a	h	h	a
TP39374	GBS_SNP	A/G	A	CIAT 26146	4c	7.813	.	.	101	1.10417	0.617075	h	h	a	h	a	h	h	h	a	h	h	a	a	h	h	a	a	h	a	h	h	h	h	a	h	a	h	a	h	a	a	h	a	h	a	h	h	a
TP21750	GBS_SNP	C/T	C	CIAT 26146	4c	8.784	.	.	100	1.04082	0.841481	-	h	a	h	a	h	h	a	a	h	h	a	a	h	h	a	a	h	a	h	h	h	h	a	h	-	h	a	h	a	a	h	a	h	a	h	h	a
TP192030	GBS_SNP	A/G	G	CIAT 26146	4c	9.755	.	.	102	1.08163	0.689157	h	h	a	h	a	h	h	a	a	h	h	a	a	h	h	a	a	h	a	h	h	h	h	a	h	a	h	a	h	a	a	h	a	h	a	h	h	a
TP240930	GBS_SNP	A/G	G	CIAT 26146	4c	11.716	.	.	101	0.980392	0.920344	h	h	a	-	a	h	h	a	a	h	h	a	a	h	h	a	a	h	a	h	h	h	h	a	h	a	h	a	h	a	a	h	a	h	a	h	h	a
TP240486	GBS_SNP	A/G	G	CIAT 26146	4c	11.716	6	34414209	104	0.962264	0.841481	h	h	a	h	a	h	h	a	a	h	h	a	a	h	h	a	a	h	a	h	h	h	h	a	h	a	h	a	h	a	a	h	a	h	a	h	h	a
TP144374	GBS_SNP	A/G	A	CIAT 26146	4c	11.75	2	6459483	88	0.795918	0.285652	-	h	a	h	a	-	h	a	a	h	h	a	a	h	h	a	a	h	a	h	h	h	-	a	h	a	h	a	h	a	a	h	a	h	a	h	-	a
TP274452	GBS_SNP	C/T	T	CIAT 26146	4c	13.676	.	.	103	0.980769	0.920344	h	h	a	h	a	h	h	a	a	h	h	a	a	h	h	a	a	h	a	h	h	h	h	a	h	a	h	a	h	a	a	h	a	h	a	h	h	a
TP45263	GBS_SNP	C/G	C	CIAT 26146	4c	14.647	.	.	92	1.13953	0.532299	h	h	a	h	a	h	h	a	a	h	h	a	a	h	h	a	a	h	a	h	h	h	h	a	h	-	h	a	h	a	a	h	a	h	a	h	h	a
TP126999	GBS_SNP	C/T	T	CIAT 26146	4c	14.647	.	.	96	1.18182	0.413052	h	h	a	h	a	h	h	a	a	h	h	a	a	h	h	-	a	h	a	h	h	h	h	a	h	a	h	a	h	a	a	h	a	h	a	h	h	-
TP253279	GBS_SNP	A/T	A	CIAT 26146	4c	14.647	.	.	90	1.14286	0.527089	h	h	a	h	a	h	h	-	a	h	h	a	-	h	h	a	a	h	a	h	-	h	h	a	h	a	h	a	h	a	a	-	a	h	a	h	h	a
TP152999	GBS_SNP	C/G	C	CIAT 26146	4c	15.618	.	.	90	1.14286	0.527089	h	h	-	h	a	h	h	a	a	h	h	a	a	h	a	a	a	h	a	h	h	h	h	a	h	a	h	a	h	a	a	h	a	h	a	h	h	a
TP245603	GBS_SNP	C/T	C	CIAT 26146	4c	15.618	.	.	102	1	1	h	h	a	h	a	h	h	a	a	h	h	a	a	h	a	a	a	h	a	h	h	h	h	a	h	a	h	a	h	a	a	h	-	h	a	h	h	a
TP61367	GBS_SNP	C/T	T	CIAT 26146	4c	19.609	6	29239816	88	1.09524	0.671373	h	h	a	h	a	-	-	a	a	h	h	a	-	h	a	a	a	h	a	h	h	h	h	a	-	h	h	a	h	a	a	h	a	h	-	h	h	-
TP134219	GBS_SNP	C/G	C	CIAT 26146	4c	19.619	.	.	89	1.17073	0.458318	h	h	-	h	a	h	h	a	a	h	h	-	a	h	a	a	a	h	a	h	-	h	h	a	h	h	h	a	h	a	a	h	a	h	a	h	h	a
TP63550	GBS_SNP	A/G	A	CIAT 26146	4c	20.107	6	29239816	86	1.15	0.516937	h	h	a	h	a	-	-	a	a	h	h	-	-	h	a	a	a	h	a	h	h	h	h	a	-	h	h	a	h	a	a	h	a	h	-	h	h	-
TP276166	GBS_SNP	A/G	G	CIAT 26146	4c	20.585	.	.	101	1.14894	0.483927	h	h	a	h	a	h	h	-	a	h	h	a	a	h	a	a	a	h	a	h	h	h	h	a	h	h	h	a	h	a	a	h	a	h	a	h	h	-
TP55855	GBS_SNP	C/T	C	CIAT 26146	4c	20.585	6	26399993	98	1.17778	0.420113	h	h	a	h	a	h	h	a	a	h	h	a	-	h	a	a	a	h	a	h	h	h	h	a	h	h	h	-	h	a	a	h	a	h	a	h	-	a
TP10880	GBS_SNP	G/T	T	CIAT 26146	4c	20.585	.	.	90	1.30769	0.205903	h	h	-	h	a	h	h	a	a	h	h	-	a	h	a	a	a	h	a	h	h	h	h	-	-	h	h	a	h	a	a	h	a	h	a	h	h	a
TP144339	GBS_SNP	G/T	T	CIAT 26146	4c	21.9	.	.	98	1.27907	0.225346	h	h	a	h	a	h	h	a	a	h	h	a	-	h	a	a	a	h	-	h	h	h	h	a	h	h	h	-	h	a	a	h	-	h	a	h	h	a
TP226942	GBS_SNP	C/T	T	CIAT 26146	4c	23.221	.	.	98	1.27907	0.225346	h	h	a	h	a	h	h	a	a	h	h	a	a	h	a	a	a	h	a	h	h	h	h	a	h	h	h	-	h	a	a	h	a	h	a	h	h	a
M-CAG/E-ACG184	AFLP	.	.	CIAT 26146	4c	24.482	na	na	103	1.14583	0.488422	h	h	a	h	a	h	h	a	a	h	h	a	a	h	a	a	a	h	a	h	h	h	h	a	h	h	h	h	h	a	a	h	a	h	a	h	h	a
TP60403	GBS_SNP	A/G	A	CIAT 26146	4c	25.452	.	.	100	1.12766	0.548506	h	h	-	-	a	h	h	a	a	h	h	a	a	h	a	-	a	h	a	h	h	h	h	a	h	h	h	a	h	a	a	h	a	h	a	h	h	a
TP282843	GBS_SNP	A/G	A	CIAT 26146	4c	25.713	.	.	98	1.22727	0.312519	h	h	a	h	a	h	h	a	a	h	h	a	a	h	a	a	a	h	a	h	h	h	h	a	h	h	h	-	h	a	a	h	a	h	a	h	h	a
TP123750	GBS_SNP	C/T	T	CIAT 26146	4c	26.787	.	.	98	1.17778	0.420113	h	h	a	h	a	h	h	a	a	h	h	a	a	h	a	-	a	h	a	h	h	h	h	a	h	h	h	a	h	a	a	h	a	h	a	h	h	a
TP183742	GBS_SNP	A/G	G	CIAT 26146	4c	28.374	6	29589302	103	1.10204	0.624206	h	h	-	h	a	h	h	a	a	h	h	a	a	h	a	a	a	h	a	h	h	h	h	a	h	h	h	a	h	a	a	h	a	h	a	h	h	a
TP151753	GBS_SNP	A/G	A	CIAT 26146	4c	28.374	.	.	102	1.125	0.554113	h	h	a	h	a	h	h	a	a	h	h	a	a	h	a	a	a	h	a	h	h	h	h	a	h	h	h	a	h	a	a	h	a	h	a	h	h	a
TP81230	GBS_SNP	C/G	G	CIAT 26146	4c	31.345	.	.	104	1.12245	0.554113	h	h	a	h	a	h	h	a	a	h	h	a	a	h	a	a	a	h	a	h	h	h	h	a	h	h	h	a	h	a	a	h	a	h	a	h	h	a
TP214874	GBS_SNP	G/T	T	CIAT 26146	4c	32.478	.	.	87	1.41667	0.10754	h	h	-	h	-	h	h	a	a	h	h	a	a	h	a	a	-	h	a	h	h	h	h	a	h	h	h	-	h	-	a	h	a	h	a	h	h	a
TP89350	GBS_SNP	A/T	T	CIAT 26146	4c	35.342	.	.	92	1	1	h	h	a	h	a	h	h	a	a	h	h	a	a	h	a	a	a	h	a	-	h	h	h	a	h	h	a	a	h	a	a	h	a	h	a	h	h	a
M-CAC/E-ACT105	AFLP	.	.	CIAT 26146	4c	38.263	na	na	101	1.06122	0.764177	h	h	a	h	a	h	h	a	a	h	h	a	a	h	a	a	a	h	a	h	h	h	h	a	h	h	h	-	h	a	a	h	a	h	a	h	h	a
TP196207	GBS_SNP	A/G	A	CIAT 26146	4c	39.706	.	.	90	1.30769	0.205903	h	h	a	h	a	h	h	a	a	h	h	a	a	h	a	a	a	h	a	h	h	h	h	a	h	h	h	a	h	a	a	h	a	h	a	h	h	-
TP227270	GBS_SNP	A/G	A	CIAT 26146	4c	41.2	.	.	90	1.36842	0.139814	h	h	-	h	-	h	h	a	a	h	h	a	a	h	a	a	a	h	a	h	h	h	h	a	h	h	h	a	-	a	-	h	a	h	a	h	h	a
M-CTC/E-ACA307	AFLP	.	.	CIAT 26146	4c	41.2	na	na	103	1.10204	0.624206	h	h	a	h	a	h	h	a	a	h	h	a	a	h	a	a	a	h	a	h	h	h	h	a	h	h	h	a	h	a	a	h	a	h	a	h	h	a
TP232906	GBS_SNP	C/T	T	CIAT 26146	4c	43.161	.	.	101	1.19565	0.371093	h	h	a	h	a	h	h	a	a	h	h	a	a	h	a	a	a	h	a	h	h	h	h	-	h	h	h	a	h	a	a	h	a	h	a	h	h	-
TP73422	GBS_SNP	C/T	T	CIAT 26146	4c	43.161	6	3709960	100	1.22222	0.317311	h	h	a	h	a	h	h	a	a	h	h	a	a	h	a	a	a	h	-	h	h	h	h	-	h	h	h	a	h	a	a	h	a	h	a	h	h	a
TP139501	GBS_SNP	A/G	G	CIAT 26146	4c	44.131	6	4429314	100	1.12766	0.548506	a	h	a	h	-	h	h	a	a	h	h	a	a	h	a	a	a	h	a	h	h	h	h	-	h	h	h	a	h	a	a	h	a	h	a	h	h	a
TP6328	GBS_SNP	A/T	A	CIAT 26146	4c	49.926	.	.	92	0.803922	0.296471	h	h	a	h	a	h	-	a	a	h	h	a	a	-	a	a	a	h	a	-	h	h	h	a	h	h	h	a	h	a	a	-	-	h	a	h	h	a
TP258402	GBS_SNP	A/G	G	CIAT 26146	4c	61.047	.	.	103	0.907407	0.624206	a	h	a	a	a	h	h	a	a	h	h	a	a	a	a	a	a	h	a	h	h	h	h	a	a	h	h	a	h	a	a	a	a	h	a	h	h	a
TP32414	GBS_SNP	C/G	G	CIAT 26146	4c	65.075	6	6050853	86	1.15	0.516937	a	h	a	-	a	h	h	-	a	h	h	a	a	a	a	h	a	h	a	h	h	h	h	a	h	h	h	a	h	a	a	a	a	h	-	h	h	a
M-CTA/E-ACG235	AFLP	.	.	CIAT 26146	4c	69.093	na	na	100	1	1	h	a	a	a	a	h	h	a	a	h	h	a	a	a	a	h	a	h	a	h	h	h	h	a	h	h	h	h	h	a	a	a	a	h	a	h	h	a
M-CTA/E-AAG160	AFLP	.	.	CIAT 26146	4c	75.223	na	na	103	0.907407	0.624206	a	h	a	a	a	h	h	a	a	h	h	a	a	a	a	h	a	a	a	h	h	h	a	a	h	h	h	h	h	a	a	a	a	h	a	h	h	a
TP150157	GBS_SNP	G/T	T	CIAT 26146	4c	77.184	6	282957	96	0.777778	0.220671	a	-	-	a	a	-	h	a	a	h	h	a	a	a	a	h	a	a	a	h	h	h	a	a	h	h	h	a	h	a	a	a	a	h	a	h	h	a
TP236121	GBS_SNP	A/C	A	CIAT 26146	4c	79.82	.	.	97	0.901961	0.61012	a	h	a	-	a	h	h	a	a	h	h	-	a	a	a	h	a	a	a	h	h	h	a	a	h	h	h	a	h	a	a	a	a	h	a	h	h	a
TP179402	GBS_SNP	A/T	T	CIAT 26146	4c	81.115	5	25568154	97	0.901961	0.61012	-	a	a	a	a	h	h	a	a	h	h	a	a	a	a	h	a	a	-	h	h	h	a	a	h	h	h	a	h	a	a	a	a	h	a	h	h	a
TP289280	GBS_SNP	G/A	A	CIAT 26146	4c	81.115	5	23545574	102	0.821429	0.322199	a	a	a	a	a	h	h	a	a	h	h	a	-	a	a	h	a	a	a	h	h	h	a	a	h	h	h	a	h	a	a	a	a	h	a	h	h	-
M-CAC/E-ACG176	AFLP	.	.	CIAT 26146	4c	82.086	na	na	103	0.807018	0.279401	a	a	a	a	a	h	h	a	a	h	h	a	a	a	a	h	a	a	a	h	h	h	a	a	h	h	h	h	h	a	a	a	a	h	a	h	h	a
M-CAT/E-AAG177	AFLP	.	.	CIAT 26146	4c	84.047	na	na	103	0.872727	0.488422	a	a	h	a	a	h	h	a	a	h	h	a	a	a	a	h	a	a	a	h	h	h	a	a	h	h	h	h	h	a	a	a	a	h	a	h	h	a
TP26494	GBS_SNP	A/C	A	CIAT 26146	4c	85.958	.	.	99	0.903846	0.617075	a	a	h	a	a	h	h	a	a	h	h	a	a	a	a	h	a	a	a	h	h	h	a	a	h	h	h	-	h	a	a	a	-	h	a	h	h	a
TP277470	GBS_SNP	C/T	C	CIAT 26146	4c	86.006	5	30685241	100	0.818182	0.317311	a	a	h	a	a	h	h	a	a	h	h	a	a	a	a	h	a	a	a	h	h	h	a	a	h	h	h	a	h	a	a	a	a	h	a	h	h	a
TP208030	GBS_SNP	A/G	A	CIAT 26146	4c	86.006	.	.	98	0.849057	0.420113	a	a	h	a	a	h	h	a	a	h	h	a	a	a	a	h	a	a	a	h	h	h	a	a	h	h	h	a	h	a	a	a	a	h	a	h	h	a
TP30694	GBS_SNP	A/T	A	CIAT 26146	4c	87.972	8	34291710	100	0.818182	0.317311	a	a	h	a	a	h	h	a	a	h	h	a	a	a	a	h	a	a	a	h	h	h	a	a	h	h	h	a	h	a	-	a	a	h	a	h	h	-
M-CTA/E-AAG461	AFLP	.	.	CIAT 26146	4c	88.948	na	na	102	0.854545	0.427355	a	a	h	a	a	h	h	a	a	h	h	a	a	a	a	h	a	a	a	h	h	h	a	a	h	h	h	-	h	a	a	a	a	h	a	h	h	a
TP62215	GBS_SNP	C/G	G	CIAT 26146	4c	88.948	5	30892577	93	0.897959	0.603332	a	a	h	a	a	h	h	a	a	h	h	-	a	a	a	h	a	a	a	h	h	h	a	a	h	h	h	a	h	a	a	a	a	h	a	h	-	a
TP244861	GBS_SNP	C/T	T	CIAT 26146	4c	91.95	5	32591607	90	0.698113	0.0919442	a	a	h	-	a	h	h	a	a	h	h	a	a	a	a	h	a	a	a	h	h	-	a	a	h	h	h	a	h	a	a	a	a	-	a	a	h	a
TP82271	GBS_SNP	G/A	G	CIAT 26146	4c	97.042	.	.	100	0.851852	0.423711	a	a	h	a	a	h	h	a	a	h	a	a	a	a	-	h	a	a	a	h	h	h	a	a	h	h	h	a	h	-	a	a	a	h	-	h	h	a
TP57382	GBS_SNP	C/T	T	CIAT 26146	4c	98.018	.	.	94	0.807692	0.303215	a	a	h	a	a	h	h	a	a	h	a	a	a	a	a	h	a	a	a	h	h	h	a	a	h	h	h	a	h	a	a	a	a	h	a	h	h	-
TP61154	GBS_SNP	A/G	A	CIAT 26146	4c	98.018	.	.	100	0.785714	0.230139	a	a	h	a	a	h	h	a	a	h	a	a	a	a	a	h	a	a	a	h	h	h	a	a	h	h	h	a	h	a	a	a	a	h	a	h	h	-
TP178180	GBS_SNP	A/G	A	CIAT 26146	4c	99.979	.	.	92	0.84	0.402784	-	a	h	-	a	h	h	a	a	h	a	a	a	a	a	h	a	-	a	h	h	h	a	a	h	h	h	a	h	a	a	a	a	h	a	h	h	a
TP265617	GBS_SNP	A/G	A	CIAT 26146	4c	101.94	5	37442056	100	0.785714	0.230139	a	a	h	a	a	h	h	a	a	h	a	a	h	a	a	h	a	a	a	h	h	h	a	a	h	h	h	a	h	a	a	a	-	h	a	h	h	a
TP19817	GBS_SNP	C/G	G	CIAT 26146	4c	101.94	5	37142516	103	0.807018	0.279401	a	a	h	a	a	h	h	a	a	h	a	a	h	a	a	h	a	a	a	h	h	h	a	a	h	h	h	a	h	a	a	a	a	h	a	h	h	a
TP253293	GBS_SNP	C/T	C	CIAT 26146	4c	101.94	5	37442056	103	0.839286	0.3741	a	a	h	a	a	h	h	a	a	h	a	a	h	a	a	h	a	a	a	h	h	h	a	a	h	h	h	a	h	a	a	a	a	h	a	h	h	a
TP217721	GBS_SNP	A/G	G	CIAT 26146	4c	104.106	4	34029327	91	0.75	0.172625	a	a	h	-	a	h	h	a	a	h	a	a	h	a	a	h	a	a	a	h	h	-	a	a	-	h	h	a	h	a	a	a	a	h	a	h	h	a
TP224612	GBS_SNP	C/T	C	CIAT 26146	4c	111.119	.	.	99	0.767857	0.190985	a	a	h	a	a	h	h	a	a	h	a	a	h	a	a	h	a	-	a	h	a	h	a	a	-	h	h	a	h	h	a	a	a	h	a	h	h	a
M-CAG/E-ACC137	AFLP	.	.	CIAT 26146	4c	112.09	na	na	101	0.836364	0.371093	a	a	h	a	a	h	h	a	a	h	a	a	h	a	a	h	a	a	a	h	a	h	a	-	h	h	h	h	h	h	a	a	a	h	a	h	h	a
TP158864	GBS_SNP	A/G	G	CIAT 26146	4c	115.061	5	41411340	101	0.836364	0.371093	a	a	h	a	a	h	h	a	a	h	a	a	h	a	a	h	a	a	h	h	a	h	a	a	h	h	h	a	a	h	a	a	a	h	-	h	h	a
TP81009	GBS_SNP	A/G	G	CIAT 26146	4c	116.032	.	.	103	0.775862	0.200325	a	a	h	a	a	h	h	a	a	h	a	a	h	a	a	h	a	a	a	h	a	h	a	a	h	h	h	a	a	h	a	a	a	h	a	h	h	a
TP211219	GBS_SNP	G/T	T	CIAT 26146	4c	117.003	.	.	102	0.821429	0.322199	a	a	h	a	a	h	h	a	a	h	a	a	h	a	a	h	a	-	a	h	a	h	a	a	h	h	h	a	a	h	a	a	a	h	a	h	h	a
TP147471	GBS_SNP	C/T	C	CIAT 26146	4c	118.964	5	42132333	92	0.559322	0.00670628	a	a	h	a	a	h	h	a	a	h	a	a	h	a	a	h	a	a	a	h	a	h	a	a	-	h	h	a	-	h	a	a	a	h	a	h	-	a
TP266652	GBS_SNP	A/T	A	CIAT 26146	4c	120.93	.	.	97	0.901961	0.61012	-	a	h	a	a	h	h	a	a	h	a	a	h	a	a	h	a	-	a	h	a	h	a	a	h	h	h	a	a	h	a	-	a	h	-	h	h	a
TP244838	GBS_SNP	T/C	T	CIAT 26146	4c	123.026	.	.	86	1.15	0.516937	a	a	h	-	a	h	h	a	a	a	a	a	h	a	a	h	a	a	a	h	a	h	a	a	h	h	h	a	a	h	a	a	a	h	a	h	h	a
TP160869	GBS_SNP	A/G	A	CIAT 26146	4c	124.179	5	47053174	87	0.8125	0.334863	a	a	-	-	a	h	h	a	a	a	a	a	h	a	a	h	a	a	a	h	a	h	a	-	h	h	h	a	a	h	a	a	a	-	a	h	h	a
TP270986	GBS_SNP	A/G	G	CIAT 26146	4d	0	.	.	82	0.782609	0.269361	a	a	a	-	a	h	h	h	a	a	a	h	a	a	a	h	h	h	h	a	a	a	-	a	h	h	a	h	h	-	a	a	a	a	a	h	a	a
TP117313	GBS_SNP	A/G	A	CIAT 26146	4d	7.939	.	.	92	0.957447	0.841481	a	a	a	h	a	h	h	h	a	a	a	h	a	a	a	h	h	h	h	a	a	a	a	a	h	a	a	h	h	h	a	a	a	a	h	h	-	a
TP279169	GBS_SNP	C/T	C	CIAT 26146	4d	7.939	.	.	99	0.867925	0.483927	a	a	a	h	a	h	-	-	a	a	a	h	a	a	a	h	h	h	h	a	a	a	a	a	h	a	a	-	h	h	a	a	a	a	h	h	a	-
TP220437	GBS_SNP	C/T	C	CIAT 26146	4d	7.939	.	.	89	0.977778	0.920344	-	a	a	-	a	h	h	h	a	a	a	h	a	a	a	h	h	h	h	a	a	a	a	-	h	a	a	h	h	h	a	a	a	a	h	h	-	a
TP120862	GBS_SNP	C/T	T	CIAT 26146	4d	8.549	.	.	102	0.961538	0.841481	a	a	a	h	a	h	h	h	a	a	a	h	a	a	a	h	h	h	h	a	a	a	a	a	h	a	a	h	h	h	a	a	a	a	h	h	a	a
TP245171	GBS_SNP	C/T	C	CIAT 26146	4d	8.906	.	.	102	1	1	a	a	a	h	a	h	h	h	a	a	a	h	a	a	a	h	h	h	h	a	a	-	a	a	h	a	a	h	h	h	a	a	a	a	h	h	a	a
TP207169	GBS_SNP	A/G	A	CIAT 26146	4d	9.877	6	34341273	96	1.08696	0.680112	a	a	a	h	a	h	h	h	a	a	a	h	a	a	h	h	h	h	h	a	a	a	a	a	h	a	a	h	h	h	a	a	a	a	h	h	a	a
TP149426	GBS_SNP	A/G	A	CIAT 26146	4d	10.423	5	5440109	97	0.94	0.764177	a	a	a	h	a	h	h	-	a	a	a	h	a	a	h	-	h	h	h	a	a	a	a	a	h	a	a	h	h	h	a	a	a	a	h	h	a	a
TP32385	GBS_SNP	A/G	G	CIAT 26146	4d	10.843	.	.	89	1.225	0.340114	a	a	-	h	a	h	h	h	a	a	a	h	a	a	h	h	h	h	h	a	a	a	a	a	h	a	a	h	h	h	a	a	a	a	h	h	a	a
TP176759	GBS_SNP	C/T	T	CIAT 26146	4d	10.843	5	6979506	84	1.15385	0.511989	a	a	a	h	a	h	h	h	a	a	-	h	a	-	h	h	h	h	h	a	a	a	a	a	h	a	a	h	h	h	a	a	a	a	-	h	a	a
TP120237	GBS_SNP	C/T	T	CIAT 26146	4d	10.843	.	.	97	1.1087	0.61012	a	a	a	h	a	h	h	h	a	a	a	h	a	a	h	h	h	h	h	a	a	a	a	a	h	a	a	h	h	h	a	a	a	a	h	h	a	a
TP181769	GBS_SNP	A/G	A	CIAT 26146	4d	10.843	5	6979027	83	1.02439	0.920344	a	a	-	h	a	-	h	h	a	a	a	h	a	a	h	h	h	h	h	a	a	a	a	a	h	a	a	h	h	h	a	a	a	a	-	h	a	a
TP69586	GBS_SNP	A/G	A	CIAT 26146	4d	11.355	.	.	96	1.23256	0.307821	a	a	-	h	a	h	h	h	a	a	a	h	a	a	h	h	h	h	h	a	a	a	a	a	h	-	-	h	h	h	a	a	a	a	h	h	a	a
TP234751	GBS_SNP	A/G	G	CIAT 26146	4d	11.809	.	.	94	1.35	0.148266	a	a	a	h	a	h	h	h	-	-	-	h	a	-	h	h	h	h	h	a	a	a	a	a	h	h	a	h	h	h	-	a	a	a	h	h	a	-
TP161232	GBS_SNP	C/T	T	CIAT 26146	4d	11.809	6	4750056	97	1.15556	0.475139	a	a	a	h	a	h	h	h	a	a	a	h	-	a	h	h	h	h	h	a	a	a	a	a	h	h	a	h	h	h	a	a	a	a	h	h	a	a
M-CAG/E-ACG486	AFLP	.	.	CIAT 26146	4d	11.809	na	na	95	1.02128	0.920344	a	a	a	h	a	h	h	h	a	a	a	h	a	a	h	h	h	h	h	a	a	-	a	a	h	h	a	h	h	h	a	a	a	a	h	h	a	a
TP171025	GBS_SNP	A/C	C	CIAT 26146	4d	12.394	.	.	92	1.13953	0.532299	a	a	a	h	a	h	h	h	a	a	a	h	a	a	h	h	h	h	h	a	a	a	-	a	h	h	a	h	h	h	a	a	a	-	h	h	a	a
TP241777	GBS_SNP	C/T	T	CIAT 26146	4d	12.776	.	.	99	1.25	0.269361	a	a	-	h	a	h	h	h	-	-	a	h	a	a	h	h	h	h	h	-	a	a	a	a	h	h	a	h	h	h	a	a	a	h	h	h	-	a
TP116186	GBS_SNP	C/T	C	CIAT 26146	4d	13.254	.	.	90	1.43243	0.0919442	a	a	-	h	a	h	h	h	a	-	a	h	a	a	h	h	h	h	h	a	a	a	a	-	h	h	a	h	h	h	a	-	a	-	h	h	a	-
TP241902	GBS_SNP	A/G	A	CIAT 26146	4d	13.742	3	16496547	97	1.15556	0.475139	-	a	a	h	a	h	h	h	a	a	a	h	a	a	h	h	h	h	h	a	a	a	a	a	h	h	-	h	h	h	a	a	a	a	h	h	a	a
TP12163	GBS_SNP	A/G	A	CIAT 26146	4d	13.742	6	33375776	100	1.12766	0.548506	a	a	a	h	a	h	h	h	a	a	a	h	a	a	h	h	h	h	h	a	a	a	a	-	h	h	a	h	h	h	a	a	a	a	h	h	a	a
scaffold35708	KASP	A/T	T	CIAT 26146	4d	13.742	.	.	102	1.08163	0.689157	a	a	a	h	a	h	h	h	a	a	a	h	a	a	h	h	h	h	h	a	a	a	a	a	h	h	a	h	h	h	a	a	a	a	h	h	a	a
TP221250	GBS_SNP	C/T	T	CIAT 26146	4d	13.742	.	.	102	1.125	0.554113	a	a	a	h	a	h	h	h	a	a	a	h	a	a	h	h	h	h	h	a	a	a	-	a	h	h	a	h	h	h	a	a	a	a	h	h	a	a
TP102486	GBS_SNP	C/T	C	CIAT 26146	4d	14.713	.	.	99	1.2	0.36518	a	a	a	h	a	h	h	h	a	a	a	h	a	a	h	h	h	h	h	a	a	a	a	a	h	h	a	h	h	h	a	a	a	a	h	h	-	-
TP71291	GBS_SNP	A/G	A	CIAT 26146	4d	15.036	.	.	83	1.44118	0.099721	-	a	a	h	a	h	h	h	a	-	a	h	a	a	h	h	h	h	h	a	-	-	a	a	h	h	a	h	h	h	a	-	a	a	h	h	a	a
M-CAT/E-ACC445	AFLP	.	.	CIAT 26146	4d	15.679	na	na	103	1.19149	0.3741	a	a	a	h	a	h	h	h	a	a	a	h	a	a	h	h	h	h	h	a	a	a	a	a	h	h	a	h	h	h	a	a	a	a	h	h	a	a
TP204443	GBS_SNP	A/G	G	CIAT 26146	4d	15.679	6	32619618	102	1.21739	0.322199	a	a	a	h	a	h	h	h	a	a	a	h	a	a	h	h	h	h	h	a	a	a	a	a	h	h	a	h	h	h	a	a	a	a	h	h	a	-
TP286551	GBS_SNP	C/T	T	CIAT 26146	4d	21.858	6	31387634	98	0.884615	0.543004	-	a	a	a	a	h	h	h	a	a	a	h	a	a	h	-	h	h	h	a	a	a	a	a	-	h	a	h	h	a	a	a	a	a	h	h	a	a
TP158044	GBS_SNP	G/T	T	CIAT 26146	4d	28.348	.	.	85	0.976744	0.920344	a	a	-	-	-	-	h	h	a	a	a	h	a	a	h	h	h	h	h	a	a	a	a	a	h	-	a	h	-	a	a	a	a	a	h	h	a	a
TP31901	GBS_SNP	C/T	T	CIAT 26146	4d	33.18	6	29818056	100	1.08333	0.689157	a	a	a	h	a	h	h	h	a	a	a	h	a	a	h	h	h	h	h	a	a	a	a	a	h	h	a	h	h	a	a	a	a	a	h	h	a	a
TP91594	GBS_SNP	C/T	T	CIAT 26146	4d	38.262	6	29127086	101	1.14894	0.483927	a	a	a	h	a	h	h	h	a	a	-	h	a	a	a	h	h	h	h	a	a	a	a	a	h	h	a	h	h	a	a	a	a	-	h	h	a	a
scaffold72721	KASP	A/T	T	CIAT 26146	4d	42.274	6	28094123	103	1.19149	0.3741	a	a	a	h	a	h	h	h	a	a	a	h	a	a	a	h	h	h	h	a	a	a	a	a	h	h	a	h	h	a	a	a	a	a	h	h	a	a
TP184240	GBS_SNP	C/T	T	CIAT 26146	4d	44.245	6	27251161	92	1.09091	0.680112	a	a	a	-	a	h	h	h	a	a	a	h	a	-	a	h	h	h	h	a	a	a	a	a	h	h	a	h	h	a	a	a	a	a	h	h	a	a
TP115317	GBS_SNP	G/T	T	CIAT 26146	4d	47.227	6	25603791	95	1.11111	0.61012	a	a	a	h	a	h	h	h	a	a	a	h	a	a	a	h	h	h	h	a	a	a	a	a	h	h	a	h	h	a	a	a	a	a	h	h	a	a
TP176593	GBS_SNP	A/G	A	CIAT 26146	4d	47.227	.	.	93	1.325	0.177313	a	a	a	h	-	h	h	h	a	a	a	h	a	-	a	h	h	h	h	a	a	a	-	a	h	h	a	h	h	a	a	a	a	a	h	h	a	a
TP90832	GBS_SNP	C/T	C	CIAT 26146	4d	49.198	.	.	98	1.27907	0.225346	a	a	a	h	a	h	h	h	a	a	a	h	a	-	a	h	h	h	h	a	-	-	a	h	h	h	a	a	h	a	a	a	a	a	h	h	-	a
TP198632	GBS_SNP	A/G	G	CIAT 26146	4d	50.178	.	.	101	1.10417	0.617075	a	a	a	h	a	h	h	h	a	a	a	h	a	a	a	h	h	h	h	a	a	a	h	h	h	h	a	a	h	a	a	a	a	a	h	h	a	a
TP225538	GBS_SNP	A/G	G	CIAT 26146	4d	51.154	.	.	101	1.24444	0.273322	a	a	a	h	a	h	h	h	a	a	a	h	a	a	a	h	h	h	h	a	a	a	h	h	h	h	a	a	h	a	a	a	a	a	h	h	a	-
TP172208	GBS_SNP	A/T	T	CIAT 26146	4d	54.115	6	19201163	92	1.09091	0.680112	a	a	-	-	a	-	h	h	a	a	a	h	a	a	a	h	h	h	h	a	a	a	h	h	h	h	a	a	h	-	a	a	a	a	-	h	a	a
TP20360	GBS_SNP	C/G	G	CIAT 26146	4d	54.13	6	19201163	98	1.33333	0.157299	a	a	a	h	a	h	h	h	-	a	a	h	a	a	a	h	h	h	h	a	a	a	h	h	h	h	a	a	h	a	a	a	a	a	h	h	a	-
TP244578	GBS_SNP	A/G	A	CIAT 26146	4d	54.13	7	12985294	87	1.71875	0.0136721	-	a	a	h	a	h	h	h	a	-	a	h	a	a	a	h	h	h	h	a	a	-	h	h	h	h	-	a	h	a	a	a	a	a	h	h	a	a
TP115124	GBS_SNP	A/G	G	CIAT 26146	4d	55.101	.	.	101	1.19565	0.371093	a	a	a	h	a	h	h	h	a	a	a	h	-	a	a	h	h	h	h	-	a	a	h	h	h	h	a	a	h	a	a	a	a	a	h	h	a	a
TP21891	GBS_SNP	C/T	C	CIAT 26146	4d	56.072	6	8117747	100	1.27273	0.230139	a	a	-	h	a	h	h	h	h	a	a	h	-	a	a	h	h	h	h	a	a	a	h	h	h	h	a	a	h	a	a	a	a	a	h	h	-	a
TP286336	GBS_SNP	C/T	C	CIAT 26146	4d	57.042	.	.	83	0.97619	0.920344	a	a	a	h	a	h	h	h	h	a	a	h	a	a	a	h	h	h	h	a	a	a	h	h	h	h	a	a	h	a	a	a	a	a	h	h	a	a
M-CTA/E-AAC289	AFLP	.	.	CIAT 26146	4d	58.013	na	na	102	1.17021	0.427355	a	a	a	h	a	h	h	h	h	a	a	h	a	a	a	h	h	h	h	a	a	a	h	h	h	h	a	a	h	a	a	a	a	a	h	h	a	a
M-CTA/E-ACA290	AFLP	.	.	CIAT 26146	4d	58.013	na	na	102	1.17021	0.427355	a	a	a	h	a	h	h	h	h	a	a	h	a	a	a	h	h	h	h	a	a	a	h	h	h	h	a	a	h	a	a	a	a	a	h	h	a	a
TP19840	GBS_SNP	G/T	T	CIAT 26146	4d	63.921	6	2967094	97	1.1087	0.61012	-	a	a	a	a	h	h	h	h	a	a	h	a	a	a	h	h	h	h	a	a	a	h	h	h	h	a	a	h	a	a	a	a	a	h	h	a	a
TP159411	GBS_SNP	C/T	T	CIAT 26146	4d	65.093	.	.	101	1.19565	0.371093	a	a	-	a	a	h	h	h	h	a	a	h	a	a	a	h	h	h	h	a	a	a	h	h	h	h	a	a	h	a	a	a	a	a	h	h	a	a
M-CAC/E-AAG338	AFLP	.	.	CIAT 26146	4d	65.093	na	na	102	1.125	0.554113	a	a	a	a	a	h	h	h	h	a	a	h	a	a	a	h	h	h	h	a	a	a	h	h	h	-	a	a	h	a	a	a	a	a	h	h	a	a
TP190518	GBS_SNP	A/G	G	CIAT 26146	4d	68.598	.	.	92	1.3	0.210207	h	a	a	a	a	h	h	h	h	a	a	h	a	a	-	h	h	h	h	a	a	h	h	h	h	h	a	a	h	a	a	a	a	a	h	h	a	h
TP72574	GBS_SNP	A/T	A	CIAT 26146	4d	72.128	.	.	98	1.33333	0.157299	h	a	a	a	a	h	h	h	h	a	a	-	-	h	a	h	h	h	h	a	a	h	h	h	h	h	a	a	h	a	a	a	a	a	h	h	a	h
TP145196	GBS_SNP	G/A	A	CIAT 26146	4d	74.104	.	.	103	1.39535	0.0936784	h	a	a	a	a	h	h	h	h	a	a	h	a	h	a	h	h	h	h	a	a	h	h	h	h	h	a	a	h	a	-	a	a	a	h	h	a	h
TP234817	GBS_SNP	A/G	A	CIAT 26146	4d	74.461	.	.	94	1.68571	0.0132907	h	a	a	-	-	h	h	h	h	a	a	h	a	h	a	h	h	h	h	-	-	h	h	h	h	h	a	a	h	-	a	a	a	-	h	h	-	h
TP163393	GBS_SNP	A/G	G	CIAT 26146	4d	75.207	5	25537047	102	1.31818	0.165857	h	a	a	a	a	h	h	h	h	a	a	h	a	h	a	h	h	h	h	a	a	h	h	h	h	h	a	a	h	a	a	a	-	a	h	h	a	h
TP121132	GBS_SNP	A/C	A	CIAT 26146	4d	80.114	5	22501856	85	1.2973	0.233403	h	a	a	a	a	h	h	h	h	a	a	h	-	h	-	h	h	h	h	a	a	h	h	h	h	h	a	a	h	a	a	a	a	a	h	h	a	h
TP8684	GBS_SNP	C/T	T	CIAT 26146	4d	80.114	6	35397908	100	1.27273	0.230139	h	a	a	a	a	h	h	h	h	a	a	h	a	h	a	h	h	h	h	a	a	h	h	h	h	h	a	a	h	a	a	a	a	a	h	h	a	h
TP268721	GBS_SNP	A/C	C	CIAT 26146	4d	80.114	.	.	100	1.22222	0.317311	h	a	a	a	a	h	h	h	h	a	a	h	a	h	a	h	h	h	h	a	a	h	-	h	h	h	a	a	h	a	a	a	a	a	h	h	a	h
TP166759	GBS_SNP	C/T	T	CIAT 26146	4d	80.114	.	.	103	1.19149	0.3741	h	a	a	a	a	h	h	h	h	a	a	h	a	h	a	h	h	h	h	a	a	h	h	h	h	h	a	a	h	a	a	a	a	a	h	h	a	h
M-CAT/E-ACA372	AFLP	.	.	CIAT 26146	4d	81.084	na	na	102	1.21739	0.322199	h	a	h	a	a	h	h	h	h	a	a	h	a	h	a	h	h	h	h	a	a	h	h	h	h	h	a	a	h	a	a	a	a	a	h	h	a	h
TP89541	GBS_SNP	G/T	T	CIAT 26146	4d	81.084	7	12052304	98	1.33333	0.157299	h	a	h	a	a	h	h	h	h	a	a	h	a	h	a	h	h	h	h	a	a	h	h	h	h	h	a	a	h	a	a	a	a	a	h	h	a	h
TP119425	GBS_SNP	C/T	T	CIAT 26146	4d	81.084	5	31976155	96	1.46154	0.0659921	h	a	h	a	a	h	h	h	h	a	a	h	a	h	-	h	h	h	h	a	-	h	h	h	h	h	a	a	h	a	a	-	a	a	h	h	a	h
TP236058	GBS_SNP	A/T	A	CIAT 26146	4d	81.084	5	31973128	96	1.46154	0.0659921	h	a	h	a	a	h	h	h	h	a	a	h	a	h	-	h	h	h	h	a	-	h	h	h	h	h	a	a	h	a	a	-	a	a	h	h	a	h
TP34714	GBS_SNP	A/G	G	CIAT 26146	4d	86.118	.	.	84	1.54545	0.0494503	h	a	h	a	h	h	h	h	h	a	a	h	a	h	a	h	h	h	h	a	a	h	h	h	h	h	a	a	h	a	a	h	a	a	h	h	-	h
TP207205	GBS_SNP	C/T	C	CIAT 26146	4d	86.137	.	.	97	1.55263	0.0329187	h	a	h	a	h	h	h	h	h	-	a	h	-	h	a	h	h	h	h	a	a	h	h	h	h	h	a	a	h	a	a	h	a	a	h	h	-	h
TP94552	GBS_SNP	A/G	A	CIAT 26146	4d	86.615	.	.	93	1.73529	0.00953376	h	a	h	a	h	h	h	h	h	a	a	h	a	h	a	h	h	h	h	-	a	h	h	h	h	h	a	a	h	a	-	h	a	-	h	h	-	h
TP109089	GBS_SNP	A/G	A	CIAT 26146	4d	87.103	.	.	83	1.30556	0.22693	h	a	h	a	h	h	h	h	h	a	a	h	a	h	a	h	h	h	h	a	a	h	h	h	h	h	a	a	h	a	a	h	a	a	h	h	a	h
TP277749	GBS_SNP	A/G	A	CIAT 26146	4d	89.064	5	34386317	100	1.38095	0.109599	h	a	h	a	h	h	h	h	h	a	a	h	a	h	a	h	h	h	h	a	a	h	h	h	h	h	a	a	h	a	a	h	a	a	h	h	a	h
M-CAG/E-ACC228	AFLP	.	.	CIAT 26146	4d	90.035	na	na	102	1.37209	0.113126	h	a	h	a	h	h	h	h	h	a	a	h	a	h	a	h	h	h	h	a	a	h	h	-	h	h	a	a	h	a	a	h	a	a	h	h	a	h
TP119640	GBS_SNP	A/G	G	CIAT 26146	4d	100.714	.	.	99	1.41463	0.0874879	h	a	h	-	h	h	-	h	h	a	a	h	a	h	h	h	h	h	h	a	a	h	h	h	h	h	a	a	h	a	a	h	a	a	h	h	a	h
TP163133	GBS_SNP	A/T	A	CIAT 26146	4d	100.714	5	39589414	102	1.26667	0.235056	h	a	h	a	h	h	a	h	h	a	a	h	a	h	h	h	h	h	h	a	a	h	h	h	h	h	a	a	h	a	a	h	a	a	h	h	a	h
M-CAC/E-ACT184	AFLP	.	.	CIAT 26146	4d	100.714	na	na	102	1.31818	0.165857	h	a	h	a	h	h	a	h	h	a	a	h	a	h	h	h	h	h	h	a	a	h	h	h	h	h	a	a	h	a	a	h	a	a	h	h	a	h
M-CTG/E-AGC75	AFLP	.	.	CIAT 26146	4d	100.714	na	na	101	1.29545	0.196259	h	a	h	a	h	h	a	h	h	a	a	-	a	h	h	h	h	h	h	a	a	h	h	h	h	h	a	a	h	a	a	h	a	a	h	h	a	h
TP56393	GBS_SNP	A/G	A	CIAT 26146	4d	104.716	5	43286677	83	1.18421	0.442419	h	a	h	a	h	h	a	a	h	a	a	h	a	h	h	h	h	-	h	a	a	h	h	h	h	h	a	a	h	a	a	h	h	a	h	h	a	h
TP76701	GBS_SNP	A/C	A	CIAT 26146	4d	104.822	.	.	99	1.25	0.269361	h	a	h	a	h	h	a	a	h	a	a	h	-	h	h	h	h	h	h	a	a	h	h	h	h	h	a	a	h	a	a	h	h	a	h	h	-	h
TP4293	GBS_SNP	A/T	T	CIAT 26146	4d	106.673	5	44683684	102	1.21739	0.322199	h	a	h	a	h	a	a	a	h	a	a	h	a	h	h	h	h	h	h	a	a	h	h	h	h	h	a	a	h	a	a	h	h	-	h	h	a	h
M-CAT/E-ACA124	AFLP	.	.	CIAT 26146	4d	107.644	na	na	102	1.17021	0.427355	h	a	h	a	h	a	a	a	h	a	a	h	a	h	h	h	h	h	h	a	a	h	h	h	h	h	a	a	h	a	a	h	h	a	h	h	a	h
TP72167	GBS_SNP	C/T	T	CIAT 26146	4d	107.644	5	44684697	104	1.12245	0.554113	h	a	h	a	h	a	a	a	h	a	a	h	a	h	h	h	h	h	h	a	a	h	h	h	h	h	a	a	h	a	a	h	h	a	h	h	a	h
TP221201	GBS_SNP	A/T	A	CIAT 26146	4d	108.615	.	.	98	1.17778	0.420113	h	a	h	h	h	a	a	a	h	a	a	h	a	h	h	h	h	h	h	a	a	h	h	h	h	h	a	a	h	a	a	h	h	a	h	h	a	h
TP17069	GBS_SNP	A/T	T	CIAT 26146	4d	108.615	.	.	97	1.20455	0.359397	h	a	h	h	h	a	a	a	h	a	a	h	a	h	h	h	h	h	h	a	a	h	h	h	h	h	a	a	h	a	a	h	h	a	h	h	a	h
TP47112	GBS_SNP	A/T	T	CIAT 26146	4d	108.615	.	.	92	1.42105	0.0954482	h	a	h	h	h	a	a	a	h	a	a	h	a	h	h	h	h	h	h	a	a	h	-	h	h	h	a	a	h	a	a	h	h	-	h	h	a	h
TP69433	GBS_SNP	A/G	A	CIAT 26146	4d	108.615	5	45793981	93	1.16279	0.466607	h	a	h	h	-	a	a	a	h	a	a	-	a	h	h	h	h	h	h	a	a	h	h	h	-	h	a	-	h	a	a	h	h	a	h	h	a	h
TP232663	GBS_SNP	C/T	T	CIAT 26146	4e	0	.	.	91	1.33333	0.172625	h	h	a	a	a	a	h	a	h	a	a	h	h	h	a	h	h	a	a	a	a	a	h	h	h	h	h	h	a	h	h	a	a	a	a	h	h	h
TP66521	GBS_SNP	C/T	T	CIAT 26146	4e	10.905	.	.	98	1.9697	0.00122649	h	h	a	a	a	a	h	a	a	a	a	h	h	h	a	h	h	a	a	a	a	a	h	h	h	h	h	h	a	h	h	a	a	a	a	h	h	h
TP19605	GBS_SNP	A/T	T	CIAT 26146	4e	15.069	.	.	101	1.525	0.036577	h	h	a	a	a	a	h	a	h	a	a	h	h	h	a	h	h	a	a	a	a	a	h	h	h	h	h	h	a	h	h	a	a	a	a	h	h	h
TP237	GBS_SNP	A/T	T	CIAT 26146	4e	15.069	5	9833646	98	1.8	0.00467773	h	h	a	a	a	a	h	a	h	a	a	h	h	h	a	h	h	a	-	a	a	a	h	h	h	h	h	h	a	h	h	a	a	a	a	h	h	h
TP203778	GBS_SNP	C/T	T	CIAT 26146	4e	18.45	5	11357015	98	1.39024	0.106192	-	h	a	-	a	a	h	a	h	a	a	h	h	h	a	h	h	a	a	a	a	a	h	h	h	h	a	h	a	h	h	a	a	a	a	h	h	h
TP223549	GBS_SNP	A/T	A	CIAT 26146	4e	21.816	.	.	90	1.8125	0.00613574	h	h	a	-	-	a	h	a	h	a	a	h	h	h	a	h	h	a	a	a	a	-	h	h	h	h	h	h	a	h	h	a	a	a	a	h	-	h
TP105702	GBS_SNP	C/T	T	CIAT 26146	4e	23.408	5	6986087	100	1.77778	0.00511026	h	h	a	h	a	a	h	a	h	a	a	h	h	h	a	h	h	a	a	a	a	-	h	h	h	h	h	h	a	h	h	a	a	a	a	h	h	h
TP186410	GBS_SNP	C/T	C	CIAT 26146	4e	23.408	.	.	94	1.76471	0.0073311	h	h	a	h	a	a	h	a	h	a	-	h	h	h	a	h	h	a	a	a	a	a	h	h	h	h	h	h	a	h	h	a	a	a	a	h	h	h
TP272016	GBS_SNP	A/T	A	CIAT 26146	4e	23.877	.	.	89	1.69697	0.014801	h	h	a	h	a	a	h	a	h	a	a	h	h	h	a	h	h	a	a	a	a	a	h	h	h	h	h	h	a	h	h	a	a	a	a	h	h	h
TP260800	GBS_SNP	C/T	C	CIAT 26146	4e	25.108	.	.	96	1.52632	0.0411458	h	h	a	h	a	a	h	a	h	a	a	h	h	h	a	h	h	a	a	a	a	a	h	h	h	h	h	h	a	h	h	a	a	a	a	h	-	h
scaffold65522	KASP	A/G	G	CIAT 26146	4e	31.092	6	32492546	102	1.31818	0.165857	h	h	a	h	a	a	h	a	h	a	a	h	h	h	a	h	h	a	a	h	a	a	h	h	h	h	h	h	a	h	h	a	a	a	-	h	h	h
BCTr193-2	SSR	.	.	CIAT 26146	4e	31.092	na	na	102	1.31818	0.165857	h	h	a	h	a	a	h	a	h	a	a	h	h	h	a	h	h	a	a	h	a	a	h	h	h	h	h	h	a	h	h	a	a	a	a	h	h	h
TP76270	GBS_SNP	A/G	A	CIAT 26146	4e	33.058	6	30674287	101	1.46341	0.0588323	h	h	a	h	a	a	h	a	h	a	a	h	h	h	h	h	h	a	a	h	a	-	h	h	h	h	h	h	a	h	h	a	a	a	a	h	h	h
TP127988	GBS_SNP	A/G	A	CIAT 26146	4e	34.033	.	.	100	1.43902	0.0718606	h	h	a	h	a	a	h	a	h	a	a	h	h	h	h	h	h	a	a	h	a	a	h	h	h	a	h	h	a	h	h	a	a	a	a	h	h	h
TP245029	GBS_SNP	C/G	G	CIAT 26146	4e	34.033	.	.	96	1.66667	0.0143059	h	h	a	h	a	a	h	a	h	a	a	h	h	h	h	h	h	a	a	h	-	-	h	h	h	a	h	h	a	h	h	a	-	a	a	h	h	h
M-CTA/E-ACC101	AFLP	.	.	CIAT 26146	4e	34.033	na	na	103	1.34091	0.139814	h	h	a	h	a	a	h	a	h	a	a	h	h	h	h	h	h	a	a	h	a	a	h	h	h	a	h	h	a	h	h	a	a	a	a	h	h	h
TP7704	GBS_SNP	A/G	A	CIAT 26146	4e	35.004	.	.	102	1.37209	0.113126	h	h	a	h	a	a	h	a	h	a	a	h	h	h	h	h	h	-	a	h	a	a	h	h	h	a	h	h	a	h	h	a	a	a	a	h	h	h
TP49153	GBS_SNP	A/C	A	CIAT 26146	4e	35.975	.	.	99	1.475	0.0560692	h	h	a	h	a	a	h	a	h	a	a	h	h	h	h	h	h	-	a	h	a	a	h	h	h	a	h	h	a	h	h	a	-	a	-	h	h	h
TP250615	GBS_SNP	G/T	T	CIAT 26146	4e	35.975	.	.	101	1.46341	0.0588323	h	h	a	h	a	a	h	a	h	a	a	h	h	h	h	h	h	-	a	h	a	a	h	h	h	a	h	h	a	h	h	a	a	a	-	h	h	h
TP210430	GBS_SNP	C/T	T	CIAT 26146	4e	35.975	.	.	95	1.71429	0.0103131	h	h	a	h	a	-	h	a	h	a	-	h	h	h	h	h	h	a	-	h	a	a	h	h	h	a	h	h	a	h	h	a	a	-	a	h	h	h
TP204183	GBS_SNP	C/T	C	CIAT 26146	4e	37.936	.	.	103	1.28889	0.200325	h	h	a	h	a	-	h	a	h	a	a	h	h	h	h	h	h	a	a	h	a	a	a	h	h	a	h	h	a	h	h	a	a	a	a	h	h	h
TP133534	GBS_SNP	C/T	C	CIAT 26146	4e	39.04	.	.	94	1.35	0.148266	h	h	a	h	a	a	h	a	h	-	a	h	h	h	h	h	h	a	a	h	a	a	a	h	h	a	h	h	a	h	h	a	a	a	a	h	h	h
TP42867	GBS_SNP	A/G	A	CIAT 26146	4e	45.023	.	.	90	1.30769	0.205903	h	h	a	h	a	a	h	a	h	a	a	h	h	h	h	h	h	a	a	h	a	a	a	h	h	a	h	h	a	h	h	a	a	a	a	h	h	h
M-CAC/E-ACA481	AFLP	.	.	CIAT 26146	4e	45.033	na	na	99	1.10638	0.617075	h	h	a	h	a	a	h	a	h	a	a	-	h	h	h	h	h	a	a	h	a	a	a	h	h	a	h	h	a	h	h	a	a	a	a	h	-	h
TP187568	GBS_SNP	A/C	A	CIAT 26146	4e	45.033	.	.	101	1.29545	0.196259	h	h	a	h	a	a	h	a	h	a	a	h	h	h	h	h	h	a	-	h	a	a	a	h	h	a	h	h	a	h	h	a	a	a	a	h	h	h
M-CAC/E-AAC481	AFLP	.	.	CIAT 26146	4e	45.033	na	na	103	1.19149	0.3741	h	h	a	h	a	a	h	a	h	a	a	h	h	h	h	h	h	a	a	h	a	a	a	h	h	a	h	h	a	h	h	a	a	a	a	h	h	h
TP201666	GBS_SNP	A/C	A	CIAT 26146	4e	45.033	.	.	100	1.32558	0.161513	h	h	a	h	a	a	h	a	h	a	a	h	h	h	h	h	h	-	a	h	a	a	a	h	h	a	h	h	a	h	h	a	a	a	a	h	h	h
TP140819	GBS_SNP	C/T	T	CIAT 26146	4e	45.033	.	.	98	1.33333	0.157299	h	h	a	h	a	-	h	-	h	a	a	h	h	h	h	h	h	a	a	h	a	a	a	h	h	a	h	h	a	h	h	a	a	a	a	h	h	h
TP167483	GBS_SNP	C/T	T	CIAT 26146	4e	46.004	.	.	97	1.25581	0.263552	h	h	a	h	a	-	h	a	h	a	a	h	h	h	h	h	h	a	a	h	a	a	a	h	h	a	h	h	a	h	h	a	a	a	a	h	h	h
M-CAT/E-ACT229	AFLP	.	.	CIAT 26146	4e	46.004	na	na	103	1.14583	0.488422	h	h	a	h	a	a	h	a	h	a	a	h	h	h	h	h	h	a	a	h	a	a	a	h	h	a	h	h	a	h	h	a	a	a	a	h	h	h
M-CAT/E-ACC358	AFLP	.	.	CIAT 26146	4e	48.975	na	na	103	1.01961	0.920344	h	h	a	h	a	a	h	a	h	a	a	h	h	h	h	h	h	a	a	h	a	a	a	h	h	a	h	h	a	h	h	a	a	a	a	h	h	h
TP255321	GBS_SNP	A/G	A	CIAT 26146	4e	50.936	.	.	102	1.17021	0.427355	h	h	-	h	a	a	h	a	h	a	a	h	h	h	h	h	h	a	a	h	a	a	a	h	h	a	h	h	a	h	h	a	a	a	a	h	h	h
M-CTA/E-AGG281	AFLP	.	.	CIAT 26146	4e	50.936	na	na	102	1.125	0.554113	h	h	a	h	a	a	h	a	h	a	a	h	h	h	h	h	h	a	a	h	a	a	a	h	h	a	h	h	a	h	h	a	a	a	a	h	h	h
TP267100	GBS_SNP	A/G	A	CIAT 26146	4e	51.907	.	.	91	1.06818	0.75183	h	h	-	-	a	a	h	a	h	a	a	h	h	h	-	h	h	a	a	h	-	a	a	h	h	a	h	h	a	-	h	a	a	a	a	h	h	h
TP202164	GBS_SNP	C/T	T	CIAT 26146	4e	51.907	.	.	100	1.22222	0.317311	h	h	a	h	a	a	h	a	h	a	a	h	h	h	h	h	h	a	a	h	a	-	a	h	h	a	h	h	a	h	h	a	a	a	a	h	h	h
TP62887	GBS_SNP	C/T	T	CIAT 26146	4e	51.907	.	.	102	1.17021	0.427355	h	h	a	h	a	a	h	a	h	a	a	h	h	h	h	h	h	-	a	h	a	a	a	h	h	a	h	h	a	h	-	a	a	a	a	h	h	h
TP52591	GBS_SNP	A/C	A	CIAT 26146	4e	51.907	6	4248548	103	1.19149	0.3741	h	h	a	h	a	a	h	a	h	a	-	h	h	h	h	h	h	a	a	h	a	a	a	h	h	a	h	h	a	h	h	a	a	a	a	h	h	h
TP222469	GBS_SNP	A/G	G	CIAT 26146	4e	51.907	.	.	98	1.33333	0.157299	h	h	a	h	a	a	h	a	h	a	a	h	h	h	h	h	h	a	a	h	-	a	a	h	h	-	h	h	a	h	h	a	a	a	a	h	h	h
TP132041	GBS_SNP	A/G	G	CIAT 26146	4e	54.497	6	4896360	94	1.18605	0.409587	h	h	a	h	a	a	h	a	h	a	a	-	h	h	h	h	h	a	a	h	a	a	-	h	h	a	h	h	a	h	h	a	a	a	a	h	h	a
TP253612	GBS_SNP	C/T	C	CIAT 26146	4e	59.733	6	374615	95	1.2619	0.259767	h	h	a	-	a	a	h	a	h	a	a	h	h	h	h	h	h	a	a	h	-	-	a	h	h	a	h	h	a	-	h	h	a	a	a	h	h	a
TP9357	GBS_SNP	C/G	G	CIAT 26146	4e	61.919	.	.	103	1.28889	0.200325	h	h	a	h	a	a	h	a	h	-	a	h	h	h	h	h	h	a	a	h	a	a	a	h	h	a	h	h	a	h	h	h	a	a	a	h	h	a
TP30595	GBS_SNP	G/T	G	CIAT 26146	4e	62.301	.	.	99	1.41463	0.0874879	h	h	a	h	a	a	h	a	h	a	a	h	h	h	h	h	h	a	a	h	a	a	a	h	h	a	h	h	a	h	h	h	a	a	a	h	h	a
TP247091	GBS_SNP	C/T	T	CIAT 26146	4e	62.886	.	.	102	1.37209	0.113126	h	h	a	h	a	a	h	a	h	a	a	h	h	h	h	h	h	-	a	h	a	a	a	h	h	a	h	h	a	h	h	h	a	-	a	h	h	a
TP160726	GBS_SNP	C/G	G	CIAT 26146	4e	62.886	.	.	94	1.41026	0.099098	h	-	-	h	a	a	h	a	h	-	-	h	h	h	h	h	h	-	a	h	a	a	a	h	h	a	h	h	a	h	h	h	a	a	a	h	h	a
TP211034	GBS_SNP	C/G	C	CIAT 26146	4e	62.886	.	.	95	1.4359	0.0812359	h	-	-	h	-	a	h	a	h	a	-	h	h	h	h	h	h	a	a	h	a	a	a	h	h	a	h	h	a	h	h	h	a	a	a	h	h	a
TP151446	GBS_SNP	A/G	G	CIAT 26146	4e	62.886	.	.	83	1.59375	0.0370089	h	h	-	-	a	-	h	a	h	a	a	h	-	h	h	h	h	a	a	h	a	-	a	h	-	-	h	h	a	h	h	h	a	a	a	h	h	a
TP166861	GBS_SNP	A/G	A	CIAT 26146	4e	62.886	.	.	99	1.475	0.0560692	h	h	a	h	a	a	h	a	h	-	a	h	h	h	h	h	h	-	-	h	a	a	a	h	h	a	h	h	a	h	h	h	-	a	a	h	h	a
TP47590	GBS_SNP	C/T	C	CIAT 26146	4e	62.886	5	25314798	100	1.38095	0.109599	h	h	-	h	a	a	h	a	h	a	a	h	h	h	h	h	h	a	a	h	a	a	a	h	h	a	h	h	a	h	h	h	a	a	a	h	h	a
TP87833	GBS_SNP	C/T	C	CIAT 26146	4e	62.886	.	.	86	1.77419	0.00964129	-	h	a	h	a	a	h	a	h	a	a	h	h	h	h	h	h	a	a	h	a	-	-	h	h	-	-	h	-	h	h	h	a	a	a	h	h	a
TP259614	GBS_SNP	C/T	T	CIAT 26146	4e	62.886	.	.	100	1.43902	0.0718606	h	h	a	h	a	a	h	a	h	-	a	h	h	h	h	h	h	a	a	h	a	a	a	h	h	a	h	h	a	h	h	h	-	a	a	h	h	a
TP41559	GBS_SNP	A/G	G	CIAT 26146	4e	62.891	.	.	91	1.67647	0.0159353	-	h	a	h	a	a	h	a	h	a	a	h	h	h	h	h	h	a	a	h	a	-	-	h	h	a	h	h	-	h	h	h	a	a	a	h	h	a
TP112874	GBS_SNP	A/G	A	CIAT 26146	4e	65.857	.	.	95	1.2619	0.259767	-	h	a	h	a	a	h	a	h	a	a	h	h	h	h	h	a	a	a	h	a	a	a	h	h	a	h	h	a	h	h	h	a	a	a	h	h	a
TP10155	GBS_SNP	A/G	G	CIAT 26146	4e	66.828	.	.	99	1.35714	0.1319	h	h	a	h	a	a	h	a	h	a	a	h	h	h	h	a	-	a	-	h	a	a	a	h	h	a	h	h	a	h	h	h	a	a	a	h	h	a
TP159483	GBS_SNP	A/G	G	CIAT 26146	4e	67.799	.	.	100	1.38095	0.109599	h	h	a	h	a	a	h	a	h	-	a	h	h	h	h	a	-	a	a	h	a	a	a	h	h	a	h	h	a	h	h	h	a	a	a	h	h	a
TP33647	GBS_SNP	G/T	T	CIAT 26146	4e	68.769	5	33963771	101	1.29545	0.196259	h	h	a	h	a	a	h	a	h	a	a	h	h	h	h	a	a	a	a	h	a	a	a	h	h	-	h	h	a	h	h	h	a	a	a	h	h	a
TP163514	GBS_SNP	A/C	C	CIAT 26146	4e	69.745	.	.	103	1.19149	0.3741	h	h	a	h	a	a	h	a	h	a	a	h	h	h	h	a	a	a	a	h	a	a	a	h	h	a	h	h	a	h	h	h	a	a	a	h	h	a
TP43269	GBS_SNP	A/G	G	CIAT 26146	4e	73.768	5	31242363	96	1.4	0.102256	h	h	a	h	-	a	h	a	h	a	a	h	a	h	h	a	a	a	-	h	-	a	h	h	h	a	h	h	a	h	h	h	a	a	a	h	h	a
TP131424	GBS_SNP	C/T	T	CIAT 26146	4e	77.796	5	33269169	83	1.51515	0.0621147	h	h	a	h	a	a	h	a	h	a	a	h	h	h	h	a	a	a	a	h	-	a	a	h	h	a	h	h	a	h	h	h	-	a	a	h	h	a
TP208480	GBS_SNP	T/C	C	CIAT 26146	4e	78.777	5	29645614	82	1.48485	0.0773368	h	h	a	h	a	a	h	a	h	a	a	h	h	h	h	a	a	a	a	h	a	a	a	h	h	a	h	h	-	h	h	h	a	-	a	h	h	a
TP254613	GBS_SNP	C/T	T	CIAT 26146	4e	78.816	.	.	89	1.34211	0.168078	h	h	a	h	a	a	h	a	h	a	a	h	h	h	h	a	a	a	a	h	a	a	a	h	h	a	h	h	a	h	h	h	a	a	a	h	h	a
TP135394	GBS_SNP	A/G	G	CIAT 26146	4e	82.802	5	34849966	90	1.04545	0.841481	a	h	-	h	a	a	h	a	h	a	a	h	h	h	h	a	a	a	a	h	a	a	a	h	-	a	-	h	a	h	h	h	a	a	a	h	h	a
TP219471	GBS_SNP	A/G	G	CIAT 26146	4e	87.884	.	.	87	1.41667	0.10754	h	h	a	-	-	a	h	a	h	a	a	h	a	a	h	a	a	a	a	h	a	-	-	h	h	a	h	h	a	h	h	h	a	a	a	h	h	a
TP272248	GBS_SNP	C/T	C	CIAT 26146	4e	87.884	.	.	85	1.57576	0.0392503	h	h	a	-	-	a	h	a	h	a	a	h	a	a	h	a	a	a	a	h	a	-	-	h	h	-	h	h	a	h	h	h	a	a	a	h	h	a
TP26090	GBS_SNP	A/T	T	CIAT 26146	4e	88.854	.	.	101	1.10417	0.617075	h	h	a	h	a	a	h	a	h	a	a	h	a	a	a	a	a	a	a	h	a	a	a	h	h	a	h	h	a	h	h	h	a	a	a	h	h	a
M-CTC/E-AGC265	AFLP	.	.	CIAT 26146	4e	89.825	na	na	103	0.980769	0.920344	h	h	a	h	a	a	h	a	h	a	a	h	a	a	a	a	a	a	a	h	a	a	a	h	h	a	h	h	a	h	h	h	a	a	a	h	h	a
TP266281	GBS_SNP	G/T	T	CIAT 26146	4e	90.796	.	.	98	1	1	h	h	a	h	a	a	h	a	h	a	a	h	a	a	a	a	a	a	a	h	a	a	a	h	a	a	h	h	a	h	h	h	a	a	a	h	h	a
TP194606	GBS_SNP	G/T	T	CIAT 26146	4e	90.811	.	.	91	0.895833	0.603332	h	h	a	-	a	a	h	a	h	a	a	h	a	a	a	a	a	a	a	h	a	-	a	-	-	a	h	h	a	h	h	h	a	a	a	h	-	a
BCTr134	SSR	.	.	CIAT 26146	4e	93.767	na	na	102	1	1	h	h	a	h	a	a	h	a	h	a	a	h	a	a	a	a	a	a	a	h	a	a	a	h	h	a	h	h	a	h	h	h	a	a	a	h	h	a
TP86555	GBS_SNP	A/G	G	CIAT 26146	4e	95.658	5	40706884	97	1.06383	0.764177	h	h	a	h	a	a	h	a	h	a	a	h	a	a	a	a	a	a	a	h	a	a	a	h	h	a	h	h	a	h	h	h	a	a	a	h	h	a
TP40685	GBS_SNP	A/C	A	CIAT 26146	4e	95.725	5	39070221	100	1.08333	0.689157	h	h	a	h	a	a	h	a	h	-	a	h	a	a	a	a	a	a	a	h	-	-	a	h	h	a	h	h	a	h	h	h	a	a	a	h	h	a
TP25005	GBS_SNP	A/T	A	CIAT 26146	4e	95.725	.	.	102	1.04	0.841481	h	h	a	h	a	a	h	a	h	a	a	h	a	a	a	a	a	a	a	h	a	a	a	h	h	a	h	h	a	h	h	h	a	a	a	h	h	a
BTr282-1	SSR	.	.	CIAT 26146	4e	96.696	na	na	98	0.921569	0.689157	h	h	a	h	a	a	h	a	h	a	a	h	a	a	a	a	a	a	a	h	a	a	a	h	h	a	h	h	a	h	h	h	a	a	a	h	h	a
TP221188	GBS_SNP	C/T	T	CIAT 26146	4e	96.696	.	.	97	1.1087	0.61012	h	h	a	h	a	a	h	a	h	a	a	h	a	a	a	a	a	-	a	h	a	a	a	h	h	a	h	h	a	h	h	h	a	a	a	h	h	a
TP18315	GBS_SNP	A/T	T	CIAT 26146	4e	97.667	5	42240171	82	1.41176	0.122114	h	h	a	h	a	a	h	h	h	a	a	h	a	a	a	a	a	a	a	-	a	-	a	h	h	-	-	h	a	h	h	h	a	-	a	h	h	-
TP242819	GBS_SNP	A/T	T	CIAT 26146	4e	97.667	.	.	97	1.15556	0.475139	h	h	a	h	a	a	h	h	h	a	a	h	a	a	a	a	a	a	a	h	a	a	a	h	h	a	h	h	a	h	h	h	a	a	a	h	h	a
TP214240	GBS_SNP	A/T	A	CIAT 26146	4e	98.638	5	42911070	97	1.06383	0.764177	h	h	a	h	a	a	h	h	h	a	a	h	a	a	a	a	a	a	a	h	a	-	a	h	h	a	h	h	a	h	h	h	a	a	a	h	h	a
M-CTC/E-AGG98	AFLP	.	.	CIAT 26146	4e	101.665	na	na	102	0.821429	0.322199	h	h	a	a	a	a	h	h	h	a	a	h	a	a	a	a	a	a	a	h	a	a	a	h	h	a	h	h	a	h	h	h	a	a	a	a	h	a
TP211600	GBS_SNP	C/T	T	CIAT 26146	4f	0	.	.	88	0.76	0.200325	h	a	h	a	-	h	h	h	a	h	h	a	a	-	a	a	h	a	h	h	h	-	a	a	a	h	a	a	a	a	a	-	h	a	h	a	a	h
TP118415	GBS_SNP	C/T	T	CIAT 26146	4f	3.145	.	.	87	0.8125	0.334863	-	a	h	a	a	h	a	h	a	h	h	a	a	a	a	a	h	a	h	h	h	h	-	a	-	h	-	a	a	a	a	h	-	a	h	a	-	h
TP4689	GBS_SNP	A/G	A	CIAT 26146	4f	9.866	5	13548179	101	0.90566	0.617075	h	a	h	h	h	h	a	h	a	h	h	a	a	a	h	a	h	a	h	h	h	h	a	a	a	h	h	a	a	a	a	h	h	a	h	a	a	h
TP221821	GBS_SNP	A/G	A	CIAT 26146	4f	9.866	.	.	98	0.921569	0.689157	h	a	h	h	h	h	-	h	a	h	h	-	a	-	h	a	h	a	h	h	h	h	a	a	a	h	h	a	-	a	a	h	h	a	h	a	a	h
TP1873	GBS_SNP	C/T	T	CIAT 26146	4f	9.866	.	.	99	0.941176	0.764177	h	a	h	h	h	h	a	h	a	h	h	-	a	a	h	a	h	a	h	h	h	h	a	a	a	h	h	a	a	a	a	h	h	a	h	a	a	h
TP192445	GBS_SNP	C/T	T	CIAT 26146	4f	10.427	.	.	100	0.923077	0.689157	h	-	h	h	h	h	a	h	a	h	h	a	a	a	h	a	h	a	h	h	h	h	a	a	a	h	h	a	a	a	a	h	h	a	h	a	a	h
TP255762	GBS_SNP	C/G	G	CIAT 26146	4f	10.832	.	.	101	0.980392	0.920344	h	a	h	h	h	h	a	h	a	h	h	a	a	a	h	a	h	a	h	h	h	h	a	a	-	h	h	a	a	a	a	h	h	a	h	a	a	h
TP188289	GBS_SNP	C/G	G	CIAT 26146	4f	12.083	.	.	100	0.960784	0.841481	h	a	h	h	h	h	a	h	a	h	h	a	a	a	h	a	h	a	h	h	h	h	a	a	a	h	h	a	a	a	a	h	h	a	h	a	a	h
TP277634	GBS_SNP	C/T	T	CIAT 26146	4f	12.776	5	12752551	84	0.909091	0.662917	h	a	h	h	h	h	a	h	a	h	h	a	a	a	h	a	h	a	h	h	h	-	a	a	a	h	h	a	a	a	a	h	h	a	h	a	a	h
TP280736	GBS_SNP	C/G	G	CIAT 26146	4f	12.776	.	.	100	1	1	h	a	h	h	h	h	a	h	a	h	h	a	a	a	h	a	h	a	h	h	h	h	a	a	-	h	h	a	a	a	a	h	h	a	h	a	a	h
TP108712	GBS_SNP	G/A	G	CIAT 26146	4f	13.761	.	.	92	1.04444	0.841481	h	a	h	h	h	h	a	h	a	h	h	a	a	a	a	a	h	a	h	h	h	h	a	a	a	h	h	a	a	a	-	h	h	a	h	a	-	h
M-CAC/E-ACT272	AFLP	.	.	CIAT 26146	4f	18.832	na	na	101	0.77193	0.196259	h	a	h	a	h	h	a	h	a	h	h	a	a	a	a	a	h	a	h	h	h	h	a	a	a	h	h	a	a	a	a	h	h	a	h	a	a	h
TP13099	GBS_SNP	A/G	A	CIAT 26146	4f	22.09	.	.	84	1.15385	0.511989	h	a	h	a	h	h	a	h	a	h	h	a	a	a	a	a	h	a	h	h	h	h	a	a	-	h	h	a	a	a	a	h	h	a	h	a	a	h
TP153152	GBS_SNP	C/G	G	CIAT 26146	4f	23.657	5	8659534	86	1	1	h	a	-	-	h	h	a	h	h	h	h	a	a	a	a	a	h	a	h	h	h	h	a	a	a	h	h	a	a	a	a	h	h	a	h	a	a	h
TP95605	GBS_SNP	A/T	A	CIAT 26146	4f	24.751	.	.	98	0.96	0.841481	h	a	h	a	h	h	a	h	a	h	h	-	a	-	a	-	h	a	h	h	h	h	a	a	a	h	h	a	a	a	a	h	h	a	h	a	a	h
TP130468	GBS_SNP	C/G	G	CIAT 26146	4f	24.751	.	.	91	1.06818	0.75183	h	-	h	-	h	h	a	h	a	h	h	a	a	a	a	a	h	a	h	h	h	h	a	-	a	h	h	a	a	a	a	h	h	a	h	a	a	h
TP59216	GBS_SNP	C/G	C	CIAT 26146	4f	24.751	.	.	90	1.04545	0.841481	-	a	h	-	h	h	a	h	a	h	h	a	a	a	a	a	h	a	h	h	h	h	a	-	-	h	h	a	a	a	a	h	h	a	h	a	-	h
TP28024	GBS_SNP	C/G	G	CIAT 26146	4f	26.712	5	14423501	89	0.816327	0.340114	h	a	h	a	h	h	a	h	a	h	h	a	a	a	a	a	h	a	h	h	h	h	a	a	a	a	h	a	a	a	a	h	h	a	h	a	a	h
TP97397	GBS_SNP	T/C	C	CIAT 26146	4f	26.712	5	4728214	99	0.867925	0.483927	h	a	h	a	h	h	a	h	a	h	h	a	a	-	a	a	h	a	h	h	h	h	a	a	a	a	h	a	a	a	a	h	h	a	h	a	a	h
TP56012	GBS_SNP	C/T	T	CIAT 26146	4f	26.75	5	4733985	99	0.767857	0.190985	h	a	h	a	h	h	a	h	a	h	h	a	a	a	a	a	h	a	h	h	h	-	a	a	a	a	h	a	a	a	a	h	h	a	h	a	a	h
M-CAC/E-AAG198	AFLP	.	.	CIAT 26146	4f	28.671	na	na	103	0.872727	0.488422	h	a	h	a	h	h	a	h	a	h	h	a	a	a	a	a	h	a	h	h	h	h	a	a	a	a	h	a	a	a	a	h	h	a	h	a	a	h
TP264120	GBS_SNP	G/T	G	CIAT 26146	4f	28.671	.	.	98	0.921569	0.689157	h	a	h	a	h	h	a	h	a	h	h	a	a	a	a	a	h	-	h	h	h	h	a	a	a	a	h	a	a	a	a	h	h	-	h	-	-	h
M-CTC/E-ACC368	AFLP	.	.	CIAT 26146	4f	28.671	na	na	102	0.854545	0.427355	h	a	h	a	h	h	a	h	a	h	h	a	a	a	a	a	h	a	h	h	h	-	a	a	a	a	h	a	a	a	a	h	h	a	h	a	a	h
M-CAC/E-ACA198	AFLP	.	.	CIAT 26146	4f	28.671	na	na	100	0.923077	0.689157	h	a	h	a	h	h	a	h	a	h	h	-	a	a	a	a	h	a	h	h	h	h	a	a	a	a	h	a	a	a	a	h	h	a	h	a	-	h
TP166004	GBS_SNP	G/T	T	CIAT 26146	4f	29.918	.	.	88	0.87234	0.52197	h	a	-	a	h	h	a	h	a	h	h	a	a	a	a	a	h	a	h	h	h	h	a	a	a	a	h	a	a	a	a	h	h	a	h	a	-	h
TP207762	GBS_SNP	C/T	T	CIAT 26146	4f	32.614	.	.	100	0.851852	0.423711	h	-	h	a	h	a	a	h	a	h	h	a	a	a	a	a	h	a	h	h	h	h	a	a	a	a	h	a	a	a	-	h	h	a	h	a	a	h
TP236242	GBS_SNP	C/T	T	CIAT 26146	4f	36.32	.	.	98	0.849057	0.420113	h	a	h	-	h	a	a	h	a	h	h	a	a	a	a	a	h	a	h	h	h	h	a	h	a	a	h	a	a	h	a	h	h	a	h	a	a	h
TP110605	GBS_SNP	C/T	C	CIAT 26146	4f	37.581	.	.	98	1	1	h	a	h	a	h	a	a	h	a	h	h	a	a	a	a	a	h	a	h	h	h	h	a	h	a	a	h	a	a	h	a	h	h	-	h	-	a	h
TP207196	GBS_SNP	C/T	T	CIAT 26146	4f	41.588	.	.	101	1.02	0.920344	h	a	h	a	h	a	a	h	h	h	h	a	a	a	h	a	h	a	h	h	h	h	a	h	a	a	h	a	a	h	h	h	h	a	h	-	a	h
M-CAC/E-AGC165	AFLP	.	.	CIAT 26146	4f	42.564	na	na	103	0.943396	0.764177	h	a	h	a	h	a	a	h	a	h	h	a	a	a	h	a	h	a	h	h	h	h	a	h	a	a	h	a	a	h	h	h	h	a	h	a	a	h
TP207763	GBS_SNP	A/G	G	CIAT 26146	4f	44.525	.	.	87	1.12195	0.590221	h	a	-	-	h	a	a	h	a	h	h	a	-	a	h	a	h	a	h	h	h	h	a	h	a	a	h	a	a	h	h	h	h	a	h	a	-	h
TP257870	GBS_SNP	A/C	C	CIAT 26146	4f	44.525	2	47190928	101	0.942308	0.764177	h	a	h	a	h	a	a	h	a	h	h	a	a	a	h	a	h	a	h	h	h	h	a	h	a	a	h	a	a	h	h	h	h	a	h	a	-	h
TP243409	GBS_SNP	C/T	C	CIAT 26146	4f	44.525	.	.	100	0.886792	0.548506	h	a	h	a	h	a	a	h	a	h	h	a	a	a	h	a	h	a	h	h	h	h	a	h	a	a	h	a	-	h	h	h	h	a	h	a	a	h
TP89582	GBS_SNP	C/G	G	CIAT 26146	4f	44.525	.	.	102	0.924528	0.689157	h	a	h	a	h	a	a	h	a	h	h	a	a	a	h	a	h	a	h	h	h	h	a	h	a	a	h	a	a	h	h	h	h	a	h	a	a	h
TP246251	GBS_SNP	A/C	A	CIAT 26146	4f	45.496	.	.	104	0.962264	0.841481	h	a	h	a	h	a	a	h	a	h	h	a	a	a	h	a	h	a	h	h	h	h	a	h	a	a	h	a	a	h	h	h	h	a	h	a	a	h
TP161898	GBS_SNP	A/C	A	CIAT 26146	4f	46.232	.	.	89	0.78	0.243537	h	a	h	a	-	a	-	-	a	h	-	a	a	a	h	a	-	a	h	h	h	h	a	h	a	a	-	a	a	h	h	h	h	a	h	a	a	h
TP66709	GBS_SNP	A/G	G	CIAT 26146	4f	50.511	6	19332155	94	0.678571	0.0632518	h	a	h	a	h	a	a	h	a	h	h	a	a	a	h	-	h	a	h	h	-	h	a	h	a	a	a	a	a	h	-	h	h	a	h	a	a	h
TP6341	GBS_SNP	A/T	A	CIAT 26146	4f	54.55	.	.	99	0.867925	0.483927	h	a	-	a	h	a	a	h	a	-	h	a	a	a	h	a	h	a	h	h	h	h	a	h	a	a	h	a	a	h	h	h	h	a	-	a	a	h
TP175406	GBS_SNP	A/G	A	CIAT 26146	4f	55.531	.	.	92	1.04444	0.841481	h	a	h	-	h	a	a	h	a	h	h	a	a	a	h	a	h	a	h	h	h	h	a	h	a	a	h	a	a	h	h	h	h	a	h	a	a	h
M-CAG/E-AAC178	AFLP	.	.	CIAT 26146	4f	55.531	na	na	103	0.980769	0.920344	h	a	h	a	h	a	a	h	a	h	h	a	a	a	h	a	h	a	h	h	h	h	a	h	a	a	h	a	a	h	h	h	h	a	h	a	a	h
TP18608	GBS_SNP	A/T	A	CIAT 26146	4f	56.004	.	.	92	1	1	h	-	h	a	h	a	a	-	a	h	h	a	a	a	h	a	h	-	h	h	h	h	a	h	a	-	-	a	a	-	h	h	h	a	h	a	a	h
M-CTA/E-ACT115	AFLP	.	.	CIAT 26146	4f	56.497	na	na	102	0.961538	0.841481	h	a	h	a	h	a	a	h	a	h	h	a	a	a	h	a	h	a	h	h	h	h	a	h	a	a	h	a	a	h	h	h	h	a	h	a	a	h
TP273271	GBS_SNP	C/T	C	CIAT 26146	4f	57.468	.	.	91	1.11628	0.603332	h	a	h	-	h	a	a	h	a	h	h	a	a	a	h	a	h	-	h	h	h	h	a	h	a	a	h	a	a	h	h	h	h	a	h	a	a	h
M-CAT/E-ACT228	AFLP	.	.	CIAT 26146	4f	57.468	na	na	103	0.980769	0.920344	h	a	h	a	h	a	a	h	a	h	h	a	a	a	h	a	h	a	h	h	h	h	a	h	a	a	h	a	a	h	h	h	h	a	h	a	a	h
TP237876	GBS_SNP	A/G	A	CIAT 26146	4f	58.439	.	.	90	0.764706	0.205903	h	a	h	a	h	a	a	-	a	h	h	a	a	a	h	a	h	a	h	-	h	h	a	h	a	a	h	a	a	h	h	a	h	a	h	a	a	h
TP100259	GBS_SNP	A/G	A	CIAT 26146	4f	58.873	.	.	100	1	1	h	a	h	a	h	a	a	h	a	h	h	a	a	a	h	a	h	a	h	h	h	h	a	h	a	a	h	a	a	h	h	a	h	a	h	a	a	h
TP276279	GBS_SNP	C/T	C	CIAT 26146	4f	59.405	6	2928334	99	1.02041	0.920344	h	-	h	a	h	a	a	h	a	h	h	a	a	-	h	a	h	a	h	h	h	h	a	h	a	a	h	a	a	h	h	a	h	a	h	-	a	h
TP227700	GBS_SNP	G/T	G	CIAT 26146	4f	60.376	6	4233857	99	0.98	0.920344	h	a	h	a	h	a	a	h	a	h	h	a	a	a	h	a	h	a	h	h	h	a	a	h	a	a	h	-	a	h	h	a	h	a	h	a	a	h
TP155720	GBS_SNP	A/C	C	CIAT 26146	4f	61.578	6	4723966	101	0.942308	0.764177	h	a	h	a	h	a	a	h	a	h	h	a	a	-	h	a	h	a	h	h	h	a	a	h	a	a	h	a	a	h	h	a	h	a	h	a	a	h
TP133640	GBS_SNP	C/T	T	CIAT 26146	4f	65.361	.	.	85	1.07317	0.740144	h	a	h	a	h	a	-	h	a	h	h	a	a	h	h	a	h	a	h	a	h	a	a	h	-	a	h	a	a	h	h	-	h	a	h	a	a	h
TP87051	GBS_SNP	A/G	G	CIAT 26146	4f	68.358	.	.	101	1.06122	0.764177	a	a	h	a	h	a	a	h	a	h	h	a	a	h	h	a	h	h	h	a	h	a	a	h	a	a	h	h	a	h	h	-	h	a	h	a	a	h
M-CTG/E-AAC167	AFLP	.	.	CIAT 26146	4f	69.329	na	na	103	0.980769	0.920344	a	a	h	a	h	a	a	h	a	h	h	a	a	h	h	a	h	h	h	a	h	a	a	h	a	a	h	h	a	h	h	a	h	a	h	a	a	h
TP83966	GBS_SNP	A/G	G	CIAT 26146	4f	70.541	.	.	96	0.846154	0.413052	a	a	h	a	h	a	a	h	a	h	h	a	a	h	h	a	h	h	h	a	h	a	a	h	a	a	h	h	a	h	h	a	h	a	h	a	a	h
TP121208	GBS_SNP	A/G	A	CIAT 26146	4f	73.87	6	34648943	98	0.884615	0.543004	a	-	h	a	h	a	a	h	a	h	h	a	a	h	h	a	h	h	h	a	h	a	a	h	a	a	h	h	a	h	h	a	h	a	h	a	a	h
TP264745	GBS_SNP	A/G	G	CIAT 26146	4f	76.238	.	.	100	1.08333	0.689157	-	h	h	a	h	a	a	h	a	h	h	a	a	h	h	a	h	h	h	a	h	a	a	h	a	a	h	h	a	h	h	a	h	a	h	a	a	h
TP59448	GBS_SNP	C/T	T	CIAT 26146	4f	77.209	.	.	100	1.08333	0.689157	a	h	h	a	h	a	a	h	a	h	h	a	a	h	h	a	h	h	h	a	h	a	a	h	a	a	h	h	a	h	h	a	h	a	h	a	a	h
TP239185	GBS_SNP	C/T	C	CIAT 26146	4f	80.18	5	28941959	97	1.06383	0.764177	a	h	h	a	a	a	a	h	a	h	h	a	a	h	h	a	h	h	h	a	h	a	a	h	a	a	h	h	-	h	h	a	h	a	h	a	a	h
TP140656	GBS_SNP	C/T	C	CIAT 26146	4f	80.18	5	28941959	96	1.04255	0.841481	a	h	h	a	a	a	a	h	a	h	h	a	a	h	h	a	h	h	h	a	h	a	-	h	-	a	h	h	a	h	h	a	h	a	h	a	a	h
TP130753	GBS_SNP	C/T	T	CIAT 26146	4f	80.18	.	.	100	1	1	a	h	h	a	a	a	a	h	-	h	h	a	a	h	h	a	h	h	h	a	h	a	a	h	a	a	h	h	a	h	h	-	h	a	h	a	-	h
TP171004	GBS_SNP	A/C	C	CIAT 26146	4f	80.18	.	.	100	1	1	a	h	h	a	a	a	a	h	-	h	h	a	a	h	h	a	h	h	h	-	h	a	a	h	a	a	h	h	a	h	h	a	h	a	h	a	a	h
TP242336	GBS_SNP	A/T	T	CIAT 26146	4f	83.136	.	.	81	1.13158	0.57768	a	h	h	a	a	a	a	h	a	h	h	a	a	h	h	h	h	h	h	a	h	a	a	h	a	a	h	h	a	h	h	a	h	a	h	a	a	h
TP127762	GBS_SNP	C/T	T	CIAT 26146	4f	83.15	5	32764938	88	1.2	0.392883	a	h	h	a	a	a	a	h	a	h	h	a	-	h	h	h	h	h	h	a	h	a	a	h	a	a	h	h	a	h	h	a	h	a	h	a	-	h
TP135078	GBS_SNP	A/G	G	CIAT 26146	4f	83.15	.	.	99	0.903846	0.617075	a	h	h	a	a	a	a	h	a	h	h	a	-	h	h	h	h	h	h	a	h	a	a	h	a	a	h	h	a	h	h	a	h	a	h	a	a	h
TP178301	GBS_SNP	A/G	G	CIAT 26146	4f	83.17	.	.	92	1.2439	0.296471	a	h	h	a	-	a	a	h	a	h	h	a	-	h	h	h	h	h	h	a	h	-	a	h	a	a	h	h	a	h	h	a	h	a	h	a	a	h
TP190195	GBS_SNP	C/G	G	CIAT 26146	4f	83.411	.	.	98	1.08511	0.689157	a	h	h	a	a	a	a	h	a	h	h	a	a	h	h	h	h	h	h	a	h	-	a	h	a	a	h	h	a	h	h	a	h	a	h	a	a	h
TP136891	GBS_SNP	C/T	C	CIAT 26146	4f	85.577	.	.	82	1.10256	0.654721	a	h	h	a	a	a	a	h	a	h	h	a	a	h	h	h	h	h	h	a	h	a	a	h	a	a	h	h	a	h	h	a	h	a	h	a	a	h
TP221029	GBS_SNP	G/T	T	CIAT 26146	4f	88.046	.	.	87	1.35135	0.163669	a	h	h	-	a	a	a	h	-	h	h	a	a	h	h	h	h	h	h	-	h	a	-	h	a	-	h	h	a	h	h	a	h	a	h	a	-	h
TP181344	GBS_SNP	C/T	C	CIAT 26146	4f	88.074	.	.	97	1.15556	0.475139	a	h	-	a	a	a	a	h	a	h	h	a	a	h	h	h	h	h	h	a	h	a	a	h	a	a	h	h	a	h	h	-	h	a	h	a	-	h
TP105124	GBS_SNP	A/T	T	CIAT 26146	4f	90.036	.	.	101	1.14894	0.483927	h	h	h	a	a	a	a	h	a	h	h	a	a	h	h	h	h	h	h	a	h	a	a	h	a	a	h	h	a	a	h	a	h	a	h	a	a	h
TP236158	GBS_SNP	C/T	T	CIAT 26146	4f	93.007	.	.	99	1.15217	0.483927	a	h	h	h	a	a	a	h	a	h	h	a	a	h	h	h	h	h	h	a	h	a	a	h	-	a	h	h	a	a	h	a	h	a	h	a	a	h
M-CAA/E-AAC184	AFLP	.	.	CIAT 26146	4f	98.062	na	na	103	0.943396	0.764177	a	h	h	h	a	h	a	h	a	h	h	a	a	h	a	h	h	h	h	a	h	a	a	h	a	a	h	h	a	a	h	a	a	a	a	a	a	h
TP227202	GBS_SNP	A/C	A	CIAT 26146	4f	98.062	.	.	100	1	1	a	h	h	h	a	h	a	h	-	h	h	a	a	h	a	h	h	h	h	a	h	a	a	h	a	a	h	h	a	a	h	a	a	a	a	a	a	h
TP79581	GBS_SNP	A/G	A	CIAT 26146	4f	99.106	5	46282862	97	0.979592	0.920344	a	h	h	h	a	h	a	h	a	h	h	a	a	h	a	h	h	h	h	a	h	a	a	h	a	a	h	h	a	a	h	a	a	a	a	a	a	h
TP111259	GBS_SNP	A/G	G	CIAT 26146	5a	0	.	.	100	1.04082	0.841481	a	h	a	h	h	h	a	h	a	h	h	h	a	a	h	h	a	h	a	a	a	a	a	h	h	h	h	-	a	h	a	h	h	a	a	a	a	-
TP235726	GBS_SNP	C/T	C	CIAT 26146	5a	3.084	.	.	100	1.04082	0.841481	a	h	a	h	h	h	-	h	a	-	h	h	a	a	h	h	-	h	a	a	a	a	a	h	h	h	h	a	a	h	a	h	h	a	a	a	a	a
M-CTG/E-ACG113	AFLP	.	.	CIAT 26146	5a	3.088	na	na	101	0.980392	0.920344	a	h	a	h	h	h	a	h	a	a	h	h	a	a	h	h	a	h	a	a	a	a	a	h	h	h	h	-	a	h	a	h	h	a	a	a	a	a
M-CAG/E-ACA187	AFLP	.	.	CIAT 26146	5a	3.088	na	na	103	0.980769	0.920344	a	h	a	h	h	h	a	h	a	a	h	h	a	a	h	h	a	h	a	a	a	a	a	h	h	h	h	a	a	h	a	h	h	a	a	a	a	a
TP9560	GBS_SNP	A/C	A	CIAT 26146	5a	3.093	.	.	86	1.38889	0.131052	-	h	a	h	h	h	a	h	-	a	h	h	-	a	h	h	a	h	a	a	a	a	a	h	h	h	h	a	-	h	a	h	h	a	a	-	a	a
M-CTA/E-AGG211	AFLP	.	.	CIAT 26146	5a	10.317	na	na	103	1.10204	0.624206	a	h	a	a	h	h	a	h	a	h	h	h	h	a	h	h	a	h	a	a	a	a	a	h	h	h	h	h	a	h	a	h	h	a	a	a	a	a
TP70963	GBS_SNP	A/T	T	CIAT 26146	5a	14.334	.	.	84	0.909091	0.662917	a	h	a	a	h	h	-	h	a	h	h	h	h	a	h	h	a	h	a	a	a	a	a	h	h	h	h	a	a	h	a	h	h	a	a	a	a	a
TP261168	GBS_SNP	A/C	C	CIAT 26146	5a	16.31	.	.	100	1.08333	0.689157	a	h	a	a	h	h	a	h	a	h	h	h	h	a	h	h	-	h	a	a	a	a	a	h	h	h	h	a	a	h	-	h	h	a	-	a	a	a
TP32357	GBS_SNP	C/T	T	CIAT 26146	5a	16.31	7	17279265	101	1.06122	0.764177	a	h	a	a	h	h	a	h	a	h	h	h	h	a	h	h	a	h	a	a	a	a	a	h	h	h	h	a	a	h	-	h	h	a	a	a	a	a
TP187338	GBS_SNP	G/T	T	CIAT 26146	5a	16.31	.	.	87	1.41667	0.10754	a	h	a	a	h	h	a	h	a	h	h	h	h	a	h	h	a	h	a	a	a	-	a	h	h	-	h	a	-	h	a	h	h	a	a	a	-	-
TP256458	GBS_SNP	A/G	G	CIAT 26146	5a	17.286	.	.	99	1.0625	0.764177	a	h	-	a	h	h	a	h	a	h	h	h	h	a	h	h	-	h	a	a	-	a	a	a	h	h	h	a	a	h	a	h	h	a	a	a	a	a
TP28991	GBS_SNP	A/G	A	CIAT 26146	5a	20.283	.	.	97	1.06383	0.764177	a	h	a	a	h	h	a	h	a	h	h	h	h	a	h	h	a	h	a	a	-	a	a	a	h	h	h	a	-	h	a	h	a	a	a	a	a	a
M-CAC/E-AAG359	AFLP	.	.	CIAT 26146	5a	30.997	na	na	103	0.872727	0.488422	a	h	h	a	h	h	a	a	a	h	h	h	h	a	a	h	a	h	a	h	a	a	a	a	h	h	a	a	a	h	a	h	a	a	a	a	a	a
TP107987	GBS_SNP	A/T	T	CIAT 26146	5a	30.997	.	.	99	0.941176	0.764177	a	h	h	a	h	h	a	a	a	h	h	h	h	a	a	h	a	h	a	h	a	a	a	-	h	h	a	a	a	h	a	h	a	a	a	a	a	a
TP249680	GBS_SNP	A/T	A	CIAT 26146	5a	30.997	.	.	99	0.903846	0.617075	a	h	h	a	h	h	a	a	a	h	h	h	h	a	a	h	a	h	a	h	a	a	a	a	h	h	a	a	a	h	a	h	a	a	a	a	a	a
TP59762	GBS_SNP	C/T	T	CIAT 26146	5a	30.997	.	.	93	0.897959	0.603332	a	h	h	a	h	h	-	a	a	h	h	h	h	a	a	h	a	h	a	h	a	a	a	a	h	-	a	a	a	h	a	h	a	-	a	a	a	a
TP7729	GBS_SNP	A/T	A	CIAT 26146	5a	32.288	.	.	80	1	1	a	h	h	a	h	h	a	a	a	h	h	h	h	a	a	h	a	h	-	h	a	a	a	a	h	h	a	a	a	h	-	h	a	a	a	a	a	a
TP83107	GBS_SNP	A/C	C	CIAT 26146	5a	34.918	8	14401240	91	0.93617	0.75183	a	h	h	a	h	h	a	a	a	h	h	h	h	a	a	h	a	h	a	h	a	a	a	a	h	h	a	a	a	h	a	h	a	-	a	a	a	a
TP22608	GBS_SNP	G/T	G	CIAT 26146	5a	34.938	.	.	91	0.978261	0.920344	a	h	h	-	h	h	a	a	a	h	h	h	h	a	a	h	a	h	a	h	a	a	a	a	h	h	a	a	a	h	a	h	a	-	a	a	a	a
TP148067	GBS_SNP	A/G	A	CIAT 26146	5a	34.938	4	1297670	96	0.846154	0.413052	a	h	h	a	h	h	a	a	a	h	h	h	h	a	a	h	a	h	-	h	a	a	a	a	h	h	a	a	a	h	a	h	a	a	a	a	a	a
TP123685	GBS_SNP	G/T	G	CIAT 26146	5a	34.938	.	.	99	0.903846	0.617075	a	h	-	-	h	h	a	a	a	h	h	h	h	a	a	h	a	h	a	h	a	a	a	-	h	h	a	a	a	h	a	h	a	a	a	a	a	a
TP144264	GBS_SNP	A/C	C	CIAT 26146	5a	34.938	.	.	100	0.923077	0.689157	a	h	h	a	h	h	a	a	a	h	h	h	h	a	a	h	a	h	a	h	a	a	a	-	h	h	a	a	a	h	a	h	a	a	a	a	a	-
TP57771	GBS_SNP	C/T	T	CIAT 26146	5a	34.938	.	.	95	1.02128	0.920344	-	h	h	a	h	h	a	-	a	h	h	h	h	a	a	h	a	h	a	h	a	a	-	a	h	h	a	a	a	h	a	h	-	a	a	a	a	a
TP115869	GBS_SNP	A/T	T	CIAT 26146	5a	38.919	.	.	92	0.877551	0.532299	-	h	h	a	h	h	a	a	a	h	h	h	h	a	a	h	a	h	a	h	a	a	h	a	-	h	a	a	a	h	a	h	a	a	a	a	a	a
TP288353	GBS_SNP	C/T	T	CIAT 26146	5a	38.938	.	.	96	0.959184	0.841481	a	h	h	a	h	h	a	a	a	h	h	h	h	a	a	h	a	h	a	h	a	a	h	a	a	h	a	a	a	h	a	h	a	a	a	a	a	a
M-CAG/E-AAC221	AFLP	.	.	CIAT 26146	5a	41.909	na	na	103	0.775862	0.200325	a	h	h	a	h	h	a	a	a	h	h	h	h	a	a	h	a	h	a	h	a	a	h	a	a	h	a	a	a	h	a	h	a	a	a	a	a	a
TP146117	GBS_SNP	C/G	C	CIAT 26146	5a	43.88	.	.	85	1.07317	0.740144	a	h	h	a	h	h	a	a	a	h	h	h	h	a	a	h	a	h	a	h	a	a	h	a	-	h	a	-	a	h	a	h	a	a	h	a	-	-
TP33487	GBS_SNP	C/G	C	CIAT 26146	5a	45.851	.	.	102	0.789474	0.235056	a	h	h	a	h	h	a	a	a	h	h	h	h	a	a	a	a	h	a	h	a	a	h	a	a	h	a	a	a	h	a	h	a	a	h	a	a	a
M-CAT/E-ACG469	AFLP	.	.	CIAT 26146	5a	45.851	na	na	101	0.77193	0.196259	a	h	h	a	h	h	a	a	a	h	h	h	h	a	a	a	a	h	a	h	a	a	h	-	a	h	a	a	a	h	a	h	a	a	h	a	a	a
TP83152	GBS_SNP	A/T	A	CIAT 26146	5a	47.832	4	22641125	96	0.777778	0.220671	a	a	h	a	h	h	a	-	a	h	h	h	h	-	a	a	-	h	a	h	a	a	h	a	a	h	a	a	a	h	a	h	a	a	h	a	a	a
TP34967	GBS_SNP	A/G	G	CIAT 26146	5a	52.909	.	.	84	0.909091	0.662917	a	a	h	-	h	h	a	a	a	h	a	h	h	a	a	a	a	h	a	h	a	-	h	a	a	a	a	a	a	h	a	h	-	a	h	a	-	-
TP258869	GBS_SNP	A/C	A	CIAT 26146	5a	52.918	.	.	100	0.639344	0.0278069	a	a	h	a	h	h	a	a	a	h	a	h	h	a	a	a	a	h	a	h	a	a	h	a	a	a	a	a	a	h	a	h	a	a	h	a	a	-
TP188101	GBS_SNP	A/G	A	CIAT 26146	5a	52.918	.	.	99	0.677966	0.0560692	a	a	h	a	h	h	a	a	a	h	-	h	h	a	a	a	a	h	a	h	a	a	h	a	a	a	a	a	a	h	a	h	a	a	h	-	a	a
TP100700	GBS_SNP	A/C	A	CIAT 26146	5a	91.349	.	.	92	1.48649	0.0606324	h	h	h	-	-	h	a	-	a	h	h	h	h	a	a	h	h	h	a	h	-	a	-	h	h	h	h	h	h	h	a	h	a	h	h	a	a	a
TP152886	GBS_SNP	A/G	A	CIAT 26146	5a	119.161	.	.	90	0.764706	0.205903	h	-	-	h	a	h	-	h	a	h	h	h	a	a	-	h	h	h	a	-	h	a	a	h	h	h	h	h	h	h	-	a	a	h	h	a	a	a
TP153819	GBS_SNP	A/T	T	CIAT 26146	5a	120.338	.	.	95	0.666667	0.0512526	h	h	-	h	a	h	-	h	a	h	h	h	a	a	a	h	h	h	a	a	h	a	a	h	h	h	h	h	h	h	a	a	a	h	h	a	a	a
TP271183	GBS_SNP	A/G	G	CIAT 26146	5a	123.498	.	.	94	0.709091	0.099098	h	h	a	h	a	h	a	h	a	h	h	h	a	a	a	h	h	h	a	a	h	-	a	h	h	h	h	h	h	h	a	a	h	h	h	a	-	a
TP160030	GBS_SNP	C/T	T	CIAT 26146	5a	125.494	9	58624053	92	0.614035	0.021821	h	h	a	h	a	h	a	h	a	h	h	h	a	a	a	h	h	h	a	a	h	a	a	-	h	h	h	h	h	h	a	a	h	h	h	a	a	a
BCTr013-2	SSR	.	.	CIAT 26146	5a	128.409	na	na	103	0.66129	0.0385633	h	h	a	h	a	h	a	h	a	h	h	h	a	a	a	h	h	h	a	a	h	a	a	h	h	h	h	h	h	h	a	a	h	h	h	a	a	a
TP14881	GBS_SNP	G/T	T	CIAT 26146	5a	133.699	.	.	89	0.745098	0.168078	h	h	-	h	-	h	a	h	a	h	h	h	-	a	a	h	h	h	-	a	h	a	a	h	h	a	h	h	h	h	h	a	-	h	h	a	a	-
TP101982	GBS_SNP	A/G	A	CIAT 26146	5a	136.273	.	.	92	0.672727	0.0606324	h	h	-	h	a	h	a	a	a	h	h	h	a	a	a	h	h	h	a	a	h	a	a	h	h	-	h	h	h	h	h	a	a	h	h	a	a	a
TP212030	GBS_SNP	C/T	C	CIAT 26146	5a	138.395	.	.	93	0.631579	0.0294691	-	h	a	h	a	h	a	a	a	h	h	h	a	a	h	h	h	h	a	a	h	a	a	h	h	a	h	h	h	h	h	a	a	h	h	a	a	a
TP190041	GBS_SNP	A/G	G	CIAT 26146	5a	138.433	.	.	98	0.580645	0.00861957	a	h	a	h	a	h	a	a	a	h	h	h	a	a	h	h	h	h	a	a	h	a	a	h	h	a	h	-	h	h	h	a	a	h	h	a	-	a
scaffold53605	KASP	T/C	C	CIAT 26146	5a	138.433	8	34054876	103	0.560606	0.00425889	a	h	a	h	a	h	a	a	a	h	h	h	a	a	h	h	h	h	a	a	h	a	a	h	h	a	h	h	h	h	h	a	a	h	h	a	a	a
TP250424	GBS_SNP	C/G	G	CIAT 26146	5a	139.404	.	.	101	0.553846	0.00389957	a	a	a	h	a	h	a	a	a	h	h	h	a	a	h	h	h	h	-	a	h	a	a	h	h	a	h	h	h	h	h	a	a	h	h	a	a	a
scaffold52108	KASP	G/C	C	CIAT 26146	5a	139.404	.	.	103	0.537313	0.00225432	a	a	a	h	a	h	a	a	a	h	h	h	a	a	h	h	h	h	a	a	h	a	a	h	h	a	h	h	h	h	h	a	a	h	h	a	a	a
TP254459	GBS_SNP	A/G	A	CIAT 26146	5a	140.38	.	.	96	0.57377	0.0079709	a	a	-	h	-	h	a	a	a	h	h	h	a	-	h	h	h	h	-	a	h	a	a	h	h	a	h	h	h	h	h	a	a	h	h	a	a	-
TP261006	GBS_SNP	A/C	C	CIAT 26146	5a	144.393	.	.	97	0.616667	0.0195683	a	a	a	h	a	h	a	a	-	h	h	h	a	a	h	h	h	h	a	a	a	a	-	h	h	a	h	h	h	h	h	h	a	h	h	a	a	a
TP235985	GBS_SNP	A/C	A	CIAT 26146	5a	147.364	.	.	100	0.538462	0.0026998	a	a	a	h	a	h	a	a	a	h	h	h	a	h	h	h	h	h	a	a	a	a	a	h	h	a	h	h	h	h	-	h	a	h	h	a	a	a
TP69103	GBS_SNP	C/T	T	CIAT 26146	5a	147.368	.	.	98	0.580645	0.00861957	a	a	a	h	a	h	a	a	a	h	h	h	a	h	h	h	h	h	-	a	a	a	a	h	h	a	h	h	h	h	h	h	a	h	h	a	-	a
TP63499	GBS_SNP	G/T	T	CIAT 26146	5a	148.339	.	.	89	0.648148	0.0439105	a	a	a	h	-	h	a	a	a	h	h	h	a	h	h	h	h	h	a	a	a	-	a	h	h	a	h	h	h	a	h	h	a	h	h	a	-	a
TP85943	GBS_SNP	A/G	G	CIAT 26146	5a	150.3	.	.	100	0.538462	0.0026998	a	a	a	h	a	h	a	a	a	h	h	h	a	h	h	h	h	h	a	a	a	a	a	h	h	a	h	h	h	h	h	h	a	h	h	a	a	-
TP56884	GBS_SNP	A/G	G	CIAT 26146	5a	152.261	.	.	92	0.586207	0.0123494	a	a	-	h	a	h	a	a	a	h	h	h	a	h	h	h	h	h	a	a	a	-	a	h	-	a	h	h	h	h	h	h	a	h	h	a	a	a
TP272225	GBS_SNP	C/T	T	CIAT 26146	5a	152.261	8	26394446	102	0.522388	0.00153177	a	a	a	h	a	h	a	a	a	h	h	h	a	h	h	h	h	h	a	a	a	a	a	h	h	a	h	h	h	h	h	h	a	h	h	a	a	a
TP136994	GBS_SNP	A/G	G	CIAT 26146	5a	154.203	8	25238547	85	0.603774	0.0227172	a	a	a	h	a	h	a	-	a	h	h	h	-	h	h	h	h	h	a	a	a	a	a	h	h	a	h	h	h	h	h	h	a	h	h	a	-	a
TP26745	GBS_SNP	C/T	C	CIAT 26146	5a	154.222	.	.	98	0.555556	0.00467773	-	a	-	h	a	h	a	a	a	h	h	h	a	h	h	h	h	h	-	a	a	a	a	h	h	-	h	h	h	h	h	h	a	h	h	a	a	a
TP113147	GBS_SNP	C/G	G	CIAT 26146	5a	154.222	.	.	99	0.546875	0.00357104	a	a	a	h	a	h	a	a	a	h	h	h	a	h	h	h	h	h	a	-	a	a	-	h	h	a	h	h	h	h	h	h	a	h	h	-	a	a
TP46579	GBS_SNP	C/T	C	CIAT 26146	5a	154.222	.	.	97	0.564516	0.00610177	a	a	a	h	a	h	-	a	a	h	h	h	a	h	h	h	h	h	a	a	a	a	a	h	h	a	h	h	h	h	h	h	a	h	h	a	a	a
TP27810	GBS_SNP	A/G	G	CIAT 26146	5a	154.222	.	.	89	0.589286	0.014801	a	a	-	h	a	h	a	a	a	h	h	h	a	h	h	h	h	h	a	a	-	a	a	h	h	a	h	h	h	h	h	h	a	h	h	a	a	-
TP181056	GBS_SNP	G/T	T	CIAT 26146	5a	155.193	.	.	88	0.517241	0.00283613	a	a	a	h	a	h	a	a	a	a	h	h	-	h	h	h	h	h	a	-	a	-	a	h	h	a	h	h	h	h	h	h	a	h	h	a	a	-
TP76205	GBS_SNP	A/G	G	CIAT 26146	5a	157.029	.	.	84	0.714286	0.126902	a	-	a	h	a	h	a	a	a	h	h	h	-	h	h	h	h	h	a	a	a	a	a	h	h	a	h	h	h	h	h	h	a	h	h	a	a	a
TP71267	GBS_SNP	C/T	T	CIAT 26146	5a	157.101	.	.	83	0.537037	0.00606799	a	a	a	h	a	h	a	a	a	h	h	h	a	h	h	h	h	h	a	-	a	a	a	h	h	a	h	h	h	h	h	h	a	h	h	a	a	a
TP176625	GBS_SNP	C/G	C	CIAT 26146	5a	157.149	.	.	95	0.583333	0.0103131	-	a	-	h	a	h	-	a	a	h	h	h	a	h	h	h	h	h	a	a	a	a	a	h	h	a	h	h	h	h	h	h	a	h	h	a	a	a
TP132274	GBS_SNP	A/G	A	CIAT 26146	5a	159.075	.	.	96	0.627119	0.0247685	a	a	a	h	-	h	a	a	a	h	h	h	a	h	h	h	h	h	a	a	a	a	-	h	h	-	h	h	h	h	h	h	a	h	h	a	a	a
TP134728	GBS_SNP	C/T	T	CIAT 26146	5a	159.109	.	.	96	0.655172	0.0411458	a	a	a	h	-	h	-	a	a	h	h	h	a	h	h	h	h	h	a	a	a	a	-	h	h	-	h	h	h	h	h	h	a	h	h	a	a	a
TP92659	GBS_SNP	A/T	T	CIAT 26146	5a	160.08	.	.	101	0.578125	0.00720957	a	a	a	h	a	h	-	a	a	h	h	h	a	h	h	h	h	h	a	a	a	a	a	h	h	a	h	h	h	h	h	h	a	h	h	a	a	a
TP18828	GBS_SNP	A/G	G	CIAT 26146	5a	160.08	.	.	99	0.596774	0.0120059	a	a	a	h	-	h	a	a	a	h	h	h	a	h	h	h	h	h	a	a	a	a	a	h	h	a	h	h	h	h	h	h	a	h	h	a	a	-
TP5436	GBS_SNP	C/G	G	CIAT 26146	5a	160.08	.	.	92	0.672727	0.0606324	a	-	-	h	a	h	a	-	a	h	h	h	-	h	h	h	h	h	-	-	a	a	a	h	h	a	h	h	h	h	h	h	-	h	h	-	a	-
TP58865	GBS_SNP	A/G	A	CIAT 26146	5a	160.08	.	.	97	0.616667	0.0195683	a	-	a	h	a	h	a	-	a	h	h	h	a	h	h	h	h	h	a	a	a	a	a	h	h	a	h	h	h	h	h	h	a	h	h	a	a	-
TP223868	GBS_SNP	C/G	C	CIAT 26146	5a	161.227	.	.	93	0.603448	0.0170619	a	a	a	h	a	-	a	-	a	h	h	h	a	h	h	h	h	h	a	a	a	a	a	h	h	-	h	h	h	h	h	h	a	h	h	a	a	a
TP90900	GBS_SNP	C/T	C	CIAT 26146	5a	167.184	.	.	97	0.644068	0.0329187	a	a	a	h	a	h	a	a	a	h	h	h	a	h	h	h	h	h	a	h	a	a	a	h	h	a	h	h	h	h	h	h	a	h	h	a	a	a
TP68055	GBS_SNP	C/T	T	CIAT 26146	5a	167.184	.	.	89	0.745098	0.168078	a	a	a	h	a	h	a	a	a	h	h	h	a	h	h	h	-	h	a	h	a	-	-	h	h	-	h	h	h	h	h	h	-	-	h	a	-	-
TP20673	GBS_SNP	A/G	A	CIAT 26146	5a	171.186	.	.	100	0.666667	0.0455003	-	a	a	h	-	h	a	a	a	a	h	h	a	h	h	h	h	h	a	h	a	a	a	h	h	a	h	h	h	h	h	h	a	h	h	a	a	-
TP245775	GBS_SNP	A/T	T	CIAT 26146	5a	171.186	.	.	100	0.666667	0.0455003	a	a	a	h	a	h	a	a	a	a	h	h	a	h	h	h	h	h	a	h	a	a	a	h	h	a	h	h	h	h	h	h	a	h	h	a	a	a
TP64855	GBS_SNP	C/T	C	CIAT 26146	5a	173.147	.	.	94	0.540984	0.00387816	a	a	a	a	a	h	a	a	a	a	h	h	a	h	h	h	h	h	a	h	a	a	a	h	h	a	-	h	h	h	h	h	a	h	h	a	a	a
TP156143	GBS_SNP	A/G	G	CIAT 26146	5a	175.108	.	.	92	0.614035	0.021821	a	a	a	a	a	h	a	a	a	a	h	h	a	h	h	h	h	h	a	-	a	a	a	h	h	a	h	h	h	h	h	h	a	h	h	a	-	a
TP141805	GBS_SNP	G/T	T	CIAT 26146	5a	175.108	.	.	97	0.701754	0.0842993	a	a	a	a	a	h	a	a	a	-	h	h	-	h	h	h	h	h	a	h	a	a	a	h	h	a	h	h	h	h	h	h	a	h	h	a	-	-
TP101870	GBS_SNP	A/G	G	CIAT 26146	5a	178.079	.	.	94	0.709091	0.099098	a	a	-	a	-	-	a	a	a	-	h	h	a	h	h	h	h	h	a	h	a	h	a	a	h	a	h	h	h	-	h	h	a	h	h	a	a	a
TP74402	GBS_SNP	A/C	A	CIAT 26146	5a	180.04	.	.	102	0.728814	0.113126	a	a	a	a	a	h	a	a	a	a	h	h	h	h	h	h	h	h	a	h	a	h	a	a	h	a	h	h	h	h	h	h	a	h	h	a	a	a
BCP018-2	SSR	.	.	CIAT 26146	5a	180.04	na	na	103	0.716667	0.0936784	a	a	a	a	a	h	a	a	a	a	h	h	h	h	h	h	h	h	a	h	a	h	a	a	h	a	h	h	h	h	h	h	a	h	h	a	a	a
TP275972	GBS_SNP	C/T	C	CIAT 26146	5a	180.04	.	.	100	0.724138	0.109599	a	a	a	a	a	h	a	a	a	a	h	h	h	h	h	h	h	h	a	h	a	h	a	a	h	a	h	h	h	h	h	h	a	h	h	a	-	a
TP214218	GBS_SNP	C/T	C	CIAT 26146	5a	180.04	.	.	88	0.62963	0.0329187	a	a	a	a	a	h	a	-	a	a	h	h	h	h	h	-	h	h	a	h	a	h	a	a	h	-	h	h	h	h	h	-	a	-	h	a	a	a
TP153164	GBS_SNP	A/T	T	CIAT 26146	5b	0	.	.	100	1	1	h	h	-	h	h	h	h	h	a	a	a	a	a	h	h	a	a	h	h	a	h	h	h	h	h	a	a	h	h	h	h	h	h	a	h	a	a	a
M-CAT/E-AAG316	AFLP	.	.	CIAT 26146	5b	8.644	na	na	101	0.980392	0.920344	h	h	h	h	h	h	h	h	a	h	a	a	a	h	h	a	a	h	h	a	h	h	h	a	h	a	a	h	a	h	h	a	h	a	h	a	a	a
TP88865	GBS_SNP	C/G	C	CIAT 26146	5b	9.777	.	.	93	0.978723	0.920344	h	h	h	h	h	h	h	h	a	h	a	a	a	h	h	a	a	h	h	a	h	h	h	a	-	a	a	-	a	h	h	a	h	-	h	a	-	a
TP253166	GBS_SNP	A/G	G	CIAT 26146	5b	15.82	.	.	97	0.901961	0.61012	h	h	-	a	h	h	h	h	a	h	a	a	a	h	h	h	-	h	h	a	h	h	h	a	h	a	-	h	a	h	h	a	h	a	h	a	a	a
TP52934	GBS_SNP	A/G	G	CIAT 26146	5b	18.73	.	.	102	0.924528	0.689157	h	h	a	h	h	h	h	h	a	h	a	a	a	h	h	h	a	h	h	a	h	h	h	a	h	a	a	h	a	h	h	a	h	a	h	a	a	a
TP256327	GBS_SNP	A/G	G	CIAT 26146	5b	18.73	7	22936635	102	0.924528	0.689157	h	h	-	h	h	h	h	h	a	h	a	a	a	h	h	h	a	h	h	a	h	h	h	a	h	a	a	h	a	h	h	a	h	a	h	a	a	a
TP188890	GBS_SNP	C/T	T	CIAT 26146	5b	23.785	.	.	97	0.865385	0.475139	h	h	a	h	h	h	h	h	a	h	a	a	h	h	h	h	a	h	a	a	h	h	h	a	h	a	a	h	a	h	h	a	h	a	h	a	a	a
TP129448	GBS_SNP	A/G	G	CIAT 26146	5b	23.785	.	.	95	0.979167	0.920344	h	h	a	h	h	h	h	h	a	h	a	a	h	h	h	h	a	h	a	a	h	h	h	-	h	a	a	h	a	h	h	a	h	a	h	a	-	a
TP107996	GBS_SNP	C/T	T	CIAT 26146	5b	23.785	.	.	96	1	1	h	h	a	h	h	h	h	h	a	h	a	-	h	h	h	h	a	h	a	a	h	h	h	a	h	a	a	h	a	h	h	a	h	a	h	a	-	-
TP143470	GBS_SNP	A/G	A	CIAT 26146	5b	23.785	.	.	95	1.02128	0.920344	h	h	a	h	h	h	h	h	a	h	a	a	h	h	h	h	a	h	-	-	h	h	h	a	h	a	a	h	a	h	h	a	h	a	h	a	-	a
M-CTA/E-ACA545	AFLP	.	.	CIAT 26146	5b	23.785	na	na	102	0.888889	0.554113	h	h	a	h	h	h	h	h	a	h	a	a	h	h	h	h	a	h	a	a	h	h	h	a	h	a	a	h	a	h	h	a	h	a	h	a	a	a
TP261080	GBS_SNP	A/T	A	CIAT 26146	5b	23.785	.	.	94	0.918367	0.680112	h	h	a	h	h	h	h	h	a	h	a	a	h	h	h	-	a	h	a	a	h	h	h	a	h	a	a	-	a	h	h	a	h	a	h	a	a	a
M-CAT/E-ACA553	AFLP	.	.	CIAT 26146	5b	24.263	na	na	101	0.836364	0.371093	h	h	a	h	h	h	h	h	a	h	a	a	h	h	h	h	a	h	a	a	h	h	h	a	h	a	a	h	a	h	h	a	h	a	h	a	a	a
TP35894	GBS_SNP	A/G	A	CIAT 26146	5b	24.751	4	1297670	99	0.867925	0.483927	h	h	-	h	h	-	h	h	a	h	a	a	h	h	h	h	a	h	a	a	h	h	h	a	h	a	a	h	a	h	h	a	h	a	h	a	a	a
TP188504	GBS_SNP	A/G	A	CIAT 26146	5b	24.751	.	.	99	0.903846	0.617075	h	h	a	h	h	h	h	h	-	h	a	a	h	h	h	h	a	h	a	a	h	h	h	a	h	a	-	h	a	h	h	a	h	a	h	a	a	a
TP23484	GBS_SNP	A/G	A	CIAT 26146	5b	24.751	8	23012513	99	0.867925	0.483927	h	h	a	h	h	h	h	h	a	h	a	a	h	h	h	h	-	h	a	a	h	h	h	-	h	a	-	h	a	h	-	a	h	a	h	a	a	a
TP38983	GBS_SNP	A/C	A	CIAT 26146	5b	24.794	.	.	93	0.690909	0.077813	-	-	a	-	h	h	h	h	a	h	a	a	h	h	h	h	a	h	a	a	h	h	-	a	-	a	a	-	a	h	h	a	h	a	-	a	a	a
TP120773	GBS_SNP	A/G	A	CIAT 26146	5b	26.715	.	.	90	0.764706	0.205903	h	-	-	-	h	h	h	h	a	h	a	a	-	h	h	-	a	h	a	a	h	h	h	a	h	a	a	h	a	h	h	a	h	a	h	a	a	a
M-CTA/E-AAG338	AFLP	.	.	CIAT 26146	5b	28.681	na	na	103	0.839286	0.3741	h	h	a	h	h	h	h	h	a	h	a	a	h	h	h	h	a	h	a	a	h	h	h	a	h	a	a	h	a	h	h	a	h	a	h	a	a	a
TP23316	GBS_SNP	A/G	G	CIAT 26146	5b	28.681	.	.	101	0.87037	0.483927	h	h	a	h	h	h	h	h	a	h	a	a	h	h	h	h	a	h	a	a	h	h	h	a	h	a	a	h	a	h	h	a	h	a	h	a	a	a
M-CAT/E-AAG484	AFLP	.	.	CIAT 26146	5b	33.402	na	na	100	1.04082	0.841481	h	h	a	h	h	h	h	h	a	h	a	a	h	h	h	h	a	h	a	a	h	h	h	a	h	a	a	h	h	h	h	a	h	a	h	a	h	a
M-CTT/E-AGC106	AFLP	.	.	CIAT 26146	5b	34.525	na	na	103	0.943396	0.764177	h	h	a	h	h	h	h	h	a	h	a	a	h	h	h	h	a	h	a	a	h	h	a	a	h	a	a	h	h	h	h	a	h	a	h	a	h	a
TP208460	GBS_SNP	G/T	G	CIAT 26146	5b	35.668	.	.	86	1.20513	0.389661	h	h	-	h	-	h	h	h	a	h	a	a	h	h	h	h	a	h	a	a	h	h	h	a	h	-	a	h	h	h	h	a	h	a	h	a	h	a
TP147580	GBS_SNP	C/T	T	CIAT 26146	5b	36.224	.	.	93	1.11364	0.603332	h	h	a	h	h	h	h	h	a	h	a	a	h	h	h	h	a	h	a	a	h	h	h	a	h	a	a	h	h	h	h	a	h	a	h	a	h	-
[truncated: 2,217 more rows]
[truncated: 64 more columns]
