# Supplementary material for: Translocation of a parthenogenesis gene candidate to an alternate carrier chromosome in apomictic Brachiaria humidicola
Source: BMC Genomics. 2019 Jan 14;20:41. doi: 10.1186/s12864-018-5392-4 (PMC6332668; doi:10.1186/s12864-018-5392-4)
Supplement: Supplementary file 7 — Table S7. Double dose allele markers and linkages with SDA haplotypes in the CIAT 26146 and CIAT 16888 parental maps. (XLSX 216 kb) [file 12864_2018_5392_MOESM7_ESM.xlsx]

## Sheet: Sheet1
Table S7 Double dose allele markers and linkages with SDA haplotypes in the CIAT 26146 and CIAT 16888 parental maps.
Marker	heterozygous parent	Alleles	Segregating allele	B. humidicola chromosome	SDA haplotypes linked in coupling	Segregation ratio (heterozygotes / homozygotes)	p-value (χ2 4:1)a	p-value (χ2 5:1)b	1	2	4	5	6	7	8	9	11	12	14	15	17	18	19	26	31	33	34	36	37	38	39	40	42	44	45	47	48	49	50	51	53	54	55	56	57	58	59	60	61
TP14561	CIAT 26146	A/G	G	1	a,b	3	0.240955	0.0359389	h	h	h	a	a	h	h	h	h	h	h	a	a	h	h	h	h	h	h	h	h	a	h	h	h	h	h	h	h	a	a	h	a	h	h	a	-	a	h	a	h
TP27212	CIAT 26146	C/T	C	1	a,b	3.6	0.676657	0.19172	h	h	h	h	-	h	a	h	h	h	a	h	h	h	a	h	a	h	a	h	h	h	h	h	h	h	h	a	h	a	h	h	h	a	h	h	a	a	h	h	a
TP214686	CIAT 26146	A/G	G	1	a,b	4.05263	0.959301	0.411314	h	h	h	h	a	h	a	h	h	h	a	h	h	h	a	h	a	h	a	h	h	h	h	h	h	h	h	a	h	a	h	h	h	a	h	h	a	-	h	h	h
TP286868	CIAT 26146	C/T	C	1	a,b	4.05263	0.959301	0.411314	h	h	h	a	h	h	h	a	h	h	h	h	h	h	h	h	h	h	a	h	a	h	h	h	h	h	h	h	h	h	a	h	h	a	h	h	a	h	-	h	a
TP121162	CIAT 26146	C/G	G	1	a,b	4.36842	0.728928	0.595163	h	h	h	a	h	h	h	a	h	h	h	h	h	h	a	h	a	h	a	h	a	h	h	h	h	h	h	a	h	a	h	h	h	h	h	h	a	h	a	h	a
TP66862	CIAT 26146	A/G	A	1	a,c	3.36364	0.474959	0.100348	a	h	a	h	h	h	h	h	h	h	a	a	h	h	h	-	h	h	a	h	h	h	h	a	-	h	h	h	-	a	h	h	h	a	h	h	a	h	h	h	h
TP286421	CIAT 26146	G/C	G	1	a,c	4.10526	0.919126	0.440156	a	h	h	h	h	h	a	h	h	h	a	h	h	a	h	-	h	h	a	h	h	h	a	a	h	a	a	h	h	h	h	a	h	a	h	h	a	h	h	h	h
TP211672	CIAT 26146	C/T	C	1	a,d	3.45455	0.544454	0.124547	h	h	h	h	h	h	h	h	a	-	a	a	-	h	a	h	h	a	h	h	a	h	h	h	h	-	h	a	h	h	h	a	a	h	h	a	h	h	h	h	a
TP35982	CIAT 26146	A/C	A	1	a,d	4.5	0.651077	0.68583	h	h	a	h	h	h	-	a	a	h	h	h	a	h	a	h	a	h	h	h	h	h	h	h	h	h	h	h	h	h	h	a	h	a	h	h	h	h	h	h	a
TP202241	CIAT 26146	C/G	G	1	a,d	7.3	0.0701238	0.258887	h	h	a	h	h	h	h	h	-	h	h	-	-	h	a	h	a	h	h	h	h	h	h	h	h	h	h	h	h	h	h	a	-	a	h	h	h	h	h	h	a
TP260497	CIAT 26146	A/G	G	1	a,e	3.7619	0.802587	0.244929	a	h	h	h	h	h	h	a	a	a	h	h	h	h	h	h	h	a	h	a	a	h	h	h	h	h	h	h	a	h	h	h	a	a	h	a	h	h	h	h	h
TP157691	CIAT 26146	C/T	T	1	a,f	3.25	0.372858	0.0629151	h	h	h	a	h	h	h	h	h	h	h	h	a	h	a	a	a	h	h	a	h	h	h	a	h	a	h	h	a	h	h	a	h	h	h	h	h	h	a	h	h
TP244310	CIAT 26146	G/T	T	1	a,f	3.82353	0.868435	0.323285	h	h	h	a	h	h	h	h	h	h	h	h	a	h	a	a	a	h	h	a	h	h	a	a	h	a	a	h	h	h	h	a	h	h	h	h	h	h	a	h	h
TP105444	CIAT 26146	C/T	T	1	a,f	4.05	0.96032	0.397838	h	h	h	a	h	h	a	a	h	h	h	h	a	h	h	a	a	h	h	a	h	h	h	a	h	a	h	h	a	h	h	-	h	h	h	h	h	h	h	h	a
TP99594	CIAT 26146	C/T	T	1	a,f	4.55556	0.617075	0.720515	h	h	h	a	h	h	h	a	h	h	h	h	a	h	h	a	a	h	h	a	h	h	h	a	h	a	h	h	a	h	h	a	h	h	h	h	h	h	h	h	h
TP45592	CIAT 26146	C/T	T	1	a,f	4.625	0.598161	0.777297	h	h	h	a	h	h	h	h	h	h	h	h	a	h	h	a	a	h	h	-	h	h	h	a	h	a	h	h	a	h	h	a	h	h	h	h	h	h	a	h	h
TP102285	CIAT 26146	C/T	C	1	a,f	5.25	0.317311	0.858028	h	-	h	a	h	a	h	h	h	h	h	h	a	h	a	h	a	h	h	-	h	h	h	a	h	h	a	h	h	h	h	a	h	h	h	h	h	h	h	h	h
TP13174	CIAT 26146	C/T	T	1	a,f	6.90909	0.0862756	0.313996	h	h	h	-	h	h	h	h	h	h	h	h	a	h	h	a	a	h	h	a	h	h	h	a	h	a	h	h	-	h	h	a	h	h	h	h	h	h	a	h	h
TP125680	CIAT 26146	A/T	A	1	b,c	3.75	0.797569	0.251349	h	h	h	h	a	h	h	h	h	h	h	h	h	a	h	h	h	h	a	h	h	h	a	h	-	h	h	a	h	a	h	h	h	h	a	h	a	a	h	h	h
TP93240	CIAT 26146	A/G	G	1	b,d	4.4375	0.707482	0.666093	h	a	h	h	-	h	h	h	h	-	h	h	h	h	a	h	h	h	h	h	h	h	-	h	h	h	a	h	h	h	h	a	h	h	h	a	a	h	h	h	a
TP116235	CIAT 26146	C/T	C	1	b,d	4.78571	0.541126	0.881497	h	a	h	h	h	h	h	h	h	h	a	h	h	h	a	h	h	h	h	h	h	h	h	h	h	h	a	h	h	h	h	h	h	h	h	a	h	h	h	h	a
TP21231	CIAT 26146	A/T	T	1	b,d	4.29412	0.792147	0.571608	h	a	h	h	a	h	h	a	h	h	h	h	h	h	h	h	h	a	h	h	h	h	h	h	-	h	h	h	h	h	h	h	h	a	h	a	h	h	h	h	a
TP113483	CIAT 26146	C/G	C	1	b,d	5.92857	0.170463	0.55499	h	a	h	h	h	h	h	h	h	h	a	h	h	h	a	h	h	h	h	h	h	h	h	h	h	h	a	-	h	h	h	h	h	h	h	-	h	h	a	h	a
TP213874	CIAT 26146	C/T	C	1	b,d	6.69231	0.0801183	0.325179	h	a	h	h	h	h	h	h	h	h	-	h	h	h	a	h	h	h	h	h	h	h	h	h	h	h	a	a	h	h	h	h	h	h	h	h	h	h	a	h	h
TP239076	CIAT 26146	C/T	C	1	b,d	6.14286	0.133614	0.474274	h	a	h	h	h	h	h	h	h	h	a	h	h	h	a	h	h	h	h	h	h	h	h	h	h	h	-	a	h	h	h	h	h	h	h	h	h	h	a	h	h
TP104438	CIAT 26146	A/T	A	1	b,d	7.41667	0.0413676	0.196883	h	a	h	h	h	h	h	h	h	h	a	h	h	h	a	h	h	h	h	h	h	h	h	h	h	h	a	a	h	h	h	h	h	h	h	h	h	h	a	h	h
TP97557	CIAT 26146	A/T	T	1	b,e	3.58824	0.691886	0.224257	h	a	h	h	h	a	h	a	h	a	h	h	h	a	h	h	h	h	h	h	a	h	h	h	h	h	a	a	h	h	a	h	h	h	h	a	h	h	h	h	h
TP286807	CIAT 26146	C/T	T	1	b,e	4.55556	0.617075	0.720515	h	a	h	h	h	h	h	h	h	a	h	h	h	a	h	h	h	h	h	h	a	h	h	h	h	h	a	a	a	h	a	h	h	h	h	-	h	h	h	h	h
TP66088	CIAT 26146	A/C	A	1	b,e	5.1875	0.339686	0.892738	h	h	-	h	h	a	h	h	h	h	h	h	h	h	h	h	h	h	h	h	h	h	h	h	a	h	a	h	h	h	a	h	h	a	a	h	a	h	-	h	h
TP33782	CIAT 26146	T/C	T	1	b,f	5.4	0.283876	0.784191	h	a	h	h	h	h	a	h	h	h	h	h	h	a	h	h	a	h	h	h	h	h	-	h	h	h	h	h	h	h	a	h	h	h	a	h	h	h	h	h	h
TP49628	CIAT 26146	C/G	C	1	b,f	4.31579	0.765313	0.562932	h	h	h	a	h	h	a	h	h	h	h	h	h	h	h	h	h	h	h	h	h	h	a	h	h	h	h	h	h	h	a	h	h	h	a	h	h	-	a	h	h
TP94428	CIAT 26146	C/G	G	1	b,f	4.55556	0.617075	0.720515	h	h	h	a	h	h	a	h	h	h	h	h	h	h	h	h	h	h	h	h	h	h	a	h	h	h	h	h	h	h	a	h	h	h	a	h	h	-	a	h	h
TP162668	CIAT 26146	C/T	T	1	c,d	4.73333	0.553127	0.84704	h	a	h	a	h	h	h	h	h	h	a	h	h	h	h	h	h	h	h	h	a	h	h	h	h	h	h	-	h	a	a	h	a	h	h	h	h	h	h	a	h
TP186400	CIAT 26146	C/T	T	1	c,e	4.61111	0.584193	0.755424	a	h	h	h	h	h	a	h	h	h	a	a	h	a	h	h	h	h	h	h	h	h	h	h	h	h	h	a	a	h	h	h	a	h	h	h	h	h	h	h	h
TP64322	CIAT 26146	A/G	A	1	c,e	5.25	0.317311	0.858028	a	h	h	h	h	a	a	h	h	h	a	a	h	a	h	h	h	h	h	h	h	h	h	h	h	h	h	a	h	h	h	h	h	-	h	h	h	h	h	h	h
TP265044	CIAT 26146	T/C	T	1	c,e	5.3125	0.29612	0.823927	a	h	h	h	h	a	a	h	h	h	a	a	h	a	h	h	h	h	h	h	h	h	h	h	h	h	h	a	h	h	h	h	h	h	h	h	h	h	h	h	h
TP101917	CIAT 26146	A/G	A	1	c,e	7.1	0.0850293	0.296718	a	h	-	h	-	-	h	h	h	h	h	h	h	h	h	h	h	h	h	h	-	h	h	-	h	h	h	h	h	-	-	h	h	-	h	h	-	h	h	h	h
TP78616	CIAT 26146	C/T	T	1	c,f	3.59091	0.654322	0.167746	h	h	h	h	h	h	a	h	h	h	h	h	h	-	h	a	h	h	h	h	h	h	a	a	h	h	h	h	h	h	h	h	h	h	h	h	h	h	h	h	h
TP31543	CIAT 26146	G/T	T	1	d,e	6	0.172955	0.542227	h	h	-	h	h	-	h	a	h	h	h	h	h	h	h	h	h	h	h	h	h	h	h	h	-	h	a	h	h	h	a	h	h	a	h	h	h	h	h	h	h
TP159111	CIAT 26146	C/T	C	1	d,e	4.64706	0.574565	0.784191	h	-	a	h	h	a	h	h	-	a	h	a	h	h	h	h	h	h	h	h	h	a	h	h	h	h	a	h	h	h	h	h	a	h	h	a	h	h	h	-	h
TP232632	CIAT 26146	C/G	G	1	d,f	6.72727	0.103742	0.356719	h	h	h	h	h	h	h	h	h	h	h	h	a	h	h	h	h	-	h	h	h	a	h	h	h	h	h	h	h	h	h	a	h	h	h	h	h	h	h	a	h
TP150669	CIAT 26146	C/T	T	1	e,f	4.61111	0.584193	0.755424	h	h	h	h	h	h	h	h	h	h	h	h	h	h	h	h	h	a	h	a	h	a	h	h	h	a	h	h	a	h	a	h	h	h	h	h	h	h	h	a	h
TP149241	CIAT 26146	C/T	C	1	e,f	4.76471	0.511439	0.856602	h	h	h	h	h	-	h	h	h	h	h	h	h	h	h	h	h	a	h	a	h	a	h	h	h	a	h	h	-	h	a	h	h	h	h	h	h	h	h	a	h
TP48366	CIAT 26146	C/T	T	1	e,f	6.76923	0.0732826	0.306078	h	h	h	h	h	h	a	h	h	h	h	h	h	h	h	h	h	h	h	a	h	h	h	h	h	a	h	h	h	h	h	h	h	h	h	h	h	h	h	a	h
TP112030	CIAT 26146	A/G	A	1	e,f	6.91667	0.0725801	0.291282	h	h	h	h	-	h	h	h	a	-	h	h	h	h	h	h	h	h	h	a	h	a	h	h	h	h	h	h	h	h	h	h	h	h	h	h	h	h	h	a	h
TP4156	CIAT 26146	A/T	A	2	a,b	4.11765	0.914621	0.472021	a	-	a	h	-	h	h	h	h	a	a	h	a	h	h	h	h	h	h	h	h	h	a	h	h	h	h	h	h	a	h	h	a	h	h	h	h	h	h	h	h
TP14046	CIAT 26146	A/G	A	2	a,b	4.76471	0.511439	0.856602	a	h	a	h	h	h	h	h	h	-	a	h	a	h	h	h	h	h	h	h	h	h	h	h	h	h	h	h	h	a	h	h	a	h	h	h	h	h	h	h	h
TP200314	CIAT 26146	C/T	C	2	a,b	5.35714	0.313936	0.812639	h	h	-	h	h	h	h	a	h	h	h	h	a	h	h	h	h	h	h	h	h	h	a	h	h	a	-	h	h	a	-	h	h	h	h	h	h	h	h	h	a
TP31947	CIAT 26146	A/G	G	2	a,b	5.92857	0.170463	0.55499	h	h	-	h	h	h	h	a	h	h	h	h	h	h	h	h	h	h	h	h	h	h	a	h	h	a	-	h	h	a	h	h	h	h	h	h	h	h	h	h	-
TP276391	CIAT 26146	C/T	C	2	a,b	6.38462	0.113658	0.411314	h	h	a	h	h	h	h	-	h	h	h	h	h	h	h	h	h	h	h	h	h	h	a	h	h	a	h	h	h	a	h	h	h	h	h	h	h	h	h	h	a
TP130640	CIAT 26146	A/G	A	2	a,b	7.45455	0.0488145	0.210535	a	h	a	h	h	h	h	h	h	-	h	h	a	h	h	h	h	h	h	h	h	h	a	h	h	h	h	h	h	a	h	h	a	h	h	h	h	h	h	h	h
TP219781	CIAT 26146	A/G	G	2	a,c	3.9375	0.955139	0.39235	h	h	h	h	a	h	h	h	h	h	-	h	a	h	h	h	h	h	h	h	-	h	h	h	a	a	h	-	h	-	a	a	h	-	h	h	h	h	h	h	a
TP59628	CIAT 26146	A/G	G	2	a,c	5.06667	0.401678	0.962608	h	h	h	h	a	h	h	a	h	h	a	h	a	h	h	h	h	h	h	h	h	-	h	h	-	a	h	a	h	h	h	-	h	h	a	h	h	h	-	h	a
TP8272	CIAT 26146	A/G	G	2	a,c	5.6	0.2278	0.68583	h	h	h	h	a	h	h	h	h	h	-	h	a	h	h	h	h	h	h	h	h	h	h	h	a	a	h	h	h	h	a	a	h	h	h	h	h	h	h	h	a
TP183092	CIAT 26146	C/T	T	2	a,c	5.85714	0.184573	0.583882	h	h	h	h	a	h	h	h	h	h	a	h	a	h	h	h	h	h	h	h	h	h	h	h	a	a	h	h	h	h	a	a	h	h	h	h	h	h	h	h	a
TP86519	CIAT 26146	C/G	G	2	a,d	5	0.399998	1	h	h	h	h	a	h	h	h	h	a	a	h	h	h	h	h	h	h	h	h	a	h	h	a	h	h	a	a	h	h	h	h	h	h	h	h	h	h	a	h	h
TP145164	CIAT 26146	C/T	T	2	a,d	6.21429	0.122999	0.449355	h	h	h	h	a	h	h	h	h	h	-	h	h	h	h	h	h	h	h	h	a	h	h	h	h	h	a	h	h	h	h	h	h	h	h	h	h	h	a	h	h
TP250314	CIAT 26146	C/T	T	2	a,e	7.3	0.0701238	0.258887	-	h	h	h	h	h	h	-	h	h	h	h	h	h	h	h	a	h	h	-	h	h	h	a	h	h	h	h	a	-	h	h	h	h	h	h	h	h	a	a	h
TP281505	CIAT 26146	A/T	T	2	a,f	4.27778	0.797569	0.550854	a	h	a	h	h	h	h	h	h	a	h	h	h	h	h	h	a	h	h	h	a	h	a	h	a	h	h	h	a	h	a	a	-	h	h	h	h	h	h	-	h
TP261912	CIAT 26146	G/T	T	2	a,f	5	0.399998	1	h	h	a	h	h	h	h	h	h	h	h	h	h	a	h	h	a	h	h	h	h	h	h	h	a	h	h	h	h	a	h	a	h	h	h	h	h	h	h	h	h
TP63189	CIAT 26146	A/C	A	2	a,f	5.66667	0.2113	0.654721	a	h	a	h	h	h	-	h	h	a	h	h	h	h	h	h	a	h	h	h	a	h	h	h	a	h	h	h	h	h	a	a	h	h	h	h	h	a	h	-	h
TP273325	CIAT 26146	A/G	G	2	a,f	8.55556	0.0270655	0.122788	a	h	a	h	h	h	-	h	h	a	h	h	h	h	h	h	a	h	h	h	a	h	h	h	-	h	h	h	h	h	a	a	h	h	h	h	h	-	h	a	h
TP40600	CIAT 26146	A/G	G	2	b,c	5.61538	0.257532	0.699649	-	h	h	h	h	h	h	a	h	h	a	h	-	h	h	h	h	h	h	h	h	h	h	h	h	a	h	h	h	h	h	h	h	h	h	h	a	-	h	h	a
TP151862	CIAT 26146	A/T	T	2	b,d	4.4	0.738883	0.654721	h	a	h	a	h	h	h	a	h	h	h	-	h	h	h	h	h	h	h	h	h	-	h	h	h	h	-	h	h	h	h	h	h	h	-	h	-	a	-	h	h
TP139846	CIAT 26146	C/T	T	2	b,d	4.36842	0.728928	0.595163	h	a	h	a	h	h	h	h	h	h	h	h	h	h	h	h	h	h	h	h	h	a	a	a	h	h	h	h	h	h	h	h	h	h	h	h	h	a	h	h	h
TP192187	CIAT 26146	C/T	T	2	b,d	6.28571	0.11314	0.42542	h	h	h	a	h	h	h	h	h	h	h	h	h	h	h	h	h	h	h	h	h	h	h	h	h	h	h	h	h	h	h	h	h	h	h	h	h	a	h	h	h
TP197282	CIAT 26146	A/G	A	2	b,e	6.07143	0.145032	0.500184	h	h	h	h	h	h	h	a	a	h	h	h	h	a	h	a	h	a	h	h	h	h	h	h	h	a	h	h	h	h	h	h	h	h	a	h	a	h	h	h	h
TP286018	CIAT 26146	A/G	G	2	b,e	4.10526	0.919126	0.440156	h	h	h	h	h	h	h	h	h	h	h	h	h	h	h	a	h	a	a	h	h	a	h	h	h	h	a	-	h	a	h	h	h	h	h	h	a	h	h	h	h
TP136035	CIAT 26146	C/T	C	2	b,e	3.80952	0.842257	0.26593	h	h	h	h	h	h	h	h	h	h	h	-	a	h	h	a	h	a	a	h	h	h	h	h	h	h	a	h	h	a	h	h	h	h	h	h	a	h	h	h	h
TP94246	CIAT 26146	G/T	T	2	b,e	4.10526	0.919126	0.440156	h	h	h	h	h	h	h	h	h	h	h	h	h	h	h	a	h	a	a	h	h	a	h	h	h	h	a	-	h	a	h	h	h	h	h	h	a	h	h	h	h
TP8543	CIAT 26146	A/T	A	2	b,e	4.55556	0.617075	0.720515	h	h	h	h	h	h	h	h	h	h	h	h	h	h	h	a	h	a	a	h	h	h	h	h	h	h	a	h	h	a	h	h	h	h	h	h	a	h	h	h	h
TP5038	CIAT 26146	A/G	A	2	b,e	5.1875	0.339686	0.892738	h	h	h	h	h	h	h	h	h	h	h	h	h	h	h	a	h	a	-	h	h	h	h	h	h	h	a	h	h	a	h	h	h	h	h	h	a	h	h	h	h
TP193462	CIAT 26146	A/G	A	2	b,f	3.36364	0.474959	0.100348	a	a	a	a	h	h	a	a	h	-	h	h	h	h	h	h	h	h	h	h	h	a	a	h	h	h	h	-	h	h	h	h	h	h	h	a	h	a	h	h	a
TP264	CIAT 26146	C/T	T	2	b,f	3.45455	0.544454	0.124547	a	a	a	a	h	h	a	a	h	-	h	h	h	h	h	h	h	h	h	h	h	a	a	h	h	h	h	-	h	h	h	h	h	h	h	a	h	a	h	h	a
TP260987	CIAT 26146	C/G	C	2	b,f	3.38095	0.49798	0.112908	-	a	a	-	h	h	a	h	h	a	h	h	h	h	h	h	h	h	a	h	h	-	a	h	h	h	h	h	h	h	h	h	h	h	h	-	h	a	h	h	a
TP207677	CIAT 26146	A/C	C	2	b,f	4	1	0.371093	a	-	a	a	h	h	a	a	h	a	h	h	h	h	h	h	h	h	h	h	h	a	h	h	h	h	h	a	h	h	h	h	h	h	h	a	h	-	h	h	a
TP121897	CIAT 26146	C/G	C	2	c,d	3.36842	0.510162	0.128077	h	h	h	h	a	-	h	-	a	h	h	h	h	h	h	h	h	h	h	h	-	-	h	h	h	h	h	a	h	h	a	h	a	a	h	h	-	a	h	h	h
TP229351	CIAT 26146	A/G	A	2	c,d	3.82353	0.868435	0.323285	h	h	h	h	a	h	h	h	a	h	a	h	h	h	h	h	h	h	h	h	h	a	h	h	h	h	h	a	h	h	h	h	a	a	h	h	h	a	h	h	h
TP132090	CIAT 26146	A/T	T	2	c,e	3.45455	0.544454	0.124547	h	h	h	h	h	h	h	a	a	h	h	h	h	a	a	a	h	a	h	h	h	h	h	a	h	a	h	-	h	h	h	h	h	h	a	h	a	h	h	h	h
TP241192	CIAT 26146	A/C	A	2	c,e	3.54545	0.617075	0.152406	h	h	h	h	h	h	h	h	a	h	h	h	h	a	a	a	h	a	a	h	h	h	h	a	h	a	h	h	h	h	h	h	h	h	a	h	-	h	h	h	h
TP131521	CIAT 26146	C/T	C	2	c,e	4.41176	0.715186	0.641035	h	h	h	h	h	h	a	h	a	h	h	h	h	h	-	h	h	h	h	h	h	h	h	h	h	h	h	h	a	h	a	h	h	h	a	h	a	h	a	h	h
TP175031	CIAT 26146	A/C	A	2	c,e	4.70588	0.542387	0.820394	h	h	h	h	h	h	h	h	a	h	h	h	-	h	a	h	h	h	h	h	h	h	h	h	h	h	h	h	-	h	h	h	-	h	a	h	a	h	h	h	h
TP16169	CIAT 26146	A/G	A	2	c,e	4.47059	0.678302	0.676411	h	h	h	h	h	h	h	h	a	h	h	h	h	h	a	h	h	a	a	h	h	a	h	a	h	-	h	h	h	h	h	h	h	a	h	h	-	h	h	h	h
TP285344	CIAT 26146	A/G	A	2	c,e	7	0.0935325	0.317311	h	h	h	h	-	-	h	h	-	h	-	h	h	h	h	h	h	h	h	-	h	-	h	h	h	h	h	-	h	h	h	h	a	a	h	h	h	a	h	h	h
TP222785	CIAT 26146	A/C	A	2	c,f	3.36364	0.474959	0.100348	a	a	h	h	h	h	a	h	h	h	h	h	h	h	-	h	h	h	h	h	h	a	h	h	a	h	h	h	-	h	-	a	a	a	h	a	h	h	h	h	h
TP274062	CIAT 26146	A/T	T	2	c,f	3.3913	0.486099	0.0996653	h	a	h	h	h	h	a	h	h	h	h	h	h	h	a	h	h	h	h	h	h	a	h	h	a	h	a	a	h	h	h	a	h	a	h	a	h	h	h	h	a
TP241060	CIAT 26146	A/T	A	2	c,f	3.40909	0.50927	0.112	h	a	h	h	h	h	a	h	h	h	h	h	h	h	a	h	h	h	h	h	h	a	h	h	a	h	-	a	h	h	a	a	h	a	h	a	h	h	h	h	a
TP29671	CIAT 26146	G/T	T	2	c,f	3.26087	0.390545	0.0707598	a	a	h	h	h	h	a	h	h	h	h	h	h	h	a	h	h	h	h	h	h	a	h	h	-	h	a	a	h	h	a	a	h	a	h	a	h	h	h	h	a
TP117372	CIAT 26146	A/G	G	2	c,f	3.5	0.58042	0.138011	h	a	h	h	h	h	h	h	h	h	h	h	h	h	a	h	h	h	h	h	h	a	h	h	a	h	a	a	h	h	h	a	h	a	h	a	h	h	h	h	a
TP157631	CIAT 26146	C/T	T	2	c,f	3.5	0.58042	0.138011	a	h	h	h	h	h	-	h	h	h	h	h	a	h	-	h	h	h	h	h	h	h	h	h	a	h	h	h	a	h	h	a	a	a	h	a	h	h	h	h	h
TP257111	CIAT 26146	A/T	A	2	c,f	4.15789	0.879563	0.469799	h	-	h	h	h	h	a	h	h	h	h	h	h	h	-	h	h	h	h	h	h	a	h	h	a	h	a	a	h	h	h	a	h	a	h	a	h	h	h	h	a
TP160087	CIAT 26146	A/T	A	2	c,f	4.375	0.746318	0.629633	h	a	h	h	h	h	-	h	h	h	h	h	h	h	a	h	h	h	h	h	h	a	h	h	a	h	a	a	h	h	h	-	h	a	h	a	h	h	h	h	a
TP14826	CIAT 26146	G/T	T	2	c,f	4.5	0.651077	0.68583	h	a	h	h	h	h	a	h	h	h	h	h	h	h	a	h	h	h	h	-	h	a	a	h	a	h	a	h	h	h	h	a	h	-	h	a	h	h	h	h	a
TP43574	CIAT 26146	G/T	T	2	c,f	5.66667	0.2113	0.654721	h	h	h	h	h	h	h	h	h	h	h	h	h	h	a	h	h	h	h	a	h	a	-	h	-	h	a	h	h	h	h	a	h	a	h	a	h	h	h	h	a
TP114382	CIAT 26146	A/G	A	2	d,e	7.63636	0.0401739	0.183317	h	h	h	h	h	a	h	h	-	h	h	a	h	h	-	h	h	h	h	a	h	h	h	h	h	h	a	h	-	h	h	h	-	h	h	h	h	h	-	a	h
TP239691	CIAT 26146	A/C	C	2	d,e	6.84615	0.0669853	0.287901	h	h	h	h	h	a	h	h	h	h	h	a	h	h	h	h	h	h	h	a	h	h	h	h	h	h	h	h	h	h	h	h	h	h	h	h	h	h	a	h	h
TP153106	CIAT 26146	C/T	C	2	d,e	7.81818	0.0329882	0.159238	h	h	h	h	h	-	h	h	a	h	h	a	h	h	h	h	h	h	h	a	h	h	h	h	h	h	a	h	h	h	h	h	h	h	h	h	h	h	a	a	h
TP58894	CIAT 26146	A/T	T	2	d,f	3.57143	0.646034	0.170904	h	h	h	a	h	a	h	h	h	a	h	a	h	h	h	h	h	h	h	a	a	h	h	a	h	h	h	h	h	h	h	h	a	a	h	h	h	h	h	a	h
TP281268	CIAT 26146	A/G	A	2	d,f	3.7619	0.802587	0.244929	h	-	h	a	h	a	h	h	h	h	h	a	h	h	h	h	h	h	h	a	a	h	h	h	h	h	-	a	h	h	a	h	h	a	h	h	h	a	h	h	h
TP197348	CIAT 26146	C/T	T	2	d,f	4.625	0.598161	0.777297	h	h	-	-	h	a	h	h	h	h	h	-	h	h	h	h	h	h	h	a	-	h	h	h	h	h	a	a	h	-	a	h	h	a	h	h	h	a	h	h	h
TP237317	CIAT 26146	A/G	A	2	d,f	3.8	0.838256	0.273322	h	a	h	a	h	a	h	h	h	-	h	a	h	h	h	h	h	h	h	a	h	h	h	a	h	h	h	h	h	h	h	h	a	a	h	h	h	h	h	a	h
TP110268	CIAT 26146	C/T	C	2	d,f	4.44444	0.686168	0.651446	h	h	h	a	h	a	h	h	h	h	h	a	h	h	h	h	h	h	h	-	a	h	h	h	h	h	a	-	h	h	h	h	h	a	h	h	h	a	h	a	h
TP101633	CIAT 26146	A/G	A	2	d,f	6.46154	0.104258	0.388277	h	h	h	a	h	a	h	h	h	h	h	-	h	h	h	h	h	h	h	a	a	h	a	h	h	h	a	h	h	h	a	h	h	a	h	h	h	h	h	h	h
TP8315	CIAT 26146	C/T	C	2	e,f	4.44444	0.686168	0.651446	h	h	h	h	h	a	h	a	h	h	h	a	h	h	a	h	a	h	h	a	h	h	h	h	h	h	h	h	a	h	h	h	h	h	h	h	h	h	h	a	h
TP149933	CIAT 26146	A/T	T	2	e,f	4.35294	0.753152	0.606072	h	h	h	h	h	-	h	h	h	h	h	-	-	h	a	a	a	h	a	a	h	h	h	h	h	h	h	h	a	a	h	h	h	h	h	h	h	h	h	-	h
TP259252	CIAT 26146	A/T	A	2	e,f	4.5625	0.633363	0.740016	h	h	h	h	h	-	h	h	h	h	h	-	-	h	a	a	a	h	a	a	h	h	h	h	h	h	h	h	a	a	h	h	h	h	h	h	h	h	h	-	h
TP51643	CIAT 26146	G/T	G	2	e,f	4.33333	0.759463	0.583882	h	h	h	h	h	-	a	h	h	a	h	a	h	-	a	a	a	a	a	a	h	h	h	h	h	h	h	h	a	a	h	h	h	h	h	h	h	h	h	-	h
TP45567	CIAT 26146	A/T	A	2	e,f	5.06667	0.401678	0.962608	h	h	h	h	h	-	h	a	h	h	h	a	h	h	a	h	a	h	h	h	h	h	h	h	h	h	h	h	a	h	h	h	h	h	h	h	-	h	h	a	h
TP150030	CIAT 26146	C/T	C	3	a,b	4	1	0.371093	a	-	h	h	h	h	h	h	h	h	h	a	h	h	h	h	h	h	h	a	h	h	a	h	h	h	h	a	a	h	h	h	h	h	h	h	a	h	h	h	h
TP281595	CIAT 26146	A/G	A	3	a,c	3.43478	0.519838	0.110912	h	h	h	h	h	a	a	h	h	h	h	a	h	h	h	a	h	a	h	h	h	h	h	a	h	h	h	h	h	h	a	h	h	h	h	h	h	a	h	h	h
TP131298	CIAT 26146	A/G	G	3	a,e	3.82353	0.868435	0.323285	h	h	h	h	h	h	h	h	h	-	h	a	h	h	h	h	h	a	h	h	h	a	a	h	h	h	h	h	h	a	h	h	h	h	h	a	a	h	h	h	a
TP74226	CIAT 26146	A/G	A	3	a,e	3.7	0.756997	0.230415	h	h	h	-	h	h	h	h	h	h	h	a	h	h	h	h	h	a	h	h	a	h	h	h	h	h	h	h	h	a	a	h	-	h	-	a	-	h	h	h	a
TP107984	CIAT 26146	C/G	C	3	a,e	4	1	0.371093	h	h	h	h	h	h	h	h	h	h	h	a	h	h	h	h	h	a	h	h	h	a	a	h	h	h	h	h	h	a	h	h	h	h	h	a	h	h	h	h	a
TP249627	CIAT 26146	C/G	G	3	a,e	4.5	0.651077	0.68583	h	h	h	h	h	h	h	h	h	h	h	a	h	h	h	h	h	-	h	h	h	a	a	h	h	h	h	h	h	a	h	h	h	h	h	a	h	h	h	h	a
TP157220	CIAT 26146	G/T	T	3	b,c	4.47059	0.678302	0.676411	h	h	h	-	h	h	a	h	h	h	h	h	h	h	h	h	h	h	h	a	a	a	h	a	h	h	h	h	-	h	h	h	a	a	h	h	a	h	a	a	h
TP116465	CIAT 26146	C/T	C	3	b,d	4.05263	0.959301	0.411314	a	a	a	a	a	h	h	h	h	h	h	h	h	h	h	h	h	h	h	a	h	h	h	h	h	h	a	a	-	h	h	a	-	h	h	h	h	h	h	h	h
TP95136	CIAT 26146	A/C	A	3	b,e	3.40909	0.50927	0.112	h	h	h	h	h	a	h	a	h	h	h	a	h	h	h	h	h	h	h	h	h	a	a	a	h	h	a	h	h	-	h	h	h	h	h	h	h	h	a	h	h
TP228604	CIAT 26146	C/T	C	3	b,e	3.9	0.919538	0.320292	h	h	h	h	h	a	h	a	h	h	h	a	h	h	h	h	h	h	h	h	h	a	a	a	h	h	h	h	h	h	h	h	h	h	h	h	h	h	a	h	h
TP246652	CIAT 26146	A/G	A	3	b,f	3.9	0.919538	0.320292	h	h	h	a	h	-	h	h	h	h	h	h	h	h	h	h	a	h	-	h	h	a	h	h	h	h	a	h	a	h	h	h	a	a	h	h	h	h	h	h	h
TP219771	CIAT 26146	C/T	T	3	b,f	4.31579	0.765313	0.562932	h	h	h	h	h	a	h	h	h	h	h	h	h	h	h	a	a	h	a	h	a	h	h	h	a	h	h	h	h	h	h	h	a	a	h	h	a	a	h	h	h
TP143424	CIAT 26146	C/T	T	3	b,f	5	0.414216	1	h	h	h	h	h	h	h	h	h	h	h	h	h	h	h	h	a	h	a	h	h	a	h	h	h	a	a	h	h	h	h	h	a	a	h	h	h	h	-	h	h
TP56303	CIAT 26146	C/T	C	3	c,d	5.0625	0.388113	0.963782	a	a	a	-	a	h	h	h	h	h	h	h	h	h	h	h	h	h	h	-	h	h	h	h	h	h	a	a	a	h	h	-	h	h	h	h	h	h	h	h	h
TP96804	CIAT 26146	C/T	C	3	c,d	6.07692	0.159287	0.513915	h	a	a	h	a	h	a	h	h	h	a	h	a	a	h	h	h	h	h	a	h	h	h	h	h	h	h	h	h	h	h	h	h	h	a	h	h	-	h	h	h
TP275161	CIAT 26146	A/G	A	3	c,d	6.69231	0.0801183	0.325179	h	h	h	h	h	h	a	h	h	h	h	h	h	a	h	h	h	h	h	h	h	h	h	h	h	h	h	h	h	h	h	h	h	h	h	a	h	h	h	a	h
TP129314	CIAT 26146	C/T	T	3	c,d	6.90909	0.0862756	0.313996	h	h	h	h	h	h	a	h	h	h	h	h	h	a	h	h	h	h	h	h	h	h	-	h	h	-	a	h	h	h	h	h	h	h	h	a	-	h	h	-	h
TP282554	CIAT 26146	A/G	A	3	c,d	8.6	0.0189035	0.100348	h	h	-	h	-	h	a	h	h	h	h	h	a	a	h	h	h	h	h	a	a	h	h	h	h	h	h	h	h	h	a	h	h	h	a	h	h	a	h	h	h
TP209346	CIAT 26146	C/G	G	3	c,e	5.25	0.317311	0.858028	h	h	h	h	h	h	h	a	h	h	h	h	a	h	h	h	h	h	h	h	a	h	h	a	h	h	h	h	h	h	-	h	h	h	a	h	h	h	h	h	h
TP271569	CIAT 26146	A/T	T	3	c,f	4.375	0.746318	0.629633	h	-	h	-	h	h	h	a	h	h	h	h	h	a	h	h	h	h	h	h	h	h	h	h	h	a	h	h	h	-	h	-	h	a	a	h	h	h	-	h	h
TP277659	CIAT 26146	A/C	C	3	c,f	5.1875	0.339686	0.892738	h	h	h	h	h	h	h	h	h	h	h	h	h	a	h	h	h	h	h	h	h	h	h	h	h	a	h	h	h	h	h	a	h	a	a	h	h	h	h	h	h
TP18378	CIAT 26146	A/T	T	3	c,f	5.6	0.2278	0.68583	h	h	h	h	h	h	h	-	h	h	h	h	h	a	h	h	h	h	h	h	a	h	h	h	h	a	h	h	h	h	h	a	a	a	a	h	h	h	h	h	h
TP164109	CIAT 26146	A/G	A	3	c,f	5.76923	0.220235	0.633553	h	h	-	h	h	h	h	h	h	h	h	h	h	a	h	h	h	h	h	h	h	h	h	h	h	a	h	h	h	h	h	a	h	a	a	h	h	h	h	h	h
TP157891	CIAT 26146	C/T	C	3	d,e	3.82353	0.868435	0.323285	-	h	-	-	h	h	h	h	-	a	h	h	a	h	a	-	h	h	h	h	a	h	-	h	h	h	h	h	h	-	a	h	h	h	h	a	h	-	-	h	h
TP226188	CIAT 26146	A/G	G	3	d,e	4.66667	0.552453	0.790482	h	h	h	h	h	h	h	h	a	a	h	h	a	h	a	h	h	a	h	h	a	h	h	h	h	h	h	h	h	h	a	h	h	h	a	a	h	h	a	h	h
TP142055	CIAT 26146	C/G	G	3	d,e	5.3125	0.29612	0.823927	h	h	h	h	h	h	h	h	a	a	h	h	h	h	a	h	h	a	h	h	a	h	h	h	h	h	h	h	h	h	a	h	h	h	a	a	h	h	-	h	h
TP227167	CIAT 26146	A/G	A	3	d,f	3.5	0.617075	0.179712	h	h	a	a	h	h	h	h	h	a	a	h	a	a	a	a	-	h	a	h	h	h	h	h	h	h	h	-	h	h	-	h	h	h	h	a	h	a	h	h	h
TP132122	CIAT 26146	G/T	G	3	d,f	3.55556	0.658687	0.199125	h	h	a	a	h	h	h	h	h	a	a	h	a	a	a	a	-	h	a	h	h	h	h	h	h	h	h	-	h	h	-	h	h	h	h	a	h	a	h	h	h
TP272980	CIAT 26146	A/C	A	3	d,f	4.05	0.96032	0.397838	h	h	a	a	h	h	h	h	a	a	a	h	h	a	a	a	a	h	a	h	h	h	h	h	a	h	h	h	h	h	h	h	h	h	h	h	h	a	h	h	h
TP25457	CIAT 26146	G/T	T	3	e,f	3.61905	0.684641	0.187898	h	h	a	h	a	a	h	h	a	a	h	a	h	h	h	h	h	a	h	h	a	h	h	h	h	h	h	h	h	a	a	h	h	h	a	h	h	h	h	h	a
TP221069	CIAT 26146	C/T	T	3	e,f	4.05	0.96032	0.397838	h	h	a	h	h	a	h	h	a	a	h	h	h	h	a	h	h	a	h	h	a	h	h	h	h	h	h	h	h	a	h	h	h	h	a	h	h	h	-	h	a
TP262637	CIAT 26146	C/T	C	3	e,f	4.86667	0.488371	0.92404	h	h	h	h	h	h	h	h	a	a	h	h	h	h	a	h	h	a	h	h	h	h	h	h	h	h	-	h	-	a	h	h	h	-	h	h	a	h	a	h	-
TP268734	CIAT 26146	A/G	G	3	e,f	5.06667	0.401678	0.962608	h	h	h	h	h	h	h	h	a	a	h	h	h	h	a	h	h	a	h	h	h	h	h	h	h	h	-	h	h	a	h	h	h	h	h	h	a	h	a	h	-
TP212342	CIAT 26146	A/G	A	3	e,f	4.88235	0.453255	0.92873	h	h	a	h	a	a	h	h	-	a	h	a	h	h	h	h	h	a	h	h	h	h	h	h	h	h	h	h	h	a	a	h	h	h	a	h	h	h	h	h	h
TP232396	CIAT 26146	A/G	A	4	a,b	3.9	0.919538	0.320292	a	h	h	a	h	h	a	h	h	h	h	h	h	h	h	h	a	h	h	a	h	-	h	a	a	h	a	h	h	h	h	h	h	h	h	a	h	h	h	h	a
TP23933	CIAT 26146	A/C	A	4	a,b	4.21053	0.840693	0.500184	a	h	h	h	h	h	-	h	h	h	h	h	h	h	h	a	-	h	h	a	h	h	h	a	a	h	a	h	h	h	h	h	h	h	h	a	h	h	h	h	a
TP242249	CIAT 26146	A/G	A	4	a,b	4.15789	0.879563	0.469799	-	h	h	a	h	h	a	h	h	h	h	h	h	h	h	h	a	h	h	a	h	h	h	h	a	h	a	h	h	h	h	h	h	h	h	a	h	h	h	h	h
TP128674	CIAT 26146	C/T	T	4	a,b	5.33333	0.304902	0.818546	-	h	h	h	h	h	a	h	h	h	h	h	h	h	h	h	a	h	h	a	h	h	-	a	a	h	a	h	h	-	h	h	h	h	h	a	h	h	h	h	a
TP153729	CIAT 26146	A/G	G	4	a,b	4.64706	0.574565	0.784191	h	-	a	h	h	h	h	h	h	h	h	h	h	h	h	a	h	h	h	h	h	h	h	a	a	h	a	h	h	h	h	h	h	h	h	a	h	h	h	h	a
TP38346	CIAT 26146	C/G	G	4	a,b	8.44444	0.0300596	0.132653	h	h	-	h	h	h	h	-	h	h	h	h	h	h	h	a	h	h	h	h	h	-	h	-	-	h	-	h	h	h	h	h	h	h	h	a	-	h	h	h	-
TP108088	CIAT 26146	C/T	C	4	a,c	4.44444	0.686168	0.651446	h	h	h	h	h	h	h	h	h	h	h	a	h	h	h	a	a	h	a	h	h	h	h	h	h	h	h	h	h	h	h	h	h	h	a	a	h	h	a	h	h
TP210820	CIAT 26146	A/G	A	4	a,d	4.55556	0.617075	0.720515	h	h	h	h	h	h	h	h	h	h	h	h	h	h	a	h	h	h	h	a	a	h	h	h	h	h	a	a	h	h	a	h	h	h	h	h	h	h	h	a	h
TP176662	CIAT 26146	C/T	T	4	a,d	4.33333	0.759463	0.583882	-	h	h	h	h	h	h	h	h	h	h	h	h	h	a	h	h	h	h	a	a	h	h	h	h	h	a	a	h	h	a	h	h	h	h	h	h	h	h	a	h
TP27988	CIAT 26146	C/T	T	4	a,d	4.31579	0.765313	0.562932	h	h	h	h	h	h	h	h	h	h	h	h	h	h	a	h	h	h	h	a	a	h	h	h	h	h	a	a	h	h	a	h	h	h	h	h	h	h	h	a	h
TP147533	CIAT 26146	A/T	A	4	a,d	5.92857	0.170463	0.55499	h	h	h	h	h	h	h	h	-	h	h	h	h	h	h	h	h	h	h	a	a	h	h	h	h	h	a	-	h	h	a	h	h	h	h	h	h	h	h	a	h
TP226434	CIAT 26146	A/G	G	4	a,d	6.14286	0.133614	0.474274	a	h	h	h	h	h	h	h	h	h	h	h	h	a	h	h	h	h	h	h	-	h	h	h	h	h	a	h	h	h	h	a	h	h	h	h	h	h	h	h	a
TP123234	CIAT 26146	A/T	T	4	a,e	5.73333	0.195821	0.624492	h	h	h	a	h	a	h	a	h	h	h	h	h	h	h	h	h	a	a	h	a	h	h	h	h	h	h	h	h	h	h	a	h	h	a	h	h	h	h	h	h
TP53444	CIAT 26146	C/T	C	4	a,e	6.08333	0.175158	0.528307	h	-	h	h	h	-	a	h	a	h	h	a	h	h	h	a	h	h	h	-	h	h	h	h	a	a	h	h	h	h	h	h	h	h	h	a	-	h	-	h	h
TP276991	CIAT 26146	A/G	A	4	a,f	3.55	0.637121	0.173975	a	h	h	h	h	h	a	h	a	h	h	a	h	h	h	-	h	h	h	-	h	h	h	h	a	a	h	h	h	h	h	h	h	h	h	a	h	h	a	a	h
TP86813	CIAT 26146	A/G	G	4	a,f	6.54545	0.124367	0.404001	h	-	h	h	h	-	a	h	a	h	h	a	h	h	h	a	h	h	h	-	h	-	h	h	a	-	h	h	h	h	h	h	h	h	h	a	-	h	-	h	h
TP181755	CIAT 26146	A/G	A	4	a,f	5.53333	0.245367	0.717798	h	h	h	a	h	h	a	h	h	h	h	h	h	a	h	a	h	h	h	h	h	h	h	h	a	h	h	h	h	h	h	h	h	h	h	h	h	h	h	h	h
TP214971	CIAT 26146	G/T	T	4	a,f	3.88889	0.915106	0.340356	h	h	h	-	h	h	a	h	h	h	h	a	h	a	h	a	h	h	h	h	h	h	h	h	a	h	h	h	h	h	h	h	h	h	h	a	-	h	a	h	a
TP13790	CIAT 26146	A/G	A	4	b,c	3.25	0.372858	0.0629151	h	h	h	h	h	h	h	h	h	h	h	h	h	h	h	h	a	h	h	h	h	h	h	h	h	a	h	a	h	a	h	h	h	h	a	h	h	a	h	h	h
TP207610	CIAT 26146	G/C	C	4	b,c	3.42105	0.54844	0.143235	a	h	h	h	h	h	h	h	h	h	h	h	h	h	h	h	a	h	h	h	h	h	h	a	h	h	h	-	h	a	h	h	h	h	h	h	h	h	h	h	a
TP40898	CIAT 26146	A/G	G	4	b,c	3.30435	0.42138	0.0796158	h	h	h	h	h	h	h	h	h	h	h	h	h	-	h	h	a	a	a	h	h	h	h	a	h	h	h	h	h	a	h	h	h	h	h	h	h	h	h	h	a
TP85953	CIAT 26146	A/G	A	4	b,c	4.05	0.96032	0.397838	h	h	h	h	h	h	h	h	h	h	h	h	h	h	h	h	a	h	h	h	h	h	h	h	h	h	h	a	h	a	h	h	h	h	h	h	h	a	h	h	h
TP21479	CIAT 26146	C/T	C	4	b,c	4.15789	0.879563	0.469799	h	h	h	h	h	h	h	h	h	h	h	h	h	h	h	h	a	h	h	h	h	h	h	-	h	h	h	h	h	a	h	h	h	h	h	h	h	h	h	h	h
TP218762	CIAT 26146	A/G	G	4	b,c	4.55556	0.617075	0.720515	h	h	h	h	h	h	h	h	h	h	h	h	h	h	h	h	a	h	h	h	h	h	h	h	h	a	h	a	h	-	h	h	h	h	h	h	h	a	h	h	h
TP67399	CIAT 26146	C/T	C	4	b,d	3.33333	0.463071	0.100834	a	a	h	h	h	h	h	h	h	a	a	h	h	h	h	h	h	h	h	a	h	a	a	h	h	a	a	h	h	h	h	h	h	h	h	h	a	a	h	h	h
TP3529	CIAT 26146	A/T	T	4	b,d	4.36842	0.728928	0.595163	a	a	h	h	h	h	h	h	h	a	a	h	h	h	h	h	h	h	h	a	h	a	h	h	h	h	a	h	h	a	h	h	h	h	h	h	h	h	h	h	h
TP163268	CIAT 26146	A/G	A	4	b,d	4.31579	0.765313	0.562932	h	h	h	h	h	a	h	h	h	a	a	h	h	h	h	h	h	a	h	h	h	a	h	h	h	h	h	h	a	h	h	h	h	h	h	h	h	h	h	a	h
TP87216	CIAT 26146	A/T	T	4	b,e	4.27778	0.797569	0.550854	h	h	a	h	h	a	h	h	h	h	h	h	h	a	h	a	h	h	a	h	h	a	h	h	h	h	h	h	-	h	h	h	h	h	h	a	h	h	a	h	h
TP121071	CIAT 26146	A/T	A	4	b,e	4.85714	0.507594	0.921319	h	-	-	-	h	a	h	h	h	a	a	h	h	h	h	h	h	a	a	h	-	a	h	h	h	h	h	h	a	h	h	h	h	-	h	h	-	h	-	h	h
TP210293	CIAT 26146	A/C	C	4	b,e	6.76923	0.0732826	0.306078	h	h	h	h	h	a	h	h	h	a	a	h	h	h	h	h	h	a	-	h	h	a	h	h	h	h	h	h	a	h	h	h	h	h	h	h	h	h	h	h	h
TP77733	CIAT 26146	G/T	G	4	b,e	7.25	0.0500164	0.224916	h	h	h	h	h	a	h	h	h	a	a	h	h	h	h	h	h	a	-	h	h	a	h	h	h	h	h	h	a	h	h	h	h	h	h	h	h	h	h	h	h
TP197391	CIAT 26146	C/T	C	4	c,d	3.94737	0.95887	0.356252	h	a	h	a	h	h	h	h	h	h	a	h	h	h	h	h	h	h	h	h	a	h	h	h	h	h	h	a	h	h	a	h	-	h	h	h	h	h	h	a	h
TP6137	CIAT 26146	C/T	T	4	c,e	4.88235	0.453255	0.92873	h	h	h	h	a	h	h	a	h	h	h	h	h	h	h	h	a	a	-	h	h	h	a	h	h	h	h	h	h	h	h	h	a	h	a	h	h	a	h	h	h
TP92431	CIAT 26146	C/T	T	4	c,e	5.42857	0.291841	0.777297	h	h	a	h	a	h	h	a	h	h	h	h	h	h	h	h	h	h	a	h	h	h	-	h	h	h	h	h	h	h	h	h	a	h	a	h	h	h	h	h	h
TP215522	CIAT 26146	A/C	C	4	c,e	5.6	0.2278	0.68583	h	h	a	h	a	h	h	a	h	h	h	h	h	h	h	h	h	h	-	h	h	h	h	h	h	h	h	h	h	h	h	h	a	h	-	h	h	h	h	h	h
TP155799	CIAT 26146	A/G	A	4	c,e	6.07143	0.145032	0.500184	h	h	-	h	a	h	h	a	h	h	h	h	h	h	h	h	h	h	a	h	h	h	h	h	h	h	h	h	h	h	h	h	a	h	a	h	h	h	h	h	h
TP288057	CIAT 26146	G/T	G	4	c,f	3.09524	0.305641	0.0537344	a	h	h	a	a	-	h	h	a	h	h	a	-	h	h	h	h	h	h	-	h	h	a	h	h	-	h	h	h	h	h	a	h	-	h	h	h	h	h	-	h
TP65925	CIAT 26146	A/G	A	4	c,f	3.5	0.58042	0.138011	h	h	-	-	h	h	h	h	a	h	h	a	a	h	h	a	h	h	h	h	h	h	h	h	h	h	h	a	h	h	h	h	h	h	h	h	h	h	a	h	h
TP82982	CIAT 26146	G/A	A	4	c,f	3.45455	0.544454	0.124547	a	h	h	h	a	h	h	h	a	h	h	a	h	h	h	h	h	h	h	h	h	h	a	h	h	h	h	h	h	h	h	a	h	h	h	h	h	h	h	h	h
TP34407	CIAT 26146	C/T	T	4	c,f	3.59091	0.654322	0.167746	h	h	-	h	h	h	h	h	a	h	h	a	a	h	h	a	h	h	h	h	h	h	h	h	h	h	h	a	h	h	h	h	h	h	h	h	h	h	a	h	h
TP191480	CIAT 26146	A/G	A	4	c,f	3.84211	0.875729	0.305007	h	h	h	h	h	-	h	h	a	h	h	a	a	h	h	a	h	h	h	h	h	h	h	-	h	h	h	a	h	h	h	h	h	h	h	h	-	h	a	h	h
TP241384	CIAT 26146	C/T	T	4	c,f	5.85714	0.184573	0.583882	h	h	h	h	h	h	h	h	a	h	h	-	h	h	h	-	h	h	h	-	h	h	h	h	h	h	h	a	h	h	h	h	h	h	h	h	h	h	a	h	h
TP151424	CIAT 26146	A/G	A	4	d,e	4.55556	0.617075	0.720515	h	h	a	h	a	h	h	h	h	a	a	h	h	h	a	h	h	h	h	a	a	a	h	h	h	h	h	h	h	h	h	a	a	a	h	h	h	h	h	h	h
TP193242	CIAT 26146	A/G	A	4	d,e	4.375	0.746318	0.629633	-	h	-	h	a	h	h	h	h	a	a	h	-	h	h	h	h	h	h	h	a	a	h	h	h	h	h	h	h	h	h	-	a	a	h	h	h	h	h	a	h
TP9134	CIAT 26146	C/T	T	4	d,e	5.14286	0.388323	0.923164	-	h	-	h	a	h	h	h	h	a	a	h	h	h	h	h	h	h	h	h	a	a	h	h	h	h	h	h	h	h	h	-	a	a	h	h	h	h	h	a	h
TP242516	CIAT 26146	A/T	T	4	d,e	5.6	0.2278	0.68583	h	h	h	h	h	h	h	h	h	a	a	h	-	h	h	h	h	h	h	h	a	h	h	h	h	h	h	h	h	h	h	h	a	a	h	h	h	h	h	h	h
TP285891	CIAT 26146	A/T	A	4	d,e	5.71429	0.215825	0.644608	h	h	h	h	h	h	h	h	h	a	-	h	-	h	h	h	h	-	h	h	a	h	h	h	h	h	h	h	h	h	h	h	a	a	h	h	h	h	h	h	h
TP45918	CIAT 26146	C/T	T	4	d,e	6.54545	0.124367	0.404001	h	h	-	h	a	h	h	h	h	-	a	h	h	h	h	h	h	h	h	a	a	a	h	h	h	h	h	h	h	h	h	a	a	a	h	h	h	h	h	h	h
TP234636	CIAT 26146	C/T	T	4	d,f	5.3125	0.29612	0.823927	h	a	h	h	h	h	h	h	a	h	h	h	a	a	h	h	h	h	h	h	h	h	a	h	h	h	h	h	h	h	h	h	h	a	h	h	-	h	h	h	a
TP278461	CIAT 26146	C/T	T	4	e,f	4.05	0.96032	0.397838	h	h	h	h	a	a	h	h	h	h	h	h	a	h	h	h	h	h	h	-	h	a	a	h	h	a	h	h	a	h	h	h	h	a	h	h	h	h	a	h	h
TP49031	CIAT 26146	C/G	C	4	e,f	4.94118	0.426015	0.964506	h	h	h	h	h	a	h	h	h	h	h	h	h	h	h	h	h	h	h	h	h	a	a	h	h	a	h	h	a	h	h	h	h	-	h	h	h	h	h	h	h
TP45104	CIAT 26146	A/G	A	4	e,f	7.72727	0.0364141	0.170904	h	h	h	h	h	-	h	h	h	h	h	h	h	h	h	h	h	h	h	h	h	-	a	h	h	a	h	h	a	h	h	h	h	a	h	h	h	h	h	h	h
TP286307	CIAT 26146	A/T	T	5	a,b	3.42857	0.533829	0.125933	h	h	h	h	h	h	h	h	a	h	h	-	h	h	h	h	a	h	a	h	h	a	h	a	h	-	a	h	h	h	h	h	h	a	h	a	h	a	-	h	h
TP224864	CIAT 26146	A/C	A	5	a,b	4.64706	0.574565	0.784191	h	h	h	h	h	h	h	h	a	h	h	h	h	h	h	h	-	h	h	a	h	h	h	h	h	h	h	h	h	h	h	h	h	a	h	a	a	a	h	h	h
TP246893	CIAT 26146	A/G	G	5	a,c	4.94118	0.426015	0.964506	h	h	h	h	h	h	a	h	h	h	h	h	h	a	h	h	h	h	h	h	h	a	h	h	h	h	h	h	h	h	h	h	h	h	h	h	a	h	h	h	h
TP160146	CIAT 26146	C/T	T	5	a,d	3.73684	0.792147	0.257899	h	a	h	h	-	h	h	h	h	h	h	h	-	a	h	h	h	h	h	h	a	h	h	h	h	h	h	h	h	h	h	h	a	h	h	h	h	h	a	a	h
TP268011	CIAT 26146	A/G	G	5	a,d	4.70588	0.542387	0.820394	h	a	h	h	h	h	h	h	h	h	h	h	h	h	h	h	h	h	h	h	a	h	h	h	h	h	h	a	h	h	a	h	a	h	h	h	h	h	h	h	h
TP276267	CIAT 26146	A/T	A	5	a,e	3.36364	0.474959	0.100348	h	h	h	-	h	h	a	h	a	h	h	h	h	h	h	h	a	h	a	a	-	h	h	a	h	h	h	h	a	h	a	h	a	a	a	h	a	a	h	h	h
TP200547	CIAT 26146	C/T	C	5	a,e	3.66667	0.723674	0.205903	h	h	h	a	h	h	a	a	-	h	h	h	h	h	a	h	a	h	a	h	h	h	h	a	h	h	h	h	a	h	a	h	a	a	a	a	a	a	h	h	h
TP36925	CIAT 26146	A/T	A	5	b,d	3.21739	0.360816	0.0626434	h	h	h	h	h	h	h	h	h	h	a	h	h	h	h	h	h	h	h	h	h	h	h	h	h	h	h	h	h	h	h	a	h	h	h	h	h	h	h	a	a
TP69705	CIAT 26146	A/G	A	5	b,e	5.07143	0.415938	0.961312	h	h	-	h	h	-	h	-	a	h	-	-	h	h	h	h	h	h	h	a	h	h	h	a	h	a	h	h	h	h	h	-	h	-	h	a	h	a	h	a	a
TP73711	CIAT 26146	A/T	A	5	b,f	4.36842	0.728928	0.595163	h	h	a	h	h	h	h	h	h	h	h	h	a	h	h	h	a	h	h	h	h	h	h	a	h	a	a	h	h	h	h	h	h	h	h	h	h	h	h	h	a
TP164300	CIAT 26146	C/T	C	5	c,d	3.8	0.838256	0.273322	h	a	h	h	-	a	h	h	h	a	-	h	h	h	h	a	h	a	h	h	h	h	h	h	h	h	h	a	h	a	h	a	h	h	h	h	h	h	a	h	h
TP166737	CIAT 26146	A/G	G	5	c,f	5.1875	0.339686	0.892738	h	h	a	h	a	a	h	h	h	a	h	h	h	-	h	-	h	h	h	h	h	a	h	h	a	h	a	a	h	-	h	h	h	h	h	h	h	h	h	h	h
TP251229	CIAT 26146	C/G	C	5	d,e	4.76471	0.511439	0.856602	h	h	h	h	h	a	h	h	h	a	-	h	-	h	h	h	h	a	h	h	h	h	h	h	h	h	h	h	h	-	a	a	a	h	a	h	h	h	h	a	h
TP85260	CIAT 26146	G/T	T	5	d,f	4.73333	0.553127	0.84704	h	h	h	h	-	a	h	-	h	a	-	h	-	a	h	a	h	h	h	-	a	h	h	h	a	h	h	-	h	-	a	h	h	h	h	h	h	h	h	h	h
TP217649	CIAT 26146	C/T	T	6	a,b	3.59091	0.654322	0.167746	h	a	h	h	h	a	h	h	h	a	a	h	h	h	a	h	a	h	h	a	h	h	h	h	h	h	a	h	h	h	h	h	h	h	h	h	a	h	a	h	h
TP62870	CIAT 26146	A/G	A	6	a,c	3.66667	0.723674	0.205903	h	a	h	a	h	a	h	h	h	h	h	h	a	a	h	h	a	a	a	h	h	a	h	h	h	h	h	a	h	h	h	h	-	h	a	h	h	h	h	a	h
TP264257	CIAT 26146	G/A	G	6	a,c	3.71429	0.763025	0.224916	h	a	h	a	h	a	h	h	h	h	h	h	a	a	h	h	a	-	a	h	h	a	h	h	h	h	h	a	h	h	h	h	a	h	a	h	h	h	h	a	h
TP205130	CIAT 26146	C/T	T	6	a,c	3.33333	0.463071	0.100834	a	a	a	a	a	h	h	h	h	h	h	h	a	h	h	h	h	h	h	h	h	a	-	h	-	h	a	a	h	h	h	h	a	h	h	h	a	h	h	h	h
TP254873	CIAT 26146	C/G	C	6	a,c	4.10526	0.919126	0.440156	h	-	h	a	h	a	h	h	h	h	h	h	a	a	h	h	a	a	a	h	h	a	h	h	h	h	h	a	h	h	h	h	-	h	a	h	h	h	h	a	h
TP192843	CIAT 26146	C/T	T	6	a,c	8.22222	0.037022	0.154576	-	-	h	h	h	-	h	h	h	-	-	h	h	h	a	h	a	h	h	-	h	h	h	h	h	h	-	h	h	h	h	h	h	h	h	h	-	h	a	h	h
TP84942	CIAT 26146	A/G	A	6	a,e	7	0.0935325	0.317311	h	h	h	h	h	h	h	h	h	-	h	h	h	h	h	a	h	h	a	-	h	h	h	h	h	h	h	a	h	h	h	h	h	h	h	h	h	h	h	h	h
TP216635	CIAT 26146	A/T	T	6	a,e	7.3	0.0701238	0.258887	h	h	h	-	h	h	h	h	h	h	h	h	h	h	h	a	h	h	a	h	h	h	h	h	h	h	h	a	h	h	h	h	h	h	h	h	h	h	h	h	h
TP245388	CIAT 26146	A/G	G	6	b,c	3.30435	0.42138	0.0796158	a	a	h	h	h	a	h	h	a	h	h	a	h	h	h	h	a	h	h	h	a	h	a	h	h	h	h	h	h	h	a	h	h	h	h	a	h	h	h	h	h
TP144172	CIAT 26146	C/T	T	6	b,c	4.33333	0.759463	0.583882	h	a	-	h	h	a	h	h	h	h	h	h	-	h	h	h	a	h	h	h	a	h	h	h	h	a	h	h	h	h	a	h	h	h	h	a	h	h	h	h	h
TP69875	CIAT 26146	A/G	G	6	b,c	3.94737	0.95887	0.356252	a	a	h	h	h	a	h	h	a	h	h	a	h	h	h	h	h	h	h	h	h	h	a	h	h	h	h	h	h	h	a	h	h	h	h	a	h	h	a	-	h
TP55427	CIAT 26146	A/C	A	6	b,d	3.2	0.382733	0.0789826	a	-	h	h	h	-	a	a	h	a	-	h	h	h	a	h	-	h	h	h	-	h	a	h	h	a	-	h	h	-	-	h	h	-	h	h	h	h	-	-	h
TP114710	CIAT 26146	A/G	G	6	b,d	3.3913	0.486099	0.0996653	h	h	h	h	h	h	a	a	a	a	a	h	h	h	h	h	h	h	h	h	h	h	a	h	h	h	h	h	h	h	h	a	h	h	h	h	h	h	a	-	h
TP60260	CIAT 26146	A/G	A	6	b,d	4.125	0.912067	0.489307	h	-	h	h	h	-	a	-	a	h	a	h	h	h	h	h	h	h	a	-	h	h	a	h	h	h	h	h	h	h	h	a	h	h	h	-	h	h	a	-	h
TP39764	CIAT 26146	A/G	G	6	b,e	3.9	0.919538	0.320292	h	h	a	h	a	h	a	h	h	h	h	a	h	h	h	h	h	h	h	h	h	h	h	a	h	h	h	h	h	h	h	h	h	a	h	h	h	h	h	h	h
TP5116	CIAT 26146	A/G	A	6	b,e	4.33333	0.759463	0.583882	h	h	h	h	h	h	a	-	h	h	h	h	h	h	h	h	a	h	h	h	h	h	h	h	h	a	h	h	h	h	h	h	h	a	h	h	h	h	-	-	h
TP35945	CIAT 26146	A/G	G	6	b,e	4.27778	0.797569	0.550854	h	h	-	h	h	h	a	h	h	a	h	h	h	h	h	h	h	h	h	h	-	h	h	h	h	h	h	a	h	h	h	h	h	a	h	h	h	h	h	h	h
TP114594	CIAT 26146	C/T	C	6	b,e	4.5625	0.633363	0.740016	h	h	h	h	-	h	a	h	h	h	h	-	h	h	h	h	h	h	h	h	h	h	h	a	h	h	h	h	h	h	h	h	h	a	h	-	h	h	h	h	h
TP26403	CIAT 26146	C/T	T	6	b,e	5.125	0.363278	0.928008	h	h	h	h	h	h	a	h	h	h	h	h	h	h	h	h	h	h	h	h	a	h	h	h	h	-	h	h	h	h	h	h	h	a	h	h	h	h	h	h	h
TP21524	CIAT 26146	C/T	T	6	b,f	3.09524	0.305641	0.0537344	h	h	h	h	h	h	h	a	h	h	h	a	h	a	h	h	h	h	h	h	-	h	h	h	h	a	h	h	h	h	a	a	h	a	a	a	h	h	a	a	h
TP117189	CIAT 26146	A/C	C	6	b,f	4.05	0.96032	0.397838	h	h	h	h	h	h	h	a	h	h	h	a	h	h	h	h	h	h	h	a	a	h	h	h	h	h	a	h	h	h	a	h	h	a	h	a	a	h	a	h	h
TP156131	CIAT 26146	A/G	A	6	b,f	5.46154	0.299953	0.769698	h	h	h	h	h	-	h	h	h	h	h	h	-	a	h	h	h	h	h	h	h	h	-	-	h	h	h	h	h	h	a	a	h	h	a	h	h	h	a	a	h
TP70772	CIAT 26146	C/T	T	6	b,f	6.36364	0.148614	0.456057	h	h	h	h	h	-	h	h	h	h	h	h	-	a	h	h	h	h	h	-	h	h	-	-	h	h	h	h	h	h	a	a	h	h	-	h	h	h	a	a	h
TP12542	CIAT 26146	C/T	C	6	c,d	5.57143	0.251452	0.709147	h	h	h	h	h	h	h	h	a	h	a	h	h	h	a	h	h	h	h	h	h	h	a	h	-	h	h	h	a	-	h	h	h	h	h	h	h	a	h	h	h
TP139984	CIAT 26146	A/G	A	6	c,d	4.76471	0.511439	0.856602	a	h	h	-	h	h	h	h	h	h	h	h	h	h	h	h	h	a	h	h	h	h	a	h	h	h	h	h	h	a	h	h	h	h	h	h	h	-	h	h	h
TP199509	CIAT 26146	C/T	T	6	c,d	4.82353	0.481728	0.892738	a	h	h	h	h	h	h	h	h	h	h	h	h	h	h	h	h	a	h	h	h	h	a	h	h	h	h	h	h	a	h	h	h	h	h	h	h	-	h	h	h
TP137091	CIAT 26146	A/G	A	6	c,d	7.36364	0.0537609	0.225414	-	h	h	h	h	h	h	h	h	h	h	h	h	h	h	h	h	a	h	h	h	h	a	h	h	h	h	h	h	-	h	h	h	h	h	h	h	a	h	h	h
TP87379	CIAT 26146	C/T	C	6	c,e	3.45455	0.544454	0.124547	h	h	a	h	h	h	h	h	h	h	h	a	h	h	a	h	a	h	h	h	h	h	h	h	h	a	a	a	h	a	h	h	h	h	h	a	a	h	h	h	a
TP194425	CIAT 26146	C/T	T	6	c,e	3.4	0.522431	0.127124	h	h	a	h	h	h	h	h	h	h	h	a	h	h	-	h	h	h	h	h	h	h	h	h	h	a	a	a	h	a	h	h	h	h	h	a	a	h	h	h	a
TP161760	CIAT 26146	C/T	C	6	c,e	4.05882	0.957002	0.440358	a	h	-	h	h	-	h	h	a	h	-	-	-	h	h	h	h	h	a	h	h	h	-	h	h	h	h	a	a	h	h	h	h	h	h	h	h	h	h	a	h
TP29999	CIAT 26146	C/T	T	6	c,e	4.47059	0.678302	0.676411	a	h	h	h	h	h	h	h	a	h	h	h	h	h	h	h	h	h	a	h	h	h	h	h	h	-	h	a	a	h	h	h	h	h	h	h	h	h	h	a	h
TP201606	CIAT 26146	A/G	G	6	c,e	3.88889	0.915106	0.340356	a	h	-	h	h	-	h	h	a	h	-	h	-	h	h	h	h	h	a	h	h	h	a	h	h	h	h	a	a	h	h	h	h	h	h	h	h	h	h	a	h
TP19240	CIAT 26146	T/A	A	6	c,f	3.31818	0.441606	0.0895688	-	h	h	a	a	h	h	h	h	h	h	a	a	h	h	h	h	h	h	h	h	-	h	h	h	h	a	h	h	a	a	h	a	h	h	a	-	a	h	h	h
TP253646	CIAT 26146	A/G	G	6	c,f	3.88235	0.912596	0.350989	h	h	h	a	a	h	h	h	h	h	h	-	a	h	h	h	h	h	h	h	h	a	h	h	h	h	a	h	h	a	a	h	a	h	h	a	-	a	h	h	h
TP253851	CIAT 26146	C/T	C	6	c,f	4	1	0.396144	h	h	h	a	a	h	h	h	h	h	h	h	a	h	h	h	h	h	h	h	h	-	h	h	a	a	h	h	h	a	a	h	a	h	h	a	h	a	h	h	h
TP114554	CIAT 26146	C/G	G	6	d,e	4.6	0.623433	0.769698	h	h	a	h	a	h	a	-	h	h	h	h	h	h	-	h	h	h	h	h	h	h	-	a	h	h	h	h	-	h	h	h	h	h	h	h	h	h	h	h	h
TP201160	CIAT 26146	A/G	G	6	d,f	3.34783	0.453255	0.0892416	h	h	a	h	h	h	h	a	h	h	h	h	h	h	h	h	h	h	h	h	h	h	h	a	a	h	h	h	h	a	h	-	h	h	h	h	h	a	a	a	a
TP277533	CIAT 26146	A/G	G	6	d,f	4.05	0.96032	0.397838	h	h	h	h	h	h	h	a	h	h	h	h	h	h	h	h	h	h	h	a	a	h	h	h	a	h	h	h	h	a	h	a	h	h	h	h	h	a	a	a	h
TP36229	CIAT 26146	C/G	G	6	d,f	4.33333	0.759463	0.583882	h	h	h	h	h	h	h	a	h	h	h	h	h	h	h	h	h	h	h	-	a	h	h	h	a	h	h	h	h	a	h	-	h	h	h	h	h	a	a	a	h
TP287352	CIAT 26146	G/T	G	6	d,f	5	0.429195	1	-	h	h	h	h	h	h	-	h	h	h	h	h	h	h	h	h	h	h	a	a	a	h	h	-	-	h	h	h	a	h	a	h	h	h	h	h	-	a	a	h
TP280872	CIAT 26146	G/T	T	6	d,f	5.6	0.2278	0.68583	h	h	h	h	h	h	h	h	h	h	h	h	h	h	h	h	h	h	h	h	h	h	h	h	a	h	h	h	h	a	h	h	h	h	h	h	h	-	h	h	a
TP82401	CIAT 26146	A/G	A	6	d,f	7.1	0.0850293	0.296718	h	h	-	-	h	h	h	-	h	h	h	h	h	h	h	h	h	h	h	h	h	h	h	-	a	h	h	h	h	-	h	a	h	h	h	h	h	-	-	-	-
TP234650	CIAT 26146	C/G	C	6	e,f	5.25	0.317311	0.858028	h	h	a	h	h	h	h	h	a	h	h	a	a	h	h	a	h	h	h	h	h	h	h	h	h	h	h	h	a	h	h	a	h	-	h	h	h	h	h	h	h
TP226707	CIAT 26146	A/G	A	6	e,f	5.69231	0.238269	0.666093	h	h	a	h	a	h	-	h	h	h	h	-	-	h	h	a	h	h	h	h	a	-	h	a	h	a	h	h	a	-	h	h	h	a	h	h	h	h	h	-	h
TP95200	CIAT 26146	A/G	A	6	e,f	4.92857	0.475556	0.960849	h	h	h	h	a	h	h	h	h	h	h	h	h	h	h	a	h	h	h	-	-	h	h	a	-	a	h	h	h	h	h	h	h	a	h	h	h	h	-	h	h
TP65792	CIAT 26146	A/C	C	6	e,f	5.66667	0.2113	0.654721	h	h	h	h	h	h	h	h	h	h	h	h	h	h	h	h	h	h	h	h	-	h	h	a	h	a	h	h	h	h	h	h	h	a	h	a	h	h	h	h	a
TP270525	CIAT 16888	C/T	C	1	a,b	5.125	0.363278	0.928008	h	h	-	-	h	a	h	h	h	h	a	h	h	h	a	h	h	h	h	a	h	h	h	a	h	a	h	h	h	h	h	h	-	h	h	h	h	h	a	h	h
TP192167	CIAT 16888	A/C	C	1	a,b	5.73333	0.195821	0.624492	h	h	h	h	h	h	h	h	-	h	h	h	h	h	h	h	h	h	h	h	h	h	h	a	h	a	h	h	h	h	h	h	a	h	h	h	h	h	a	h	h
TP281445	CIAT 16888	A/G	A	1	a,b	6.23077	0.134768	0.460499	h	h	h	h	h	-	h	h	h	h	a	h	h	h	a	h	h	h	h	a	h	h	h	-	h	a	h	h	h	h	h	h	a	h	h	h	h	h	-	h	h
TP153843	CIAT 16888	C/T	T	1	a,b	6.41667	0.124294	0.420314	h	h	h	h	h	a	h	h	h	h	a	h	h	h	a	h	h	h	h	a	h	-	h	-	h	-	h	h	h	h	h	h	a	h	h	h	h	h	a	h	h
TP89258	CIAT 16888	A/G	G	1	a,b	4.76471	0.511439	0.856602	h	h	h	h	h	a	h	h	h	h	a	h	h	h	h	h	h	h	h	a	h	h	h	a	h	a	h	h	h	h	h	h	a	h	h	h	h	h	a	h	h
TP137191	CIAT 16888	A/G	A	1	a,b	8.09091	0.0244489	0.128379	h	h	h	h	h	h	h	h	h	h	h	h	h	h	h	h	h	h	h	-	h	h	h	a	h	a	h	h	h	h	h	h	a	h	h	h	h	h	a	h	a
TP261330	CIAT 16888	C/T	T	1	a,c	3.54545	0.617075	0.152406	h	a	a	h	-	h	a	a	h	a	h	h	h	a	h	h	h	a	h	h	h	a	h	h	h	a	h	h	h	h	a	a	h	h	h	h	h	a	h	a	h
TP21303	CIAT 16888	A/C	C	1	a,c	3.20833	0.344513	0.0556873	h	a	h	h	a	h	h	a	h	a	h	h	h	a	h	h	a	a	h	h	h	a	h	h	h	a	h	h	h	h	h	a	h	h	h	h	h	a	h	a	h
TP142676	CIAT 16888	A/C	A	1	a,d	3.25	0.372858	0.0629151	h	a	h	a	h	h	h	h	h	h	a	h	h	h	h	h	h	h	h	h	h	h	h	h	h	h	h	h	h	h	h	h	h	a	h	h	h	h	h	h	a
TP9258	CIAT 16888	C/T	C	1	a,d	6	0.19043	0.558185	h	h	h	-	-	h	a	-	h	h	a	h	h	h	a	h	h	h	h	h	h	h	h	h	h	h	h	h	h	-	h	h	h	h	h	h	-	h	h	h	h
TP201661	CIAT 16888	C/G	G	1	a,d	3.3913	0.486099	0.0996653	h	h	a	a	h	-	a	h	h	h	h	h	h	h	h	h	h	h	h	h	h	h	h	h	a	h	h	h	a	h	h	h	h	h	a	h	h	h	h	a	h
TP109769	CIAT 16888	C/T	T	1	b,c	3.94118	0.956493	0.379775	a	h	-	h	h	h	h	h	h	h	h	-	h	h	a	h	h	h	h	a	-	-	h	h	-	-	a	a	a	-	h	h	h	h	a	h	a	h	-	h	h
TP244776	CIAT 16888	A/T	T	1	b,c	6.14286	0.133614	0.474274	a	h	h	h	a	h	h	h	h	h	h	h	h	h	h	h	h	h	h	h	h	h	h	h	h	h	h	h	-	h	h	h	h	h	h	h	a	h	h	h	a
TP249470	CIAT 16888	C/T	C	1	b,c	4.11111	0.916965	0.455665	a	h	h	h	-	h	h	h	h	h	h	h	h	h	a	h	h	-	h	a	h	-	h	h	h	a	a	h	a	a	h	-	h	h	a	h	a	h	h	h	h
TP224358	CIAT 16888	A/G	G	1	b,c	4.44444	0.686168	0.651446	a	h	h	h	h	h	h	h	h	h	h	-	h	h	a	h	h	h	h	a	h	h	h	h	h	a	a	h	a	a	h	h	h	h	a	h	a	h	h	h	h
TP222811	CIAT 16888	A/G	A	1	b,c	5.25	0.317311	0.858028	-	h	h	h	h	h	h	h	h	h	h	a	h	h	h	h	h	h	a	h	h	h	h	h	h	h	h	a	h	h	h	h	h	h	h	h	h	h	h	h	a
TP15033	CIAT 16888	A/G	G	1	b,c	6.69231	0.0801183	0.325179	h	h	h	h	h	a	h	h	h	h	h	h	h	h	h	h	h	h	h	a	h	h	h	h	h	h	h	h	a	-	h	h	h	h	h	a	-	h	h	h	a
TP91744	CIAT 16888	A/T	A	1	b,c	7	0.0661926	0.273322	a	h	h	h	a	h	h	h	h	h	h	h	h	h	h	h	h	h	h	h	h	h	h	h	h	h	-	h	-	h	h	h	h	h	h	h	-	h	h	h	a
TP77899	CIAT 16888	C/T	C	1	b,c	7.16667	0.0549477	0.240171	h	h	h	h	h	a	h	h	h	h	h	h	h	h	h	h	a	h	h	a	h	h	h	h	h	a	a	h	a	a	h	h	h	h	h	h	a	h	h	h	h
TP29719	CIAT 16888	A/C	A	1	b,d	4.17647	0.872959	0.504501	h	h	h	h	h	a	h	a	a	h	h	a	h	h	h	h	a	h	a	h	a	h	h	h	h	h	h	a	h	h	h	h	h	a	h	a	h	h	h	-	h
TP17093	CIAT 16888	A/G	A	1	b,d	4.21053	0.840693	0.500184	h	h	a	h	h	h	h	h	a	h	h	a	h	h	-	h	h	h	a	h	h	a	h	h	a	h	h	h	h	h	h	h	h	h	h	h	h	h	h	h	a
TP76143	CIAT 16888	C/T	T	1	b,d	3.8	0.838256	0.273322	a	h	a	h	h	h	h	h	a	h	h	a	h	h	h	h	h	h	a	h	h	h	h	h	a	h	h	a	h	h	h	h	-	h	h	h	h	h	h	h	a
TP2412	CIAT 16888	A/T	A	1	b,d	4.38889	0.722312	0.617438	h	h	a	h	h	h	h	h	a	h	h	a	h	h	-	h	h	h	a	h	h	a	h	h	a	h	h	h	h	h	-	h	h	h	h	h	-	h	h	h	a
TP245475	CIAT 16888	C/T	T	1	b,d	5.71429	0.215825	0.644608	a	h	h	h	h	h	h	h	h	h	h	a	h	h	h	h	a	h	-	h	h	h	h	h	-	h	h	a	h	h	h	h	h	h	h	a	h	h	h	h	h
TP151403	CIAT 16888	C/G	C	1	c,d	3.6	0.676657	0.19172	h	h	h	h	h	h	h	h	-	h	h	h	h	h	h	a	h	a	h	h	h	-	h	h	a	h	a	h	h	a	h	h	h	h	h	-	-	a	h	h	h
TP204897	CIAT 16888	C/T	T	1	c,d	4.52941	0.642548	0.712118	h	h	h	h	h	h	h	h	h	h	h	h	h	h	h	a	h	a	h	h	h	h	a	h	a	h	a	h	h	h	h	h	h	h	a	h	-	h	h	h	h
TP9434	CIAT 16888	C/T	T	1	c,d	3.40909	0.50927	0.112	h	h	h	h	h	h	h	h	h	h	h	h	a	h	a	a	h	a	h	h	a	-	a	h	a	h	h	h	h	h	h	h	h	h	-	a	h	h	h	h	h
TP214828	CIAT 16888	C/T	C	1	c,d	4.875	0.470298	0.926497	h	h	h	h	h	h	h	h	h	h	h	h	a	a	h	a	h	a	h	h	h	h	a	h	h	h	a	h	h	h	h	h	h	h	a	h	h	h	h	h	h
TP23895	CIAT 16888	G/T	T	1	c,d	4.9375	0.441606	0.963403	h	h	h	h	h	h	h	h	h	h	h	h	h	h	h	a	h	a	h	h	h	h	a	h	a	h	a	h	h	h	h	h	h	h	a	h	h	h	h	h	h
TP68365	CIAT 16888	G/T	G	1	c,d	5.53333	0.245367	0.717798	h	h	h	h	h	h	h	h	h	h	h	-	-	h	h	a	h	a	h	h	h	h	a	h	a	h	a	h	h	h	h	h	h	h	a	h	h	h	-	h	h
TP238564	CIAT 16888	A/G	A	1	c,d	5.78571	0.199677	0.613759	h	h	h	h	h	h	h	h	h	h	h	h	h	h	h	-	h	a	h	h	h	h	a	h	a	h	a	h	h	h	h	h	h	h	a	h	h	h	h	h	h
TP735	CIAT 16888	C/G	G	1	e,f	3.94444	0.957732	0.367755	h	h	h	h	h	h	a	h	h	h	a	a	h	h	h	h	h	h	h	-	h	h	-	h	-	h	a	h	h	h	h	a	-	h	h	a	h	h	-	h	h
TP266183	CIAT 16888	A/G	G	1	e,f	3.65	0.716655	0.210535	h	h	h	a	h	h	a	h	h	a	a	h	h	h	h	h	h	h	h	h	h	h	h	h	h	h	a	h	h	h	h	a	a	h	h	a	h	h	h	h	h
TP244044	CIAT 16888	A/T	T	1	e,f	3.45455	0.544454	0.124547	h	h	h	a	h	a	a	h	h	h	a	h	h	h	h	h	h	h	a	h	a	h	h	h	h	h	a	h	h	h	h	a	h	h	-	a	h	h	h	h	a
TP71956	CIAT 16888	C/G	C	1	e,f	4.75	0.531615	0.852052	h	h	h	h	h	h	h	h	h	h	a	a	h	h	h	a	h	h	h	-	h	h	h	h	h	h	a	-	h	h	h	h	h	h	h	a	-	h	h	-	a
TP141250	CIAT 16888	C/T	T	1	e,f	3.26087	0.390545	0.0707598	h	h	h	a	h	a	a	h	h	h	-	h	h	h	h	h	h	h	a	h	a	h	h	h	h	h	-	h	h	h	h	a	h	h	a	a	h	h	h	h	a
TP239103	CIAT 16888	C/T	C	1	e,f	3.26087	0.390545	0.0707598	h	h	h	a	h	a	a	h	h	h	a	h	h	h	h	h	h	h	a	h	a	h	h	h	h	h	-	h	h	h	h	a	h	h	a	a	h	h	h	h	a
TP212023	CIAT 16888	A/G	G	1	e,f	3.21739	0.360816	0.0626434	h	h	h	a	h	h	a	h	h	-	a	h	h	h	h	h	h	h	a	h	a	h	h	h	h	h	-	h	h	h	h	a	a	h	a	a	h	h	h	h	h
TP188676	CIAT 16888	G/T	T	1	e,f	5.46667	0.264045	0.750596	h	h	h	h	h	h	a	h	h	h	-	a	h	h	h	a	h	h	h	h	h	h	h	h	h	h	a	h	h	h	h	h	h	h	h	a	h	h	h	h	h
TP56371	CIAT 16888	A/G	G	2	a,c	4	1	0.409587	h	h	h	h	-	a	h	h	h	a	a	h	a	h	h	h	h	h	h	h	h	-	a	h	h	h	h	h	h	a	a	a	h	h	h	h	-	-	-	h	-
TP115455	CIAT 16888	A/G	G	2	a,c	3.95	0.959922	0.345231	h	h	h	h	a	a	h	h	h	a	a	h	a	h	h	h	a	h	h	h	h	h	h	h	h	h	h	h	h	h	a	a	h	h	h	h	h	h	a	h	h
TP276234	CIAT 16888	C/T	C	2	a,c	4.88235	0.453255	0.92873	h	h	h	h	a	h	h	h	h	-	h	h	a	h	a	h	h	h	h	h	h	h	a	h	h	h	h	h	h	h	h	a	h	h	h	a	h	h	h	h	h
TP204609	CIAT 16888	A/G	G	2	a,c	5	0.445009	1	h	h	h	h	a	a	h	h	h	a	h	h	a	h	a	h	h	h	h	h	h	h	a	h	h	h	h	h	h	a	h	a	h	h	h	a	h	h	h	h	h
TP159333	CIAT 16888	A/G	A	2	a,c	5.1875	0.339686	0.892738	h	h	h	h	a	h	h	h	h	-	h	h	a	h	a	h	h	h	h	h	h	h	a	h	h	h	h	h	h	h	h	-	h	h	h	a	h	h	h	h	h
TP287389	CIAT 16888	C/T	T	2	a,c	5.1875	0.339686	0.892738	h	h	h	h	a	h	h	h	h	-	h	h	a	h	a	h	h	h	h	h	h	h	a	h	h	h	h	h	h	h	h	-	h	h	h	a	h	h	h	h	h
TP131764	CIAT 16888	A/G	G	2	a,c	6.07692	0.159287	0.513915	h	h	h	h	-	a	h	h	h	a	h	h	a	h	a	h	h	h	h	h	h	h	a	h	h	h	h	h	h	a	h	-	h	h	h	-	h	h	h	h	h
TP88243	CIAT 16888	C/T	T	2	a,d	3.7619	0.802587	0.244929	h	h	a	h	a	h	a	a	h	h	h	a	h	h	h	h	a	h	h	h	a	h	h	h	h	a	h	h	h	a	h	h	h	h	h	a	h	h	h	h	h
TP19807	CIAT 16888	A/G	G	2	a,d	4.58824	0.607959	0.748072	h	h	a	a	h	h	a	h	h	h	a	h	h	h	h	h	a	h	h	h	a	a	-	h	h	h	h	a	h	h	h	h	h	h	-	h	h	-	h	h	-
TP147741	CIAT 16888	G/T	G	2	a,d	5.2	0.350688	0.889354	h	h	a	h	-	h	a	h	h	h	h	a	h	h	h	h	-	h	h	h	a	h	h	h	h	h	h	h	h	a	h	h	h	-	h	a	h	-	h	h	h
TP51965	CIAT 16888	C/T	T	2	a,d	5.73333	0.195821	0.624492	h	h	a	a	h	h	a	h	h	h	a	h	h	h	h	h	a	h	h	h	a	a	h	h	h	h	h	a	h	h	h	h	h	h	h	h	h	h	h	h	h
TP18639	CIAT 16888	A/G	A	2	a,d	6	0.157299	0.527089	h	h	a	a	h	h	a	h	h	h	a	h	h	h	h	-	a	h	h	h	a	a	h	h	h	h	h	a	h	h	h	h	h	h	h	h	h	h	-	h	h
TP135882	CIAT 16888	A/G	A	2	a,d	6.07143	0.145032	0.500184	h	h	a	a	h	h	a	h	h	h	a	h	h	h	h	h	a	h	h	h	h	-	h	h	h	h	h	a	h	h	h	h	h	h	a	h	h	h	a	h	h
TP280031	CIAT 16888	C/T	T	2	a,d	6.14286	0.133614	0.474274	h	h	a	a	h	h	a	h	h	h	a	h	h	h	h	h	a	h	h	h	a	a	h	h	h	h	h	a	h	h	h	h	h	h	h	h	h	h	h	h	h
TP146183	CIAT 16888	A/G	A	2	a,d	8.8	0.0153351	0.0860404	h	h	a	h	-	h	a	a	h	h	h	-	h	h	h	h	a	h	h	h	h	h	h	h	h	a	h	-	h	a	h	h	h	h	h	h	h	h	h	h	h
TP39211	CIAT 16888	G/C	C	2	a,d	6.53846	0.0955638	0.366256	h	h	a	h	h	h	a	h	h	h	h	h	h	h	h	h	a	h	h	h	h	h	h	h	h	h	h	a	h	h	h	h	h	h	a	h	h	h	a	h	h
TP38275	CIAT 16888	G/T	T	2	b,c	4.21053	0.840693	0.500184	h	h	h	h	h	h	h	h	h	h	h	h	h	h	h	h	h	h	h	a	h	a	a	a	h	h	a	h	h	h	h	h	h	a	a	h	a	a	h	h	h
TP174265	CIAT 16888	C/T	C	2	b,c	3.7619	0.802587	0.244929	h	h	h	h	a	h	h	h	h	a	h	h	h	h	h	h	h	h	h	h	h	h	a	a	h	h	a	h	h	h	a	h	h	h	h	-	a	h	h	h	h
TP224310	CIAT 16888	A/G	G	2	b,c	3.71429	0.763025	0.224916	h	h	h	h	a	h	h	h	h	a	h	h	h	h	h	h	h	h	h	h	h	h	a	a	h	h	a	h	h	h	a	h	h	h	h	h	a	h	h	h	h
TP178488	CIAT 16888	C/T	T	2	b,c	4.36842	0.728928	0.595163	h	h	h	h	h	h	h	h	h	h	h	h	h	h	h	h	h	h	h	a	h	a	a	a	h	h	a	h	h	h	h	h	h	a	a	h	a	a	h	h	h
TP237205	CIAT 16888	A/G	G	2	b,c	3.66667	0.723674	0.205903	h	h	h	h	a	h	h	h	h	-	h	h	h	h	h	h	h	h	h	h	h	h	a	a	h	h	a	h	h	-	a	h	h	h	h	h	a	h	h	h	h
TP19384	CIAT 16888	C/G	G	2	b,c	4.5	0.651077	0.68583	h	h	h	h	-	h	h	h	h	a	h	h	h	h	h	h	h	h	h	h	h	h	a	h	h	h	a	h	h	h	-	h	h	h	h	h	a	h	h	h	h
TP71568	CIAT 16888	C/T	C	2	b,c	3.5	0.58042	0.138011	h	h	h	h	a	h	h	h	h	-	h	h	h	h	h	h	h	h	h	h	h	h	a	a	h	h	a	h	h	-	a	h	h	h	h	h	a	h	h	h	h
TP264784	CIAT 16888	G/T	T	2	b,c	3.45455	0.544454	0.124547	h	h	h	h	a	h	h	h	h	-	h	h	h	h	h	h	h	h	h	h	h	h	a	a	h	h	a	h	h	h	a	a	h	h	h	h	a	h	h	h	h
TP240200	CIAT 16888	A/G	G	2	b,c	4.76471	0.511439	0.856602	h	h	h	h	-	h	h	h	h	a	h	h	h	h	h	h	h	h	h	h	h	h	-	-	h	h	a	h	h	h	a	h	h	h	h	h	a	h	h	h	h
TP128043	CIAT 16888	A/G	A	2	b,c	3.35	0.485882	0.113597	h	h	h	h	a	-	h	h	h	a	h	h	h	h	h	h	h	h	h	-	h	h	a	a	h	h	a	h	h	-	a	a	h	h	h	h	a	h	h	h	h
TP17437	CIAT 16888	C/T	C	2	b,c	5.3125	0.29612	0.823927	h	h	h	h	h	h	h	h	h	h	h	h	h	h	h	h	h	h	h	a	h	a	a	a	h	h	h	h	h	h	h	h	h	a	a	h	-	h	h	h	h
TP139851	CIAT 16888	A/G	A	2	b,c	5.46667	0.264045	0.750596	h	-	h	h	h	h	h	h	h	h	h	h	h	h	h	h	h	h	h	a	h	h	a	h	h	h	h	h	h	h	h	h	h	a	a	h	a	-	h	h	h
TP83743	CIAT 16888	C/T	T	2	b,c	5.53333	0.245367	0.717798	h	-	h	h	h	h	h	h	h	h	h	h	h	h	h	h	h	h	h	a	h	h	a	h	h	h	h	h	h	h	h	h	h	a	a	h	a	-	h	h	h
TP201740	CIAT 16888	A/C	C	2	b,c	6.21429	0.122999	0.449355	h	h	h	h	h	h	h	h	h	h	h	h	h	h	h	h	h	h	h	a	h	h	a	h	h	h	h	h	h	h	h	h	h	a	a	h	a	h	h	h	h
TP169711	CIAT 16888	A/G	G	2	b,c	8	0.0270301	0.138011	h	h	h	h	h	h	h	h	h	h	h	h	h	h	h	h	h	h	h	a	h	h	a	h	h	h	h	h	h	h	h	h	h	-	a	h	a	h	h	h	h
TP193183	CIAT 16888	C/T	C	2	b,d	3.66667	0.723674	0.205903	a	h	h	a	h	a	h	h	-	h	a	h	h	a	h	a	h	h	h	h	h	h	h	h	h	h	h	a	h	h	h	h	h	h	-	-	h	h	h	h	h
TP28279	CIAT 16888	A/G	G	2	b,d	3.59091	0.654322	0.167746	a	h	h	a	h	a	h	h	a	h	a	h	h	a	h	a	h	h	h	h	h	h	h	h	h	h	h	a	h	h	h	h	h	h	h	h	h	h	h	h	h
TP51526	CIAT 16888	C/T	T	2	b,d	4.58824	0.607959	0.748072	h	h	h	a	h	h	h	h	a	h	h	h	h	a	h	h	a	h	h	h	h	h	h	h	h	h	h	h	h	h	h	h	h	-	h	-	h	h	h	a	h
TP178727	CIAT 16888	G/T	T	2	b,d	4.61111	0.584193	0.755424	h	h	h	a	h	h	h	h	a	h	h	h	h	a	h	a	a	h	h	h	h	h	h	h	h	h	h	h	h	h	h	h	h	a	h	a	h	h	h	h	h
TP132460	CIAT 16888	A/T	T	2	b,d	4.88235	0.453255	0.92873	h	h	h	a	h	h	h	h	a	h	h	h	h	a	h	h	a	h	h	h	h	h	h	h	h	h	h	h	h	h	h	h	h	a	h	h	h	h	h	a	h
TP14756	CIAT 16888	C/T	T	2	b,d	5.25	0.317311	0.858028	h	h	h	a	h	h	h	h	a	h	a	h	h	a	h	a	h	h	h	h	h	h	h	h	h	h	h	h	h	h	h	h	h	h	h	-	h	h	h	h	h
TP72510	CIAT 16888	A/G	A	2	b,f	3.13636	0.319313	0.054592	a	h	h	h	h	h	h	h	a	h	h	h	h	h	h	h	h	h	h	-	a	h	-	h	h	h	h	h	h	a	-	h	-	a	h	-	h	h	a	h	h
TP35800	CIAT 16888	A/G	G	2	c,d	4.17647	0.872959	0.504501	h	h	h	h	h	-	h	a	h	h	h	h	h	h	a	h	h	h	h	a	-	h	a	h	a	h	h	h	a	a	h	h	h	h	a	h	h	a	h	h	h
TP108003	CIAT 16888	G/T	T	2	c,d	4.05	0.96032	0.397838	h	h	h	h	h	h	h	h	h	h	h	h	h	h	a	h	a	h	h	h	h	h	h	h	a	h	h	a	a	h	h	h	h	h	h	h	h	h	h	h	a
TP216125	CIAT 16888	A/G	A	2	c,d	4.05882	0.957002	0.440358	h	h	h	h	h	a	h	a	h	h	h	h	h	h	a	h	h	h	h	h	h	-	h	h	a	-	h	h	a	-	h	h	h	h	h	a	h	a	-	h	h
TP255375	CIAT 16888	A/G	A	2	c,d	4.31579	0.765313	0.562932	h	h	h	h	h	h	h	h	h	h	h	h	h	h	a	h	h	h	h	a	h	h	h	h	a	h	h	h	a	h	h	h	h	h	a	h	a	a	h	h	h
TP138005	CIAT 16888	A/C	C	2	c,d	3.55556	0.658687	0.199125	h	h	h	h	h	h	h	a	h	h	h	h	h	h	a	h	h	h	h	-	h	-	a	h	a	h	h	h	a	h	h	h	h	h	a	h	-	a	-	h	h
TP175183	CIAT 16888	A/G	G	2	c,d	4.73333	0.553127	0.84704	h	h	h	h	h	h	h	h	h	h	h	h	a	h	h	h	a	h	h	h	h	a	h	h	a	h	h	h	h	h	h	h	a	h	h	h	h	a	h	h	a
TP276377	CIAT 16888	A/G	A	2	c,d	3.26087	0.390545	0.0707598	h	h	h	h	h	h	h	h	h	h	h	h	a	h	h	h	a	h	h	h	-	a	h	h	a	h	h	a	h	h	h	h	h	h	h	h	h	a	h	h	a
TP123280	CIAT 16888	A/G	A	2	c,d	5.71429	0.215825	0.644608	h	h	h	h	h	h	h	h	h	h	h	h	-	h	h	h	a	h	h	h	h	a	h	h	-	h	h	h	h	h	h	h	h	h	h	h	h	-	h	h	a
TP156741	CIAT 16888	A/G	G	3	a,b	8.09091	0.0244489	0.128379	a	h	h	h	h	a	h	h	h	a	h	h	h	-	h	h	h	h	h	h	h	a	h	h	h	h	h	h	h	h	h	h	h	h	a	h	h	a	h	h	h
TP140221	CIAT 16888	C/T	T	3	a,d	5.6	0.2278	0.68583	h	h	a	h	h	h	a	h	h	h	h	h	h	h	h	h	a	h	h	h	h	a	a	h	h	h	h	h	h	h	a	h	a	a	h	h	h	h	h	a	h
TP45504	CIAT 16888	C/T	C	3	b,c	3.19048	0.364881	0.0700513	h	h	-	h	h	a	a	h	h	h	a	h	h	a	h	h	h	h	h	h	h	h	h	a	h	h	a	h	h	a	h	h	h	a	h	h	h	a	h	h	h
TP22633	CIAT 16888	C/T	C	3	b,c	3.55	0.637121	0.173975	h	h	h	a	h	-	h	-	h	h	a	h	a	h	h	h	h	h	h	h	h	h	h	h	a	h	a	a	h	-	h	h	h	a	h	h	-	h	-	a	-
TP152424	CIAT 16888	C/T	C	3	b,c	5.71429	0.215825	0.644608	h	h	a	h	h	h	a	h	h	a	h	h	a	h	h	h	h	h	h	h	h	h	h	h	h	h	a	h	h	a	h	h	h	a	h	h	h	h	h	h	h
TP56591	CIAT 16888	C/T	T	3	b,c	6.07143	0.145032	0.500184	h	h	a	h	h	h	a	h	h	h	h	h	a	h	h	h	h	h	h	h	h	h	h	h	h	h	a	h	h	a	h	h	h	a	h	h	h	h	h	h	h
TP288898	CIAT 16888	G/T	T	3	b,c	6.69231	0.0801183	0.325179	h	h	h	a	h	h	h	h	a	h	h	a	a	h	h	h	h	h	h	h	h	h	h	h	h	h	h	h	h	a	h	h	h	h	h	h	h	h	h	h	h
TP30416	CIAT 16888	A/T	T	3	b,c	9.33333	0.0128217	0.070516	h	h	-	-	h	h	h	h	h	h	h	a	a	h	h	h	h	h	a	h	h	h	h	h	h	h	-	h	h	-	h	h	h	h	h	h	-	h	h	h	h
TP22661	CIAT 16888	A/G	G	3	b,c	9	0.0124193	0.0736383	h	h	a	h	h	h	-	h	h	a	h	h	a	h	h	h	h	h	h	h	h	h	h	h	h	h	a	h	h	a	h	h	h	h	h	h	h	h	h	h	h
TP60206	CIAT 16888	C/T	C	3	b,c	9	0.0124193	0.0736383	h	h	a	h	h	h	-	h	h	a	h	h	a	h	h	h	h	h	h	h	h	h	h	h	h	h	a	h	h	a	h	h	h	h	h	h	h	h	h	h	h
TP207009	CIAT 16888	C/T	C	3	b,d	3.95	0.959922	0.345231	h	h	h	a	h	h	h	a	h	h	h	h	a	h	h	h	h	h	a	h	a	h	h	h	h	h	h	a	h	h	h	h	h	h	h	h	-	h	h	h	h
TP208148	CIAT 16888	A/G	G	3	b,d	3.85	0.878949	0.296311	-	h	h	a	h	h	h	h	h	h	h	h	a	h	h	a	h	h	a	h	h	h	-	a	h	h	h	h	h	h	h	h	h	h	h	h	h	h	h	h	h
TP86786	CIAT 16888	C/T	C	3	b,d	4.55556	0.617075	0.720515	h	h	h	a	h	h	h	h	h	h	h	h	a	h	h	h	h	h	a	h	h	h	h	a	h	h	h	h	h	h	h	h	h	h	h	h	h	h	h	h	h
TP1002	CIAT 16888	A/G	A	3	b,d	4.88235	0.453255	0.92873	h	h	h	a	h	h	h	a	h	h	h	h	a	h	h	h	h	h	a	h	a	h	h	h	h	h	h	a	h	-	h	h	h	h	h	h	h	h	h	h	h
TP99333	CIAT 16888	C/T	T	3	b,d	5.6	0.2278	0.68583	h	h	h	-	h	h	h	a	h	h	h	h	a	h	h	h	h	h	a	h	a	h	h	h	h	h	h	a	h	h	h	h	h	h	h	h	h	h	h	h	h
TP270974	CIAT 16888	C/G	T	3	b,d	5.25	0.317311	0.858028	h	h	h	a	h	h	h	h	h	h	h	h	-	h	h	h	h	h	a	h	h	h	h	h	h	h	h	h	h	h	h	h	h	h	h	h	h	h	h	h	h
TP127400	CIAT 16888	C/T	C	3	c,d	4.44444	0.686168	0.651446	h	a	h	h	a	a	h	h	h	a	h	h	h	h	a	h	h	h	h	h	h	h	h	h	h	h	h	h	h	h	h	h	h	h	a	h	h	h	a	h	a
TP67844	CIAT 16888	C/T	T	3	c,d	4.47059	0.678302	0.676411	h	a	h	a	a	a	h	h	a	h	h	a	h	h	a	h	h	h	h	h	h	h	h	h	h	h	h	h	h	h	h	a	h	h	h	h	h	a	h	h	h
TP194214	CIAT 16888	C/T	C	3	c,d	4.5	0.651077	0.68583	h	a	h	h	a	h	h	h	a	a	h	h	a	h	a	h	h	h	h	h	h	h	h	h	h	h	h	h	h	h	h	a	h	h	h	h	h	h	h	h	a
TP268743	CIAT 16888	C/G	C	3	c,d	4.52941	0.642548	0.712118	h	a	h	h	-	h	h	h	-	a	h	-	a	h	a	h	h	h	h	h	h	h	h	h	h	h	h	h	h	h	h	a	h	h	a	h	h	h	-	h	-
TP184445	CIAT 16888	A/G	A	3	c,d	4.55556	0.617075	0.720515	h	a	h	h	a	a	h	h	a	h	h	a	h	h	a	h	h	h	h	h	h	h	h	h	h	h	h	h	h	h	h	a	h	h	h	h	h	-	h	h	a
TP226396	CIAT 16888	C/T	C	3	c,d	3.71429	0.763025	0.224916	h	a	a	a	a	h	h	h	h	h	h	h	h	h	h	h	h	-	h	h	h	h	h	h	h	h	h	h	h	h	h	a	h	h	h	a	a	h	-	h	h
TP220123	CIAT 16888	C/T	T	4	a,b	3.54545	0.617075	0.152406	h	h	h	a	h	h	a	h	h	h	h	h	h	-	a	h	h	-	h	h	h	h	h	h	a	a	a	h	h	h	h	h	h	h	h	h	h	h	h	h	h
TP288418	CIAT 16888	A/G	A	4	a,b	5.6	0.2278	0.68583	h	h	h	-	h	h	h	h	h	h	h	h	h	h	h	h	h	h	-	h	h	h	h	h	h	h	h	h	h	h	h	h	h	h	h	h	h	h	h	a	h
TP236654	CIAT 16888	C/T	C	4	a,c	4.11111	0.916965	0.455665	h	a	h	a	h	h	a	h	a	h	h	h	a	h	h	h	h	h	h	h	h	h	a	a	h	h	-	h	h	a	h	h	a	h	h	-	h	h	h	h	a
TP27312	CIAT 16888	C/T	C	4	a,c	4.58824	0.607959	0.748072	h	h	h	a	h	h	h	h	a	h	h	h	a	h	h	-	h	h	h	a	h	h	a	a	h	h	a	h	h	a	a	a	h	h	h	a	h	h	h	h	h
TP194882	CIAT 16888	A/G	A	4	a,c	5.28571	0.337356	0.848767	h	h	h	a	h	-	h	h	h	h	h	h	a	-	h	h	h	h	h	a	h	h	a	a	h	h	h	h	a	h	a	a	h	h	h	a	h	h	-	h	h
TP52731	CIAT 16888	A/G	G	4	a,c	6.21429	0.122999	0.449355	a	h	h	h	h	h	h	h	h	a	h	h	a	h	h	h	h	h	h	h	h	a	h	h	h	h	h	h	-	h	h	h	h	a	h	h	h	h	h	h	h
TP69373	CIAT 16888	G/T	G	4	a,c	6.46154	0.104258	0.388277	h	h	h	h	h	h	h	h	h	h	h	-	a	h	h	h	h	h	h	a	h	a	h	h	h	h	h	h	-	h	h	h	h	a	h	a	h	h	h	h	h
TP132425	CIAT 16888	A/G	G	4	a,c	6.81818	0.0946411	0.334803	h	h	h	h	h	h	h	h	h	h	h	a	a	h	h	h	h	h	h	a	h	a	h	h	h	h	h	-	a	h	h	h	h	a	h	a	h	h	h	h	h
TP109284	CIAT 16888	A/G	A	4	a,d	3.77778	0.829248	0.28872	-	h	h	h	h	h	h	h	h	-	h	h	h	h	h	a	a	h	-	a	h	a	h	h	h	-	h	-	h	a	h	h	h	h	a	h	a	a	h	h	h
TP71515	CIAT 16888	C/T	C	4	a,d	3.57143	0.646034	0.170904	a	h	h	h	h	h	h	-	-	h	h	h	h	h	h	h	h	h	h	a	h	a	h	a	h	-	h	-	h	a	a	h	h	h	h	h	a	h	h	h	h
TP55940	CIAT 16888	A/G	A	4	a,d	4.64706	0.574565	0.784191	a	h	h	h	h	h	h	h	h	h	h	h	h	h	h	a	-	h	h	a	h	a	h	h	h	h	a	h	h	a	h	h	h	h	a	h	a	a	h	h	h
TP122899	CIAT 16888	C/T	C	4	a,d	4.76471	0.511439	0.856602	a	h	h	h	h	h	h	h	h	h	h	h	h	h	h	a	a	h	h	a	h	a	h	h	h	h	h	h	h	a	h	h	h	h	a	h	a	-	h	h	h
TP175341	CIAT 16888	A/G	A	4	a,d	4.9375	0.441606	0.963403	h	h	h	h	h	h	h	h	h	-	h	h	h	h	h	a	a	h	h	h	h	h	h	h	h	h	a	h	h	h	h	a	h	h	a	h	h	a	h	-	h
TP31517	CIAT 16888	C/T	C	4	a,d	5.4	0.283876	0.784191	h	h	h	h	h	h	h	h	h	h	h	h	h	h	h	a	a	h	h	h	h	h	h	h	h	h	a	h	h	h	h	a	h	h	a	h	h	-	h	h	h
TP252951	CIAT 16888	C/T	T	4	b,c	4	1	0.371093	h	h	h	h	h	h	h	h	h	h	a	h	h	h	h	h	h	h	h	h	a	h	h	h	h	h	h	h	h	h	h	a	h	h	h	h	h	h	a	h	a
TP10509	CIAT 16888	A/C	A	4	b,c	3.9	0.919538	0.320292	h	h	h	h	h	-	h	h	h	h	h	a	h	h	h	h	h	h	h	h	a	h	h	h	h	a	h	h	h	h	h	h	h	h	h	h	h	h	a	h	a
TP289255	CIAT 16888	A/T	T	4	b,c	4.15789	0.879563	0.469799	h	h	h	h	h	h	h	h	h	h	a	h	h	h	h	h	h	h	h	h	a	h	h	h	h	h	h	h	h	h	h	a	h	h	h	h	h	h	a	h	a
TP117320	CIAT 16888	G/T	G	4	b,c	4.16667	0.876393	0.486674	h	h	h	h	h	h	a	h	h	h	h	h	h	h	h	h	h	h	h	h	a	a	h	h	a	h	h	h	-	h	h	h	h	h	h	h	h	h	h	h	a
TP177806	CIAT 16888	C/T	T	4	b,c	3.80952	0.842257	0.26593	h	h	h	h	h	h	h	h	h	h	h	-	h	h	h	h	h	h	h	h	a	h	h	h	h	a	h	h	h	h	h	h	h	h	h	h	h	h	a	h	a
TP42077	CIAT 16888	A/G	A	4	b,c	3.80952	0.842257	0.26593	h	h	a	h	h	h	a	h	h	h	h	h	h	h	h	h	h	h	h	h	a	a	h	h	a	h	h	h	a	h	h	h	h	h	h	h	h	h	h	h	a
TP95401	CIAT 16888	C/T	T	4	b,c	4.375	0.746318	0.629633	h	h	h	h	h	h	a	h	h	h	h	h	h	h	h	h	h	h	h	h	a	a	h	h	a	h	h	h	a	h	h	h	h	h	h	h	h	h	h	h	-
TP166606	CIAT 16888	C/T	C	4	b,c	3.65	0.716655	0.210535	h	h	-	h	h	h	h	-	h	h	a	a	h	h	h	h	h	h	h	h	-	h	h	h	h	h	h	h	h	h	h	a	a	h	h	h	h	h	h	a	a
TP210667	CIAT 16888	G/T	T	4	b,c	3.63636	0.692061	0.184039	h	h	h	h	h	h	h	h	h	h	h	a	h	h	h	h	h	h	h	h	a	h	h	h	h	a	h	h	h	h	h	h	h	h	h	h	h	h	a	h	a
TP193474	CIAT 16888	G/T	T	4	b,c	3.57895	0.668036	0.195475	h	h	h	h	h	-	h	h	-	h	a	h	h	h	h	h	h	h	h	h	a	h	h	h	-	h	h	h	h	h	h	a	h	h	h	h	h	h	a	h	-
TP274081	CIAT 16888	A/G	A	4	b,c	3.54545	0.617075	0.152406	h	h	h	h	h	h	h	h	h	h	h	a	h	h	h	h	h	h	h	h	a	h	h	h	h	a	h	h	h	h	h	h	h	h	h	h	h	h	a	h	a
TP238962	CIAT 16888	A/G	A	4	b,c	4.55556	0.617075	0.720515	h	h	h	h	h	h	h	h	h	h	a	a	h	h	h	h	h	h	h	h	-	h	h	h	h	h	h	h	h	h	h	a	a	h	h	h	h	h	h	a	a
TP207530	CIAT 16888	A/G	A	4	b,c	3.40909	0.50927	0.112	h	h	h	h	h	h	h	-	h	h	h	a	h	h	h	h	h	h	h	h	a	h	h	h	-	a	h	h	h	h	h	h	h	h	h	h	h	h	a	h	a
TP2804	CIAT 16888	C/T	T	4	b,c	3.3913	0.486099	0.0996653	h	h	h	h	h	h	h	h	h	h	h	a	h	h	h	h	h	h	h	h	a	h	h	h	h	a	h	h	h	h	h	h	h	h	h	h	h	h	a	h	a
TP223811	CIAT 16888	A/G	A	4	b,c	5.125	0.363278	0.928008	h	h	h	h	h	h	a	h	h	h	h	h	h	h	h	h	h	h	h	h	a	a	-	h	a	h	-	h	h	h	h	h	h	h	h	h	h	h	h	h	h
TP258462	CIAT 16888	A/G	A	4	b,c	5.33333	0.304902	0.818546	h	h	h	h	h	h	h	h	h	h	a	a	h	h	h	h	h	h	h	h	a	h	h	h	h	h	h	h	h	h	h	a	-	h	h	h	h	h	h	a	a
TP63152	CIAT 16888	C/T	T	4	b,c	5.375	0.276082	0.790482	h	h	h	h	h	h	a	h	h	h	h	h	h	h	h	h	h	h	h	h	a	a	h	h	a	h	h	h	h	h	h	h	h	h	h	h	h	h	h	h	h
TP280565	CIAT 16888	C/T	T	4	b,c	5.85714	0.184573	0.583882	h	h	h	h	h	h	a	h	h	h	h	h	h	h	h	h	h	h	h	h	a	a	h	h	-	h	h	h	-	h	h	h	h	h	h	h	h	h	h	h	a
TP82568	CIAT 16888	A/G	A	4	b,d	4.29412	0.792147	0.571608	h	h	h	h	a	h	h	h	h	h	a	h	h	a	a	h	h	a	h	h	h	h	h	h	h	h	h	h	h	h	h	h	a	h	h	h	h	h	h	h	h
TP244535	CIAT 16888	G/T	G	4	b,d	3.71429	0.763025	0.224916	h	h	h	h	h	h	h	h	a	h	a	h	h	h	a	h	h	a	h	h	a	h	h	a	h	-	h	h	h	h	a	h	-	h	h	a	h	h	h	h	h
TP254199	CIAT 16888	C/G	C	4	b,d	3.71429	0.763025	0.224916	h	h	h	h	h	h	h	h	a	h	a	h	h	h	a	h	h	a	h	h	a	h	h	-	h	h	a	h	h	h	a	h	a	h	h	a	h	h	a	h	h
TP210731	CIAT 16888	A/G	G	4	b,d	4.41176	0.715186	0.641035	h	h	a	h	a	h	h	h	a	h	h	h	h	h	a	h	h	a	h	h	a	h	h	-	-	-	h	h	h	h	h	-	a	h	h	h	h	h	h	h	h
TP30894	CIAT 16888	C/G	C	4	b,d	4.61111	0.584193	0.755424	h	h	-	h	a	h	h	h	a	h	h	h	h	h	a	h	h	a	h	h	a	h	h	a	h	h	h	h	h	h	h	a	a	h	h	h	h	h	h	h	h
TP217111	CIAT 16888	C/T	C	4	b,d	4.93333	0.458088	0.962191	h	h	-	h	a	h	h	h	a	h	h	h	h	h	a	h	h	a	h	h	a	h	h	-	-	-	h	h	h	h	h	-	a	h	h	h	h	h	h	h	h
TP205316	CIAT 16888	C/T	C	4	b,d	4.9375	0.441606	0.963403	h	h	h	h	h	h	h	h	a	h	a	h	h	h	a	h	h	a	h	h	h	h	h	-	h	h	a	h	h	h	a	h	a	h	h	a	h	h	a	h	h
TP50964	CIAT 16888	C/T	T	4	b,d	3.30435	0.42138	0.0796158	h	h	h	a	h	a	a	h	h	h	h	h	h	h	h	h	h	h	h	h	h	h	h	h	a	a	h	h	h	a	h	h	h	h	h	h	h	h	h	h	a
TP258153	CIAT 16888	A/T	T	4	b,d	5.07143	0.415938	0.961312	h	h	-	h	a	h	h	h	a	h	h	h	h	h	a	h	h	a	h	h	a	h	h	a	h	h	h	h	h	h	h	h	a	h	-	h	h	h	h	-	h
TP238098	CIAT 16888	C/T	C	4	b,d	5	0.414216	1	h	h	h	h	a	h	h	h	h	h	a	h	h	h	a	h	h	-	h	h	-	h	h	h	h	a	h	h	h	h	h	h	a	h	h	h	h	h	h	h	h
TP93067	CIAT 16888	A/G	A	4	b,d	6.23077	0.134768	0.460499	h	h	h	h	h	h	h	h	a	h	a	h	h	h	-	h	h	h	h	h	h	h	h	a	h	h	a	h	h	h	a	h	a	h	h	-	h	h	a	h	h
TP258972	CIAT 16888	A/G	A	4	b,d	6.53846	0.0955638	0.366256	h	h	a	h	a	h	h	h	h	h	-	h	h	a	-	h	h	a	h	h	h	-	h	h	h	h	h	h	h	h	h	h	h	h	h	h	h	h	h	h	h
TP18278	CIAT 16888	A/C	A	4	c,d	4	1	0.409587	a	a	h	h	h	a	h	h	h	h	h	h	a	h	h	h	h	h	h	h	h	h	h	a	h	h	h	a	h	a	h	h	h	h	h	h	h	h	a	h	h
TP239610	CIAT 16888	A/C	A	4	c,d	3.94444	0.957732	0.367755	h	a	-	h	h	a	-	h	h	a	h	h	a	h	h	h	h	h	-	h	h	h	a	a	-	h	h	a	h	-	h	h	a	h	h	h	h	h	a	h	h
TP280563	CIAT 16888	A/C	A	4	c,d	4.27778	0.797569	0.550854	h	a	h	h	h	h	h	h	h	a	a	h	-	a	a	h	h	h	a	-	h	h	a	a	h	h	h	a	h	h	h	h	h	h	h	h	h	h	a	h	h
TP199785	CIAT 16888	G/T	G	4	c,d	4.66667	0.587594	0.808365	a	a	h	h	h	a	h	-	h	h	h	h	h	h	h	h	h	h	h	h	h	h	a	a	h	h	h	a	h	a	h	h	h	-	h	h	h	h	a	a	-
TP262588	CIAT 16888	C/T	C	4	c,d	4.66667	0.587594	0.808365	a	a	h	h	a	a	h	h	h	h	h	-	h	a	h	h	h	h	h	h	h	h	a	h	h	h	h	a	h	a	h	h	h	h	h	h	h	h	a	h	h
TP286539	CIAT 16888	A/G	A	4	c,d	4.61111	0.584193	0.755424	h	a	a	h	h	h	h	h	h	a	h	h	h	a	a	h	h	h	a	h	h	h	a	a	h	h	h	-	h	h	h	h	h	h	h	h	h	h	a	h	h
TP23934	CIAT 16888	A/G	A	4	c,d	5	0.414216	1	a	a	h	h	h	a	h	h	h	h	h	h	-	h	h	h	h	h	h	h	h	h	h	a	h	h	h	a	h	a	h	h	h	h	h	h	h	h	a	h	h
TP127919	CIAT 16888	A/G	A	4	c,d	5.25	0.317311	0.858028	h	-	a	h	h	a	h	h	h	a	h	h	h	h	h	h	h	h	a	h	h	h	a	a	h	h	h	-	h	h	h	h	a	h	h	h	h	h	a	h	h
TP68188	CIAT 16888	C/T	T	4	c,d	5.3125	0.29612	0.823927	a	a	h	h	h	a	h	h	h	h	h	h	h	h	h	h	h	h	h	h	h	h	h	a	h	h	h	a	h	a	h	h	h	h	h	h	h	h	a	h	h
TP245569	CIAT 16888	C/T	C	4	c,d	5.53333	0.245367	0.717798	a	a	h	h	h	a	h	h	h	h	h	h	h	a	h	h	h	h	h	h	h	h	a	h	h	h	h	a	h	a	h	h	h	h	h	h	h	h	a	h	h
TP141534	CIAT 16888	C/T	T	4	c,d	5.66667	0.2113	0.654721	a	a	h	h	h	h	h	-	h	a	a	h	h	a	h	h	h	h	h	h	h	h	a	h	h	h	h	a	h	a	h	h	h	h	h	h	a	h	a	h	h
TP55298	CIAT 16888	G/T	T	4	c,d	6.25	0.147798	0.472021	h	-	h	h	h	a	h	h	h	a	h	h	h	h	h	h	h	h	a	h	h	h	h	a	-	h	h	a	a	h	h	h	h	h	h	h	h	h	a	-	h
TP1956	CIAT 16888	A/C	A	4	c,d	6.07143	0.145032	0.500184	a	a	h	h	h	a	h	h	h	h	h	h	h	h	h	h	h	h	h	h	-	h	a	h	h	h	h	-	h	a	h	h	h	h	h	h	h	h	a	h	h
TP146683	CIAT 16888	C/T	C	4	c,d	6.53846	0.0955638	0.366256	h	a	-	h	h	a	h	h	h	a	h	h	h	h	h	h	h	h	-	h	h	h	a	a	h	h	h	a	h	h	h	h	h	h	h	h	h	h	a	h	h
TP207499	CIAT 16888	C/T	T	4	c,d	6.69231	0.0801183	0.325179	a	-	h	h	h	h	h	h	h	h	h	h	h	a	h	h	h	h	h	h	h	h	a	h	h	h	h	a	h	-	h	h	h	h	h	h	h	h	a	h	h
TP58462	CIAT 16888	C/G	C	4	c,d	6.91667	0.0725801	0.291282	a	a	h	h	h	a	h	h	h	h	h	h	h	h	h	h	h	h	h	h	h	h	-	-	h	h	h	a	h	a	h	h	h	h	h	h	h	h	a	h	h
TP26398	CIAT 16888	C/T	C	4	c,d	7.7	0.0473219	0.195475	-	a	h	h	h	a	h	h	h	-	h	h	h	h	h	h	h	h	h	-	h	-	a	h	h	h	h	a	h	a	h	h	h	h	h	h	h	h	a	h	h
TP63684	CIAT 16888	C/T	T	4	c,d	7.41667	0.0413676	0.196883	a	a	h	h	h	a	h	h	h	h	h	h	h	h	h	h	h	h	h	h	h	h	-	h	h	h	h	a	h	a	h	h	h	h	h	h	h	h	a	h	h
TP214132	CIAT 16888	C/T	C	4	e,f	5.33333	0.304902	0.818546	h	a	h	h	h	h	h	h	-	h	h	a	h	h	h	h	h	h	h	h	h	h	h	h	h	-	a	-	h	h	a	a	h	h	a	h	a	h	h	h	a
TP31532	CIAT 16888	A/G	G	4	e,f	5.46667	0.264045	0.750596	h	a	h	h	h	h	h	h	h	h	h	a	h	h	h	h	h	h	h	h	h	h	h	h	h	h	a	-	h	h	a	a	h	h	a	h	a	h	h	h	a
TP172723	CIAT 16888	A/C	C	4	e,f	4	1	0.371093	h	a	h	h	h	h	h	h	h	h	h	a	h	h	h	h	h	h	h	h	h	h	h	h	h	h	a	h	h	h	a	a	h	h	a	h	a	h	h	h	a
TP139809	CIAT 16888	A/T	A	4	e,f	4	1	0.396144	h	a	-	h	h	h	h	h	h	h	h	a	h	h	h	h	h	a	h	h	h	-	h	h	h	h	a	-	h	h	a	h	a	h	h	h	h	h	h	h	a
TP160830	CIAT 16888	C/T	T	4	e,f	4.10526	0.919126	0.440156	h	a	h	h	h	h	h	h	h	h	h	a	h	h	h	h	h	h	h	h	h	h	h	h	h	h	h	h	a	h	a	a	h	h	a	h	a	h	h	a	a
TP31626	CIAT 16888	G/T	T	4	e,f	4.58824	0.607959	0.748072	h	a	h	h	h	h	h	h	h	h	h	a	h	h	h	h	h	a	h	h	h	h	h	h	h	h	-	h	h	h	a	-	a	h	h	h	a	h	h	h	a
TP264312	CIAT 16888	A/T	A	4	e,f	4.82353	0.481728	0.892738	h	a	h	h	h	h	h	h	h	h	h	a	h	h	h	h	h	a	h	h	h	h	h	h	h	h	a	h	h	h	a	a	a	h	h	h	a	h	h	h	-
TP242829	CIAT 16888	A/C	A	4	e,f	4.9375	0.441606	0.963403	h	a	h	h	h	h	h	h	h	h	h	a	h	h	h	h	h	a	h	h	h	h	h	h	h	h	a	h	h	h	-	h	a	h	h	h	h	h	h	h	a
TP206992	CIAT 16888	A/C	A	4	e,f	5.06667	0.401678	0.962608	h	a	h	h	h	h	h	h	h	h	h	a	h	h	h	h	h	a	-	h	h	h	h	h	h	h	-	h	h	h	a	-	a	h	h	h	a	h	h	h	a
TP21268	CIAT 16888	A/C	A	5	a,b	8.27273	0.0199734	0.110912	h	a	h	h	h	h	h	h	h	h	h	h	h	h	h	h	h	h	h	h	a	h	h	h	h	a	h	h	h	h	h	h	h	h	h	h	h	h	h	h	h
TP167120	CIAT 16888	A/G	G	5	a,d	5.25	0.317311	0.858028	a	h	h	h	-	h	h	h	h	a	h	h	h	h	h	h	h	h	h	h	h	a	h	h	h	h	h	h	a	a	a	h	h	h	h	h	h	h	h	a	a
TP252502	CIAT 16888	A/T	T	5	b,c	4.33333	0.759463	0.583882	h	h	h	h	h	h	a	h	a	h	a	h	h	h	h	a	a	h	h	a	h	h	h	h	h	h	h	a	h	h	h	h	h	h	a	h	h	h	a	h	h
TP81201	CIAT 16888	C/T	T	5	b,c	7.25	0.0500164	0.224916	h	h	h	h	h	h	h	h	a	h	h	h	h	h	h	h	a	h	h	a	h	h	h	h	h	h	h	h	h	h	a	h	h	h	a	h	h	h	h	h	h
TP43933	CIAT 16888	C/T	C	5	b,c	7.54545	0.0442968	0.196515	h	h	h	-	h	h	h	h	a	h	h	-	h	h	h	h	a	h	h	a	h	h	h	h	h	h	h	a	h	h	h	h	h	h	a	h	h	h	h	h	h
TP208959	CIAT 16888	G/T	T	5	b,c	8.18182	0.0221034	0.119357	h	h	h	h	h	h	h	h	a	h	h	a	h	h	h	h	a	h	h	a	h	h	h	h	h	h	h	a	h	h	h	h	h	h	a	h	h	h	h	h	h
TP72719	CIAT 16888	A/G	A	5	b,c	9.33333	0.0128217	0.070516	h	h	h	h	h	-	h	h	a	-	h	h	-	h	h	h	a	h	h	a	h	h	h	h	h	-	h	a	h	h	h	h	h	h	a	h	h	h	h	h	h
TP111425	CIAT 16888	A/G	A	5	b,d	3.85714	0.881931	0.287901	h	a	a	h	h	h	h	a	h	h	h	h	h	h	h	a	h	h	h	h	h	h	h	h	a	h	a	h	a	h	h	a	h	h	h	h	h	h	h	h	a
TP201528	CIAT 16888	A/T	A	5	b,d	7	0.0661926	0.273322	h	h	h	h	a	h	h	h	h	h	h	h	h	h	h	h	h	h	h	h	h	h	h	h	h	h	a	h	h	h	h	a	h	a	-	h	h	h	h	h	h
TP145580	CIAT 16888	A/G	A	5	b,e	3.36364	0.474959	0.100348	h	h	a	a	h	-	h	h	h	h	h	h	h	h	h	a	-	h	h	h	h	h	h	h	a	h	a	h	h	h	a	a	h	h	h	h	a	a	h	h	a
TP28311	CIAT 16888	C/T	C	5	c,d	3.95	0.959922	0.345231	a	h	h	h	h	h	h	h	h	h	h	h	a	h	a	h	h	a	a	h	h	h	h	h	h	h	h	-	h	h	a	h	a	a	h	h	a	a	h	h	h
TP250553	CIAT 16888	C/T	C	5	c,d	3.77778	0.829248	0.28872	a	h	h	-	h	h	h	h	h	-	a	h	h	a	a	-	h	a	h	-	h	a	h	h	h	h	h	-	h	a	h	h	h	a	h	h	-	h	h	h	h
TP258830	CIAT 16888	A/G	A	6	a,b	8.6	0.0189035	0.100348	h	h	h	h	a	h	h	-	h	h	h	h	h	h	h	h	h	h	a	h	h	h	h	h	h	h	h	h	h	h	a	h	h	h	h	h	h	h	h	h	h
TP170503	CIAT 16888	A/G	G	6	a,b	9	0.0124193	0.0736383	h	h	h	h	a	h	h	h	h	h	h	h	h	h	h	h	h	h	a	h	h	h	h	h	h	h	h	h	h	h	a	h	h	h	h	h	h	h	h	h	h
TP137536	CIAT 16888	G/T	T	6	a,c	4	1	0.371093	h	h	a	h	h	h	h	h	h	h	-	a	h	h	a	h	h	a	h	a	a	h	h	h	h	h	a	a	h	a	h	h	h	h	h	h	h	h	h	h	a
TP201903	CIAT 16888	A/C	A	6	a,c	3.95	0.959922	0.345231	h	h	a	h	h	h	h	h	h	a	a	h	h	h	a	h	h	h	h	h	h	h	h	a	h	h	-	a	a	h	h	h	h	h	h	h	-	h	h	h	a
TP145795	CIAT 16888	C/G	C	6	a,c	6.30769	0.123812	0.435383	h	h	a	h	h	h	h	h	h	h	-	h	h	h	a	h	h	a	h	a	h	h	h	h	h	h	a	a	h	h	h	h	h	h	h	h	h	a	h	h	a
TP38725	CIAT 16888	A/T	T	6	a,d	4.31579	0.765313	0.562932	h	a	h	h	h	a	h	h	h	h	a	a	h	h	h	h	h	h	h	h	h	h	h	h	h	h	h	h	a	h	h	h	h	h	a	a	h	h	h	a	h
TP263702	CIAT 16888	C/T	C	6	a,d	6.30769	0.123812	0.435383	a	a	h	h	h	a	h	h	h	h	a	h	h	h	h	h	h	h	a	h	h	h	a	a	h	h	h	h	a	h	h	h	h	h	a	h	h	h	h	h	h
TP75231	CIAT 16888	C/T	T	6	a,d	6.69231	0.0801183	0.325179	a	-	h	h	h	a	h	h	h	h	a	h	h	h	h	h	h	h	a	h	h	h	a	a	h	h	h	h	a	h	h	h	h	h	-	h	h	h	h	h	h
TP172261	CIAT 16888	C/T	C	6	a,d	7.08333	0.0603278	0.256295	a	a	h	h	h	a	h	-	h	h	-	h	h	h	h	h	h	h	a	-	h	h	h	a	h	h	h	h	a	h	h	h	h	h	-	h	h	h	h	h	h
TP288134	CIAT 16888	A/T	T	6	a,d	5.73333	0.195821	0.624492	h	a	h	h	h	a	h	h	h	h	a	h	h	h	h	h	h	h	h	h	h	h	h	h	h	h	h	h	a	h	h	h	h	h	a	a	h	h	h	a	h
TP58339	CIAT 16888	A/T	A	6	a,d	7.25	0.0500164	0.224916	a	a	h	h	h	h	h	h	h	h	a	h	h	h	a	h	h	h	h	a	h	h	h	h	h	h	h	h	a	h	h	h	h	h	a	h	h	h	h	h	h
TP71570	CIAT 16888	A/T	A	6	b,c	3.7619	0.802587	0.244929	a	h	h	a	h	h	a	a	h	h	h	h	a	h	h	h	h	a	h	a	h	h	a	h	a	h	h	h	h	h	h	a	h	h	h	h	a	h	h	h	h
TP69279	CIAT 16888	C/G	G	6	b,c	5.25	0.317311	0.858028	h	h	h	a	h	h	a	h	h	h	h	a	h	h	h	h	h	h	h	h	a	h	a	h	a	h	h	h	h	h	h	a	h	h	h	h	h	h	h	a	h
TP171250	CIAT 16888	C/T	T	6	b,c	4	1	0.371093	h	h	h	a	h	h	a	a	h	h	h	h	a	h	h	h	h	h	h	a	h	h	a	h	a	h	h	h	h	h	h	a	h	h	h	h	a	h	h	h	h
TP7159	CIAT 16888	G/T	T	6	b,c	4.26316	0.802587	0.53125	h	h	h	h	h	h	h	h	h	h	h	a	h	h	h	h	h	h	h	h	a	h	h	h	h	h	h	h	h	h	h	a	h	h	h	h	h	h	h	a	h
TP216832	CIAT 16888	A/G	G	6	b,c	5.1875	0.339686	0.892738	h	h	h	a	h	h	a	a	h	h	h	a	h	h	h	h	h	h	h	h	a	h	a	h	a	h	h	h	h	h	h	a	h	h	h	h	h	h	h	h	h
TP47574	CIAT 16888	A/C	C	6	b,d	4	1	0.371093	h	h	h	h	a	h	-	h	h	h	h	h	a	h	a	h	h	h	h	h	h	h	h	h	a	a	h	a	h	h	h	h	h	h	h	h	h	h	h	a	a
TP213860	CIAT 16888	C/T	C	6	b,d	3.66667	0.723674	0.205903	h	h	h	h	-	h	a	h	h	h	h	h	a	h	a	h	h	h	h	h	h	h	h	h	a	a	h	a	h	h	h	h	h	h	h	h	h	h	h	a	a
TP166700	CIAT 16888	A/C	C	6	b,d	3.42105	0.54844	0.143235	a	h	h	h	a	h	h	h	a	h	h	-	a	h	h	h	a	h	h	h	h	h	h	h	h	a	h	h	-	h	h	a	a	h	h	h	-	h	h	h	h
TP145919	CIAT 16888	C/T	T	6	c,d	7.41667	0.0413676	0.196883	h	h	h	a	h	h	h	h	h	h	a	h	h	h	h	h	h	h	h	h	h	h	h	h	h	h	h	h	h	a	a	a	h	h	h	h	-	h	h	h	h
TP63723	CIAT 16888	G/T	T	6	c,d	4.05	0.96032	0.397838	h	h	h	a	h	h	h	h	h	h	a	h	h	h	h	-	h	h	h	h	h	a	h	h	h	h	h	h	a	a	h	h	h	h	h	h	h	a	h	h	h
TP27438	CIAT 16888	A/G	G	6	c,d	3.7619	0.802587	0.244929	h	h	h	a	h	h	h	h	h	-	a	h	h	h	h	-	h	h	h	h	a	a	h	h	h	h	h	h	h	a	h	h	h	h	h	h	h	a	h	h	h
TP15396	CIAT 16888	C/G	C	6	c,d	3.72222	0.786266	0.264566	h	h	-	h	h	-	h	h	h	a	a	h	h	h	h	a	h	h	h	-	h	h	h	a	h	-	-	-	h	h	a	h	h	-	h	h	a	h	-	h	h
TP204455	CIAT 16888	A/T	T	6	c,d	5.375	0.276082	0.790482	h	h	h	a	h	h	h	h	h	a	a	h	h	h	h	h	h	h	h	h	h	h	h	h	h	h	h	h	h	a	a	a	h	h	h	h	a	h	h	h	h
TP176831	CIAT 16888	A/G	A	6	c,d	6.61538	0.0875317	0.345231	h	h	h	h	h	h	h	h	h	-	a	h	h	h	h	h	h	h	h	h	h	h	h	h	h	h	h	h	h	a	a	a	h	h	h	h	a	h	h	h	h
TP288213	CIAT 16888	A/G	A	6	e,f	3.2381	0.396439	0.079436	h	h	a	h	h	h	a	h	a	h	h	h	h	-	h	h	h	h	a	h	-	h	h	h	a	h	a	-	h	h	a	h	-	a	a	h	h	h	-	h	a
TP56013	CIAT 16888	G/T	G	6	f,g	5.13333	0.375517	0.925705	h	h	h	-	h	a	h	h	h	-	h	h	-	h	h	a	h	h	h	h	h	-	h	a	a	h	-	h	h	h	h	h	h	h	a	h	-	h	a	h	a
TP262571	CIAT 16888	A/T	A	6	f,g	5.125	0.363278	0.928008	h	h	h	h	-	-	h	h	h	h	h	h	a	h	h	a	h	h	h	h	h	h	h	a	a	h	h	h	h	h	h	h	h	h	a	h	h	h	a	h	a
TP258405	CIAT 16888	C/T	T	6	f,g	6.61538	0.0875317	0.345231	h	h	h	h	h	h	h	h	a	h	h	h	a	h	h	h	a	h	h	h	h	-	h	h	a	h	h	h	a	h	h	h	h	h	a	h	h	h	h	h	h
a p value of Chi Squared test of segregation of 4:1 heterozygote to homozygote progeny expected for DDA markers assuming hexasomic inheritance
b p value of Chi Squared test of segregation of 5:1 heterozygote to homozygote progeny expected for DDA markers assuming tetrasomic inheritance
[truncated: 61 more columns]
