# Supplementary material for: Translocation of a parthenogenesis gene candidate to an alternate carrier chromosome in apomictic Brachiaria humidicola
Source: BMC Genomics. 2019 Jan 14;20:41. doi: 10.1186/s12864-018-5392-4 (PMC6332668; doi:10.1186/s12864-018-5392-4)
Supplement: Supplementary file 8 — Table S8. Segregation of alleles within the CIAT 26146 genetic map. Marker pairs with statistically significant segregation and co-segregation interactions based on Fisher’s exact test for count data are respectively colored orange and blue. (XLSX 50402 kb) [file 12864_2018_5392_MOESM8_ESM.xlsx]

## Sheet: Sheet1
Table S8 Segregation of alleles within the CIAT 26146 genetic map. Marker pairs with statistically significant segregation and co-segregation interactions based on Fisher’s exact test for count data are respectively colored orange and blue.
			1a	1a	1a	1a	1a	1a	1a	1a	1a	1a	1a	1a	1a	1a	1a	1a	1a	1a	1a	1a	1a	1a	1a	1a	1a	1a	1a	1a	1a	1a	1a	1a	1a	1a	1a	1a	1a	1a	1a	1a	1a	1a	1a	1a	1a	1a	1a
			TP99083	TP33392	MCTAEACA276	TP98684	TP224052	TP240820	TP223192	TP243176	TP83575	TP10930	TP215112	TP83573	TP264270	TP263532	MCAGEAAC374	TP230868	TP3333	TP69317	TP102171	TP136024	MCAGEAAC126	TP224543	TP14245	MCATEACC527	MCTAEAGG410	TP149902	TP103451	TP119002	TP251292	TP26038	TP112881	TP229664	MCACEAAC152	TP190299	MCTCEACC330	TP70933	TP195002	TP267485	TP17328	TP111398	TP262460	TP145097	TP256227	TP127308	TP191109	TP135944	TP9618
1	1a	TP235991	2.89898e-20	1.17216e-17	3.45075e-18	4.16996e-17	3.1534e-16	1.54104e-16	1.54104e-16	4.8486e-12	2.6873e-14	3.31731e-16	2.42778e-13	3.1722e-15	1.41025e-16	1.80795e-17	5.28339e-16	1.80795e-17	1.80795e-17	8.2742e-20	9.25685e-21	2.38972e-19	8.25538e-21	2.99968e-20	1.71388e-15	7.35664e-18	1.2875e-18	8.68875e-15	2.26991e-11	3.50239e-10	2.59258e-10	2.44368e-10	6.82248e-10	2.02461e-10	2.44368e-10	6.82248e-10	2.36258e-10	3.50239e-10	1.67021e-10	4.64525e-11	1.9089e-09	5.82579e-10	1.32744e-09	3.70037e-07	1.8874e-09	4.31551e-08	5.70659e-08	1.4088e-08	5.3233e-07
2	1a	TP99083		3.01316e-25	8.9611e-25	3.61021e-23	3.17803e-22	1.66584e-22	1.02141e-21	4.95547e-16	1.97138e-18	2.41127e-23	1.60136e-18	4.46457e-21	6.00084e-22	3.01513e-24	1.79765e-22	3.01513e-24	6.22812e-24	1.04901e-22	1.14551e-23	1.32579e-23	1.79621e-26	1.29999e-25	2.9784e-20	2.278e-23	6.9113e-22	1.36586e-17	1.34974e-13	2.47445e-12	5.80406e-11	8.78322e-13	2.58516e-12	1.04995e-11	8.78322e-13	4.06351e-13	1.87563e-12	1.3602e-11	2.29091e-11	6.1655e-11	1.07846e-10	8.41209e-10	1.43049e-09	1.90516e-08	8.8395e-10	4.08033e-08	2.39702e-08	3.6733e-08	7.12233e-08
3	1a	TP33392			1.39784e-27	2.95452e-27	2.01383e-26	1.36961e-26	5.75238e-25	3.59476e-19	7.42983e-22	1.47726e-25	1.38049e-21	1.79231e-24	2.44079e-25	6.32129e-27	4.62734e-25	6.32129e-27	1.17395e-26	2.68315e-23	4.10465e-24	5.15539e-23	6.98918e-26	2.71816e-25	2.72191e-20	6.64881e-23	2.50036e-21	2.90874e-17	1.34534e-12	1.17441e-10	9.24945e-10	1.15082e-11	4.59362e-11	1.31383e-10	1.57311e-11	6.19421e-12	1.33661e-11	2.65398e-10	8.0188e-10	7.81425e-10	5.84413e-10	3.30526e-09	1.55792e-09	8.26119e-08	2.70727e-09	7.89109e-08	2.39702e-08	8.91129e-08	1.26558e-07
4	1a	MCTAEACA276				2.60254e-28	2.04261e-27	1.01099e-27	2.62857e-26	1.69038e-20	3.08922e-23	2.62857e-26	1.1372e-22	1.00088e-25	2.62857e-26	1.98233e-29	1.07289e-27	1.98233e-29	1.98233e-29	3.01513e-24	5.52053e-25	1.34289e-22	3.32085e-25	1.23947e-24	6.84577e-21	1.07134e-22	1.72925e-21	3.26776e-17	1.35876e-12	1.14828e-11	3.45868e-10	5.91671e-12	9.10848e-12	2.57172e-11	5.91671e-12	3.2015e-12	5.10347e-12	1.5433e-10	6.77825e-11	1.30352e-10	1.19346e-10	3.50008e-09	2.2221e-09	1.62322e-08	3.6902e-09	5.08014e-08	7.22882e-08	5.05794e-08	4.71022e-08
5	1a	TP98684					7.85003e-29	4.25544e-29	2.04261e-27	2.56649e-21	4.55545e-24	1.07289e-27	1.42352e-23	1.52291e-26	1.01099e-27	1.01099e-27	1.00088e-25	1.01099e-27	3.92501e-27	1.66584e-22	1.71936e-23	3.14371e-21	8.1491e-24	9.31681e-23	3.06285e-19	1.72925e-21	3.00227e-20	2.4643e-17	3.23929e-13	1.55564e-11	4.55236e-10	5.55756e-12	9.10848e-12	6.77825e-11	5.55756e-12	3.2015e-12	4.59141e-12	3.24367e-10	6.31447e-11	1.71323e-10	3.12616e-10	9.55984e-10	5.42547e-09	1.06335e-08	3.6902e-09	3.23052e-08	6.99555e-08	1.22741e-07	1.18811e-07
6	1a	TP224052						3.10797e-28	1.52291e-26	1.60175e-20	1.43809e-23	1.52291e-26	6.82741e-23	6.29026e-26	7.9318e-27	1.52291e-26	4.13129e-25	3.92501e-27	1.52291e-26	4.98743e-22	1.66584e-22	1.91669e-20	9.31681e-23	3.9617e-22	2.05893e-18	1.60622e-20	2.12139e-19	2.59677e-15	1.33429e-11	5.04179e-10	1.03421e-08	2.09896e-10	3.45868e-10	9.35983e-10	7.74175e-11	1.23082e-10	1.7087e-10	1.08647e-08	2.19883e-09	3.6902e-09	3.96133e-09	2.55292e-08	5.05794e-08	5.32302e-08	8.71551e-08	2.94361e-07	1.26617e-06	9.53652e-07	5.0019e-07
7	1a	TP240820							1.68762e-28	5.11221e-22	8.51833e-25	8.87304e-29	1.62557e-24	1.23024e-27	7.85003e-29	4.17033e-27	1.86715e-25	4.17033e-27	7.9318e-27	1.66584e-22	1.71936e-23	2.76367e-20	3.01537e-23	2.53223e-22	6.33351e-19	6.07465e-21	1.03079e-19	8.16006e-16	9.15979e-12	1.78163e-10	3.96133e-09	7.79274e-11	1.29342e-10	3.53226e-10	7.79274e-11	4.61027e-11	6.94289e-11	3.8402e-09	8.8395e-10	3.54098e-09	3.27554e-09	1.15306e-08	4.62765e-08	3.92887e-08	3.30691e-08	2.57414e-07	5.35307e-07	9.04187e-07	3.99252e-07
8	1a	TP223192								2.39832e-22	8.51833e-25	8.87304e-29	1.62557e-24	1.23024e-27	4.00512e-29	1.00088e-25	3.1172e-24	1.00088e-25	3.80726e-25	2.37062e-22	6.38937e-23	3.62697e-19	4.86716e-22	4.9107e-21	7.88569e-18	6.23798e-20	8.47595e-19	5.44137e-15	2.55882e-11	8.41209e-10	1.53476e-08	3.30989e-10	5.36643e-10	3.50008e-09	3.30989e-10	2.09896e-10	2.86376e-10	1.59545e-08	1.83128e-09	1.36666e-08	1.38508e-08	3.53298e-08	6.99555e-08	1.98242e-07	1.18811e-07	3.79575e-07	1.63882e-06	9.25571e-07	9.04187e-07
9	1a	TP243176									2.13162e-21	2.84012e-22	4.02741e-18	7.6274e-22	2.12578e-22	7.01509e-20	7.7995e-19	7.01509e-20	6.23563e-20	1.03432e-16	2.90436e-17	1.0358e-15	1.33063e-16	9.55506e-16	1.94799e-12	7.90647e-15	7.90647e-15	5.17352e-12	8.20827e-10	1.81936e-07	1.52208e-06	3.68063e-08	6.0937e-08	4.64293e-08	3.68063e-08	9.50811e-08	2.95946e-08	1.74357e-07	3.65804e-07	2.73625e-07	9.90691e-07	3.64119e-06	5.75675e-06	1.16588e-05	9.8871e-06	1.3159e-05	0.000104083	2.96132e-05	4.05528e-05
10	1a	TP83575										4.86762e-25	5.37917e-22	2.2389e-24	3.16065e-25	6.52948e-23	2.2674e-21	6.52948e-23	1.39701e-22	1.75601e-19	2.8884e-20	3.97441e-16	3.54069e-19	2.54734e-18	7.72321e-16	2.17394e-17	3.3678e-16	6.62903e-13	1.89954e-09	5.59264e-08	7.06827e-07	4.23759e-08	3.31909e-08	6.18817e-08	4.23759e-08	3.12599e-08	1.84672e-08	9.05013e-07	5.10339e-08	1.5826e-07	1.75035e-07	1.03214e-06	1.70705e-06	6.62287e-07	6.92608e-07	9.34098e-06	5.64317e-06	1.42003e-05	9.71574e-06
11	1a	TP10930											3.95422e-25	3.10797e-28	4.00512e-29	5.31079e-26	1.79496e-24	5.31079e-26	1.00088e-25	2.37062e-22	6.38937e-23	9.21818e-21	2.10548e-23	7.69342e-23	4.425e-19	1.3574e-21	2.94873e-20	2.68787e-16	4.32114e-12	8.41209e-10	3.57487e-09	6.9259e-11	1.10073e-10	3.30992e-10	6.9259e-11	4.3285e-11	2.67943e-11	3.8402e-09	1.35573e-09	1.30653e-09	1.55792e-09	4.10918e-09	1.91553e-08	6.08949e-08	3.23052e-08	1.16168e-07	5.19315e-07	3.96169e-07	4.13305e-07
12	1a	TP215112												3.25115e-24	4.66991e-25	2.63351e-22	4.26783e-21	2.63351e-22	1.02411e-21	4.79373e-19	9.63835e-20	1.44161e-15	1.60805e-18	5.80729e-18	2.20839e-15	1.10182e-16	7.0551e-16	5.66224e-13	1.01582e-09	1.25889e-09	1.62322e-08	6.41556e-10	4.21358e-10	1.60869e-08	1.55733e-09	4.21358e-10	5.62226e-10	4.35204e-08	1.62322e-08	3.48927e-08	3.59712e-08	1.02769e-07	1.20545e-07	2.69098e-07	4.34598e-08	6.76181e-07	4.61356e-07	1.45292e-06	4.95427e-07
13	1a	TP83573													3.24022e-28	3.80726e-25	1.30824e-23	3.80726e-25	3.80726e-25	1.01905e-21	1.66584e-22	1.00896e-18	1.74017e-21	2.20868e-20	2.70455e-17	2.12139e-19	6.02132e-18	1.69427e-14	8.4723e-11	2.31728e-09	9.81517e-08	8.76338e-10	1.50206e-09	1.03421e-08	8.76338e-10	5.64085e-10	7.55386e-10	4.43365e-08	9.35536e-09	3.40623e-08	3.9938e-08	9.50325e-08	2.1315e-07	2.51517e-07	8.71551e-08	6.76275e-07	1.26617e-06	2.19683e-06	9.25571e-07
14	1a	TP264270														4.91027e-26	1.73486e-24	4.91027e-26	1.00088e-25	1.34289e-22	1.71936e-23	1.75119e-19	4.86716e-22	1.74017e-21	7.706e-18	6.17678e-20	5.32789e-19	2.67973e-15	4.11452e-12	1.78163e-10	3.96133e-09	7.74175e-11	1.23082e-10	1.43049e-09	7.74175e-11	4.59877e-11	6.9259e-11	1.50314e-09	8.8395e-10	1.4298e-09	1.51203e-09	9.1656e-09	2.0609e-08	4.31619e-08	3.47436e-08	1.23277e-07	5.50021e-07	4.08597e-07	3.96169e-07
15	1a	TP263532															3.92501e-27	4.00512e-29	7.85003e-29	1.05208e-23	2.71883e-24	5.66609e-22	1.23947e-24	4.61974e-24	2.89898e-20	4.86716e-22	6.07465e-21	1.06783e-16	4.32114e-12	3.36582e-11	9.35983e-10	1.60757e-11	9.10848e-12	7.26263e-11	1.60757e-11	9.10848e-12	1.55708e-11	8.41209e-10	2.00088e-10	3.47893e-10	3.01378e-10	8.59535e-09	5.65855e-09	3.92887e-08	3.6902e-09	1.25814e-07	1.70237e-07	1.22741e-07	1.1453e-07
16	1a	MCAGEAAC374																3.92501e-27	7.9318e-27	5.66609e-22	6.64881e-23	1.34517e-20	2.10548e-23	2.80595e-22	6.32203e-19	8.09998e-21	1.00412e-19	9.40221e-17	2.74163e-11	3.37967e-11	2.27761e-09	1.66016e-11	2.57172e-11	2.00088e-10	1.66016e-11	9.18251e-12	3.34291e-12	8.41209e-10	1.71771e-10	8.44645e-10	4.55236e-10	1.03421e-08	1.39472e-08	4.62701e-08	9.4292e-09	2.94361e-07	1.73122e-07	2.85213e-07	1.45768e-07
17	1a	TP230868																	7.85003e-29	1.05208e-23	2.71883e-24	2.74262e-22	1.23947e-24	4.61974e-24	2.89898e-20	4.86716e-22	6.07465e-21	1.06783e-16	3.66422e-12	3.36582e-11	9.35983e-10	1.60757e-11	2.41733e-11	6.77825e-11	5.91671e-12	9.10848e-12	1.55708e-11	8.41209e-10	2.00088e-10	3.47893e-10	3.30992e-10	8.59535e-09	5.65855e-09	3.92887e-08	9.05681e-09	1.25814e-07	5.05794e-08	1.22741e-07	3.40623e-08
18	1a	TP3333																		2.12647e-23	2.71883e-24	1.01905e-21	1.23947e-24	1.71936e-23	5.17628e-20	4.86716e-22	2.12832e-20	1.06783e-16	4.11452e-12	9.78824e-11	2.50916e-09	1.65604e-11	2.57172e-11	1.8849e-10	1.65604e-11	9.10848e-12	1.55708e-11	4.29875e-10	2.00088e-10	9.20163e-10	8.17857e-10	1.07291e-08	1.39472e-08	4.31619e-08	9.4292e-09	2.70737e-07	1.72892e-07	1.22741e-07	1.1453e-07
19	1a	TP69317																			1.39784e-27	5.12237e-23	6.29026e-26	4.62734e-25	2.9784e-20	7.37009e-23	2.18723e-21	4.28189e-17	3.23055e-12	8.2568e-12	8.0188e-10	1.44297e-11	2.16887e-11	1.78163e-10	1.44297e-11	7.55492e-12	8.17851e-11	2.31569e-10	1.88398e-10	8.47767e-10	4.29875e-10	1.08647e-08	1.57131e-08	2.31173e-07	1.03421e-08	3.60083e-07	2.12449e-07	3.47347e-07	4.92281e-07
20	1a	TP102171																				7.59796e-24	1.52291e-26	5.90514e-26	4.35008e-21	1.20563e-23	2.80595e-22	1.24008e-17	4.0452e-13	2.69298e-12	1.15778e-10	5.01079e-12	7.47768e-12	2.16887e-11	5.01079e-12	2.55896e-12	2.19485e-11	3.0819e-11	5.80406e-11	1.26661e-10	1.07846e-10	3.52076e-09	2.41098e-09	7.63448e-08	3.96133e-09	5.99469e-08	8.71551e-08	5.96277e-08	2.04544e-07
21	1a	TP136024																					2.95452e-27	2.51562e-26	7.15454e-21	2.92497e-24	5.97994e-24	1.43035e-20	7.72321e-16	4.32866e-13	2.83997e-13	2.18227e-15	2.74435e-15	4.10853e-15	8.48623e-16	2.74223e-15	8.49873e-15	1.40258e-13	7.81415e-13	5.24606e-14	1.87109e-13	6.17287e-12	6.55282e-12	1.70691e-09	8.22501e-12	1.91259e-10	1.75813e-10	2.48033e-10	2.53174e-09
22	1a	MCAGEAAC126																						1.98233e-29	8.70986e-24	6.89674e-27	1.24141e-25	1.04976e-20	3.29541e-15	2.83833e-13	2.55896e-12	3.27842e-14	4.55931e-14	1.45343e-13	3.27842e-14	1.56395e-14	1.68997e-13	1.84647e-12	2.37101e-12	1.11709e-12	8.78322e-13	3.29168e-11	2.8315e-11	2.11789e-09	4.46645e-11	8.86631e-10	1.4298e-09	9.20163e-10	3.71008e-09
23	1a	TP224543																							4.08135e-23	2.62857e-26	8.36108e-25	7.43623e-20	2.30307e-14	8.77113e-13	2.16887e-11	9.8389e-14	1.45343e-13	4.50488e-13	9.8389e-14	4.7726e-14	5.50925e-13	5.56013e-12	7.47768e-12	9.10848e-12	6.19421e-12	9.34059e-11	4.3285e-11	9.99195e-10	2.57172e-11	1.23295e-09	8.76338e-10	1.50206e-09	5.76411e-09
24	1a	TP14245																								7.59796e-24	3.26712e-22	2.49548e-17	6.26428e-13	1.14279e-11	5.0005e-11	1.97576e-12	1.99266e-12	3.96277e-11	4.11452e-12	6.45912e-13	3.0819e-11	8.13063e-11	8.10478e-10	1.88398e-10	9.67348e-11	3.08017e-09	3.28765e-09	1.1207e-08	2.02664e-09	9.5672e-08	7.61566e-08	3.0104e-08	3.86357e-08
25	1a	MCATEACC527																									2.7587e-28	9.31681e-23	3.15969e-16	3.96131e-15	6.4995e-14	6.90729e-16	4.06658e-16	2.59677e-15	6.90729e-16	2.55174e-16	3.83572e-15	1.26112e-13	3.73345e-13	3.27842e-14	1.69427e-14	1.05464e-12	1.11709e-12	1.97291e-11	9.10848e-12	4.61027e-11	7.74175e-11	4.3285e-11	1.88164e-10
26	1a	MCTAEAGG410																										1.92244e-25	3.15969e-16	1.34408e-15	3.20393e-15	9.958e-18	1.00705e-17	5.51543e-17	9.958e-18	3.26776e-17	1.01393e-16	3.71e-14	9.64948e-15	1.96224e-15	8.22177e-15	2.58933e-14	9.8389e-14	9.35205e-12	2.93441e-13	4.83456e-12	3.2015e-12	4.65068e-12	1.19346e-10
27	1a	TP149902																											3.32526e-17	4.23221e-17	1.41083e-16	3.14428e-19	8.99887e-19	3.11598e-18	1.07397e-18	1.07397e-18	9.18483e-18	4.47375e-15	1.19756e-16	1.18606e-17	1.24008e-17	3.19015e-15	9.23113e-16	7.89316e-14	5.90003e-14	6.58306e-14	1.44775e-13	6.4995e-14	2.37101e-12
28	1a	TP103451																												2.89251e-21	7.69991e-21	4.08135e-23	3.53095e-22	7.15454e-21	1.87262e-23	7.29433e-23	6.03708e-22	1.98459e-21	1.26197e-18	2.89898e-20	1.35014e-18	1.14019e-17	9.4125e-18	1.3263e-16	3.69547e-16	1.79115e-16	2.23692e-16	2.7748e-17	6.16162e-16
29	1a	TP119002																													7.34834e-23	1.19125e-24	4.70827e-24	1.60974e-22	1.19125e-24	1.19125e-24	5.49718e-23	1.14539e-21	1.11842e-19	7.91931e-21	6.17201e-20	9.911e-19	1.62351e-19	9.80166e-19	2.27034e-18	8.13157e-18	4.23221e-17	4.23221e-17	1.65408e-15
30	1a	TP251292																														4.8686e-27	3.15664e-25	1.24936e-24	1.92627e-26	1.92627e-26	9.46501e-25	1.95574e-23	8.1027e-21	1.47589e-22	2.35966e-21	2.18996e-20	5.87202e-20	6.79214e-18	9.79575e-19	7.706e-18	3.89759e-18	4.65723e-17	3.30378e-16
31	1a	TP26038																															6.69177e-28	5.54726e-27	4.00512e-29	7.85003e-29	2.04261e-27	3.15664e-25	3.01269e-23	1.88558e-25	6.22812e-24	1.04901e-22	1.10078e-22	9.91545e-20	1.38615e-20	4.70263e-20	8.4065e-20	3.27764e-19	2.5228e-18
32	1a	TP112881																																1.00113e-25	6.69177e-28	2.65304e-27	5.90514e-26	1.16187e-23	5.57434e-22	2.77413e-24	4.95325e-23	1.86883e-21	9.22341e-22	1.64554e-19	4.93315e-20	1.65843e-19	8.10962e-19	2.85661e-19	6.51372e-18
33	1a	TP229664																																	2.65304e-27	2.20116e-26	2.28824e-25	9.99988e-23	2.10255e-21	5.60586e-24	1.86883e-21	1.5801e-20	3.35286e-21	9.11905e-19	6.31372e-19	2.65694e-18	1.13721e-18	2.96792e-17	2.17093e-16
34	1a	MCACEAAC152																																		1.58636e-28	2.04261e-27	6.54426e-25	3.01269e-23	1.88558e-25	1.30155e-23	4.95325e-23	1.10078e-22	4.26741e-20	1.38615e-20	1.38615e-20	8.4065e-20	3.27764e-19	2.5228e-18
35	1a	TP190299																																			7.9318e-27	6.09806e-25	1.14006e-22	7.16387e-25	1.14551e-23	3.99347e-22	4.01088e-22	1.64554e-19	4.93315e-20	1.65843e-19	9.41805e-20	1.13721e-18	3.73267e-18
36	1a	MCTCEACC330																																				5.12237e-23	2.36787e-23	3.23617e-24	2.37062e-22	2.28699e-21	1.74017e-21	6.54915e-19	3.24902e-19	3.24902e-19	9.0737e-19	3.65587e-18	3.35477e-17
37	1a	TP70933																																					2.93934e-21	5.49718e-23	2.42561e-21	1.22422e-20	2.35966e-21	4.11256e-18	1.91026e-19	8.32875e-19	8.97542e-19	3.46908e-18	2.70455e-17
38	1a	TP195002																																						2.01383e-26	3.15664e-25	2.41155e-24	3.90263e-23	3.23435e-19	3.24704e-21	1.19851e-20	5.87202e-20	2.46253e-19	3.44792e-18
39	1a	TP267485																																							5.54726e-27	1.00113e-25	5.52053e-25	9.97299e-21	6.64881e-23	6.64881e-23	3.9617e-22	4.48461e-21	4.93315e-20
40	1a	TP17328																																								5.62178e-24	2.75292e-23	3.75311e-19	2.50718e-21	5.37453e-21	2.3318e-20	1.74819e-19	7.48016e-19
41	1a	TP111398																																									4.80544e-24	1.32356e-20	4.49429e-22	2.09037e-22	7.82146e-21	6.07983e-20	1.66473e-18
42	1a	TP262460																																										1.87793e-22	3.34588e-26	6.98918e-26	5.52053e-25	1.19387e-25	6.22812e-24
43	1a	TP145097																																											1.87793e-22	4.72511e-22	1.46478e-20	3.19742e-21	6.00937e-21
44	1a	TP256227																																												1.36961e-26	6.29026e-26	2.20116e-26	1.23265e-24
45	1a	TP127308																																													2.71816e-25	2.20116e-26	2.67576e-24
46	1a	TP191109																																														2.28824e-25	2.71816e-25
47	1a	TP135944																																															4.66437e-26
48	1a	TP9618
49	1a	MCATEACA278
50	1a	TP55164
51	1a	MCACEAAC439
52	1a	TP252965
53	1a	TP179111
54	1a	TP227673
55	1a	TP240519
56	1a	TP98306
57	1a	TP32979
58	1a	TP243517
59	1a	TP103238
60	1a	BCD045
61	1a	TP287151
62	1a	TP251663
63	1a	TP241494
64	1a	TP48192
65	1a	TP97937
66	1a	TP251555
67	1a	TP135739
68	1a	MCACEAAG141
69	1a	TP26944
70	1a	TP200217
71	1a	TP225095
72	1a	TP36291
73	1a	TP244943
74	1a	TP43014
75	1a	MCTGEAAC136
76	1a	TP280661
77	1a	MCAGEAAC254
78	1a	TP247526
79	1a	BTr4132
80	1a	TP36297
81	1a	TP6395
82	1a	TP219248
83	1a	TP2208
84	1a	TP118728
85	1a	TP17043
86	1a	TP100731
87	1a	TP164814
88	1a	TP241314
89	1a	MCAGEAAC280
90	1a	TP273797
91	1a	TP233593
92	1a	TP211237
93	1a	TP163575
94	1a	TP132774
95	1a	TP80077
96	1a	TP282483
97	1a	BCTr1692
98	1b	TP141610
99	1b	MCACEAGC286
100	1b	MCAGEACT243
101	1b	TP22713
102	1b	BCTe0181
103	1b	TP188017
104	1b	TP234591
105	1b	TP274980
106	1b	TP67476
107	1b	TP158181
108	1b	TP144533
109	1b	TP68632
110	1b	TP90213
111	1b	TP191911
112	1b	TP238018
113	1b	TP46051
114	1b	TP58753
115	1b	TP126880
116	1b	TP235948
117	1b	TP71278
118	1b	TP165578
119	1b	TP45823
120	1b	TP38775
121	1b	TP124427
122	1b	TP177840
123	1b	TP232897
124	1b	TP213983
125	1b	TP88263
126	1b	MCATEACT112
127	1b	TP195739
128	1b	TP212058
129	1b	MCATEACT474
130	1b	MCAGEAGC174
131	1b	MCAGEAAC200
132	1b	TP116121
133	1b	TP65784
134	1b	TP270746
135	1b	TP230474
136	1b	TP191897
137	1b	TP246033
138	1b	TP178730
139	1b	TP158010
140	1b	TP218718
141	1b	TP144299
142	1b	TP119117
143	1b	TP173827
144	1b	MCAGEACG418
145	1b	MCACEACA132
146	1b	TP219168
147	1b	TP2283
148	1b	TP224214
149	1b	TP30751
150	1b	TP43702
151	1b	TP183229
152	1b	TP110866
153	1b	scaffold60690
154	1b	TP124209
155	1b	TP109916
156	1b	TP26852
157	1b	TP104946
158	1b	TP100556
159	1b	TP284408
160	1b	TP192232
161	1b	TP279707
162	1b	TP201155
163	1b	TP17487
164	1b	TP99188
165	1b	TP268911
166	1b	TP198134
167	1b	MCATEAAG568
168	1b	MCATEAGC204
169	1b	MCTCEACT410
170	1b	TP32698
171	1b	TP26596
172	1b	TP259848
173	1b	TP269269
174	1b	TP223133
175	1b	TP253062
176	1b	TP234999
177	1b	TP164120
178	1b	TP170131
179	1b	TP133768
180	1b	TP59721
181	1b	TP10714
182	1b	TP182408
183	1b	TP132744
184	1b	TP282816
185	1b	MCAGEACA508
186	1b	MCACEAGG273
187	1c	TP237772
188	1c	TP149273
189	1c	TP59781
190	1c	TP134732
191	1c	MCTAEACT387
192	1c	TP83903
193	1c	MCTAEAAG396
194	1c	TP66985
195	1c	TP111683
196	1c	TP81713
197	1c	TP28215
198	1c	TP70680
199	1c	TP238422
200	1c	TP132566
201	1c	TP192734
202	1c	TP4081
203	1c	TP76854
204	1c	TP229067
205	1c	TP69319
206	1c	TP82296
207	1c	TP156648
208	1c	TP132953
209	1c	TP128651
210	1c	TP135432
211	1c	TP17745
212	1c	TP159460
213	1c	TP49077
214	1c	BCD0601
215	1c	MCATEAAG246
216	1c	TP128113
217	1c	TP137013
218	1c	TP219045
219	1c	TP192177
220	1c	MCATEACC536
221	1c	MCACEAAC499
222	1c	TP49078
223	1c	TP38128
224	1c	TP281539
225	1c	TP266590
226	1c	TP40194
227	1c	TP28180
228	1c	TP235501
229	1c	TP135737
230	1c	TP193554
231	1c	TP26040
232	1c	TP54113
233	1c	TP50387
234	1c	TP50302
235	1c	TP286230
236	1c	TP189770
237	1c	TP63777
238	1c	TP68347
239	1c	MCAGEACC273
240	1c	TP115776
241	1c	TP175470
242	1c	TP250905
243	1c	TP285546
244	1c	TP154473
245	1c	MCAGEAAC248
246	1c	TP22857
247	1c	MCACEAAG112
248	1c	MCTAEAAG302
249	1c	TP198839
250	1c	TP130135
251	1c	TP283657
252	1c	TP231765
253	1c	TP257847
254	1c	MCTCEACG281
255	1c	TP153228
256	1c	TP119930
257	1c	TP116137
258	1c	TP47537
259	1c	TP205786
260	1c	TP23051
261	1c	MCTTEAAC239
262	1c	TP233805
263	1c	MCAGEACA510
264	1c	TP233804
265	1c	TP226938
266	1c	TP232731
267	1c	TP42636
268	1c	TP210351
269	1d	MCTAEAGG208
270	1d	TP42171
271	1d	TP49710
272	1d	TP279902
273	1d	TP106126
274	1d	TP241713
275	1d	TP288842
276	1d	TP278120
277	1d	TP132668
278	1d	TP177367
279	1d	TP127379
280	1d	TP74699
281	1d	TP105725
282	1d	TP204655
283	1d	TP53160
284	1d	TP195306
285	1d	TP259502
286	1d	TP252460
287	1d	TP39818
288	1d	TP9438
289	1d	TP229957
290	1d	MCTAEACA282
291	1d	TP194605
292	1d	TP193564
293	1d	TP128961
294	1d	TP20319
295	1d	TP218715
296	1d	MCATEACC169
297	1d	TP4431
298	1d	TP109848
299	1d	TP178968
300	1d	TP173785
301	1d	TP259377
302	1d	TP260988
303	1d	TP229883
304	1d	MCACEACT194
305	1d	TP221181
306	1d	TP12569
307	1d	TP255774
308	1d	TP6056
309	1d	TP211670
310	1d	TP6673
311	1d	MCATEAAG213
312	1d	TP97021
313	1d	TP98221
314	1d	TP217521
315	1d	TP40007
316	1d	TP126577
317	1d	TP222226
318	1d	MCATEACT153
319	1d	TP97672
320	1d	TP268104
321	1d	TP75605
322	1d	MCATEACC388
323	1d	TP260134
324	1d	TP124601
325	1d	TP63464
326	1d	TP178116
327	1d	TP41091
328	1d	TP96084
329	1d	MCATEACT334
330	1d	TP117527
331	1d	TP120261
332	1d	TP251029
333	1d	TP253945
334	1d	TP20146
335	1d	TP80753
336	1d	BCTr1771
337	1d	MCTGEAAC388
338	1d	TP14631
339	1d	MCAGEACG348
340	1d	TP157101
341	1e	TP76915
342	1e	TP262888
343	1e	TP51845
344	1e	TP109691
345	1e	TP252037
346	1e	scaffold24631
347	1e	TP176968
348	1e	TP35126
349	1e	TP147111
350	1e	scaffold71715
351	1e	TP70637
352	1e	TP220092
353	1e	TP280226
354	1e	TP34457
355	1e	TP152228
356	1e	TP67097
357	1e	TP24987
358	1e	TP123955
359	1e	TP159110
360	1e	TP236175
361	1e	MCATEAAG358
362	1e	TP245214
363	1e	TP156426
364	1e	TP217274
365	1e	TP64881
366	1e	TP25115
367	1e	TP282072
368	1e	TP79433
369	1e	TP279129
370	1e	TP130227
371	1e	TP215927
372	1e	TP161881
373	1e	TP181583
374	1e	TP285468
375	1e	TP257777
376	1e	TP277764
377	1e	TP164096
378	1e	TP22272
379	1e	TP44483
380	1e	TP263747
381	1e	TP53511
382	1e	TP240689
383	1e	MCATEACT100
384	1e	TP240931
385	1e	TP186637
386	1e	TP7981
387	1e	TP192226
388	1e	TP7605
389	1e	MCTTEACT211
390	1e	TP9190
391	1e	MCTAEAAG199
392	1e	TP84471
393	1e	TP247329
394	1e	TP157937
395	1e	TP277545
396	1e	TP23750
397	1e	TP211863
398	1e	TP151528
399	1e	TP285965
400	1e	MCTGEACG189
401	1e	TP132971
402	1e	TP4626
403	1e	TP88413
404	1e	TP60229
405	1e	TP64093
406	1e	MCAGEACG170
407	1e	BCTr1691
408	1e	TP229880
409	1e	TP279904
410	1e	TP71435
411	1f	TP221908
412	1f	TP134148
413	1f	TP91097
414	1f	TP189853
415	1f	TP200223
416	1f	TP33801
417	1f	MCATEACG430
418	1f	TP82649
419	1f	TP63742
420	1f	TP100903
421	1f	TP28104
422	1f	TP274140
423	1f	TP51417
424	1f	TP218503
425	1f	TP273211
426	1f	BCD0603
427	1f	TP6303
428	1f	TP160734
429	1f	MCAGEAAC232
430	1f	TP94120
431	1f	TP111235
432	1f	TP271415
433	1f	MCTTEACT328
434	1f	TP98633
435	1f	TP164507
436	1f	TP45559
437	1f	TP228798
438	1f	TP11731
439	1f	TP177528
440	1f	TP204753
441	1f	MCTTEACG180
442	1f	TP272710
443	1f	TP40255
444	1f	TP208223
445	1f	TP78656
446	1f	MCAGEAGC393
447	1f	MCTGEAGC248
448	1f	MCACEACA301
449	1f	MCACEAAC419
450	1f	TP268048
451	1f	TP181075
452	1f	TP228459
453	1f	TP12490
454	1f	TP214935
455	1f	MCATEACG381
456	1f	TP173586
457	1f	TP140885
458	1f	TP277505
459	1f	TP213831
460	1f	MCTAEACT316
461	1f	BCTe0341
462	1f	scaffold55130
463	1f	MCAGEAGC181
464	1f	TP118040
465	1f	TP175478
466	1f	MCAGEAAC257
467	1f	TP175714
468	1f	MCTGEACC324
469	1f	TP107536
470	1f	TP136777
471	1f	TP257378
472	1f	TP12750
473	1f	TP71270
474	1f	TP154271
475	1f	TP79626
476	2a	TP1743
477	2a	TP45508
478	2a	TP180699
479	2a	TP53914
480	2a	TP262859
481	2a	TP108592
482	2a	TP219105
483	2a	TP236546
484	2a	TP192133
485	2a	TP137023
486	2a	TP156544
487	2a	TP197306
488	2a	TP5961
489	2a	MCACEACG498
490	2a	TP221494
491	2a	TP127418
492	2a	TP217942
493	2a	BCTr0623
494	2a	MCTAEACG303
495	2a	TP87633
496	2a	MCTAEAAC185
497	2a	TP210730
498	2a	TP136399
499	2a	TP103972
500	2a	TP71698
501	2a	TP283201
502	2a	TP249940
503	2a	TP56923
504	2a	TP93205
505	2a	TP244355
506	2a	TP236783
507	2a	TP9822
508	2a	MCTAEAAG134
509	2a	TP47409
510	2a	TP151562
511	2a	TP173554
512	2a	TP285210
513	2a	TP220260
514	2a	TP221361
515	2a	TP2213
516	2a	TP58575
517	2a	TP132023
518	2a	MCAGEACA154
519	2a	TP200218
520	2a	TP136256
521	2a	MCAGEAAC154
522	2a	TP171224
523	2a	TP131201
524	2a	TP257163
525	2a	TP265976
526	2a	TP60352
527	2a	TP170066
528	2a	TP153752
529	2a	MCAGEAAC295
530	2a	TP41217
531	2a	TP2951
532	2a	TP85020
533	2a	TP117888
534	2a	TP215905
535	2a	TP278711
536	2a	TP192228
537	2a	TP25384
538	2a	TP272857
539	2a	TP124617
540	2a	TP85618
541	2a	TP226674
542	2a	TP288841
543	2a	TP19111
544	2a	TP41710
545	2a	TP102420
546	2a	TP279547
547	2a	TP287068
548	2a	TP152759
549	2a	TP208790
550	2a	TP1608
551	2a	TP14437
552	2a	TP196966
553	2a	TP281100
554	2a	TP283993
555	2a	TP50656
556	2a	TP286123
557	2a	TP213663
558	2a	TP37825
559	2a	TP262468
560	2a	TP272089
561	2a	TP206021
562	2a	TP130629
563	2a	TP39347
564	2a	TP152288
565	2a	TP61679
566	2a	TP201933
567	2a	TP13873
568	2a	TP88628
569	2b	TP267455
570	2b	TP138036
571	2b	TP814
572	2b	TP63922
573	2b	TP68092
574	2b	TP101437
575	2b	TP254791
576	2b	MCATEAAG228
577	2b	TP93866
578	2b	TP72674
579	2b	TP6281
580	2b	BCTr0863
581	2b	TP87671
582	2b	TP37846
583	2b	TP241081
584	2b	TP22480
585	2b	TP12895
586	2b	TP209237
587	2b	TP166499
588	2b	TP220851
589	2b	TP102487
590	2b	TP53668
591	2b	TP23882
592	2b	TP24147
593	2b	TP50724
594	2b	TP68005
595	2b	BCTr1892
596	2b	BCTr1811
597	2b	TP283403
598	2b	MCATEAAG148
599	2b	TP200434
600	2b	TP25177
601	2b	TP288925
602	2b	TP151508
603	2b	MCAAEACC99
604	2b	MCAAEACC100
605	2b	TP161026
606	2b	TP93853
607	2b	TP268618
608	2b	TP116067
609	2b	TP127903
610	2b	TP46971
611	2b	TP242778
612	2b	TP132945
613	2b	TP194557
614	2b	TP108221
615	2b	TP137781
616	2b	TP140429
617	2b	TP163020
618	2b	TP164348
619	2b	MCAGEAGC109
620	2b	TP164415
621	2b	TP6365
622	2b	TP239929
623	2b	TP268498
624	2b	TP215631
625	2b	TP43332
626	2b	TP216902
627	2b	TP101274
628	2b	TP87078
629	2b	TP49140
630	2b	TP279616
631	2b	TP245793
632	2b	TP246904
633	2b	TP57761
634	2b	TP286920
635	2b	TP220977
636	2b	TP79986
637	2b	MCATEACT135
638	2b	TP127918
639	2b	TP176875
640	2b	TP83897
641	2b	MCTGEAGC101
642	2b	TP288849
643	2b	TP51489
644	2b	TP216418
645	2b	TP117394
646	2b	TP262461
647	2b	TP157992
648	2b	TP245930
649	2b	TP174024
650	2b	TP82063
651	2b	TP62183
652	2b	TP164433
653	2b	TP9047
654	2b	TP155802
655	2b	TP256745
656	2b	TP18706
657	2b	MCTAEAGG242
658	2b	TP14855
659	2b	TP275555
660	2b	TP125102
661	2b	TP286903
662	2b	TP100671
663	2b	TP36828
664	2b	TP3446
665	2b	TP186496
666	2b	TP206779
667	2b	TP277745
668	2c	TP96965
669	2c	TP208162
670	2c	TP67283
671	2c	TP144206
672	2c	TP109444
673	2c	TP70457
674	2c	TP202206
675	2c	MCAGEACA348
676	2c	TP208819
677	2c	TP52643
678	2c	TP242360
679	2c	TP193047
680	2c	TP47907
681	2c	TP187814
682	2c	TP17777
683	2c	TP284958
684	2c	TP104464
685	2c	BCTr0861
686	2c	TP126897
687	2c	TP255600
688	2c	TP49686
689	2c	MCTGEACA122
690	2c	TP29051
691	2c	BCD0901
692	2c	TP250969
693	2c	MCTCEAGG192
694	2c	TP260297
695	2c	TP217591
696	2c	scaffold21619
697	2c	TP131426
698	2c	TP141106
699	2c	TP108254
700	2c	TP34524
701	2c	TP210570
702	2c	TP125279
703	2c	TP253164
704	2c	TP241682
705	2c	TP9633
706	2c	TP130440
707	2c	TP14698
708	2c	TP38093
709	2c	MCACEACA138
710	2c	MCAGEACC132
711	2c	MCACEAAG138
712	2c	TP101964
713	2c	MCATEACC650
714	2c	TP46749
715	2c	TP210210
716	2c	TP142117
717	2c	BTr0441
718	2c	TP13565
719	2c	TP172410
720	2c	TP236345
721	2c	TP217320
722	2c	TP265702
723	2c	TP103384
724	2c	TP14018
725	2c	TP41076
726	2c	MCTAEAAC144
727	2c	TP98793
728	2c	TP278666
729	2c	TP250851
730	2c	TP142943
731	2c	TP285066
732	2c	TP1146
733	2c	TP10332
734	2c	TP178063
735	2c	TP67430
736	2c	TP114822
737	2c	TP86797
738	2c	TP112401
739	2c	TP256855
740	2c	MCTAEACT341
741	2c	TP279640
742	2c	TP224982
743	2c	TP220308
744	2c	MCAGEACT560
745	2c	TP9621
746	2c	TP159713
747	2c	BCD0843
748	2c	scaffold42739
749	2c	TP55030
750	2c	TP220141
751	2c	TP13530
752	2c	TP56132
753	2c	TP201379
754	2c	TP186070
755	2c	MCAGEACC175
756	2c	TP202775
757	2c	TP159941
758	2c	TP32214
759	2c	scaffold4438
760	2c	TP35373
761	2c	TP207577
762	2c	TP42202
763	2c	TP18929
764	2d	TP278854
765	2d	TP78339
766	2d	TP32456
767	2d	MCAAEACG249
768	2d	TP147740
769	2d	TP129238
770	2d	TP223976
771	2d	TP237371
772	2d	TP199740
773	2d	TP20594
774	2d	MCACEAGG318
775	2d	TP203497
776	2d	MCAGEACG477
777	2d	TP12919
778	2d	TP237999
779	2d	TP108426
780	2d	TP146687
781	2d	TP131510
782	2d	TP138878
783	2d	MCTTEACC136
784	2d	TP185246
785	2d	BCTr179
786	2d	TP148938
787	2d	MCTAEAAG254
788	2d	MCAGEAGC193
789	2d	TP194028
790	2d	TP131704
791	2d	TP44436
792	2d	TP269432
793	2d	TP283343
794	2d	TP225298
795	2d	TP100873
796	2d	TP117404
797	2d	TP250955
798	2d	TP31968
799	2d	TP244043
800	2d	TP51205
801	2d	TP35799
802	2d	TP235410
803	2d	TP8521
804	2d	TP9570
805	2d	TP263349
806	2d	MCTAEAAG404
807	2d	MCAAEACT237
808	2d	MCTAEAGG404
809	2d	TP119864
810	2d	TP126900
811	2d	TP223321
812	2d	MCTAEACA297
813	2d	TP229209
814	2d	TP267138
815	2d	TP195593
816	2d	TP75802
817	2d	MCTCEAAG244
818	2d	TP32049
819	2d	TP7308
820	2d	TP237456
821	2d	TP266921
822	2d	TP221120
823	2d	TP121384
824	2d	MCATEAAG576
825	2d	TP91683
826	2d	TP116669
827	2d	TP164987
828	2d	TP161340
829	2d	TP272866
830	2d	TP202757
831	2d	TP159557
832	2d	TP251295
833	2d	TP232540
834	2d	TP18931
835	2d	MCACEACT469
836	2d	TP17120
837	2d	TP196605
838	2d	TP12778
839	2d	TP11318
840	2d	MCACEACT546
841	2d	TP15591
842	2d	TP6772
843	2d	TP169841
844	2d	MCATEACG266
845	2d	TP117292
846	2d	TP89358
847	2d	TP175125
848	2d	MCAGEACT346
849	2d	TP124290
850	2d	TP278009
851	2e	TP244798
852	2e	MCTCEAGC115
853	2e	TP23555
854	2e	TP9343
855	2e	TP216558
856	2e	TP223161
857	2e	TP284504
858	2e	TP153300
859	2e	MCTCEACT113
860	2e	MCTTEAGC193
861	2e	TP67877
862	2e	TP77875
863	2e	TP102305
864	2e	TP20088
865	2e	TP240857
866	2e	TP146502
867	2e	TP192712
868	2e	TP275806
869	2e	TP197201
870	2e	TP128819
871	2e	TP175566
872	2e	TP759
873	2e	TP105617
874	2e	TP182786
875	2e	TP102320
876	2e	TP64153
877	2e	TP73523
878	2e	TP278581
879	2e	TP3040
880	2e	TP221424
881	2e	TP283211
882	2e	TP242592
883	2e	TP248789
884	2e	MCTTEACT208
885	2e	TP167851
886	2e	TP112093
887	2e	TP267224
888	2e	TP248045
889	2e	scaffold9216
890	2e	TP230932
891	2e	TP210109
892	2e	TP90000
893	2e	TP117716
894	2e	TP107259
895	2e	TP3110
896	2e	TP278730
897	2e	MCAGEAGC128
898	2e	TP91946
899	2e	TP272525
900	2e	TP267098
901	2e	TP274414
902	2e	TP255929
903	2e	TP36735
904	2e	MCTCEACT184
905	2e	TP179554
906	2e	TP277085
907	2e	TP238910
908	2e	TP65391
909	2e	TP268703
910	2e	TP78595
911	2e	TP280171
912	2e	TP28611
913	2e	TP285166
914	2e	TP244875
915	2e	TP23011
916	2e	TP92526
917	2e	TP126344
918	2e	MCTAEACA172
919	2e	TP237603
920	2e	TP151093
921	2e	TP280880
922	2e	TP162720
923	2e	TP255968
924	2e	TP158232
925	2e	TP37356
926	2e	TP163870
927	2e	MCTAEAAG554
928	2e	TP7147
929	2e	TP286139
930	2e	TP288969
931	2e	TP146104
932	2e	TP77941
933	2e	TP259316
934	2e	TP136047
935	2e	TP201200
936	2e	TP277078
937	2f	MCACEAGG181
938	2f	TP67279
939	2f	TP129911
940	2f	TP112994
941	2f	TP220327
942	2f	TP52555
943	2f	MCAGEACA461
944	2f	TP180698
945	2f	MCAAEACG198
946	2f	TP72984
947	2f	TP111120
948	2f	TP195286
949	2f	TP2849
950	2f	MCACEACG265
951	2f	TP151518
952	2f	TP20338
953	2f	TP99358
954	2f	TP123022
955	2f	TP243774
956	2f	TP195159
957	2f	TP156256
958	2f	TP221479
959	2f	TP238725
960	2f	TP151222
961	2f	TP4469
962	2f	MCTGEAAG138
963	2f	BCTr1813
964	2f	TP135849
965	2f	TP16089
966	2f	TP124238
967	2f	MCTAEACA557
968	2f	TP71449
969	2f	TP22726
970	2f	TP250307
971	2f	TP178476
972	2f	TP206065
973	2f	TP286412
974	2f	TP262174
975	2f	TP57321
976	2f	TP287762
977	2f	TP17662
978	2f	TP204207
979	2f	TP181799
980	2f	TP270989
981	2f	TP230729
982	2f	TP141087
983	2f	TP70729
984	2f	TP50666
985	2f	TP70290
986	2f	TP56226
987	2f	TP109074
988	2f	TP74550
989	2f	TP287815
990	2f	TP125889
991	2f	TP3919
992	2f	TP59298
993	2f	TP166565
994	2f	TP191878
995	2f	TP276434
996	2f	TP31193
997	2f	TP219707
998	2f	TP148179
999	2f	TP144873
1000	2f	TP57564
1001	2f	TP122524
1002	2f	TP26028
1003	2f	TP4744
1004	2f	TP124041
1005	2f	TP192310
1006	2f	TP256805
1007	2f	TP102437
1008	2f	TP48191
1009	2f	TP85359
1010	2f	TP45616
1011	2f	TP18787
1012	2f	TP152381
1013	2f	TP277363
1014	3a	TP85552
1015	3a	TP130816
1016	3a	TP30008
1017	3a	MCACEAGG231
1018	3a	TP67226
1019	3a	TP218679
1020	3a	TP79269
1021	3a	MCTCEAGC453
1022	3a	TP243719
1023	3a	TP95724
1024	3a	TP187229
1025	3a	TP1593
1026	3a	MCAGEAGC139
1027	3a	TP7251
1028	3a	TP207545
1029	3a	TP137228
1030	3a	TP218510
1031	3a	TP108524
1032	3a	TP58965
1033	3a	TP281637
1034	3a	TP50728
1035	3a	TP146421
1036	3a	TP75895
1037	3a	TP152972
1038	3a	TP165610
1039	3a	MCATEACC340
1040	3a	TP71867
1041	3a	TP170172
1042	3a	TP81318
1043	3a	TP32947
1044	3a	TP271918
1045	3a	TP48477
1046	3a	TP35781
1047	3a	TP274628
1048	3a	TP237727
1049	3a	TP101471
1050	3a	TP216636
1051	3a	TP193168
1052	3a	BCTr0404
1053	3a	TP197621
1054	3a	TP193231
1055	3a	TP125746
1056	3a	TP224525
1057	3a	MCACEAAC252
1058	3a	TP174151
1059	3a	TP116570
1060	3a	MCATEACT493
1061	3a	TP81235
1062	3a	TP2153
1063	3a	TP19642
1064	3a	TP27314
1065	3a	MCAAEAGC239
1066	3a	TP219037
1067	3a	MCACEACT136
1068	3a	TP101344
1069	3a	TP46939
1070	3a	TP54450
1071	3a	MCTGEAAG219
1072	3a	MCAGEAAC213
1073	3a	MCATEACG253
1074	3a	TP169044
1075	3a	MCTAEAAG192
1076	3a	TP90532
1077	3a	TP244896
1078	3a	MCTGEACC165
1079	3a	TP14885
1080	3a	TP181418
1081	3a	TP219125
1082	3a	TP264292
1083	3a	TP84396
1084	3a	TP146589
1085	3a	TP281004
1086	3b	TP145616
1087	3b	TP155211
1088	3b	TP117207
1089	3b	MCATEAAG611
1090	3b	MCACEAAG373
1091	3b	MCTAEAAG201
1092	3b	TP74765
1093	3b	TP71330
1094	3b	TP182873
1095	3b	TP140280
1096	3b	TP235553
1097	3b	TP270146
1098	3b	TP276313
1099	3b	TP89178
1100	3b	TP202417
1101	3b	TP94572
1102	3b	TP3319
1103	3b	TP1835
1104	3b	TP287915
1105	3b	TP284053
1106	3b	TP137200
1107	3b	MCACEAAG270
1108	3b	TP112879
1109	3b	TP173004
1110	3b	TP260451
1111	3b	TP63477
1112	3b	scaffold29132
1113	3b	TP210611
1114	3b	MCACEAGG504
1115	3b	TP239075
1116	3b	TP50372
1117	3b	TP90217
1118	3b	TP3187
1119	3b	TP24950
1120	3b	TP41254
1121	3b	TP97504
1122	3b	TP31586
1123	3b	TP66599
1124	3b	TP179383
1125	3b	TP255682
1126	3b	TP31041
1127	3b	TP253474
1128	3b	TP267760
1129	3b	MCATEACA371
1130	3b	MCACEAGG348
1131	3b	TP72482
1132	3b	TP59576
1133	3b	TP229695
1134	3b	TP232085
1135	3b	TP188862
1136	3b	TP177041
1137	3b	TP159350
1138	3b	MCAAEACC79
1139	3b	MCTAEACG162
1140	3b	TP286304
1141	3b	TP50197
1142	3b	TP161560
1143	3b	TP248447
1144	3b	TP155488
1145	3b	TP41123
1146	3b	MCATEACG249
1147	3b	TP199664
1148	3b	TP20872
1149	3b	MCACEAGC254
1150	3b	TP151550
1151	3b	TP170085
1152	3b	TP229330
1153	3b	TP23331
1154	3b	MCTAEAGG305
1155	3b	TP147413
1156	3b	TP250819
1157	3b	TP202073
1158	3b	MCTTEAGG234
1159	3c	TP283690
1160	3c	TP277559
1161	3c	TP142450
1162	3c	MCTGEAGG243
1163	3c	TP264370
1164	3c	TP25049
1165	3c	TP205615
1166	3c	TP176810
1167	3c	TP207440
1168	3c	TP173306
1169	3c	TP258637
1170	3c	TP98505
1171	3c	TP115597
1172	3c	TP150951
1173	3c	TP263396
1174	3c	TP276501
1175	3c	TP15522
1176	3c	TP56224
1177	3c	TP187060
1178	3c	TP126258
1179	3c	TP72142
1180	3c	TP211319
1181	3c	TP116050
1182	3c	TP227344
1183	3c	TP99447
1184	3c	TP261617
1185	3c	TP53843
1186	3c	TP267755
1187	3c	TP75546
1188	3c	TP128676
1189	3c	TP103202
1190	3c	TP203291
1191	3c	TP210705
1192	3c	TP224292
1193	3c	MCTAEAGG237
1194	3c	TP163918
1195	3c	TP12861
1196	3c	TP277987
1197	3c	TP280449
1198	3c	TP112720
1199	3c	MCACEAGG292
1200	3c	TP19882
1201	3c	TP138979
1202	3c	TP203063
1203	3c	TP44821
1204	3c	TP127451
1205	3c	BCTe0064
1206	3c	TP286993
1207	3c	TP94100
1208	3c	TP96736
1209	3c	TP133753
1210	3c	MCACEAGC176
1211	3c	TP278772
1212	3c	TP238061
1213	3c	TP252694
1214	3c	MCATEAAG262
1215	3c	MCATEACG262
1216	3c	TP56602
1217	3c	TP134361
1218	3c	TP169244
1219	3c	TP83074
1220	3c	TP192733
1221	3d	BCC0011
1222	3d	MCTAEAAG110
1223	3d	TP21592
1224	3d	TP152014
1225	3d	TP62931
1226	3d	TP57141
1227	3d	TP161422
1228	3d	TP56202
1229	3d	TP252523
1230	3d	TP272870
1231	3d	TP140552
1232	3d	TP201726
1233	3d	MCAAEAGG112
1234	3d	TP181521
1235	3d	TP38037
1236	3d	TP240887
1237	3d	TP227671
1238	3d	TP173696
1239	3d	TP109378
1240	3d	TP65768
1241	3d	TP17307
1242	3d	TP267653
1243	3d	TP222425
1244	3d	TP99449
1245	3d	TP271236
1246	3d	TP158667
1247	3d	TP188829
1248	3d	TP32910
1249	3d	TP91509
1250	3d	TP180508
1251	3d	TP63383
1252	3d	TP54515
1253	3d	TP14903
1254	3d	TP258628
1255	3d	TP276953
1256	3d	scaffold69264
1257	3d	TP42242
1258	3d	TP140330
1259	3d	TP144386
1260	3d	TP228201
1261	3d	TP167423
1262	3d	TP223193
1263	3d	TP188886
1264	3d	TP268592
1265	3d	TP57090
1266	3d	TP253538
1267	3d	TP27771
1268	3d	TP216868
1269	3d	TP250753
1270	3d	MCATEACC458
1271	3d	TP1342
1272	3d	TP273559
1273	3d	TP282736
1274	3d	TP25511
1275	3d	TP18301
1276	3d	TP143380
1277	3d	TP158048
1278	3d	MCTAEAAG273
1279	3e	TP115072
1280	3e	TP28228
1281	3e	TP263150
1282	3e	TP240798
1283	3e	TP33908
1284	3e	TP216024
1285	3e	MCTAEACC220
1286	3e	TP216576
1287	3e	TP115401
1288	3e	TP251597
1289	3e	TP173552
1290	3e	TP277561
1291	3e	TP33228
1292	3e	TP30550
1293	3e	TP250700
1294	3e	MCTCEACT267
1295	3e	TP107850
1296	3e	TP206242
1297	3e	TP62265
1298	3e	TP99092
1299	3e	TP258557
1300	3e	TP159287
1301	3e	TP264220
1302	3e	MCATEACC339
1303	3e	TP30243
1304	3e	TP41451
1305	3e	TP218581
1306	3e	TP76328
1307	3e	TP239387
1308	3e	TP272781
1309	3e	TP270639
1310	3e	TP88550
1311	3e	TP59361
1312	3e	TP40368
1313	3e	MCTAEACC288
1314	3e	TP216729
1315	3e	TP17439
1316	3e	TP45849
1317	3e	TP148822
1318	3e	TP245291
1319	3e	TP89987
1320	3e	TP218938
1321	3e	TP281662
1322	3e	TP204408
1323	3e	TP87632
1324	3e	TP24884
1325	3e	MCATEACT233
1326	3e	TP86853
1327	3e	TP207905
1328	3e	TP260627
1329	3e	TP193097
1330	3e	TP201036
1331	3e	TP149366
1332	3e	TP268344
1333	3e	TP250977
1334	3e	MCACEAGG252
1335	3e	MCTAEACC197
1336	3e	TP260515
1337	3f	TP108967
1338	3f	TP76700
1339	3f	TP263856
1340	3f	TP225719
1341	3f	TP124053
1342	3f	TP61045
1343	3f	TP6509
1344	3f	TP140854
1345	3f	TP197729
1346	3f	TP4788
1347	3f	TP3054
1348	3f	TP266006
1349	3f	TP34371
1350	3f	TP141110
1351	3f	TP85178
1352	3f	TP164374
1353	3f	MCACEAGG505
1354	3f	TP192454
1355	3f	TP56893
1356	3f	TP214338
1357	3f	MCAGEACT147
1358	3f	TP248583
1359	3f	TP152761
1360	3f	TP80974
1361	3f	TP177078
1362	3f	MCACEAGG605
1363	3f	MCAGEAAG139
1364	3f	MCAGEACC325
1365	3f	TP164201
1366	3f	MCATEACT411
1367	3f	TP33023
1368	3f	TP119876
1369	3f	TP13865
1370	3f	TP254306
1371	3f	MCACEAAG153
1372	3f	TP224911
1373	3f	TP3108
1374	3f	MCTAEAGG262
1375	3f	MCTAEAAG263
1376	3f	TP25021
1377	3f	TP192345
1378	3f	TP205522
1379	3f	MCATEACA513
1380	3f	TP96850
1381	3f	TP222329
1382	3f	TP151108
1383	3f	TP123048
1384	3f	TP275299
1385	3f	BTr262
1386	3f	TP133961
1387	3f	MCTTEAGG175
1388	3f	TP95376
1389	3f	TP10401
1390	4a	TP32092
1391	4a	TP253506
1392	4a	TP78051
1393	4a	TP272086
1394	4a	TP272682
1395	4a	TP136417
1396	4a	TP81986
1397	4a	TP78845
1398	4a	TP287893
1399	4a	TP259504
1400	4a	TP208391
1401	4a	TP37348
1402	4a	TP256479
1403	4a	TP239059
1404	4a	TP198358
1405	4a	TP90466
1406	4a	BTr336
1407	4a	TP279922
1408	4a	TP114658
1409	4a	TP7985
1410	4a	TP169772
1411	4a	TP116574
1412	4a	TP141088
1413	4a	TP29377
1414	4a	TP129106
1415	4a	TP260267
1416	4a	MCACEACG173
1417	4a	MCACEAAG173
1418	4a	TP13847
1419	4a	TP219083
1420	4a	MCTAEAAG105
1421	4a	TP7756
1422	4a	TP53931
1423	4a	TP206118
1424	4a	TP253338
1425	4a	TP80109
1426	4a	MCTAEAGG314
1427	4a	MCATEACC408
1428	4a	TP254546
1429	4a	TP217774
1430	4a	TP142677
1431	4a	TP82496
1432	4a	TP48444
1433	4a	TP279976
1434	4a	TP1834
1435	4a	TP183513
1436	4a	TP75564
1437	4a	TP285273
1438	4a	TP158218
1439	4a	TP256546
1440	4a	TP68147
1441	4a	TP45015
1442	4a	TP86910
1443	4a	TP179172
1444	4a	MCAAEAGG249
1445	4a	TP6040
1446	4a	MCTAEACG132
1447	4a	MCTAEAAG132
1448	4a	TP107852
1449	4a	TP41344
1450	4a	TP190128
1451	4a	TP280628
1452	4a	MCACEACA221
1453	4a	TP53152
1454	4a	TP238406
1455	4a	TP78499
1456	4a	TP20621
1457	4a	MCACEAGG314
1458	4a	TP1986
1459	4a	TP35700
1460	4a	TP258119
1461	4a	TP238220
1462	4a	TP172140
1463	4a	TP23485
1464	4a	TP285023
1465	4a	TP12865
1466	4a	TP221583
1467	4a	TP66630
1468	4a	TP271977
1469	4a	TP113258
1470	4a	TP231110
1471	4a	TP36554
1472	4a	TP24938
1473	4a	TP259656
1474	4a	TP192412
1475	4a	TP87627
1476	4a	TP201282
1477	4a	TP223790
1478	4a	TP263537
1479	4a	MCAGEACA250
1480	4a	TP200757
1481	4a	TP247520
1482	4a	TP15155
1483	4b	TP87816
1484	4b	TP247844
1485	4b	TP41572
1486	4b	TP67643
1487	4b	TP5586
1488	4b	TP270118
1489	4b	TP57819
1490	4b	TP288081
1491	4b	TP124071
1492	4b	MCAGEACG589
1493	4b	MCTGEACT191
1494	4b	MCACEAAC470
1495	4b	TP147537
1496	4b	TP58112
1497	4b	TP262284
1498	4b	TP26546
1499	4b	TP160116
1500	4b	TP205473
1501	4b	TP247716
1502	4b	TP189667
1503	4b	TP126083
1504	4b	MCTGEAGG271
1505	4b	TP15648
1506	4b	TP245098
1507	4b	TP232324
1508	4b	TP66851
1509	4b	TP267554
1510	4b	TP13134
1511	4b	TP24780
1512	4b	TP253578
1513	4b	TP219537
1514	4b	TP38370
1515	4b	MCATEAGC175
1516	4b	TP175312
1517	4b	TP159954
1518	4b	TP56081
1519	4b	TP11915
1520	4b	TP169956
1521	4b	TP203235
1522	4b	TP7319
1523	4b	TP121946
1524	4b	TP285316
1525	4b	TP102983
1526	4b	TP112337
1527	4b	TP77984
1528	4b	MCACEAAC384
1529	4b	MCACEACA384
1530	4b	TP208251
1531	4b	TP39120
1532	4b	MCATEAAG265
1533	4b	MCTCEACA230
1534	4b	TP63786
1535	4b	TP158191
1536	4b	TP128155
1537	4b	TP60464
1538	4b	TP59936
1539	4b	TP89742
1540	4b	TP280816
1541	4b	TP289268
1542	4b	TP193618
1543	4b	TP175819
1544	4b	TP216632
1545	4b	TP286799
1546	4b	TP95351
1547	4b	TP63810
1548	4b	TP238881
1549	4b	TP153841
1550	4b	TP211300
1551	4b	TP137490
1552	4b	TP88971
1553	4b	TP97649
1554	4b	TP147381
1555	4b	TP97028
1556	4b	TP268563
1557	4b	TP198495
1558	4b	TP180744
1559	4b	TP41780
1560	4b	TP242456
1561	4b	TP85409
1562	4b	TP75267
1563	4b	TP169518
1564	4b	TP139707
1565	4b	TP241242
1566	4b	MCTAEAAG267
1567	4b	TP49634
1568	4b	TP137410
1569	4b	TP25007
1570	4b	TP97707
1571	4b	MCAGEACA249
1572	4b	BD244
1573	4b	TP271834
1574	4b	TP85996
1575	4b	TP91511
1576	4b	TP118646
1577	4b	TP198201
1578	4c	MCATEAAG187
1579	4c	MCTAEAAG412
1580	4c	TP27820
1581	4c	TP115735
1582	4c	TP99602
1583	4c	TP236772
1584	4c	TP251481
1585	4c	TP102172
1586	4c	TP263022
1587	4c	TP70149
1588	4c	TP16636
1589	4c	TP52187
1590	4c	MCAGEACA173
1591	4c	TP39374
1592	4c	TP21750
1593	4c	TP192030
1594	4c	TP240930
1595	4c	TP240486
1596	4c	TP144374
1597	4c	TP274452
1598	4c	TP45263
1599	4c	TP126999
1600	4c	TP253279
1601	4c	TP152999
1602	4c	TP245603
1603	4c	TP61367
1604	4c	TP134219
1605	4c	TP63550
1606	4c	TP276166
1607	4c	TP55855
1608	4c	TP10880
1609	4c	TP144339
1610	4c	TP226942
1611	4c	MCAGEACG184
1612	4c	TP60403
1613	4c	TP282843
1614	4c	TP123750
1615	4c	TP183742
1616	4c	TP151753
1617	4c	TP81230
1618	4c	TP214874
1619	4c	TP89350
1620	4c	MCACEACT105
1621	4c	TP196207
1622	4c	TP227270
1623	4c	MCTCEACA307
1624	4c	TP232906
1625	4c	TP73422
1626	4c	TP139501
1627	4c	TP6328
1628	4c	TP258402
1629	4c	TP32414
1630	4c	MCTAEACG235
1631	4c	MCTAEAAG160
1632	4c	TP150157
1633	4c	TP236121
1634	4c	TP179402
1635	4c	TP289280
1636	4c	MCACEACG176
1637	4c	MCATEAAG177
1638	4c	TP26494
1639	4c	TP277470
1640	4c	TP208030
1641	4c	TP30694
1642	4c	MCTAEAAG461
1643	4c	TP62215
1644	4c	TP244861
1645	4c	TP82271
1646	4c	TP57382
1647	4c	TP61154
1648	4c	TP178180
1649	4c	TP265617
1650	4c	TP19817
1651	4c	TP253293
1652	4c	TP217721
1653	4c	TP224612
1654	4c	MCAGEACC137
1655	4c	TP158864
1656	4c	TP81009
1657	4c	TP211219
1658	4c	TP147471
1659	4c	TP266652
1660	4c	TP244838
1661	4c	TP160869
1662	4d	TP270986
1663	4d	TP117313
1664	4d	TP279169
1665	4d	TP220437
1666	4d	TP120862
1667	4d	TP245171
1668	4d	TP207169
1669	4d	TP149426
1670	4d	TP32385
1671	4d	TP176759
1672	4d	TP120237
1673	4d	TP181769
1674	4d	TP69586
1675	4d	TP234751
1676	4d	TP161232
1677	4d	MCAGEACG486
1678	4d	TP171025
1679	4d	TP241777
1680	4d	TP116186
1681	4d	TP241902
1682	4d	TP12163
1683	4d	scaffold35708
1684	4d	TP221250
1685	4d	TP102486
1686	4d	TP71291
1687	4d	MCATEACC445
1688	4d	TP204443
1689	4d	TP286551
1690	4d	TP158044
1691	4d	TP31901
1692	4d	TP91594
1693	4d	scaffold72721
1694	4d	TP184240
1695	4d	TP115317
1696	4d	TP176593
1697	4d	TP90832
1698	4d	TP198632
1699	4d	TP225538
1700	4d	TP172208
1701	4d	TP20360
1702	4d	TP244578
1703	4d	TP115124
1704	4d	TP21891
1705	4d	TP286336
1706	4d	MCTAEAAC289
1707	4d	MCTAEACA290
1708	4d	TP19840
1709	4d	TP159411
1710	4d	MCACEAAG338
1711	4d	TP190518
1712	4d	TP72574
1713	4d	TP145196
1714	4d	TP234817
1715	4d	TP163393
1716	4d	TP121132
1717	4d	TP8684
1718	4d	TP268721
1719	4d	TP166759
1720	4d	MCATEACA372
1721	4d	TP89541
1722	4d	TP119425
1723	4d	TP236058
1724	4d	TP34714
1725	4d	TP207205
1726	4d	TP94552
1727	4d	TP109089
1728	4d	TP277749
1729	4d	MCAGEACC228
1730	4d	TP119640
1731	4d	TP163133
1732	4d	MCACEACT184
1733	4d	MCTGEAGC75
1734	4d	TP56393
1735	4d	TP76701
1736	4d	TP4293
1737	4d	MCATEACA124
1738	4d	TP72167
1739	4d	TP221201
1740	4d	TP17069
1741	4d	TP47112
1742	4d	TP69433
1743	4e	TP232663
1744	4e	TP66521
1745	4e	TP19605
1746	4e	TP237
1747	4e	TP203778
1748	4e	TP223549
1749	4e	TP105702
1750	4e	TP186410
1751	4e	TP272016
1752	4e	TP260800
1753	4e	scaffold65522
1754	4e	BCTr1932
1755	4e	TP76270
1756	4e	TP127988
1757	4e	TP245029
1758	4e	MCTAEACC101
1759	4e	TP7704
1760	4e	TP49153
1761	4e	TP250615
1762	4e	TP210430
1763	4e	TP204183
1764	4e	TP133534
1765	4e	TP42867
1766	4e	MCACEACA481
1767	4e	TP187568
1768	4e	MCACEAAC481
1769	4e	TP201666
1770	4e	TP140819
1771	4e	TP167483
1772	4e	MCATEACT229
1773	4e	MCATEACC358
1774	4e	TP255321
1775	4e	MCTAEAGG281
1776	4e	TP267100
1777	4e	TP202164
1778	4e	TP62887
1779	4e	TP52591
1780	4e	TP222469
1781	4e	TP132041
1782	4e	TP253612
1783	4e	TP9357
1784	4e	TP30595
1785	4e	TP247091
1786	4e	TP160726
1787	4e	TP211034
1788	4e	TP151446
1789	4e	TP166861
1790	4e	TP47590
1791	4e	TP87833
1792	4e	TP259614
1793	4e	TP41559
1794	4e	TP112874
1795	4e	TP10155
1796	4e	TP159483
1797	4e	TP33647
1798	4e	TP163514
1799	4e	TP43269
1800	4e	TP131424
1801	4e	TP208480
1802	4e	TP254613
1803	4e	TP135394
1804	4e	TP219471
1805	4e	TP272248
1806	4e	TP26090
1807	4e	MCTCEAGC265
1808	4e	TP266281
1809	4e	TP194606
1810	4e	BCTr134
1811	4e	TP86555
1812	4e	TP40685
1813	4e	TP25005
1814	4e	BTr2821
1815	4e	TP221188
1816	4e	TP18315
1817	4e	TP242819
1818	4e	TP214240
1819	4e	MCTCEAGG98
1820	4f	TP211600
1821	4f	TP118415
1822	4f	TP4689
1823	4f	TP221821
1824	4f	TP1873
1825	4f	TP192445
1826	4f	TP255762
1827	4f	TP188289
1828	4f	TP277634
1829	4f	TP280736
1830	4f	TP108712
1831	4f	MCACEACT272
1832	4f	TP13099
1833	4f	TP153152
1834	4f	TP95605
1835	4f	TP130468
1836	4f	TP59216
1837	4f	TP28024
1838	4f	TP97397
1839	4f	TP56012
1840	4f	MCACEAAG198
1841	4f	TP264120
1842	4f	MCTCEACC368
1843	4f	MCACEACA198
1844	4f	TP166004
1845	4f	TP207762
1846	4f	TP236242
1847	4f	TP110605
1848	4f	TP207196
1849	4f	MCACEAGC165
1850	4f	TP207763
1851	4f	TP257870
1852	4f	TP243409
1853	4f	TP89582
1854	4f	TP246251
1855	4f	TP161898
1856	4f	TP66709
1857	4f	TP6341
1858	4f	TP175406
1859	4f	MCAGEAAC178
1860	4f	TP18608
1861	4f	MCTAEACT115
1862	4f	TP273271
1863	4f	MCATEACT228
1864	4f	TP237876
1865	4f	TP100259
1866	4f	TP276279
1867	4f	TP227700
1868	4f	TP155720
1869	4f	TP133640
1870	4f	TP87051
1871	4f	MCTGEAAC167
1872	4f	TP83966
1873	4f	TP121208
1874	4f	TP264745
1875	4f	TP59448
1876	4f	TP239185
1877	4f	TP140656
1878	4f	TP130753
1879	4f	TP171004
1880	4f	TP242336
1881	4f	TP127762
1882	4f	TP135078
1883	4f	TP178301
1884	4f	TP190195
1885	4f	TP136891
1886	4f	TP221029
1887	4f	TP181344
1888	4f	TP105124
1889	4f	TP236158
1890	4f	MCAAEAAC184
1891	4f	TP227202
1892	4f	TP79581
1893	5a	TP111259
1894	5a	TP235726
1895	5a	MCTGEACG113
1896	5a	MCAGEACA187
1897	5a	TP9560
1898	5a	MCTAEAGG211
1899	5a	TP70963
1900	5a	TP261168
1901	5a	TP32357
1902	5a	TP187338
1903	5a	TP256458
1904	5a	TP28991
1905	5a	MCACEAAG359
1906	5a	TP107987
1907	5a	TP249680
1908	5a	TP59762
1909	5a	TP7729
1910	5a	TP83107
1911	5a	TP22608
1912	5a	TP148067
1913	5a	TP123685
1914	5a	TP144264
1915	5a	TP57771
1916	5a	TP115869
1917	5a	TP288353
1918	5a	MCAGEAAC221
1919	5a	TP146117
1920	5a	TP33487
1921	5a	MCATEACG469
1922	5a	TP83152
1923	5a	TP34967
1924	5a	TP258869
1925	5a	TP188101
1926	5a	TP100700
1927	5a	TP152886
1928	5a	TP153819
1929	5a	TP271183
1930	5a	TP160030
1931	5a	BCTr0132
1932	5a	TP14881
1933	5a	TP101982
1934	5a	TP212030
1935	5a	TP190041
1936	5a	scaffold53605
1937	5a	TP250424
1938	5a	scaffold52108
1939	5a	TP254459
1940	5a	TP261006
1941	5a	TP235985
1942	5a	TP69103
1943	5a	TP63499
1944	5a	TP85943
1945	5a	TP56884
1946	5a	TP272225
1947	5a	TP136994
1948	5a	TP26745
1949	5a	TP113147
1950	5a	TP46579
1951	5a	TP27810
1952	5a	TP181056
1953	5a	TP76205
1954	5a	TP71267
1955	5a	TP176625
1956	5a	TP132274
1957	5a	TP134728
1958	5a	TP92659
1959	5a	TP18828
1960	5a	TP5436
1961	5a	TP58865
1962	5a	TP223868
1963	5a	TP90900
1964	5a	TP68055
1965	5a	TP20673
1966	5a	TP245775
1967	5a	TP64855
1968	5a	TP156143
1969	5a	TP141805
1970	5a	TP101870
1971	5a	TP74402
1972	5a	BCP0182
1973	5a	TP275972
1974	5a	TP214218
1975	5b	TP153164
1976	5b	MCATEAAG316
1977	5b	TP88865
1978	5b	TP253166
1979	5b	TP52934
1980	5b	TP256327
1981	5b	TP188890
1982	5b	TP129448
1983	5b	TP107996
1984	5b	TP143470
1985	5b	MCTAEACA545
1986	5b	TP261080
1987	5b	MCATEACA553
1988	5b	TP35894
1989	5b	TP188504
1990	5b	TP23484
1991	5b	TP38983
1992	5b	TP120773
1993	5b	MCTAEAAG338
1994	5b	TP23316
1995	5b	MCATEAAG484
1996	5b	MCTTEAGC106
1997	5b	TP208460
[truncated: 591 more rows]
[truncated: 2,541 more columns]
