# Supplementary material for: Translocation of a parthenogenesis gene candidate to an alternate carrier chromosome in apomictic Brachiaria humidicola
Source: BMC Genomics. 2019 Jan 14;20:41. doi: 10.1186/s12864-018-5392-4 (PMC6332668; doi:10.1186/s12864-018-5392-4)
Supplement: Supplementary file 9 — Table S9. Segregation of alleles within the CIAT 16888 genetic map. Marker pairs with statistically significant segregation and co-segregation interactions based on Fisher’s exact test for count data are respectively colored orange and blue. (XLSX 15261 kb) [file 12864_2018_5392_MOESM9_ESM.xlsx]

## Sheet: Sheet1
Table S9 Segregation of alleles within the CIAT 16888 genetic map. Marker pairs with statistically significant segregation and co-segregation interactions based on Fisher’s exact test for count data are respectively colored orange and blue.
			1a	1a	1a	1a	1a	1a	1a	1a	1a	1a	1a	1a	1a	1a	1a	1a	1a	1a	1a	1a	1a	1a	1a	1a	1a	1a	1a	1a	1a	1a	1a	1a	1a	1a	1a	1a	1a	1a	1a	1a	1a	1a	1a	1a	1a	1a	1a
			BCTe0183	TP286691	TP19549	TP118981	TP83999	TP207356	TP166557	TP139560	TP241425	TP132841	TP260158	TP274169	TP36721	BCTr0531	TP57941	TP198490	MCTGEACC231	TP288129	TP285039	TP156280	MCATEAGC480	TP141421	TP256263	TP252777	TP161832	TP39581	MCACEACG205	TP256336	MCACEAGG205	MCAGEAGC289	BCD0605	TP126421	TP254159	TP204858	MCATEACT237	TP205036	TP62882	MCACEACC198	TP136181	TP62462	MCATEAGC134	TP16492	TP204926	MCACEACA324	TP84045	TP129037	C22635297
1	1a	MCTAEAGG185	6.26914e-24	3.52786e-19	3.879e-17	2.93563e-17	2.6552e-16	9.84536e-14	1.10355e-15	4.74912e-12	1.33496e-11	2.28732e-11	1.7368e-11	2.5457e-11	1.36717e-10	1.89936e-10	4.7896e-11	2.09168e-11	1.06267e-08	3.46321e-08	3.00134e-06	8.29579e-08	1.23452e-07	2.2989e-06	7.45699e-06	5.71929e-06	0.0031545	0.00381894	0.00265231	0.00129626	0.00265231	0.00129633	0.00129633	0.00135881	0.00254016	0.00140475	0.00274051	0.00238172	0.00274051	0.00278523	0.0364438	0.0080078	0.0169709	0.0169709	0.0362691	0.0170593	0.152695	0.109083	0.0471473
2	1a	BCTe0183		3.61021e-23	2.89898e-20	1.18602e-20	2.75529e-19	1.95944e-16	1.56202e-18	2.54278e-14	5.00686e-13	7.43309e-14	8.36124e-14	4.7303e-12	1.00295e-12	8.6923e-13	2.51545e-13	1.66871e-13	1.05029e-10	2.68672e-10	4.48613e-08	2.11789e-09	4.58175e-10	2.22369e-08	7.73657e-08	9.66431e-08	0.000538551	0.000397601	0.000112124	8.07414e-05	0.000112124	5.22438e-05	4.61282e-05	5.22438e-05	0.000202741	8.85718e-05	0.000113516	7.49253e-05	0.000119388	0.000113973	0.00282776	0.000827436	0.0012083	0.00123038	0.00665919	0.00464374	0.0613547	0.0420997	0.00992777
3	1a	TP286691			3.3613e-20	1.14659e-19	1.74004e-19	6.8665e-18	1.17896e-18	4.35543e-15	1.15657e-13	1.51707e-14	1.2388e-14	2.16644e-13	2.16734e-13	5.31732e-15	3.86044e-14	2.76147e-14	3.61556e-11	2.04566e-10	3.79015e-08	5.95022e-09	7.55193e-10	7.52059e-09	7.03716e-08	4.23759e-08	0.000354056	0.000262558	7.45954e-05	5.22375e-05	7.45954e-05	3.12188e-05	2.81378e-05	0.000201109	0.00144473	0.000204468	0.000432742	0.000708467	0.000985145	0.000985145	0.0100122	0.00675514	0.00753495	0.00763863	0.0183834	0.0138639	0.138737	0.0980801	0.0268626
4	1a	TP19549				8.29774e-21	2.16526e-21	6.56516e-18	9.79524e-22	2.23402e-16	3.69547e-16	2.39617e-15	9.91708e-16	5.92339e-14	1.20208e-14	6.02105e-15	2.06734e-15	2.06734e-15	1.92086e-11	2.54544e-11	5.96724e-09	1.78083e-10	3.5568e-10	8.84493e-09	7.61566e-08	8.77377e-08	6.5419e-05	0.000252646	0.000213925	0.00012803	0.000213925	0.000152763	0.00015226	0.000881802	0.00432104	0.000521487	0.00110045	0.000371953	0.00198924	0.00195683	0.0106566	0.0131294	0.00465305	0.00825982	0.0138457	0.0173376	0.17611	0.182696	0.0500919
5	1a	TP118981					2.38172e-27	1.01289e-23	4.11159e-26	3.37738e-20	3.28421e-18	3.33716e-19	5.7367e-19	4.71598e-16	3.30008e-18	9.731e-18	2.04089e-18	1.27649e-18	7.69632e-15	1.77548e-14	1.07223e-11	1.33292e-11	2.05705e-13	2.22382e-11	1.74384e-10	1.23113e-10	1.38113e-05	4.26176e-06	4.59051e-07	8.09034e-07	4.59051e-07	3.06264e-07	1.5392e-07	9.24892e-07	5.31651e-06	7.98767e-07	1.33058e-06	3.29781e-06	1.61215e-06	4.2703e-06	9.48972e-05	3.54587e-05	2.81378e-05	3.12188e-05	0.00020917	0.000168885	0.00520863	0.00339475	0.000857665
6	1a	TP83999						4.86762e-25	2.02518e-27	4.22697e-21	1.98542e-19	9.8488e-21	3.38628e-20	1.82649e-17	2.10058e-19	1.17795e-18	1.20301e-19	3.38628e-20	9.846e-16	6.42205e-15	8.24081e-12	6.74912e-12	9.42572e-13	1.34088e-10	5.85249e-10	4.00823e-10	8.5735e-06	9.39104e-06	2.61274e-06	4.28143e-06	2.61274e-06	1.72089e-06	9.35664e-07	1.3519e-05	0.000116012	1.09552e-05	1.80338e-05	5.18799e-05	7.65415e-06	1.90505e-05	0.000104877	0.0001187	0.000106942	0.000114953	0.000332174	0.000542999	0.00762918	0.00412235	0.00233326
7	1a	TP207356							8.72711e-24	4.07318e-18	1.30887e-16	1.93532e-18	1.12303e-17	1.08393e-14	1.02014e-16	6.26216e-16	3.84046e-17	4.89681e-17	2.60075e-13	4.30006e-12	2.92373e-10	2.90286e-09	7.86114e-12	1.08463e-10	2.78874e-10	1.44126e-10	1.10263e-05	9.71574e-06	7.21462e-07	6.92608e-07	7.21462e-07	2.42626e-07	2.03336e-07	8.63166e-07	6.35694e-06	3.7994e-06	2.39114e-06	1.1221e-05	2.52991e-06	7.4404e-06	4.63666e-05	1.67999e-05	3.03095e-05	5.36355e-05	0.000196626	0.000318488	0.00524246	0.0033609	0.000869436
8	1a	TP166557								1.09305e-22	5.57759e-21	7.36277e-22	9.07624e-22	4.66509e-17	6.41355e-21	4.06753e-20	3.28401e-21	1.94729e-21	4.57782e-17	9.846e-16	5.16221e-13	6.74912e-12	1.32843e-13	1.25214e-11	5.28359e-11	7.51958e-11	8.5735e-06	3.27503e-06	8.23493e-07	7.43444e-07	8.23493e-07	2.73031e-07	2.49143e-07	2.51086e-06	2.11385e-05	5.64317e-06	3.73386e-06	8.71625e-06	7.0638e-06	1.87625e-05	0.000104145	0.000107448	6.06594e-05	0.000113516	0.000319552	0.000574874	0.0125502	0.00794881	0.00135881
9	1a	TP139560									7.10184e-26	7.97416e-27	1.0385e-26	5.20319e-20	1.23265e-24	1.93495e-24	4.11159e-26	2.39843e-26	1.26163e-20	3.45039e-19	2.28548e-16	3.10939e-15	1.4264e-16	9.59184e-15	3.64497e-13	1.80993e-13	1.0918e-07	7.18766e-08	1.4697e-08	2.84774e-08	1.4697e-08	4.92526e-09	3.75868e-09	6.65284e-08	1.9296e-07	3.84073e-07	1.9299e-07	6.87163e-07	1.92511e-06	5.43284e-06	3.20172e-05	8.24653e-05	2.11062e-05	3.79093e-05	4.22641e-05	0.000217604	0.00607399	0.00377121	0.000578777
10	1a	TP241425										3.09397e-25	7.42096e-25	1.37934e-18	1.04901e-22	1.07125e-22	2.85915e-24	3.74319e-24	4.6372e-19	1.16707e-17	1.25622e-14	6.71463e-14	3.47265e-15	1.47111e-12	2.70613e-12	1.49505e-12	5.31671e-07	5.55902e-07	1.31722e-07	1.3241e-07	1.31722e-07	4.45682e-08	3.64515e-08	4.91376e-07	3.8029e-06	2.73987e-06	7.84909e-07	1.06417e-06	1.17615e-05	3.08467e-05	9.02129e-05	0.000454125	0.000101252	0.000185204	0.00020917	0.000919318	0.00636492	0.00653037	0.00101498
11	1a	TP132841											4.55666e-26	3.69734e-20	1.23676e-23	2.01926e-23	1.75432e-25	2.23277e-25	6.62249e-20	1.40467e-18	1.47269e-15	9.34342e-15	7.2075e-18	2.81896e-15	1.237e-14	9.59184e-15	1.17392e-08	9.28399e-09	1.77808e-09	2.88672e-09	1.77808e-09	9.87354e-10	4.22245e-10	1.60471e-08	6.09817e-08	1.18304e-07	2.55326e-08	2.60178e-07	1.0209e-07	3.15361e-07	1.99238e-06	4.90465e-06	2.56428e-06	2.77101e-06	2.94548e-06	1.88483e-05	0.000826031	0.000514311	0.000113973
12	1a	TP260158												7.95127e-23	1.36961e-26	2.09607e-26	8.1369e-29	2.47261e-28	4.27853e-22	1.58096e-20	3.02619e-17	1.70622e-16	1.09415e-17	3.69604e-15	1.82851e-14	7.69632e-15	1.22018e-08	1.78147e-08	2.02228e-09	3.04627e-09	2.02228e-09	9.60921e-10	8.84598e-10	1.4697e-08	1.09424e-07	9.78328e-08	2.46374e-08	2.60178e-07	2.96042e-06	7.65415e-06	1.75472e-05	0.000104033	4.47552e-05	5.01661e-05	0.000102561	0.000254247	0.00666772	0.00438201	0.00115169
13	1a	TP274169													5.07178e-21	3.69734e-20	3.43607e-22	2.24829e-22	4.29862e-16	6.85078e-15	5.29606e-12	4.51745e-13	2.84556e-13	5.46088e-11	3.1262e-10	2.54831e-10	8.69538e-07	6.10476e-06	2.94046e-06	3.02503e-06	2.94046e-06	1.95427e-06	9.49827e-07	1.05497e-05	1.61242e-05	6.24246e-06	1.63454e-05	8.54384e-05	0.000368459	0.000486835	0.00470449	0.0067568	0.00257459	0.00457009	0.00677792	0.0104597	0.0615636	0.0366925	0.0359905
14	1a	TP36721														2.92497e-24	5.46073e-26	3.00647e-26	4.93315e-20	1.88642e-18	2.39617e-15	1.05644e-14	8.38708e-16	2.89478e-14	3.99238e-13	1.51227e-13	1.44511e-08	6.398e-09	5.37241e-09	3.98768e-09	5.37241e-09	1.23591e-09	1.23591e-09	2.45694e-08	1.87012e-07	1.29895e-07	7.97431e-08	9.04388e-07	8.12931e-06	2.16363e-05	4.85184e-05	0.000221093	5.61673e-05	5.7655e-05	0.000157801	0.000320193	0.00508656	0.00570897	0.000918507
15	1a	BCTr0531															3.58024e-27	4.55666e-26	1.71728e-20	3.93604e-19	3.9484e-16	4.36566e-15	1.55066e-16	3.08046e-14	3.9099e-13	1.67613e-13	1.01679e-07	1.42844e-08	1.00652e-08	4.78351e-09	1.00652e-08	3.25565e-09	2.55739e-09	4.46812e-08	3.15432e-07	6.16367e-07	1.25335e-07	1.32771e-06	9.70008e-06	2.4653e-05	5.7938e-05	0.000337649	0.000136507	0.000141571	7.32416e-05	0.000667967	0.0074152	0.00894086	0.00274051
16	1a	TP57941																1.00283e-27	1.54628e-21	5.60896e-20	1.04102e-16	6.14451e-16	3.60107e-17	1.16412e-14	2.29721e-14	2.41921e-14	3.32373e-08	4.48613e-08	5.18081e-09	6.99967e-09	5.18081e-09	2.50772e-09	2.30045e-09	3.64515e-08	2.75907e-07	2.42068e-07	6.0023e-08	6.36032e-07	6.46385e-06	1.62994e-05	3.77523e-05	0.000219346	9.08149e-05	0.000101252	0.00020917	0.000487663	0.0111917	0.00755965	0.00209305
17	1a	TP198490																	9.07624e-22	1.58096e-20	3.02619e-17	1.70622e-16	1.72127e-17	7.69632e-15	5.27917e-14	5.00247e-14	1.22018e-08	1.78147e-08	3.92975e-09	6.99967e-09	3.92975e-09	2.30045e-09	1.01336e-09	3.48254e-08	5.0353e-08	2.36213e-07	5.32479e-08	5.75114e-07	5.3879e-06	1.42561e-05	3.20172e-05	0.00020696	9.04871e-05	9.08149e-05	0.000102561	0.000472418	0.00666772	0.00366057	0.00119234
18	1a	MCTGEACC231																		4.15062e-28	2.59612e-24	3.77783e-22	5.49129e-24	1.34387e-19	1.34387e-19	5.70944e-19	1.34534e-12	1.73202e-12	2.96721e-13	4.41713e-13	2.96721e-13	1.26236e-13	4.95076e-14	4.24281e-12	1.12943e-10	1.57091e-10	8.26532e-12	8.84775e-11	3.39791e-09	1.18964e-08	8.47589e-08	4.23061e-06	1.2279e-07	1.3538e-07	1.2452e-07	1.16076e-06	8.0128e-05	4.91076e-05	8.94057e-06
19	1a	TP288129																			2.80417e-25	1.11113e-23	5.14055e-25	2.64538e-20	2.06614e-20	9.40609e-20	1.4618e-13	6.36825e-13	1.14501e-13	2.14809e-13	1.14501e-13	2.76267e-14	1.81791e-14	9.42572e-13	1.31478e-10	3.18862e-11	4.08725e-12	3.81168e-11	1.77621e-09	6.71514e-09	4.75318e-08	4.55465e-06	4.13524e-08	8.39046e-08	6.16964e-08	8.35631e-07	3.07244e-05	1.38625e-05	3.14709e-06
20	1a	TP285039																				9.21711e-20	1.76796e-21	4.89681e-17	3.21035e-17	6.83395e-17	6.13038e-12	4.91429e-11	7.86114e-12	5.80162e-12	7.86114e-12	1.49505e-12	1.49505e-12	4.15092e-11	1.15378e-09	1.09127e-09	1.12581e-10	1.75358e-10	6.44374e-08	2.20081e-07	2.95085e-07	4.5091e-05	3.88232e-07	3.88232e-07	1.72273e-07	6.68994e-06	7.84908e-05	5.0602e-05	7.99498e-06
21	1a	TP156280																					6.61121e-21	2.86971e-17	1.49509e-16	7.87972e-16	3.22028e-12	8.21329e-10	7.71868e-10	1.07825e-09	7.71868e-10	2.80761e-10	2.1442e-10	7.04911e-09	3.64047e-07	1.29132e-08	1.39538e-08	5.51308e-08	3.39357e-06	1.04397e-05	3.4596e-05	0.00064724	1.44406e-05	3.15086e-05	1.71122e-05	0.000106991	0.00217813	0.00106296	0.000267664
22	1a	MCATEAGC480																						5.08911e-23	1.93495e-24	9.05067e-24	1.70128e-14	9.07706e-16	1.59768e-16	1.8494e-16	1.59768e-16	4.11826e-17	1.88172e-17	2.97629e-15	4.67067e-13	1.3516e-13	8.06321e-15	5.02184e-12	1.06454e-11	4.65158e-11	1.51203e-09	5.28156e-08	7.27061e-10	8.37736e-10	9.379e-09	1.06267e-08	1.51621e-06	9.33109e-07	1.23452e-07
23	1a	TP141421																							1.79882e-26	4.11159e-26	5.21509e-16	1.25406e-15	1.72127e-17	1.50198e-17	1.72127e-17	2.87518e-18	1.75067e-18	3.11626e-16	2.46183e-14	8.34777e-16	1.10229e-15	3.79413e-13	2.48361e-12	1.22026e-11	4.41105e-10	5.69255e-08	2.61308e-10	2.68551e-10	7.42323e-10	4.39079e-09	7.91254e-07	4.51472e-07	2.65934e-08
24	1a	TP256263																								7.47563e-28	5.21509e-16	1.43293e-16	1.40467e-18	1.18671e-18	1.40467e-18	1.79246e-19	1.07162e-19	3.60107e-17	4.74614e-15	2.67098e-15	1.47751e-16	4.3702e-14	4.49516e-13	2.50205e-12	9.34059e-11	2.76494e-08	3.14429e-11	6.28225e-11	7.42323e-10	1.20571e-09	2.59156e-07	1.44891e-07	7.81818e-09
25	1a	TP252777																									1.74591e-16	3.84046e-17	5.70944e-19	3.54069e-19	5.70944e-19	7.31153e-20	4.38312e-20	1.16707e-17	2.42014e-15	5.28339e-16	4.93974e-17	2.12695e-14	2.23098e-13	1.21865e-12	4.81536e-11	6.67504e-09	3.19933e-11	3.40984e-11	3.73708e-10	6.79242e-10	1.69155e-07	9.75522e-08	4.91223e-09
26	1a	TP161832																										2.78232e-22	6.21755e-22	1.83331e-22	6.21755e-22	3.0704e-23	1.7271e-23	2.48702e-20	5.38208e-17	6.26993e-18	1.45698e-19	1.60747e-16	1.28688e-14	8.3463e-14	1.38628e-12	4.72004e-10	5.07634e-13	5.07634e-13	5.09892e-13	1.73979e-11	2.80933e-08	9.95647e-09	1.7596e-09
27	1a	TP39581																											1.05527e-24	2.71816e-25	1.05527e-24	4.48146e-26	2.50018e-26	4.80412e-23	1.84226e-19	4.62658e-18	3.35161e-22	5.60927e-18	2.28943e-17	2.07125e-16	1.04397e-13	2.99377e-12	5.65396e-15	1.41195e-14	3.18928e-13	2.49981e-13	7.42323e-10	2.40805e-10	3.59822e-11
28	1a	MCACEACG205																												2.49532e-27	1.04864e-26	4.15062e-28	2.31947e-28	5.14055e-25	2.04231e-21	1.04482e-19	3.80519e-24	6.83455e-20	3.00443e-19	2.35813e-18	1.14355e-15	1.23214e-13	1.25085e-16	1.81283e-16	1.60035e-14	6.2966e-15	1.50433e-10	1.09183e-10	7.2311e-12
29	1a	TP256336																													2.49532e-27	5.4246e-29	5.4246e-29	1.2227e-25	4.40606e-22	2.53164e-20	9.38239e-25	9.41112e-21	2.12139e-19	1.79431e-18	1.20978e-15	5.91211e-14	1.9315e-17	2.44721e-17	2.24779e-15	1.13518e-15	2.36113e-11	3.59822e-11	1.02541e-12
30	1a	MCACEAGG205																														4.15062e-28	2.31947e-28	5.14055e-25	2.04231e-21	1.04482e-19	3.80519e-24	6.83455e-20	3.00443e-19	2.35813e-18	1.14355e-15	1.23214e-13	1.25085e-16	1.81283e-16	1.60035e-14	6.2966e-15	1.50433e-10	1.09183e-10	7.2311e-12
31	1a	MCAGEAGC289																															9.0231e-30	2.09607e-26	9.62347e-23	4.08131e-21	1.56063e-25	3.33578e-21	3.9292e-20	3.84352e-19	1.15243e-16	1.59793e-14	4.54264e-18	5.04059e-18	4.6581e-16	3.46501e-16	1.70734e-11	1.0223e-11	2.50578e-13
32	1a	BCD0605																																1.18293e-26	5.88101e-23	2.2674e-21	8.72119e-26	2.00905e-21	2.93811e-20	1.69415e-19	1.15243e-16	1.59793e-14	1.13438e-17	1.76316e-17	1.34751e-15	6.47171e-16	2.61594e-11	2.09168e-11	1.16108e-12
33	1a	TP126421																																	3.96028e-26	2.2716e-23	3.48356e-28	1.01289e-23	3.04904e-22	3.80112e-21	2.81032e-18	1.43925e-16	3.00443e-19	6.06264e-19	6.70461e-17	5.38255e-17	3.70124e-12	2.21327e-12	4.99183e-14
34	1a	TP254159																																		1.81592e-21	3.96028e-26	1.80355e-22	5.9519e-20	7.25747e-19	3.17756e-16	3.535e-15	6.50489e-17	1.04102e-16	1.1272e-14	4.80814e-15	1.33947e-10	1.44126e-10	8.12573e-12
35	1a	TP204858																																			4.62734e-25	9.45989e-21	2.77496e-19	3.89759e-18	2.13275e-16	1.06442e-13	4.00352e-16	4.31521e-16	5.24905e-15	2.58933e-14	3.0819e-11	2.16887e-11	5.99871e-13
36	1a	MCATEACT237																																				8.57614e-26	8.7655e-24	1.39411e-22	7.8392e-20	9.40169e-18	1.82312e-20	2.72186e-20	4.09106e-18	2.25365e-18	2.47232e-13	1.9093e-13	9.09141e-15
37	1a	TP205036																																					1.63032e-22	2.81201e-22	8.32875e-19	6.13187e-17	7.40186e-20	1.25068e-19	2.79727e-16	1.4982e-17	2.00123e-13	2.06149e-13	6.43952e-15
38	1a	TP62882																																						1.07289e-29	4.62734e-25	9.48252e-23	1.43283e-26	2.679e-26	1.82281e-21	2.10548e-23	3.35477e-17	2.4156e-17	2.66343e-19
39	1a	MCACEACC198																																							8.86086e-25	6.82741e-23	1.32678e-26	3.81648e-26	3.71062e-21	1.03545e-23	1.66215e-17	2.87423e-17	2.66343e-19
40	1a	TP136181																																								8.81068e-22	5.08499e-27	9.8454e-27	1.12692e-21	1.01998e-23	5.95469e-20	1.57755e-19	1.23632e-21
41	1a	TP62462																																									1.11559e-24	1.11559e-24	4.65204e-19	1.26307e-21	3.51298e-15	8.98787e-15	8.35269e-17
42	1a	MCATEAGC134																																										5.20509e-30	2.69117e-24	6.89674e-27	7.43623e-20	9.35924e-20	1.72925e-21
43	1a	TP16492																																											5.49178e-24	1.29002e-26	7.43623e-20	2.65371e-19	1.72925e-21
44	1a	TP204926																																												5.29301e-21	4.30608e-15	3.62634e-15	1.21253e-16
45	1a	MCACEACA324																																													2.92688e-19	3.14428e-19	2.17867e-21
46	1a	TP84045																																														3.10797e-28	3.10797e-28
47	1a	TP129037																																															1.01099e-27
48	1a	C22635297
49	1a	TP44273
50	1a	TP83860
51	1a	TP41007
52	1a	scaffold440280
53	1a	TP212484
54	1a	TP344
55	1a	TP102459
56	1a	TP45230
57	1a	TP222271
58	1a	TP238425
59	1a	C22641715
60	1a	TP56551
61	1a	TP180436
62	1a	TP214883
63	1a	TP279110
64	1a	TP206584
65	1a	TP267966
66	1a	TP112125
67	1a	TP279950
68	1a	TP259747
69	1a	MCTAEAGC291
70	1a	MCTAEAAC314
71	1a	MCTAEACC131
72	1a	TP104785
73	1a	TP336
74	1a	TP274977
75	1a	MCAGEAAC313
76	1a	TP250617
77	1a	MCAGEAGC179
78	1a	BCTe0342
79	1a	BCTe0541
80	1a	TP91225
81	1a	TP271500
82	1a	TP29536
83	1a	TP207970
84	1a	TP287027
85	1a	TP155786
86	1a	TP267292
87	1a	TP211686
88	1a	TP1600
89	1a	TP68167
90	1a	TP37290
91	1a	TP224315
92	1a	MCTAEAAG676
93	1a	TP162198
94	1a	TP265480
95	1b	TP192465
96	1b	scaffold279826
97	1b	TP187858
98	1b	C22726559
99	1b	TP18270
100	1b	TP174668
101	1b	TP33910
102	1b	MCTGEACG389
103	1b	TP203411
104	1b	MCAGEACT268
105	1b	TP156194
106	1b	TP80386
107	1b	TP211076
108	1b	TP84830
109	1b	MCAAEAAG90
110	1b	TP28038
111	1b	C22719145
112	1b	TP222932
113	1b	TP162270
114	1b	TP12964
115	1b	TP177269
116	1b	TP95251
117	1b	TP81300
118	1b	TP164852
119	1b	scaffold108115
120	1b	MCACEACG514
121	1b	TP274834
122	1b	TP235651
123	1b	MCATEAAG102
124	1b	MCAGEAGC140
125	1b	TP96272
126	1b	ASGR
127	1b	p779P780
128	1b	h272804
129	1b	h230498
130	1b	h103482
131	1b	h35751
132	1b	TP197082
133	1b	TP272306
134	1b	TP70501
135	1b	TP207695
136	1b	C22722597
137	1b	TP234977
138	1b	TP260449
139	1b	TP51670
140	1b	TP21294
141	1b	TP57855
142	1b	BD163
143	1b	TP87217
144	1b	TP36498
145	1b	TP249576
146	1b	BCTr028
147	1b	TP266155
148	1b	BCD0604
149	1b	BTr557
150	1b	TP160417
151	1b	TP241485
152	1b	TP160420
153	1b	MCAGEAAG493
154	1b	TP120095
155	1b	TP211590
156	1b	MCTAEACC611
157	1b	MCTAEAAG252
158	1b	TP84177
159	1b	TP206082
160	1b	TP239913
161	1b	TP135052
162	1b	MCAGEACA312
163	1b	MCAGEAAG312
164	1b	TP74609
165	1b	MCTGEACG459
166	1b	TP111820
167	1b	TP1847
168	1b	TP232656
169	1b	MCACEAGC265
170	1b	TP285020
171	1b	TP218276
172	1b	TP244260
173	1b	TP222911
174	1b	TP25490
175	1b	TP239332
176	1b	TP113717
177	1b	TP204644
178	1b	BCTe0542
179	1b	TP9964
180	1b	TP135383
181	1b	TP49737
182	1b	MCAGEAGG308
183	1b	MCATEACA336
184	1c	TP26552
185	1c	TP94700
186	1c	TP8634
187	1c	TP228308
188	1c	TP205045
189	1c	TP212178
190	1c	TP246829
191	1c	TP202798
192	1c	MCAGEACA171
193	1c	MCACEACA206
194	1c	MCTCEACA442
195	1c	TP284146
196	1c	MCACEAGC354
197	1c	TP272448
198	1c	MCTTEACC83
199	1c	TP200861
200	1c	C22669851
201	1c	TP62716
202	1c	MCAGEACG202
203	1c	TP125863
204	1c	TP30032
205	1c	MCAGEAGC144
206	1c	TP227896
207	1c	TP211952
208	1c	TP141050
209	1c	C22741041
210	1c	TP45195
211	1c	TP244970
212	1c	TP241034
213	1c	C22757941
214	1c	TP277454
215	1c	MCACEAAC183
216	1c	MCACEACA183
217	1c	TP220170
218	1c	TP37387
219	1c	C22758043
220	1c	TP142329
221	1c	TP215572
222	1c	TP9137
223	1c	TP216931
224	1c	TP16181
225	1c	TP193862
226	1c	TP274323
227	1c	scaffold242055
228	1c	TP126133
229	1c	TP58388
230	1c	TP32279
231	1c	TP145388
232	1c	TP111005
233	1c	TP161797
234	1c	TP117825
235	1c	MCAGEACG345
236	1d	TP195370
237	1d	TP52029
238	1d	TP90681
239	1d	TP96502
240	1d	TP213534
241	1d	TP12365
242	1d	TP225878
243	1d	TP49653
244	1d	TP247907
245	1d	TP53266
246	1d	TP220586
247	1d	TP103084
248	1d	TP47560
249	1d	TP96689
250	1d	TP168013
251	1d	TP181469
252	1d	TP170103
253	1d	TP202188
254	1d	TP245700
255	1d	TP38543
256	1d	TP246793
257	1d	BP0063
258	1d	scaffold74778
259	1d	TP152013
260	1d	MCTGEAGG361
261	1d	MCTAEACC594
262	1d	BCTr148
263	1d	TP209339
264	1d	TP211949
265	1d	TP199084
266	1d	TP272224
267	1d	TP19775
268	1d	MCACEAAC125
269	1d	MCAGEAGC559
270	1d	MCAGEAAC560
271	1d	TP38077
272	1d	TP94398
273	1d	TP185433
274	1d	MCAGEAAC114
275	1d	TP252314
276	1d	TP207100
277	1d	MCAGEAGC184
278	1d	MCTAEACA459
279	1d	MCACEACG107
280	1d	MCACEAAC146
281	1d	TP169337
282	1e	scaffold54660
283	1e	TP8845
284	1e	MCAGEAGC110
285	1e	TP234545
286	1e	TP268819
287	1e	TP227245
288	1e	TP9026
289	1e	TP209407
290	1e	MCAGEAGC107
291	1e	TP120082
292	1e	MCAAEACG101
293	1e	TP190458
294	1e	scaffold102011
295	1e	TP6920
296	1e	scaffold415932
297	1e	MCACEAGC258
298	1e	MCAGEACC555
299	1e	MCTAEAAC431
300	1e	MCTAEACA431
301	1e	scaffold6266
302	1e	C22757649
303	1e	C22733455
304	1e	MCTGEACC258
305	1e	MCACEAGC235
306	1e	C22613561
307	1e	TP173614
308	1e	MCTCEACC325
309	1e	C22755125
310	1f	TP285432
311	1f	C22747311
312	1f	TP138078
313	1f	TP4239
314	1f	C22724119
315	1f	BCD036
316	1f	MCAGEAAC316
317	1f	MCTAEAGG213
318	1f	BCTe0551
319	1f	C22754497
320	1f	TP16732
321	1f	MCTCEACA219
322	1f	MCTGEACC257
323	1f	C22681549
324	1f	MCTAEAAC464
325	1f	TP213930
326	2a	TP259627
327	2a	MCTAEAAG183
328	2a	TP26624
329	2a	MCTAEAAG163
330	2a	MCATEAAG236
331	2a	TP117673
332	2a	TP73576
333	2a	TP54217
334	2a	TP82752
335	2a	TP44227
336	2a	TP200953
337	2a	TP221762
338	2a	MCTCEAGG165
339	2a	TP144265
340	2a	MCACEAAG503
341	2a	C22755773
342	2a	TP167128
343	2a	MCAAEAGC315
344	2a	MCTAEACG325
345	2a	TP129883
346	2a	TP205073
347	2a	MCTTEACC363
348	2a	TP96301
349	2a	BCP0202
350	2a	TP160225
351	2a	MCATEACA120
352	2a	MCTGEAAG284
353	2a	TP90463
354	2a	TP239870
355	2a	TP216153
356	2a	TP257118
357	2a	MCAGEACC467
358	2a	TP84100
359	2a	TP211281
360	2a	TP233518
361	2a	TP11140
362	2a	TP192758
363	2a	TP202004
364	2a	TP128607
365	2a	TP100998
366	2a	TP1822
367	2a	TP52381
368	2a	TP146197
369	2a	MCAGEAAC177
370	2a	TP105103
371	2a	MCAGEACA177
372	2a	TP131032
373	2a	TP157069
374	2a	TP6298
375	2a	TP142615
376	2a	TP225219
377	2a	TP164051
378	2a	MCACEAGC467
379	2a	TP206907
380	2a	TP39043
381	2a	MCATEACC426
382	2a	TP75847
383	2a	C22672637
384	2a	MCACEAGC266
385	2a	C22713815
386	2a	C22758979
387	2a	TP139952
388	2a	TP93953
389	2a	TP215742
390	2a	TP64374
391	2a	TP111209
392	2a	C22668169
393	2a	TP228857
394	2a	TP16929
395	2a	TP178673
396	2a	scaffold169111
397	2a	TP136905
398	2a	TP79973
399	2a	TP271055
400	2a	TP280214
401	2a	TP244475
402	2a	TP266036
403	2a	TP274004
404	2a	TP99050
405	2a	TP125049
406	2a	TP13237
407	2a	TP198394
408	2a	TP37719
409	2a	MCAGEAAG474
410	2a	MCTAEACC467
411	2a	MCATEACA260
412	2a	TP174316
413	2a	TP200832
414	2a	TP126074
415	2a	TP171564
416	2a	TP19965
417	2a	C22700435
418	2a	scaffold390123
419	2a	scaffold301328
420	2a	TP240913
421	2a	TP47874
422	2a	TP3776
423	2a	TP162880
424	2a	C22751831
425	2a	TP142514
426	2a	TP256859
427	2a	C22758877
428	2a	MCACEAGG586
429	2a	TP247623
430	2a	TP274400
431	2a	TP17474
432	2a	TP269130
433	2a	TP184352
434	2a	TP139072
435	2a	TP19142
436	2a	TP155920
437	2a	C22554680
438	2a	MCTGEAGG307
439	2a	TP183216
440	2a	TP72991
441	2a	MCACEAGC213
442	2a	C22741115
443	2a	TP67255
444	2a	TP134510
445	2a	TP97598
446	2a	MCAGEACT344
447	2a	TP78688
448	2a	TP163064
449	2a	TP199528
450	2a	TP114368
451	2a	TP203783
452	2a	TP187267
453	2a	MCTAEACA274
454	2a	TP109884
455	2b	MCAGEACT433
456	2b	scaffold108429
457	2b	TP117587
458	2b	TP268091
459	2b	MCAGEAGG134
460	2b	BCTr044
461	2b	TP283383
462	2b	TP49936
463	2b	TP89189
464	2b	TP91939
465	2b	TP280328
466	2b	C22754449
467	2b	MCATEACA395
468	2b	TP187514
469	2b	TP109675
470	2b	TP274499
471	2b	MCATEACA261
472	2b	MCACEACA246
473	2b	TP124304
474	2b	TP26638
475	2b	TP58729
476	2b	MCATEAAG202
477	2b	TP279337
478	2b	TP250874
479	2b	scaffold125066
480	2b	TP8082
481	2b	BCTr034
482	2b	TP288682
483	2b	TP156002
484	2b	TP244478
485	2b	TP244476
486	2b	TP45193
487	2b	MCTTEACT182
488	2b	BCTr0511
489	2b	TP191327
490	2b	C22703809
491	2b	TP65924
492	2b	C22754953
493	2b	TP81106
494	2b	TP227077
495	2b	TP74318
496	2b	scaffold441618
497	2b	TP261807
498	2b	TP198165
499	2b	TP39055
500	2b	TP14381
501	2b	BCD0842
502	2b	TP170352
503	2b	TP61880
504	2b	TP99859
505	2b	MCTAEAAG377
506	2b	TP257244
507	2b	TP104011
508	2b	TP117146
509	2b	TP188312
510	2b	TP168819
511	2b	scaffold263147
512	2b	TP117223
513	2b	TP184535
514	2c	MCACEAGC417
515	2c	MCAGEACA460
516	2c	TP199739
517	2c	MCTGEAAC213
518	2c	TP220769
519	2c	TP282193
520	2c	TP289243
521	2c	TP132949
522	2c	TP140357
523	2c	TP124406
524	2c	TP214821
525	2c	TP229628
526	2c	C22759633
527	2c	MCTCEAAC176
528	2c	TP214068
529	2c	TP18172
530	2c	TP193454
531	2c	TP175013
532	2c	TP5500
533	2c	TP54563
534	2c	TP226473
535	2c	scaffold440849
536	2c	scaffold399361
537	2c	TP94018
538	2c	TP175072
539	2c	TP217711
540	2c	MCAGEACG319
541	2c	TP37852
542	2c	TP131836
543	2c	TP74661
544	2c	TP139856
545	2c	TP107798
546	2c	TP168665
547	2c	TP77100
548	2c	TP254312
549	2c	TP231413
550	2c	TP210335
551	2c	TP188651
552	2c	TP224941
553	2c	MCACEACG182
554	2c	TP42607
555	2c	TP75919
556	2c	MCACEACA497
557	2c	TP6727
558	2c	TP75777
559	2c	MCACEAGC534
560	2c	TP64481
561	2c	TP106528
562	2c	BCTr0621
563	2c	TP128202
564	2c	TP188128
565	2c	TP129389
566	2c	TP204193
567	2c	TP225403
568	2c	TP237871
569	2c	TP154332
570	2c	MCACEAGG579
571	2c	TP81119
572	2c	TP279317
573	2c	TP71786
574	2c	MCACEACT174
575	2c	MCACEACC174
576	2c	MCACEAGC174
577	2d	TP141137
578	2d	TP209010
579	2d	TP170119
580	2d	TP101548
581	2d	TP164005
582	2d	TP221272
583	2d	TP41456
584	2d	TP97848
585	2d	TP39953
586	2d	TP281266
587	2d	TP660
588	2d	TP68658
589	2d	TP76538
590	2d	TP61368
591	2d	TP23078
592	2d	TP187707
593	2d	TP6644
594	2d	MCTGEAAC121
595	2d	MCTAEACT123
596	2d	TP270673
597	2d	TP144559
598	2d	TP183090
599	2d	TP22947
600	2d	TP2403
601	2d	TP6669
602	2d	TP82479
603	2d	MCAGEAAC460
604	2d	TP104889
605	2d	TP234441
606	2d	TP149149
607	2d	MCATEACC320
608	2d	MCATEAAG164
609	2d	TP19854
610	2d	TP1350
611	2d	MCAGEACA342
612	2d	MCAGEACA382
613	2d	TP259792
614	2d	TP111879
615	2d	TP170737
1559	2e	TP18103
1560	2e	C22700815
1561	2e	MCAGEAAC407
1562	2e	MCTAEACC420
1563	2e	MCATEAAG366
1564	2e	TP219708
1565	2e	C22733857
1566	2e	TP202237
1567	2e	MCAGEAAG420
1568	2e	MCATEAGC216
1569	2e	scaffold290227
1570	2e	TP182811
1571	2e	C22713121
1572	2e	MCAAEACC97
1573	2e	MCAGEACA164
1574	2e	scaffold98984
1575	2e	TP264806
1614	2f	MCATEAAG169
1615	2f	BTr3661
1616	2f	TP44946
1617	2f	TP145332
1618	2f	BCD0473
1619	2f	MCAGEAAG407
1620	2f	BD1612
1621	2f	MCACEACG211
1622	2f	TP212327
616	3a	MCTCEACA350
617	3a	scaffold14502
618	3a	TP288449
619	3a	TP211576
620	3a	TP65940
621	3a	BCTr0361
622	3a	TP280114
623	3a	TP21696
624	3a	TP47828
625	3a	scaffold261528
626	3a	scaffold382764
627	3a	scaffold197714
628	3a	TP197782
629	3a	TP80394
630	3a	scaffold90088
631	3a	C22715127
632	3a	TP188412
633	3a	TP139058
634	3a	TP259461
635	3a	C22740487
636	3a	TP26307
637	3a	TP142998
638	3a	TP89205
639	3a	TP263949
640	3a	TP39598
641	3a	TP229872
642	3a	TP58719
643	3a	TP61506
644	3a	TP48128
645	3a	TP254176
646	3a	TP66439
647	3a	MCAGEACA161
648	3a	MCACEACT455
649	3a	TP84173
650	3a	TP232008
651	3a	TP64532
652	3a	TP36394
653	3a	MCTAEACT188
654	3a	TP247853
655	3a	MCAGEAAC360
656	3a	MCAGEAGC359
657	3a	TP224114
658	3a	TP26123
659	3a	BCTe0221
660	3a	MCTAEACC174
661	3a	MCTAEACA221
662	3a	TP164355
663	3a	MCTAEAAC221
664	3a	TP96848
665	3a	MCTAEAGG125
666	3a	TP268442
667	3a	MCACEAAC417
668	3a	MCTAEAAG594
669	3a	MCTGEAGG248
670	3a	TP3163
671	3a	MCACEAGG632
672	3a	MCAAEACT181
673	3a	TP151440
674	3a	TP161201
675	3a	TP40076
676	3a	TP225231
677	3a	BCH007
678	3a	MCACEACT344
679	3b	TP45013
680	3b	BCTe0433
681	3b	TP67438
682	3b	TP87387
683	3b	TP75881
684	3b	MCATEAAG385
685	3b	MCACEACC256
686	3b	MCACEACG104
687	3b	TP168105
688	3b	TP10207
689	3b	TP62891
690	3b	TP21507
691	3b	TP150965
692	3b	TP284880
693	3b	TP123134
694	3b	TP99424
695	3b	MCAGEACC487
696	3b	TP264058
697	3b	TP265948
698	3b	TP67270
699	3b	TP69751
700	3b	TP273448
701	3b	TP150877
702	3b	TP14173
703	3b	scaffold82970
704	3b	TP97563
705	3b	MCATEACG255
706	3b	TP85034
707	3b	TP182927
708	3b	MCTAEACA328
709	3b	MCATEACT458
710	3b	TP229240
711	3b	MCTAEAAG120
712	3b	TP247672
713	3b	MCATEAAG373
714	3b	MCATEAAG286
715	3b	TP140536
716	3b	MCATEACG102
717	3b	TP137007
718	3b	BTr2401
719	3b	BCTe0061
720	3b	MCATEAAG500
721	3b	TP261101
722	3b	TP190758
723	3b	TP112407
724	3b	TP1395
725	3b	BCD0122
726	3b	TP87101
727	3b	TP191443
728	3b	MCACEAAG288
729	3b	MCACEACA289
730	3b	MCACEACT402
731	3c	TP228417
732	3c	TP89779
733	3c	TP53248
734	3c	TP177342
735	3c	TP43995
736	3c	TP232110
737	3c	scaffold267493
738	3c	TP229534
739	3c	C22673679
740	3c	TP100145
741	3c	TP39604
742	3c	scaffold1345
743	3c	TP41489
744	3c	TP165690
745	3c	MCACEAAC447
746	3c	TP221119
747	3c	TP237778
748	3c	TP56801
749	3c	TP155669
750	3c	TP284080
751	3c	TP176000
752	3c	TP85892
753	3c	TP20175
754	3c	TP108848
755	3c	TP210641
756	3c	TP135195
757	3c	MCTAEACC209
758	3c	TP32390
759	3c	TP165271
760	3c	BTr481
761	3c	TP219527
762	3c	TP106054
763	3c	MCAGEAGC238
764	3c	MCAGEAAC239
765	3c	scaffold155750
766	3c	MCAGEACT205
767	3c	TP136228
768	3c	MCACEACT140
769	3c	MCACEACC140
770	3c	MCACEAGC140
771	3c	MCTGEACA148
772	3d	scaffold188960
773	3d	TP131011
774	3d	MCAGEACA222
775	3d	TP195528
776	3d	TP106509
777	3d	TP59301
778	3d	TP286913
779	3d	TP272936
780	3d	TP201224
781	3d	TP78891
782	3d	C22607146
783	3d	TP222035
784	3d	TP771
785	3d	TP144227
786	3d	TP10711
787	3d	TP11021
788	3d	TP176494
789	3d	TP218857
790	3d	TP166330
791	3d	TP279299
792	3d	TP97613
793	3d	TP89389
794	3d	TP60529
795	3d	TP275728
796	3d	TP213472
797	3d	TP274553
798	3d	TP197322
799	3e	BTr5052
800	3e	TP201942
801	3e	MCTAEACA616
802	3e	TP118132
803	3e	MCATEACT220
804	3e	TP5669
805	3e	MCAAEAGG98
806	3e	MCATEAAG269
807	3e	TP102698
808	3e	TP70913
809	3e	MCATEAAG323
810	3e	MCATEAAG363
1591	3f	BCD1042
1592	3f	MCTAEAAC485
1593	3f	C22746215
1594	3f	scaffold298104
1595	3f	MCTGEACT302
1596	3f	MCAGEAGC364
1597	3f	TP2032
1598	3f	TP111091
1599	3f	TP19617
1600	3f	TP175262
1601	3f	TP84762
1602	3f	MCACEACT350
811	4a	TP26864
812	4a	TP32193
813	4a	TP99808
814	4a	TP18926
815	4a	TP56683
816	4a	TP261593
817	4a	MCACEAGC362
818	4a	TP73223
819	4a	TP250547
820	4a	TP224272
821	4a	TP216316
822	4a	MCATEAAG494
823	4a	TP18618
824	4a	TP89072
825	4a	TP117749
826	4a	TP269052
827	4a	TP218947
828	4a	TP141350
829	4a	MCTAEAAC394
830	4a	TP239428
831	4a	TP213074
832	4a	BD194
833	4a	TP197264
834	4a	TP122882
835	4a	TP116600
836	4a	TP70324
837	4a	TP270377
838	4a	TP148076
839	4a	TP117542
840	4a	TP204330
841	4a	TP281250
842	4a	TP221255
843	4a	TP275915
844	4a	TP80126
845	4a	TP275671
846	4a	TP279667
847	4a	TP24509
848	4a	TP257948
849	4a	MCAAEAGG180
850	4a	MCTGEAAC200
851	4a	TP245771
852	4a	TP191325
853	4a	TP227971
854	4a	TP185048
855	4a	TP202330
856	4a	TP14584
857	4a	TP173927
858	4a	TP64866
859	4a	MCATEAGC571
860	4a	TP87640
861	4a	TP63297
862	4a	MCTCEACC345
863	4a	TP40061
864	4a	MCTGEACT153
865	4a	TP272359
866	4a	TP221572
867	4a	TP55993
868	4a	TP220985
869	4a	TP153411
870	4a	TP177414
871	4a	TP187519
872	4a	BCTe008
873	4a	TP228685
874	4a	BCTe026
875	4a	TP208741
876	4a	TP268307
877	4a	TP280038
878	4a	TP289358
879	4a	TP241308
880	4a	TP108675
881	4a	TP3370
882	4a	TP197147
883	4a	MCAGEACA144
884	4a	TP147808
885	4a	TP78638
886	4a	TP261198
887	4a	TP110998
888	4a	TP243868
889	4a	TP16262
890	4a	TP82137
891	4a	TP22625
892	4a	TP23496
893	4a	TP257433
894	4a	TP269714
895	4a	TP194750
896	4a	TP138024
897	4a	MCACEACA139
898	4a	TP184726
899	4a	TP70797
900	4a	MCACEAAC138
901	4a	MCTAEACA127
902	4a	TP209205
903	4a	TP196632
904	4a	TP36514
905	4a	TP222001
906	4a	TP63851
907	4a	TP32392
908	4a	TP94437
909	4b	TP206023
910	4b	TP222099
911	4b	C22699279
912	4b	scaffold237499
913	4b	TP44245
914	4b	TP230242
915	4b	TP15623
916	4b	TP11629
917	4b	TP235953
918	4b	TP16522
919	4b	TP210794
920	4b	TP223431
921	4b	TP266673
922	4b	TP216398
923	4b	TP48831
924	4b	MCATEACG149
925	4b	MCATEACG185
926	4b	MCATEAAG185
927	4b	TP90689
928	4b	TP266266
929	4b	C22476786
930	4b	MCATEACG441
931	4b	MCACEAGG207
932	4b	TP149795
933	4b	TP97896
934	4b	TP52508
935	4b	TP12802
936	4b	TP54592
937	4b	MCAGEACC499
938	4b	TP100917
939	4b	TP70063
940	4b	TP15053
941	4b	C22741525
942	4b	MCTAEAAC153
943	4b	scaffold112688
944	4b	BD2152
945	4b	TP24207
946	4b	TP163049
947	4b	MCTTEAAG106
948	4b	MCTTEACA106
949	4b	TP249608
950	4b	MCATEACG131
951	4b	TP128090
952	4b	TP259332
953	4b	TP7199
954	4b	MCAGEACC212
955	4b	C22757629
956	4b	TP2446
957	4b	TP265902
958	4b	MCACEACG180
959	4b	scaffold238139
960	4b	TP110397
961	4b	TP153464
962	4b	TP262687
963	4b	TP117942
964	4b	MCTGEACG151
965	4b	TP144278
966	4b	TP253601
967	4b	TP231795
968	4b	TP14145
969	4b	TP68988
970	4b	C22613975
971	4b	TP210792
972	4b	TP23577
973	4b	scaffold23158
974	4b	C22563202
975	4b	scaffold163606
976	4b	C22558922
977	4b	C22755087
978	4b	TP130521
979	4b	TP5183
980	4c	TP159167
981	4c	C22737681
982	4c	TP7648
983	4c	TP231033
984	4c	scaffold438246
985	4c	TP289262
986	4c	BD2151
987	4c	BD1011
988	4c	MCTAEAAG195
989	4c	TP119263
990	4c	C22740551
991	4c	C22754581
992	4c	MCTAEAGG493
993	4c	TP183179
994	4c	TP52982
995	4c	scaffold410988
996	4c	MCAGEAGC278
997	4c	MCAAEACT98
998	4c	TP111866
999	4c	MCATEACG442
1000	4c	TP153169
1001	4c	TP199975
1002	4c	TP20535
1003	4c	TP72189
1004	4c	C22659709
1005	4c	TP35201
1006	4c	TP93515
1007	4c	MCTAEAGG300
1008	4c	TP124381
1009	4c	MCATEACG260
1010	4c	TP54819
1011	4c	C22667979
1012	4c	MCTAEACC286
1013	4c	TP21552
1014	4c	C22696187
1015	4c	TP226827
1016	4c	MCTAEAGG244
1017	4c	TP111583
1018	4c	TP174034
1019	4c	TP177967
1020	4c	TP244562
1021	4c	TP15287
1022	4c	TP228566
1023	4c	TP217767
1024	4c	C22707553
1025	4c	TP104674
1026	4c	TP81843
1027	4c	C22758617
1028	4c	TP182213
1029	4c	TP219376
1030	4c	TP90484
1031	4c	C22547574
1032	4c	scaffold171299
1033	4c	TP264162
1034	4c	TP277525
1035	4c	TP261904
1036	4c	TP228011
1037	4d	TP34203
1038	4d	TP284821
1039	4d	TP18526
1040	4d	TP244253
1041	4d	TP22002
1042	4d	BCTe036
1043	4d	TP161125
1044	4d	TP21674
1045	4d	TP132111
1046	4d	MCAGEACT284
1047	4d	TP31741
1048	4d	TP228396
1049	4d	TP149618
1050	4d	TP237313
1051	4d	BCD0831
1052	4d	MCAAEAAG166
1053	4d	TP219323
1054	4d	MCTGEACG259
1055	4d	TP274468
1056	4d	TP14122
1057	4d	TP234217
1058	4d	TP125057
1059	4d	TP73823
1060	4d	MCATEAAG414
1061	4d	MCATEAAG208
1062	4d	TP56188
1063	4d	TP61373
1064	4d	TP4236
1065	4d	TP185812
1066	4d	BCTr1412
1067	4d	TP134612
1068	4d	TP8300
1069	4d	MCTGEAAG366
1070	4d	MCTTEACG157
1071	4d	MCTAEAAC410
1072	4d	MCTAEACA410
1073	4d	TP136233
1074	4d	MCAGEAAG347
1075	4d	TP246924
1076	4d	TP171808
1077	4d	TP266914
1078	4d	TP146561
1079	4d	TP46450
1080	4d	TP22995
1081	4d	TP266484
1082	4d	TP92887
1083	4d	MCTGEACA100
1084	4d	TP167637
1085	4d	TP49605
1086	4d	TP172714
1087	4e	TP32194
1088	4e	TP160419
1089	4e	C22729611
1090	4e	C22758205
1091	4e	TP93104
1092	4e	MCAGEAGG234
1093	4e	MCTCEAGG103
1094	4e	BCP0272
1095	4e	TP86458
1096	4e	TP219534
1097	4e	TP141264
1098	4e	TP27979
1099	4e	MCATEACC122
1100	4e	TP136001
1101	4e	MCATEAAG347
1102	4e	scaffold125229
1103	4e	MCACEAGG193
1104	4e	TP92652
1105	4e	C22759253
1106	4e	C22758107
1603	4f	TP214163
1604	4f	MCAGEAGG230
1605	4f	BCTr063
1606	4f	MCATEACA268
1607	4f	MCTTEACT186
1608	4f	TP6398
1609	4f	TP76179
1610	4f	MCTAEACC331
1611	4f	MCTAEAAG258
1612	4f	MCATEACC399
1613	4f	scaffold36500
1107	5a	TP217465
1108	5a	MCTAEAAG435
1109	5a	TP179125
1110	5a	TP109469
1111	5a	TP177644
1112	5a	TP78079
1113	5a	MCACEAAG456
1114	5a	MCTGEACG112
1115	5a	BCTr1891
1116	5a	TP285916
1117	5a	TP28161
1118	5a	MCACEAAG364
1119	5a	MCACEACA364
1120	5a	TP256283
1121	5a	TP47199
1122	5a	MCACEACC612
1123	5a	BCP006
1124	5a	TP146019
1125	5a	TP135438
1126	5a	MCTAEACA204
1127	5a	TP565
1128	5a	TP231505
1129	5a	TP235963
1130	5a	TP190709
1131	5a	MCAAEAAC244
1132	5a	TP76090
1133	5a	TP35379
1134	5a	TP240861
1135	5a	TP255396
1136	5a	TP244258
1137	5a	TP262532
1138	5a	TP6842
1139	5a	MCAGEAAC542
1140	5a	TP89736
1141	5a	TP125737
1142	5a	MCTGEAAC141
1143	5a	TP43897
1144	5a	TP259659
1145	5a	TP259463
1146	5a	MCATEAAG591
1147	5a	TP29838
1148	5a	TP26070
1149	5a	TP287900
1150	5a	MCATEACC233
1151	5a	TP119828
1152	5a	MCAGEACG196
1153	5a	TP267743
1154	5a	MCTAEAAC626
1155	5a	TP104296
1156	5a	TP172491
1157	5a	TP169959
1158	5a	TP89367
1159	5a	BTr3612
1160	5a	BC0082
1161	5a	MCTGEACG193
1162	5a	BTe0092
1163	5a	BC0062
1164	5a	BP0096
1165	5a	BC0157
1166	5a	BC0154
1167	5a	TP236528
1168	5a	TP178941
1169	5a	MCTGEACA140
1170	5a	MCTAEAAG240
1171	5a	TP180467
1172	5b	TP179516
1173	5b	TP261333
1174	5b	BCP0183
1175	5b	TP202647
1176	5b	TP261487
1177	5b	TP60312
1178	5b	TP199655
1179	5b	TP7933
1180	5b	MCAGEACA137
1181	5b	TP59919
1182	5b	TP145726
1183	5b	TP177300
1184	5b	TP27402
1185	5b	BCTr0402
1186	5b	TP51415
1187	5b	MCATEACA170
1188	5b	TP31736
1189	5b	TP175835
1190	5b	TP181149
1191	5b	TP253520
1192	5b	TP254444
1193	5b	TP26740
1194	5b	MCAGEAAC540
1195	5b	TP231379
1196	5b	MCATEAGC404
1197	5b	MCTCEACC245
1198	5b	TP114375
1199	5b	TP11111
1200	5b	TP71877
1201	5b	TP175381
1202	5b	TP11412
1203	5b	MCAAEACC115
1204	5b	MCAGEACC549
1205	5b	TP234576
1206	5b	TP67912
1207	5b	TP23103
1208	5b	TP130706
1209	5b	TP280765
1210	5b	MCTTEAAG103
1211	5b	TP253518
1212	5b	TP260804
1213	5b	MCTAEACC371
1214	5b	TP258160
1215	5b	TP234469
1216	5b	TP123856
1217	5b	TP132234
1218	5b	C22741769
1219	5b	MCAGEACC569
1220	5b	MCACEACA146
1221	5b	MCACEAAG146
1222	5b	TP73573
1223	5b	TP286340
1224	5b	TP60523
1225	5b	TP214512
1226	5b	TP36063
1227	5b	MCTGEACT103
1228	5b	BCTr0131
1229	5c	TP101238
1230	5c	TP240508
1231	5c	TP76249
1232	5c	TP3940
1233	5c	scaffold431703
1234	5c	TP282558
1235	5c	TP286575
1236	5c	MCTAEAAG238
1237	5c	TP204820
1238	5c	TP204874
1239	5c	TP21338
1240	5c	TP176408
1241	5c	MCAAEACT213
1242	5c	MCTAEACA159
1243	5c	TP151915
1244	5c	TP46767
1245	5c	C22724727
1246	5c	TP60065
1247	5c	TP191663
1248	5c	TP13413
1249	5c	TP87392
1250	5c	TP131993
1251	5c	TP253314
1252	5c	TP159690
1253	5c	TP192803
1254	5c	TP69052
1255	5c	TP215473
1256	5c	TP96253
1257	5c	MCAGEAAC103
1258	5c	scaffold212945
1259	5c	TP265316
1260	5c	TP146226
1261	5c	MCAGEAAC569
1262	5c	MCAGEAGC568
1263	5c	MCTAEAAC316
1264	5c	TP128983
1265	5c	MCAGEAAG120
1266	5c	MCTAEACC578
1267	5c	BP0023
1268	5c	BTr3613
1269	5c	BC0151
1270	5c	MCTAEAGC213
1271	5d	TP4280
1272	5d	TP286327
1273	5d	TP56754
1274	5d	MCACEAGC179
1275	5d	MCATEAAG443
1276	5d	BCD0931
1277	5d	MCACEACT111
1278	5d	TP155345
1279	5d	MCACEACC214
1280	5d	TP39867
1281	5d	TP1110
1282	5d	TP172524
1283	5d	TP7939
1284	5d	TP222662
1285	5d	TP273880
1286	5d	TP127444
1287	5d	TP16813
1288	5d	scaffold5105
1289	5d	TP164563
1290	5d	TP201779
1291	5d	TP123033
1292	5d	TP253512
1293	5d	TP72277
1294	5d	MCATEAAG151
1295	5d	BTr2113
1296	5d	MCAGEAGC334
1297	5d	TP140160
1298	5d	TP158757
1299	5d	TP9509
1300	5d	TP229584
1301	5d	TP154594
1302	5d	BCP0142
1303	5d	TP76534
1304	5d	BP0011
1530	5e	TP86616
1531	5e	BCD068
1532	5e	TP46053
1533	5e	MCAGEAGG153
1534	5e	TP116557
1535	5e	TP50890
1536	5e	BTe0062
1537	5e	MCAAEACG118
1538	5e	MCAGEAAG131
1539	5e	TP123917
1540	5e	BCD0792
1541	5e	TP148088
1542	5e	MCAGEACA198
1543	5e	MCAGEAAC198
1544	5e	MCTGEAGC777
1545	5e	scaffold311087
1546	5e	MCATEACG395
1547	5e	MCATEACC111
1548	5e	MCATEAGC111
1549	5e	TP190805
1550	5e	TP8039
1551	5e	scaffold20997
1552	5e	MCTTEACG51
1553	5e	MCATEACT222
1554	5e	MCAGEAAG297
1555	5e	MCTAEAGC302
1556	5e	MCTCEACT392
1557	5e	MCATEACT348
1558	5e	MCTCEACA232
1305	6a	C22733523
1306	6a	TP119132
1307	6a	TP13164
1308	6a	TP8018
1309	6a	TP140504
1310	6a	TP278407
1311	6a	TP215287
1312	6a	MCTAEACA164
1313	6a	TP199752
1314	6a	TP100719
1315	6a	TP262356
1316	6a	TP75612
1317	6a	MCTAEAAC164
1318	6a	MCTGEACG240
1319	6a	TP244625
1320	6a	MCACEACT247
1321	6a	TP250381
1322	6a	MCAGEACA292
1323	6a	TP14144
1324	6a	TP45442
1325	6a	TP161949
1326	6a	scaffold228919
1327	6a	TP48718
1328	6a	TP225132
1329	6a	C22670281
1330	6a	TP39155
1331	6a	TP2725
1332	6a	MCAGEAAG389
1333	6a	TP101944
1334	6a	TP145488
1335	6a	TP46000
1336	6a	TP207749
1337	6a	TP246943
1338	6a	TP194167
1339	6a	TP15322
1340	6a	TP186696
1341	6a	TP97690
1342	6a	TP43666
1343	6a	TP221963
1344	6a	TP143703
1345	6a	MCTCEACT120
1346	6a	MCTCEACT119
1347	6a	TP62449
1348	6a	TP191669
1349	6a	TP36335
1350	6a	scaffold162848
1351	6a	TP59692
1352	6a	TP235523
1353	6a	TP66679
1354	6a	TP63457
1355	6a	MCAAEAGG192
1356	6a	TP76911
1357	6a	TP165957
1358	6b	TP182577
1359	6b	TP57623
1360	6b	TP84963
1361	6b	TP162914
1362	6b	scaffold39103
1363	6b	MCACEAAC203
1364	6b	MCACEACA204
1365	6b	TP152497
1366	6b	TP53877
1367	6b	MCACEACC205
1368	6b	BCTe0481
1369	6b	TP259899
1370	6b	TP185391
1371	6b	MCACEAAC136
1372	6b	TP280510
1373	6b	MCACEACT276
1374	6b	C22737013
1375	6b	BCH0031
1376	6b	MCACEACT115
1377	6b	TP167007
1378	6b	TP158821
1379	6b	TP241328
1380	6b	TP210460
1381	6b	TP72235
1382	6b	TP277246
1383	6b	TP68300
1384	6b	BTr1492
1385	6b	TP255730
1386	6b	MCAGEACG461
1387	6b	TP214564
1388	6b	TP23576
1389	6b	TP270216
1390	6b	C22626299
1391	6b	TP185479
1392	6b	TP263401
1393	6b	TP245168
1394	6b	TP156954
1395	6b	MCTAEAAC121
1396	6b	TP169304
1397	6b	TP266502
1398	6b	TP75656
1399	6b	MCATEAAG203
1400	6b	TP48698
1401	6b	TP91341
1402	6b	TP33048
1403	6b	TP62913
1404	6b	TP172339
1405	6b	scaffold31829
1406	6c	TP259752
1407	6c	MCAGEAAG125
1408	6c	TP266399
1409	6c	MCAGEACA125
1410	6c	TP48488
1411	6c	BCTr0842
1412	6c	TP188584
1413	6c	TP15658
1414	6c	BCTe0011
1415	6c	TP100690
1416	6c	TP197241
1417	6c	TP200908
1418	6c	TP35477
1419	6c	MCACEACT605
1420	6c	TP40780
1421	6c	TP278152
1422	6c	TP13202
1423	6c	MCAGEACG162
1424	6c	TP68694
1425	6c	MCTCEACC110
1426	6c	TP7264
1427	6c	TP28282
1428	6c	TP262064
1429	6c	TP140021
1430	6c	TP151551
1431	6c	TP236639
1432	6c	TP185302
1433	6c	MCACEACC285
1434	6c	BCTr020
1435	6c	TP60437
1436	6c	TP250177
1437	6c	TP3708
1438	6c	TP281394
1439	6c	TP78016
1440	6c	TP123081
1441	6c	MCACEAAG114
1442	6c	MCTCEACT122
1443	6c	BCTe032
1444	6c	TP186786
1445	6c	TP285224
1446	6c	MCTCEAAG148
1447	6c	BCTe0112
1448	6c	TP203138
1449	6c	TP144236
1450	6c	TP65655
1451	6c	TP189051
1452	6c	TP124016
1453	6c	TP80019
1454	6c	TP172388
1455	6c	BCTe0071
1456	6c	TP40361
1457	6d	BCTr1721
1458	6d	TP157972
1459	6d	TP157975
1460	6d	TP119574
1461	6d	scaffold323169
1462	6d	TP54857
1463	6d	BCD064
1464	6d	TP161158
1465	6d	TP265588
1466	6d	TP226263
1467	6d	TP195038
1468	6d	TP50880
1469	6d	TP175316
1470	6d	TP109846
1471	6d	TP138804
1472	6d	TP111033
1473	6d	MCATEACC463
1474	6d	TP167797
1475	6d	TP136638
1476	6d	TP203476
1477	6d	TP16755
1478	6d	TP239731
1479	6d	TP73216
1480	6d	TP13376
1481	6d	TP285333
1482	6d	TP225672
1483	6d	TP140595
1484	6d	TP262386
1485	6d	TP52141
1486	6d	TP43470
1487	6d	TP149590
1488	6d	TP180535
1489	6d	TP277710
1490	6d	TP181464
1491	6d	MCTAEAGG308
1492	6d	TP117245
1493	6d	TP188257
1494	6d	MCAAEAGC164
1495	6d	TP271550
1496	6e	MCATEACG325
1497	6e	TP191462
1498	6e	TP90301
1499	6e	TP85925
1500	6e	TP150950
1501	6e	TP145258
1502	6e	BTr3871
1503	6e	TP207370
1504	6e	MCTGEAAC359
1505	6e	TP59465
1506	6e	C22607956
1507	6e	TP223019
1508	6e	BCTr1083
1509	6e	MCTGEACA95
1510	6e	MCTGEACG140
1511	6e	MCAGEAGG128
1512	6e	MCAGEACT210
1513	6f	MCTGEACG234
1514	6f	MCATEACG103
1515	6f	MCATEACG293
1516	6f	MCTAEAAG228
1517	6f	MCATEAGC191
1518	6f	MCACEACT334
1519	6f	MCACEACC183
1520	6f	MCTGEAAC414
1521	6f	TP39333
1522	6f	MCAGEACA234
1523	6f	MCAGEAAC234
1524	6f	MCAGEACT213
1525	6f	MCTGEAGG199
1526	6f	MCATEACG398
1527	6f	TP250911
1528	6f	TP133380
1529	6f	TP144189
1576	6g	MCAGEACC392
1577	6g	MCAGEAAC299
1578	6g	TP45218
1579	6g	scaffold415813
1580	6g	C22605478
1581	6g	MCAAEAGG237
1582	6g	BCTe0464
1583	6g	MCATEAAG372
1584	6g	MCATEACT184
1585	6g	MCAGEAGG277
1586	6g	scaffold217881
1587	6g	TP220336
1588	6g	TP211200
1589	6g	BTr0431
1590	6g	MCATEACG399
[truncated: 1,574 more columns]
